# Supplementary material for: Wild or Introduced? Investigating the Genetic Landscape of Cacao Populations in South America
Source: Ecol Evol. 2025 Jul 22;15(7):e71746. doi: 10.1002/ece3.71746 (PMC12283127; doi:10.1002/ece3.71746)
Supplement: Supplementary file 1 — Appendix S1: Output files for nucleotide diversity (π) and Tajima’s D analyses, providing detailed metrics for population‐level genetic variation across all samples. Appendix S2: Output files for expected heterozygosity (He), observed heterozygosity (Ho), and fixation index (F), summarizing genetic diversity and inbreeding coefficients across the sampled populations. Appendix S3: Principal Component Analysis (PCA) outputs, including loadings and coordinates for all individuals sampled, highlighting population structure and genetic clustering patterns. Appendix S4: Pairwise FST output files, detailing genetic differentiation metrics between sampled populations, reflecting gene flow and isolation patterns. Appendix S5: STRUCTURE analysis outputs, detailing ancestry proportions and admixture patterns for K values ranging from 1 to 8. Here are included the output files for each run and replicate, a summary of likelihood values for all tested conditions, and a graph illustrating the variation in likelihoods as K ranges from 1 to 8. These results provide insights into population genetic structure and the extent of admixture among groups. Table S1: Traceable matchings between the sample names used in this study and the clone designations reported by Motamayor et al. (2008), providing a clear reference for sample identity and origin. * = Not sampled in Motamayor et al. (2008), but sample coming from the same collection and the same region (see Bartley 2005). [file ECE3-15-e71746-s001.zip]

Archive with 137 entries (128 files):
- Supplementary Materials/
- Supplementary Materials/.DS_Store
- __MACOSX/Supplementary Materials/._.DS_Store
- Supplementary Materials/Appendix_S1/
- Supplementary Materials/Appendix_S2/
- Supplementary Materials/Appendix_S5/
- Supplementary Materials/Appendix_S4/
- Supplementary Materials/Appendix_S3/
- Supplementary Materials/Table_S1.xlsx
- __MACOSX/Supplementary Materials/._Table_S1.xlsx
- Supplementary Materials/Appendix_S1/Nucleotide_Diversity/
- Supplementary Materials/Appendix_S1/.DS_Store
- __MACOSX/Supplementary Materials/Appendix_S1/._.DS_Store
- Supplementary Materials/Appendix_S1/Tajima_D/
- Supplementary Materials/Appendix_S2/native_heterozygosity.log
- Supplementary Materials/Appendix_S2/.DS_Store
- __MACOSX/Supplementary Materials/Appendix_S2/._.DS_Store
- Supplementary Materials/Appendix_S2/native_heterozygosity.het
- Supplementary Materials/Appendix_S2/guiana_heterozygosity.het
- Supplementary Materials/Appendix_S2/guiana_heterozygosity.log
- Supplementary Materials/Appendix_S2/Expected Heterozigosity.pdf
- __MACOSX/Supplementary Materials/Appendix_S2/._Expected Heterozigosity.pdf
- Supplementary Materials/Appendix_S2/Observed Heterozigosity.pdf
- __MACOSX/Supplementary Materials/Appendix_S2/._Observed Heterozigosity.pdf
- Supplementary Materials/Appendix_S2/amelonado_heterozygosity.het
- Supplementary Materials/Appendix_S2/Imbreeding Coefficient F.pdf
- __MACOSX/Supplementary Materials/Appendix_S2/._Imbreeding Coefficient F.pdf
- Supplementary Materials/Appendix_S2/amelonado_heterozygosity.log
- Supplementary Materials/Appendix_S5/.DS_Store
- __MACOSX/Supplementary Materials/Appendix_S5/._.DS_Store
- Supplementary Materials/Appendix_S5/Variation_K.pdf
- __MACOSX/Supplementary Materials/Appendix_S5/._Variation_K.pdf
- Supplementary Materials/Appendix_S5/STRUCTURE_Runs/
- Supplementary Materials/Appendix_S5/evannoMethodStructure.csv
- __MACOSX/Supplementary Materials/Appendix_S5/._evannoMethodStructure.csv
- Supplementary Materials/Appendix_S4/native_vs_guiana.log
- Supplementary Materials/Appendix_S4/native_vs_amelonado.log
- Supplementary Materials/Appendix_S4/fst_native_guiana_is_ns_rest_less_0001.pdf
- __MACOSX/Supplementary Materials/Appendix_S4/._fst_native_guiana_is_ns_rest_less_0001.pdf
- Supplementary Materials/Appendix_S4/native_vs_amelonado.weir.fst
- __MACOSX/Supplementary Materials/Appendix_S4/._native_vs_amelonado.weir.fst
- Supplementary Materials/Appendix_S4/guiana_vs_amelonado.log
- Supplementary Materials/Appendix_S4/fst_summary.csv
- __MACOSX/Supplementary Materials/Appendix_S4/._fst_summary.csv
- Supplementary Materials/Appendix_S4/native_vs_guiana.weir.fst
- Supplementary Materials/Appendix_S4/guiana_vs_amelonado.weir.fst
- Supplementary Materials/Appendix_S3/combined_groups_pca.log
- Supplementary Materials/Appendix_S3/combined_groups_pca.nosex
- Supplementary Materials/Appendix_S3/PCA groups.pdf
- __MACOSX/Supplementary Materials/Appendix_S3/._PCA groups.pdf
- Supplementary Materials/Appendix_S3/combined_groups_pca.eigenvec
- Supplementary Materials/Appendix_S3/combined_groups_pca.eigenval
- Supplementary Materials/Appendix_S1/Nucleotide_Diversity/native_group_pi.windowed.pi
- Supplementary Materials/Appendix_S1/Nucleotide_Diversity/guiana_pi_results.log
- Supplementary Materials/Appendix_S1/Nucleotide_Diversity/guiana_group_pi.windowed.pi
- Supplementary Materials/Appendix_S1/Nucleotide_Diversity/amelonado_pi_results.windowed.pi
- Supplementary Materials/Appendix_S1/Nucleotide_Diversity/native_pi_overall.log
- Supplementary Materials/Appendix_S1/Nucleotide_Diversity/native_pi_overall.sites.pi
- Supplementary Materials/Appendix_S1/Nucleotide_Diversity/amelonado_group_pi.windowed.pi
- Supplementary Materials/Appendix_S1/Nucleotide_Diversity/native_pi_results.log
- Supplementary Materials/Appendix_S1/Nucleotide_Diversity/amelonado_pi.windowed.pi
- Supplementary Materials/Appendix_S1/Nucleotide_Diversity/guiana_pi.log
- Supplementary Materials/Appendix_S1/Nucleotide_Diversity/guiana_pi_overall.log
- Supplementary Materials/Appendix_S1/Nucleotide_Diversity/guiana_pi.windowed.pi
- Supplementary Materials/Appendix_S1/Nucleotide_Diversity/guiana_group_pi.log
- Supplementary Materials/Appendix_S1/Nucleotide_Diversity/amelonado_pi_overall.log
- Supplementary Materials/Appendix_S1/Nucleotide_Diversity/amelonado_pi.log
- Supplementary Materials/Appendix_S1/Nucleotide_Diversity/native_pi_results.windowed.pi
- Supplementary Materials/Appendix_S1/Nucleotide_Diversity/guiana_pi_results.windowed.pi
- Supplementary Materials/Appendix_S1/Nucleotide_Diversity/amelonado_pi_results.log
- Supplementary Materials/Appendix_S1/Nucleotide_Diversity/guiana_pi_overall.sites.pi
- Supplementary Materials/Appendix_S1/Nucleotide_Diversity/native_pi.windowed.pi
- Supplementary Materials/Appendix_S1/Nucleotide_Diversity/amelonado_group_pi.log
- Supplementary Materials/Appendix_S1/Nucleotide_Diversity/native_group_pi.log
- Supplementary Materials/Appendix_S1/Nucleotide_Diversity/amelonado_pi_overall.sites.pi
- Supplementary Materials/Appendix_S1/Nucleotide_Diversity/native_pi.log
- Supplementary Materials/Appendix_S1/Tajima_D/TajimaD_whole_genome.pdf
- __MACOSX/Supplementary Materials/Appendix_S1/Tajima_D/._TajimaD_whole_genome.pdf
- Supplementary Materials/Appendix_S1/Tajima_D/amelonado_group_tajimas_d.log
- Supplementary Materials/Appendix_S1/Tajima_D/boxplots_allp_less_0001.pdf
- __MACOSX/Supplementary Materials/Appendix_S1/Tajima_D/._boxplots_allp_less_0001.pdf
- Supplementary Materials/Appendix_S1/Tajima_D/guiana_group_tajimas_d.log
- Supplementary Materials/Appendix_S1/Tajima_D/guiana_group_tajimas_d.Tajima.D
- Supplementary Materials/Appendix_S1/Tajima_D/native_group_tajimas_d.Tajima.D
- Supplementary Materials/Appendix_S1/Tajima_D/tajima_summary.csv
- __MACOSX/Supplementary Materials/Appendix_S1/Tajima_D/._tajima_summary.csv
- Supplementary Materials/Appendix_S1/Tajima_D/amelonado_group_tajimas_d.Tajima.D
- __MACOSX/Supplementary Materials/Appendix_S1/Tajima_D/._amelonado_group_tajimas_d.Tajima.D
- Supplementary Materials/Appendix_S1/Tajima_D/native_group_tajimas_d.log
- Supplementary Materials/Appendix_S5/STRUCTURE_Runs/k3run2.txt_f
- __MACOSX/Supplementary Materials/Appendix_S5/STRUCTURE_Runs/._k3run2.txt_f
- Supplementary Materials/Appendix_S5/STRUCTURE_Runs/k2run1.txt_f
- __MACOSX/Supplementary Materials/Appendix_S5/STRUCTURE_Runs/._k2run1.txt_f
- Supplementary Materials/Appendix_S5/STRUCTURE_Runs/k2run3.txt_f
- __MACOSX/Supplementary Materials/Appendix_S5/STRUCTURE_Runs/._k2run3.txt_f
- Supplementary Materials/Appendix_S5/STRUCTURE_Runs/k4run1.txt_f
- __MACOSX/Supplementary Materials/Appendix_S5/STRUCTURE_Runs/._k4run1.txt_f
- Supplementary Materials/Appendix_S5/STRUCTURE_Runs/.DS_Store
- __MACOSX/Supplementary Materials/Appendix_S5/STRUCTURE_Runs/._.DS_Store
- Supplementary Materials/Appendix_S5/STRUCTURE_Runs/k5run2.txt_f
- __MACOSX/Supplementary Materials/Appendix_S5/STRUCTURE_Runs/._k5run2.txt_f
- Supplementary Materials/Appendix_S5/STRUCTURE_Runs/k4run3.txt_f
- __MACOSX/Supplementary Materials/Appendix_S5/STRUCTURE_Runs/._k4run3.txt_f
- Supplementary Materials/Appendix_S5/STRUCTURE_Runs/k8run2.txt_f
- __MACOSX/Supplementary Materials/Appendix_S5/STRUCTURE_Runs/._k8run2.txt_f
- Supplementary Materials/Appendix_S5/STRUCTURE_Runs/k2run2.txt_f
- __MACOSX/Supplementary Materials/Appendix_S5/STRUCTURE_Runs/._k2run2.txt_f
- Supplementary Materials/Appendix_S5/STRUCTURE_Runs/k3run1.txt_f
- __MACOSX/Supplementary Materials/Appendix_S5/STRUCTURE_Runs/._k3run1.txt_f
- Supplementary Materials/Appendix_S5/STRUCTURE_Runs/k5run1.txt_f
- __MACOSX/Supplementary Materials/Appendix_S5/STRUCTURE_Runs/._k5run1.txt_f
- Supplementary Materials/Appendix_S5/STRUCTURE_Runs/k8run3.txt_f
- __MACOSX/Supplementary Materials/Appendix_S5/STRUCTURE_Runs/._k8run3.txt_f
- Supplementary Materials/Appendix_S5/STRUCTURE_Runs/k4run2.txt_f
- __MACOSX/Supplementary Materials/Appendix_S5/STRUCTURE_Runs/._k4run2.txt_f
- Supplementary Materials/Appendix_S5/STRUCTURE_Runs/k8run1.txt_f
- __MACOSX/Supplementary Materials/Appendix_S5/STRUCTURE_Runs/._k8run1.txt_f
- Supplementary Materials/Appendix_S5/STRUCTURE_Runs/k5run3.txt_f
- __MACOSX/Supplementary Materials/Appendix_S5/STRUCTURE_Runs/._k5run3.txt_f
- Supplementary Materials/Appendix_S5/STRUCTURE_Runs/k1run2.txt_f
- __MACOSX/Supplementary Materials/Appendix_S5/STRUCTURE_Runs/._k1run2.txt_f
- Supplementary Materials/Appendix_S5/STRUCTURE_Runs/k7run2.txt_f
- __MACOSX/Supplementary Materials/Appendix_S5/STRUCTURE_Runs/._k7run2.txt_f
- Supplementary Materials/Appendix_S5/STRUCTURE_Runs/k6run1.txt_f
- __MACOSX/Supplementary Materials/Appendix_S5/STRUCTURE_Runs/._k6run1.txt_f
- Supplementary Materials/Appendix_S5/STRUCTURE_Runs/k6run3.txt_f
- __MACOSX/Supplementary Materials/Appendix_S5/STRUCTURE_Runs/._k6run3.txt_f
- Supplementary Materials/Appendix_S5/STRUCTURE_Runs/k1run1.txt_f
- __MACOSX/Supplementary Materials/Appendix_S5/STRUCTURE_Runs/._k1run1.txt_f
- Supplementary Materials/Appendix_S5/STRUCTURE_Runs/k1run3.txt_f
- __MACOSX/Supplementary Materials/Appendix_S5/STRUCTURE_Runs/._k1run3.txt_f
- Supplementary Materials/Appendix_S5/STRUCTURE_Runs/k6run2.txt_f
- __MACOSX/Supplementary Materials/Appendix_S5/STRUCTURE_Runs/._k6run2.txt_f
- Supplementary Materials/Appendix_S5/STRUCTURE_Runs/k7run1.txt_f
- __MACOSX/Supplementary Materials/Appendix_S5/STRUCTURE_Runs/._k7run1.txt_f
- Supplementary Materials/Appendix_S5/STRUCTURE_Runs/k7run3.txt_f
- __MACOSX/Supplementary Materials/Appendix_S5/STRUCTURE_Runs/._k7run3.txt_f
