# Supplementary material for: Wild or Introduced? Investigating the Genetic Landscape of Cacao Populations in South America
Source: Ecol Evol. 2025 Jul 22;15(7):e71746. doi: 10.1002/ece3.71746 (PMC12283127; doi:10.1002/ece3.71746)
Supplement: Supplementary file 1 — Appendix S1: Output files for nucleotide diversity (π) and Tajima’s D analyses, providing detailed metrics for population‐level genetic variation across all samples. Appendix S2: Output files for expected heterozygosity (He), observed heterozygosity (Ho), and fixation index (F), summarizing genetic diversity and inbreeding coefficients across the sampled populations. Appendix S3: Principal Component Analysis (PCA) outputs, including loadings and coordinates for all individuals sampled, highlighting population structure and genetic clustering patterns. Appendix S4: Pairwise FST output files, detailing genetic differentiation metrics between sampled populations, reflecting gene flow and isolation patterns. Appendix S5: STRUCTURE analysis outputs, detailing ancestry proportions and admixture patterns for K values ranging from 1 to 8. Here are included the output files for each run and replicate, a summary of likelihood values for all tested conditions, and a graph illustrating the variation in likelihoods as K ranges from 1 to 8. These results provide insights into population genetic structure and the extent of admixture among groups. Table S1: Traceable matchings between the sample names used in this study and the clone designations reported by Motamayor et al. (2008), providing a clear reference for sample identity and origin. * = Not sampled in Motamayor et al. (2008), but sample coming from the same collection and the same region (see Bartley 2005). [file ECE3-15-e71746-s001.zip › Supplementary Materials/Table_S1.xlsx]

## Sheet: Sheet1
Table S1. Traceable matchings between the sample names used in this study and the clone designations reported by Motamayor et al. (2008), providing a clear reference for sample identity and origin. * = Not sampled in Motamayor et al. (2008), but sample coming from the same collection and the same region (see Bartley, 2005).
Sample	Location/ID for germplasm collection (CEPLAC, Itabuna, Brazil)	Clone Name (as in Motamayor et al. 2008)	Population/Cluster sensu Motamayor et al. (2008)	Subsluter (Motamayor et al. 2009)	Major Group (This study)
CACAO-AMEL-36	108	SIAL 70	Amelonado	Amelonado Type I	Amelonado
CACAO-AMEL-37	332	SIAL 407	Amelonado	Amelonado Type I	Amelonado
CACAO-AMEL-38	111	SIAL 325	Amelonado	Amelonado Type I	Amelonado
CACAO-AMEL-39	313	SIC 802	Amelonado	Amelonado Type I	Amelonado
CACAO-AMEL-40	314	SIC 806	Amelonado	Amelonado Type I	Amelonado
CACAO-AMEL-41	423	SIC 801	Amelonado	Amelonado Type I	Amelonado
CACAO-AMEL-42	424	SIC 961	Amelonado	Amelonado Type I	Amelonado
CACAO-CONT-29	CGU 92	SCA 9	Contamana	Scavina	Native
CACAO-CONT-30	1039A	U 1	Contamana	Scavina	Native
CACAO-CONT-31	1127A	U 54	Contamana	Scavina	Native
CACAO-CONT-32	1131A	U 6	Contamana	Scavina	Native
CACAO-CONT-33	CGM 67	SCA 19	Contamana	Scavina	Native
CACAO-CONT-34	CGU 29	SCA 5	Contamana	Scavina	Native
CACAO-CONT-35	1042A	U 11	Contamana	Scavina	Native
CACAO-GUYA-01	CGM 60	GU 296H	Guiana*	N/A	Guiana
CACAO-GUYA-02	CGU 89	GU 277	Guiana*	N/A	Guiana
CACAO-GUYA-03	CGU 7	GU 341H	Guiana*	N/A	Guiana
CACAO-GUYA-04	GCM 63	GU 221C	Guiana*	N/A	Guiana
CACAO-GUYA-05	CGU 26	GU 222	Guiana*	N/A	Guiana
CACAO-GUYA-06	CGU 35	GU 114	Guiana*	N/A	Guiana
CACAO-GUYA-07	CGU 126	GU 171C	Guiana*	N/A	Guiana
CACAO-NANA-09	CGU 26	GU 222	Guiana*	N/A	Native
CACAO-IQUI-22	874	IMC 51	Iquitos	IMC II	Native
CACAO-IQUI-23	872	IMC 23	Iquitos	IMC I	Native
CACAO-IQUI-24	814	IMC 20	Iquitos	IMC I	Native
CACAO-IQUI-25	880	NA 34	Iquitos	N/A	Native
CACAO-IQUI-26	CGU 3	IMC 83	Iquitos	IMC I	Native
CACAO-IQUI-27	249	IMC 27	Iquitos	IMC I	Native
CACAO-IQUI-28	124	IMC 47	Iquitos	IMC I	Native
CACAO-MARA-15	776	PA 137	Marañón	Parinari I	Native
CACAO-MARA-16	771	PA 51	Marañón	Parinari IV	Native
CACAO-MARA-17	444	PA 15	Marañón	Parinari IV	Native
CACAO-MARA-18	336	PA 121	Marañón	Parinari I	Native
CACAO-MARA-19	118	PA 16	Marañón	Parinari III	Native
CACAO-MARA-20	748	PA 46	Marañón	Parinari II	Native
CACAO-MARA-21	769	PA 4	Marañón	Parinari I	Native
CACAO-NANA-11	880	NA 34	Nanay	N/A	Native
CACAO-NANA-08	CGU 39	NA 95	Nanay	Nanay II	Native
CACAO-NANA-10	M 315A	NA 26	Nanay	N/A	Native
CACAO-NANA-12	780	NA 33	Nanay	N/A	Native
CACAO-NANA-13	M 441A	NA 670	Nanay	N/A	Native
CACAO-NANA-14	CGU 86	NA 286	Nanay	Nanay I	Native
