# Supplementary material for: Wild or Introduced? Investigating the Genetic Landscape of Cacao Populations in South America
Source: Ecol Evol. 2025 Jul 22;15(7):e71746. doi: 10.1002/ece3.71746 (PMC12283127; doi:10.1002/ece3.71746)
Supplement: Supplementary file 1 — Appendix S1: Output files for nucleotide diversity (π) and Tajima’s D analyses, providing detailed metrics for population‐level genetic variation across all samples. Appendix S2: Output files for expected heterozygosity (He), observed heterozygosity (Ho), and fixation index (F), summarizing genetic diversity and inbreeding coefficients across the sampled populations. Appendix S3: Principal Component Analysis (PCA) outputs, including loadings and coordinates for all individuals sampled, highlighting population structure and genetic clustering patterns. Appendix S4: Pairwise FST output files, detailing genetic differentiation metrics between sampled populations, reflecting gene flow and isolation patterns. Appendix S5: STRUCTURE analysis outputs, detailing ancestry proportions and admixture patterns for K values ranging from 1 to 8. Here are included the output files for each run and replicate, a summary of likelihood values for all tested conditions, and a graph illustrating the variation in likelihoods as K ranges from 1 to 8. These results provide insights into population genetic structure and the extent of admixture among groups. Table S1: Traceable matchings between the sample names used in this study and the clone designations reported by Motamayor et al. (2008), providing a clear reference for sample identity and origin. * = Not sampled in Motamayor et al. (2008), but sample coming from the same collection and the same region (see Bartley 2005). [file ECE3-15-e71746-s001.zip › Supplementary Materials/Appendix_S2/native_heterozygosity.het]

INDV	O(HOM)	E(HOM)	N_SITES	F
4_alignment/CACAO-CONT-29.fq_trimmed.fq_sorted.bam	35362	30020.2	42398	0.43156
4_alignment/CACAO-CONT-30.fq_trimmed.fq_sorted.bam	32783	39189.3	68766	-0.21660
4_alignment/CACAO-CONT-31.fq_trimmed.fq_sorted.bam	24303	30852.6	57231	-0.24829
4_alignment/CACAO-CONT-32.fq_trimmed.fq_sorted.bam	17956	22555.4	35839	-0.34625
4_alignment/CACAO-CONT-33.fq_trimmed.fq_sorted.bam	36314	40913.1	70818	-0.15379
4_alignment/CACAO-CONT-34.fq_trimmed.fq_sorted.bam	28759	44653.1	70938	-0.60469
4_alignment/CACAO-CONT-35.fq_trimmed.fq_sorted.bam	23260	36218.1	60311	-0.53784
4_alignment/CACAO-IQUI-22.fq_trimmed.fq_sorted.bam	1744	1554.2	2512	0.19816
4_alignment/CACAO-IQUI-23.fq_trimmed.fq_sorted.bam	23965	24900.8	37572	-0.07385
4_alignment/CACAO-IQUI-24.fq_trimmed.fq_sorted.bam	1690	1496.0	2405	0.21342
4_alignment/CACAO-IQUI-25.fq_trimmed.fq_sorted.bam	8434	8225.6	12054	0.05443
4_alignment/CACAO-IQUI-26.fq_trimmed.fq_sorted.bam	147	119.1	250	0.21293
4_alignment/CACAO-IQUI-27.fq_trimmed.fq_sorted.bam	10458	11003.2	16610	-0.09724
4_alignment/CACAO-IQUI-28.fq_trimmed.fq_sorted.bam	3730	3500.0	5594	0.10986
4_alignment/CACAO-MARA-15-1.fq_trimmed.fq_sorted.bam	3373	2891.3	4312	0.33905
4_alignment/CACAO-MARA-16.fq_trimmed.fq_sorted.bam	36173	41086.9	63407	-0.22015
4_alignment/CACAO-MARA-17.fq_trimmed.fq_sorted.bam	33764	41242.7	66132	-0.30048
4_alignment/CACAO-MARA-18.fq_trimmed.fq_sorted.bam	2561	2173.0	3358	0.32745
4_alignment/CACAO-MARA-19.fq_trimmed.fq_sorted.bam	767	622.8	947	0.44480
4_alignment/CACAO-MARA-20.fq_trimmed.fq_sorted.bam	20745	27185.1	41190	-0.45984
4_alignment/CACAO-MARA-21.fq_trimmed.fq_sorted.bam	877	735.8	1151	0.34005
4_alignment/CACAO-NANA-08.fq_trimmed.fq_sorted.bam	24017	44043.5	71585	-0.72714
4_alignment/CACAO-NANA-09.fq_trimmed.fq_sorted.bam	32254	26785.0	37608	0.50531
4_alignment/CACAO-NANA-10.fq_trimmed.fq_sorted.bam	27656	34018.5	51303	-0.36810
4_alignment/CACAO-NANA-11.fq_trimmed.fq_sorted.bam	22501	36961.0	58788	-0.66248
4_alignment/CACAO-NANA-12.fq_trimmed.fq_sorted.bam	29550	45673.1	72754	-0.59537
4_alignment/CACAO-NANA-13.fq_trimmed.fq_sorted.bam	35100	33021.4	49306	0.12764
4_alignment/CACAO-NANA-14.fq_trimmed.fq_sorted.bam	40407	33998.7	47739	0.46639
