# Supplementary material for: Wild or Introduced? Investigating the Genetic Landscape of Cacao Populations in South America
Source: Ecol Evol. 2025 Jul 22;15(7):e71746. doi: 10.1002/ece3.71746 (PMC12283127; doi:10.1002/ece3.71746)
Supplement: Supplementary file 1 — Appendix S1: Output files for nucleotide diversity (π) and Tajima’s D analyses, providing detailed metrics for population‐level genetic variation across all samples. Appendix S2: Output files for expected heterozygosity (He), observed heterozygosity (Ho), and fixation index (F), summarizing genetic diversity and inbreeding coefficients across the sampled populations. Appendix S3: Principal Component Analysis (PCA) outputs, including loadings and coordinates for all individuals sampled, highlighting population structure and genetic clustering patterns. Appendix S4: Pairwise FST output files, detailing genetic differentiation metrics between sampled populations, reflecting gene flow and isolation patterns. Appendix S5: STRUCTURE analysis outputs, detailing ancestry proportions and admixture patterns for K values ranging from 1 to 8. Here are included the output files for each run and replicate, a summary of likelihood values for all tested conditions, and a graph illustrating the variation in likelihoods as K ranges from 1 to 8. These results provide insights into population genetic structure and the extent of admixture among groups. Table S1: Traceable matchings between the sample names used in this study and the clone designations reported by Motamayor et al. (2008), providing a clear reference for sample identity and origin. * = Not sampled in Motamayor et al. (2008), but sample coming from the same collection and the same region (see Bartley 2005). [file ECE3-15-e71746-s001.zip › Supplementary Materials/Appendix_S2/amelonado_heterozygosity.het]

INDV	O(HOM)	E(HOM)	N_SITES	F
4_alignment/CACAO-AMEL-36.fq_trimmed.fq_sorted.bam	6025	10010.3	21252	-0.35451
4_alignment/CACAO-AMEL-37.fq_trimmed.fq_sorted.bam	4663	10158.0	23764	-0.40386
4_alignment/CACAO-AMEL-38.fq_trimmed.fq_sorted.bam	4331	3682.2	5542	0.34885
4_alignment/CACAO-AMEL-39.fq_trimmed.fq_sorted.bam	5994	12669.4	163307	-0.04431
4_alignment/CACAO-AMEL-40.fq_trimmed.fq_sorted.bam	17368	14553.3	22189	0.36862
4_alignment/CACAO-AMEL-41.fq_trimmed.fq_sorted.bam	13305	11272.4	16755	0.37074
4_alignment/CACAO-AMEL-42.fq_trimmed.fq_sorted.bam	17234	14188.4	21139	0.43818
