# Supplementary material for: Wild or Introduced? Investigating the Genetic Landscape of Cacao Populations in South America
Source: Ecol Evol. 2025 Jul 22;15(7):e71746. doi: 10.1002/ece3.71746 (PMC12283127; doi:10.1002/ece3.71746)
Supplement: Supplementary file 1 — Appendix S1: Output files for nucleotide diversity (π) and Tajima’s D analyses, providing detailed metrics for population‐level genetic variation across all samples. Appendix S2: Output files for expected heterozygosity (He), observed heterozygosity (Ho), and fixation index (F), summarizing genetic diversity and inbreeding coefficients across the sampled populations. Appendix S3: Principal Component Analysis (PCA) outputs, including loadings and coordinates for all individuals sampled, highlighting population structure and genetic clustering patterns. Appendix S4: Pairwise FST output files, detailing genetic differentiation metrics between sampled populations, reflecting gene flow and isolation patterns. Appendix S5: STRUCTURE analysis outputs, detailing ancestry proportions and admixture patterns for K values ranging from 1 to 8. Here are included the output files for each run and replicate, a summary of likelihood values for all tested conditions, and a graph illustrating the variation in likelihoods as K ranges from 1 to 8. These results provide insights into population genetic structure and the extent of admixture among groups. Table S1: Traceable matchings between the sample names used in this study and the clone designations reported by Motamayor et al. (2008), providing a clear reference for sample identity and origin. * = Not sampled in Motamayor et al. (2008), but sample coming from the same collection and the same region (see Bartley 2005). [file ECE3-15-e71746-s001.zip › Supplementary Materials/Appendix_S5/evannoMethodStructure.csv]

	loci	ind	k	runs	elpdmean	elpdsd	elpdmin	elpdmax	lnk1	lnk1max	lnk1min	lnk2	lnk2max	lnk2min	deltaK
1	844958	42	1	3	-2104854.86666667	1916.30577500926	-2106771.17244168	-2102938.56089166
2	844958	42	2	3	-440534461.733333	295091354.65592	-735625816.389253	-145443107.077413	-438429606.866667	-143340168.516522	-733519045.216812	82855831.35	193150442.846049	-27438780.1460485	0.280780273778644
3	844958	42	3	2	-796108237.25	110296527.801824	-906404765.051824	-685811709.448176	-355573775.516667	-170778948.66257	-540368602.370763	515223144.7	793288449.939032	237157839.460968	4.67125443536838
4	844958	42	4	3	-1666905157.46667	573156659.894952	-2240061817.36162	-1093748497.57171	-870796920.216667	-407936788.123538	-1333657052.30979	870720819.616667	1075571279.93728	665870359.296058	1.51916723741159
5	844958	42	5	3	-1666981258.06667	831166331.667471	-2498147589.73414	-835814926.399196	-76100.5999999046	257933571.172519	-258085772.372519	603742933.466667	758957474.080226	448528392.853107	0.726380401207359
6	844958	42	6	3	-1063314425.2	728371200.508511	-1791685625.70851	-334943224.691489	603666832.866667	706461964.025627	500871701.707707	129805458.766667	306310629.846573	-46699712.3132396	0.17821333226251
7	844958	42	7	2	-589453051.1	449070898.269645	-1038523949.36964	-140382152.830355	473861374.1	753161676.338866	194561071.861134	635601328.166667	720955893.106493	550246763.22684	1.41536966794277
8	844958	42	8	3	-751193005.166667	255125160.970605	-1006318166.13727	-496067844.196061	-161739954.066667	32205783.2323729	-355685691.365706
