# Supplementary material for: Wild or Introduced? Investigating the Genetic Landscape of Cacao Populations in South America
Source: Ecol Evol. 2025 Jul 22;15(7):e71746. doi: 10.1002/ece3.71746 (PMC12283127; doi:10.1002/ece3.71746)
Supplement: Supplementary file 1 — Appendix S1: Output files for nucleotide diversity (π) and Tajima’s D analyses, providing detailed metrics for population‐level genetic variation across all samples. Appendix S2: Output files for expected heterozygosity (He), observed heterozygosity (Ho), and fixation index (F), summarizing genetic diversity and inbreeding coefficients across the sampled populations. Appendix S3: Principal Component Analysis (PCA) outputs, including loadings and coordinates for all individuals sampled, highlighting population structure and genetic clustering patterns. Appendix S4: Pairwise FST output files, detailing genetic differentiation metrics between sampled populations, reflecting gene flow and isolation patterns. Appendix S5: STRUCTURE analysis outputs, detailing ancestry proportions and admixture patterns for K values ranging from 1 to 8. Here are included the output files for each run and replicate, a summary of likelihood values for all tested conditions, and a graph illustrating the variation in likelihoods as K ranges from 1 to 8. These results provide insights into population genetic structure and the extent of admixture among groups. Table S1: Traceable matchings between the sample names used in this study and the clone designations reported by Motamayor et al. (2008), providing a clear reference for sample identity and origin. * = Not sampled in Motamayor et al. (2008), but sample coming from the same collection and the same region (see Bartley 2005). [file ECE3-15-e71746-s001.zip › Supplementary Materials/Appendix_S4/guiana_vs_amelonado.weir.fst]

CHROM	POS	WEIR_AND_COCKERHAM_FST
NC_030850.1	2059	nan
NC_030850.1	2095	nan
NC_030850.1	4576	nan
NC_030850.1	4624	nan
NC_030850.1	4638	nan
NC_030850.1	4653	nan
NC_030850.1	4686	nan
NC_030850.1	4695	nan
NC_030850.1	8257	nan
NC_030850.1	8262	nan
NC_030850.1	8281	nan
NC_030850.1	8283	nan
NC_030850.1	8453	nan
NC_030850.1	9221	nan
NC_030850.1	9236	nan
NC_030850.1	9237	nan
NC_030850.1	9238	nan
NC_030850.1	9247	nan
NC_030850.1	9273	nan
NC_030850.1	9282	nan
NC_030850.1	9298	nan
NC_030850.1	9315	nan
NC_030850.1	9362	nan
NC_030850.1	9388	nan
NC_030850.1	9892	nan
NC_030850.1	9894	nan
NC_030850.1	9910	nan
NC_030850.1	9916	nan
NC_030850.1	9933	nan
NC_030850.1	9956	nan
NC_030850.1	9965	nan
NC_030850.1	9994	nan
NC_030850.1	10016	nan
NC_030850.1	10437	nan
NC_030850.1	10464	nan
NC_030850.1	10472	nan
NC_030850.1	10745	nan
NC_030850.1	10774	nan
NC_030850.1	10795	nan
NC_030850.1	10800	nan
NC_030850.1	11639	nan
NC_030850.1	11641	nan
NC_030850.1	11670	nan
NC_030850.1	11688	nan
NC_030850.1	11690	nan
NC_030850.1	13289	nan
NC_030850.1	13308	nan
NC_030850.1	14391	nan
NC_030850.1	14397	nan
NC_030850.1	15649	nan
NC_030850.1	16727	nan
NC_030850.1	16731	nan
NC_030850.1	16745	nan
NC_030850.1	16756	nan
NC_030850.1	16762	nan
NC_030850.1	16778	nan
NC_030850.1	17722	nan
NC_030850.1	17873	nan
NC_030850.1	18996	nan
NC_030850.1	19011	nan
NC_030850.1	19036	nan
NC_030850.1	19071	nan
NC_030850.1	19104	nan
NC_030850.1	19150	nan
NC_030850.1	19193	nan
NC_030850.1	19198	nan
NC_030850.1	19202	nan
NC_030850.1	19224	nan
NC_030850.1	23979	nan
NC_030850.1	24651	nan
NC_030850.1	25125	nan
NC_030850.1	25556	nan
NC_030850.1	25991	nan
NC_030850.1	29890	nan
NC_030850.1	29899	nan
NC_030850.1	29928	nan
NC_030850.1	29953	nan
NC_030850.1	29995	nan
NC_030850.1	30012	nan
NC_030850.1	30026	nan
NC_030850.1	30068	0.265212
NC_030850.1	30073	nan
NC_030850.1	30101	nan
NC_030850.1	33117	nan
NC_030850.1	33213	nan
NC_030850.1	37693	nan
NC_030850.1	42944	nan
NC_030850.1	42952	nan
NC_030850.1	42955	nan
NC_030850.1	42974	nan
NC_030850.1	42975	nan
NC_030850.1	42988	nan
NC_030850.1	43006	nan
NC_030850.1	43038	nan
NC_030850.1	43040	nan
NC_030850.1	47555	nan
NC_030850.1	47906	nan
NC_030850.1	47917	nan
NC_030850.1	47959	nan
NC_030850.1	47965	nan
NC_030850.1	47996	nan
NC_030850.1	48019	nan
NC_030850.1	48035	nan
NC_030850.1	48046	nan
NC_030850.1	48071	nan
NC_030850.1	48104	nan
NC_030850.1	48125	nan
NC_030850.1	48132	nan
NC_030850.1	48133	nan
NC_030850.1	48146	nan
NC_030850.1	48147	nan
NC_030850.1	48714	nan
NC_030850.1	48778	nan
NC_030850.1	48810	nan
NC_030850.1	48811	nan
NC_030850.1	48852	nan
NC_030850.1	48854	nan
NC_030850.1	48883	nan
NC_030850.1	48904	nan
NC_030850.1	48942	nan
NC_030850.1	50544	nan
NC_030850.1	50575	nan
NC_030850.1	50604	nan
NC_030850.1	51338	nan
NC_030850.1	51351	nan
NC_030850.1	51369	nan
NC_030850.1	51377	nan
NC_030850.1	51378	nan
NC_030850.1	51430	nan
NC_030850.1	51438	nan
NC_030850.1	51457	nan
NC_030850.1	51475	nan
NC_030850.1	51477	nan
NC_030850.1	51479	nan
NC_030850.1	51481	nan
NC_030850.1	51483	nan
NC_030850.1	51534	nan
NC_030850.1	51557	nan
NC_030850.1	51565	nan
NC_030850.1	51572	nan
NC_030850.1	51575	nan
NC_030850.1	52172	nan
NC_030850.1	52187	nan
NC_030850.1	52210	nan
NC_030850.1	53920	nan
NC_030850.1	53940	nan
NC_030850.1	53954	nan
NC_030850.1	53983	nan
NC_030850.1	54024	nan
NC_030850.1	55753	nan
NC_030850.1	55803	nan
NC_030850.1	56030	nan
NC_030850.1	56036	nan
NC_030850.1	56128	nan
NC_030850.1	56136	nan
NC_030850.1	56456	nan
NC_030850.1	56521	nan
NC_030850.1	56547	nan
NC_030850.1	56548	nan
NC_030850.1	56945	nan
NC_030850.1	56972	nan
NC_030850.1	57003	nan
NC_030850.1	57015	nan
NC_030850.1	57017	nan
NC_030850.1	59196	nan
NC_030850.1	59202	nan
NC_030850.1	59206	nan
NC_030850.1	59239	nan
NC_030850.1	59264	nan
NC_030850.1	59350	nan
NC_030850.1	59421	nan
NC_030850.1	59424	nan
NC_030850.1	59445	nan
NC_030850.1	59942	nan
NC_030850.1	59945	nan
NC_030850.1	60016	nan
NC_030850.1	60041	nan
NC_030850.1	60343	nan
NC_030850.1	60344	nan
NC_030850.1	63254	nan
NC_030850.1	63309	nan
NC_030850.1	63325	nan
NC_030850.1	63348	0.166667
NC_030850.1	63390	nan
NC_030850.1	63419	nan
NC_030850.1	63430	nan
NC_030850.1	63431	nan
NC_030850.1	63442	nan
NC_030850.1	63445	nan
NC_030850.1	63447	nan
NC_030850.1	63483	nan
NC_030850.1	63859	nan
NC_030850.1	63861	nan
NC_030850.1	63887	nan
NC_030850.1	63924	-0.0171073
NC_030850.1	63933	nan
NC_030850.1	63967	nan
NC_030850.1	63979	nan
NC_030850.1	63984	nan
NC_030850.1	63987	nan
NC_030850.1	63992	nan
NC_030850.1	64013	nan
NC_030850.1	64020	nan
NC_030850.1	64022	nan
NC_030850.1	64023	nan
NC_030850.1	64080	nan
NC_030850.1	64090	nan
NC_030850.1	64093	nan
NC_030850.1	65079	nan
NC_030850.1	65088	nan
NC_030850.1	65224	nan
NC_030850.1	67218	nan
NC_030850.1	67223	nan
NC_030850.1	67228	nan
NC_030850.1	67265	nan
NC_030850.1	67273	nan
NC_030850.1	67278	nan
NC_030850.1	67354	nan
NC_030850.1	67379	nan
NC_030850.1	67382	1.35308e-16
NC_030850.1	67382	nan
NC_030850.1	68936	nan
NC_030850.1	68952	nan
NC_030850.1	72206	nan
NC_030850.1	72231	nan
NC_030850.1	72266	nan
NC_030850.1	72270	nan
NC_030850.1	72280	nan
NC_030850.1	72285	nan
NC_030850.1	72331	nan
NC_030850.1	72334	nan
NC_030850.1	72375	nan
NC_030850.1	72402	nan
NC_030850.1	72410	nan
NC_030850.1	72434	nan
NC_030850.1	72739	nan
NC_030850.1	72752	nan
NC_030850.1	72798	nan
NC_030850.1	73013	nan
NC_030850.1	73474	nan
NC_030850.1	73492	nan
NC_030850.1	73510	nan
NC_030850.1	73607	nan
NC_030850.1	73612	nan
NC_030850.1	73635	nan
NC_030850.1	73834	nan
NC_030850.1	73838	nan
NC_030850.1	73859	nan
NC_030850.1	73863	nan
NC_030850.1	73898	nan
NC_030850.1	73923	nan
NC_030850.1	73930	nan
NC_030850.1	73959	nan
NC_030850.1	73972	nan
NC_030850.1	73975	nan
NC_030850.1	73978	nan
NC_030850.1	73990	nan
NC_030850.1	74002	nan
NC_030850.1	74011	nan
NC_030850.1	74023	nan
NC_030850.1	74033	nan
NC_030850.1	74042	nan
NC_030850.1	74046	nan
NC_030850.1	74055	nan
NC_030850.1	75517	nan
NC_030850.1	75529	nan
NC_030850.1	78235	nan
NC_030850.1	78251	nan
NC_030850.1	78252	nan
NC_030850.1	78255	nan
NC_030850.1	78262	nan
NC_030850.1	78274	nan
NC_030850.1	78290	nan
NC_030850.1	78318	nan
NC_030850.1	79165	nan
NC_030850.1	79826	nan
NC_030850.1	79838	nan
NC_030850.1	79893	nan
NC_030850.1	79896	nan
NC_030850.1	79943	nan
NC_030850.1	79981	nan
NC_030850.1	80014	nan
NC_030850.1	82520	nan
NC_030850.1	82532	nan
NC_030850.1	82564	nan
NC_030850.1	82567	nan
NC_030850.1	82573	nan
NC_030850.1	82576	nan
NC_030850.1	82597	nan
NC_030850.1	82603	nan
NC_030850.1	82646	nan
NC_030850.1	82648	-0.0989645
NC_030850.1	82651	nan
NC_030850.1	82662	nan
NC_030850.1	82668	nan
NC_030850.1	82682	nan
NC_030850.1	82709	nan
NC_030850.1	82710	nan
NC_030850.1	82713	nan
NC_030850.1	82868	nan
NC_030850.1	82876	nan
NC_030850.1	82892	nan
NC_030850.1	82897	nan
NC_030850.1	82971	nan
NC_030850.1	83047	nan
NC_030850.1	83057	nan
NC_030850.1	83088	nan
NC_030850.1	83102	nan
NC_030850.1	83104	nan
NC_030850.1	87075	nan
NC_030850.1	87093	nan
NC_030850.1	87095	nan
NC_030850.1	87129	nan
NC_030850.1	87203	nan
NC_030850.1	87206	nan
NC_030850.1	88106	0.666667
NC_030850.1	88119	nan
NC_030850.1	88155	-0.2
NC_030850.1	88211	nan
NC_030850.1	88211	nan
NC_030850.1	88217	nan
NC_030850.1	88242	nan
NC_030850.1	88245	nan
NC_030850.1	88248	nan
NC_030850.1	88258	nan
NC_030850.1	88330	nan
NC_030850.1	90996	nan
NC_030850.1	91762	nan
NC_030850.1	91792	nan
NC_030850.1	91797	nan
NC_030850.1	91806	nan
NC_030850.1	91817	nan
NC_030850.1	91828	nan
NC_030850.1	91866	nan
NC_030850.1	91893	nan
NC_030850.1	91907	nan
NC_030850.1	91916	nan
NC_030850.1	91919	nan
NC_030850.1	91923	nan
NC_030850.1	91930	nan
NC_030850.1	91939	nan
NC_030850.1	91961	nan
NC_030850.1	92003	nan
NC_030850.1	95628	nan
NC_030850.1	95890	nan
NC_030850.1	95891	nan
NC_030850.1	95896	nan
NC_030850.1	95899	nan
NC_030850.1	95900	nan
NC_030850.1	95909	nan
NC_030850.1	95934	nan
NC_030850.1	95962	nan
NC_030850.1	95973	nan
NC_030850.1	95996	nan
NC_030850.1	95998	nan
NC_030850.1	96005	nan
NC_030850.1	96019	nan
NC_030850.1	97171	nan
NC_030850.1	97212	nan
NC_030850.1	97215	nan
NC_030850.1	97218	nan
NC_030850.1	97243	8.88178e-17
NC_030850.1	97244	nan
NC_030850.1	97275	nan
NC_030850.1	97304	nan
NC_030850.1	97326	nan
NC_030850.1	97344	nan
NC_030850.1	97406	nan
NC_030850.1	98033	nan
NC_030850.1	98034	nan
NC_030850.1	98035	nan
NC_030850.1	98036	nan
NC_030850.1	98170	-0.111111
NC_030850.1	98238	nan
NC_030850.1	98249	nan
NC_030850.1	98781	nan
NC_030850.1	98844	nan
NC_030850.1	98904	nan
NC_030850.1	99098	nan
NC_030850.1	99989	nan
NC_030850.1	101259	nan
NC_030850.1	101270	nan
NC_030850.1	101308	nan
NC_030850.1	101345	nan
NC_030850.1	101372	nan
NC_030850.1	107267	nan
NC_030850.1	107362	nan
NC_030850.1	107369	nan
NC_030850.1	107844	nan
NC_030850.1	107849	nan
NC_030850.1	107854	nan
NC_030850.1	107858	-0.027284
NC_030850.1	107886	nan
NC_030850.1	107894	nan
NC_030850.1	107940	nan
NC_030850.1	107987	nan
NC_030850.1	108038	nan
NC_030850.1	111711	nan
NC_030850.1	111777	nan
NC_030850.1	112611	nan
NC_030850.1	112915	nan
NC_030850.1	112977	nan
NC_030850.1	113054	nan
NC_030850.1	113058	nan
NC_030850.1	113083	nan
NC_030850.1	113112	nan
NC_030850.1	113154	nan
NC_030850.1	113164	nan
NC_030850.1	113204	nan
NC_030850.1	113213	nan
NC_030850.1	113599	nan
NC_030850.1	113617	nan
NC_030850.1	113925	nan
NC_030850.1	114913	nan
NC_030850.1	116107	nan
NC_030850.1	116242	nan
NC_030850.1	116246	nan
NC_030850.1	116259	-0.0909091
NC_030850.1	116267	nan
NC_030850.1	116270	nan
NC_030850.1	116284	nan
NC_030850.1	123970	nan
NC_030850.1	123984	nan
NC_030850.1	123998	nan
NC_030850.1	124068	nan
NC_030850.1	124262	nan
NC_030850.1	124295	nan
NC_030850.1	124296	nan
NC_030850.1	124329	nan
NC_030850.1	124344	nan
NC_030850.1	124359	nan
NC_030850.1	124366	nan
NC_030850.1	124391	nan
NC_030850.1	124395	nan
NC_030850.1	124404	nan
NC_030850.1	124450	nan
NC_030850.1	124457	nan
NC_030850.1	124471	nan
NC_030850.1	124476	nan
NC_030850.1	124486	nan
NC_030850.1	126890	nan
NC_030850.1	127040	nan
NC_030850.1	127042	nan
NC_030850.1	127051	nan
NC_030850.1	127130	nan
NC_030850.1	127218	nan
NC_030850.1	127251	nan
NC_030850.1	127791	nan
NC_030850.1	129133	nan
NC_030850.1	129343	nan
NC_030850.1	129354	-0.272727
NC_030850.1	129363	nan
NC_030850.1	129399	nan
NC_030850.1	129410	nan
NC_030850.1	129473	-0.0222915
NC_030850.1	129478	nan
NC_030850.1	129495	nan
NC_030850.1	129496	nan
NC_030850.1	129517	nan
NC_030850.1	129535	nan
NC_030850.1	132426	nan
NC_030850.1	132469	nan
NC_030850.1	132517	nan
NC_030850.1	132526	nan
NC_030850.1	132527	nan
NC_030850.1	132591	nan
NC_030850.1	132599	nan
NC_030850.1	132602	nan
NC_030850.1	132615	nan
NC_030850.1	132621	nan
NC_030850.1	132632	nan
NC_030850.1	132654	nan
NC_030850.1	132781	nan
NC_030850.1	132827	nan
NC_030850.1	132881	nan
NC_030850.1	132900	nan
NC_030850.1	132914	nan
NC_030850.1	132951	nan
NC_030850.1	132963	nan
NC_030850.1	132972	nan
NC_030850.1	132993	nan
NC_030850.1	133079	nan
NC_030850.1	133141	nan
NC_030850.1	137842	nan
NC_030850.1	137871	nan
NC_030850.1	138331	nan
NC_030850.1	138336	nan
NC_030850.1	138382	nan
NC_030850.1	138391	nan
NC_030850.1	138398	nan
NC_030850.1	138445	nan
NC_030850.1	138493	nan
NC_030850.1	138502	nan
NC_030850.1	138506	-0.857143
NC_030850.1	138559	nan
NC_030850.1	138931	nan
NC_030850.1	138936	nan
NC_030850.1	138939	nan
NC_030850.1	138941	nan
NC_030850.1	138941	0.267959
NC_030850.1	138942	nan
NC_030850.1	138943	nan
NC_030850.1	138945	nan
NC_030850.1	138961	nan
NC_030850.1	138967	nan
NC_030850.1	138982	nan
NC_030850.1	138993	nan
NC_030850.1	139009	nan
NC_030850.1	139020	nan
NC_030850.1	139102	nan
NC_030850.1	139510	nan
NC_030850.1	142164	nan
NC_030850.1	142174	nan
NC_030850.1	142220	nan
NC_030850.1	142274	nan
NC_030850.1	147286	nan
NC_030850.1	147295	nan
NC_030850.1	147302	nan
NC_030850.1	147308	nan
NC_030850.1	147311	nan
NC_030850.1	147312	nan
NC_030850.1	147313	nan
NC_030850.1	147313	-7.13715e-17
NC_030850.1	147314	nan
NC_030850.1	147316	nan
NC_030850.1	147317	nan
NC_030850.1	147319	nan
NC_030850.1	147329	nan
NC_030850.1	147333	nan
NC_030850.1	147337	nan
NC_030850.1	147340	nan
NC_030850.1	147349	nan
NC_030850.1	147357	nan
NC_030850.1	147363	nan
NC_030850.1	147370	nan
NC_030850.1	147378	nan
NC_030850.1	147379	nan
NC_030850.1	147390	nan
NC_030850.1	147428	nan
NC_030850.1	147436	nan
NC_030850.1	147463	nan
NC_030850.1	147469	-0.123967
NC_030850.1	147476	nan
NC_030850.1	147479	nan
NC_030850.1	147488	nan
NC_030850.1	147491	nan
NC_030850.1	147516	nan
NC_030850.1	147519	nan
NC_030850.1	147895	nan
NC_030850.1	147902	nan
NC_030850.1	147994	nan
NC_030850.1	148029	nan
NC_030850.1	148041	nan
NC_030850.1	148066	nan
NC_030850.1	148077	nan
NC_030850.1	148099	nan
NC_030850.1	148104	nan
NC_030850.1	148107	nan
NC_030850.1	148202	nan
NC_030850.1	148217	nan
NC_030850.1	149865	nan
NC_030850.1	149932	nan
NC_030850.1	149936	nan
NC_030850.1	151965	nan
NC_030850.1	151992	nan
NC_030850.1	152044	nan
NC_030850.1	152064	nan
NC_030850.1	152069	nan
NC_030850.1	152098	nan
NC_030850.1	152107	nan
NC_030850.1	152108	nan
NC_030850.1	152187	nan
NC_030850.1	152982	nan
NC_030850.1	152987	nan
NC_030850.1	152994	nan
NC_030850.1	152999	nan
NC_030850.1	153067	nan
NC_030850.1	153242	nan
NC_030850.1	153279	nan
NC_030850.1	153299	nan
NC_030850.1	153302	nan
NC_030850.1	153314	nan
NC_030850.1	154948	nan
NC_030850.1	154968	nan
NC_030850.1	154983	nan
NC_030850.1	155001	nan
NC_030850.1	155055	nan
NC_030850.1	155103	nan
NC_030850.1	155112	nan
NC_030850.1	155115	nan
NC_030850.1	155120	nan
NC_030850.1	155144	nan
NC_030850.1	155187	nan
NC_030850.1	155581	nan
NC_030850.1	155682	nan
NC_030850.1	156812	nan
NC_030850.1	158478	nan
NC_030850.1	158483	nan
NC_030850.1	158497	nan
NC_030850.1	160746	nan
NC_030850.1	160755	0.6
NC_030850.1	161155	nan
NC_030850.1	161325	nan
NC_030850.1	162898	nan
NC_030850.1	162988	nan
NC_030850.1	162994	0.714286
NC_030850.1	163505	nan
NC_030850.1	163669	nan
NC_030850.1	165950	nan
NC_030850.1	165981	nan
NC_030850.1	166017	nan
NC_030850.1	166058	nan
NC_030850.1	166061	nan
NC_030850.1	166063	0.5
NC_030850.1	166083	nan
NC_030850.1	166120	nan
NC_030850.1	166123	nan
NC_030850.1	166161	0.666667
NC_030850.1	166162	nan
NC_030850.1	166169	nan
NC_030850.1	166171	nan
NC_030850.1	166201	nan
NC_030850.1	166247	nan
NC_030850.1	166268	nan
NC_030850.1	167239	nan
NC_030850.1	167917	nan
NC_030850.1	169202	nan
NC_030850.1	169439	nan
NC_030850.1	169458	nan
NC_030850.1	169490	nan
NC_030850.1	169709	nan
NC_030850.1	169751	nan
NC_030850.1	169753	nan
NC_030850.1	169768	nan
NC_030850.1	169802	nan
NC_030850.1	169815	nan
NC_030850.1	169853	nan
NC_030850.1	169857	nan
NC_030850.1	169868	nan
NC_030850.1	169870	nan
NC_030850.1	169885	nan
NC_030850.1	169950	nan
NC_030850.1	171104	nan
NC_030850.1	171553	nan
NC_030850.1	174049	nan
NC_030850.1	175063	nan
NC_030850.1	176078	nan
NC_030850.1	177105	nan
NC_030850.1	177133	nan
NC_030850.1	177181	nan
NC_030850.1	177183	nan
NC_030850.1	177190	nan
NC_030850.1	177244	nan
NC_030850.1	177254	nan
NC_030850.1	177256	nan
NC_030850.1	177275	nan
NC_030850.1	177492	nan
NC_030850.1	177504	nan
NC_030850.1	178014	nan
NC_030850.1	179027	nan
NC_030850.1	179044	nan
NC_030850.1	179120	nan
NC_030850.1	179137	nan
NC_030850.1	179179	nan
NC_030850.1	179192	nan
NC_030850.1	179206	nan
NC_030850.1	179536	nan
NC_030850.1	181349	nan
NC_030850.1	181411	nan
NC_030850.1	181441	nan
NC_030850.1	181459	nan
NC_030850.1	181461	nan
NC_030850.1	181486	nan
NC_030850.1	181492	nan
NC_030850.1	181494	nan
NC_030850.1	181542	nan
NC_030850.1	181571	nan
NC_030850.1	181576	nan
NC_030850.1	181579	nan
NC_030850.1	181588	nan
NC_030850.1	181619	nan
NC_030850.1	181627	nan
NC_030850.1	181663	nan
NC_030850.1	181691	nan
NC_030850.1	181715	nan
NC_030850.1	181732	nan
NC_030850.1	181733	nan
NC_030850.1	181734	nan
NC_030850.1	181749	nan
NC_030850.1	181771	nan
NC_030850.1	181789	nan
NC_030850.1	182936	nan
NC_030850.1	182979	nan
NC_030850.1	182993	nan
NC_030850.1	183019	nan
NC_030850.1	183845	nan
NC_030850.1	183848	nan
NC_030850.1	183879	nan
NC_030850.1	183901	nan
NC_030850.1	183939	nan
NC_030850.1	184001	nan
NC_030850.1	184871	nan
NC_030850.1	184886	nan
NC_030850.1	184918	nan
NC_030850.1	185015	nan
NC_030850.1	185022	nan
NC_030850.1	185047	nan
NC_030850.1	185051	nan
NC_030850.1	185069	nan
NC_030850.1	185078	nan
NC_030850.1	185095	0.25
NC_030850.1	185118	nan
NC_030850.1	186022	nan
NC_030850.1	191546	nan
NC_030850.1	191601	nan
NC_030850.1	192005	nan
NC_030850.1	192126	nan
NC_030850.1	192136	nan
NC_030850.1	192138	nan
NC_030850.1	192167	nan
NC_030850.1	192613	nan
NC_030850.1	192640	nan
NC_030850.1	192671	nan
NC_030850.1	192683	nan
NC_030850.1	192685	nan
NC_030850.1	195404	-0.0640732
NC_030850.1	195418	nan
NC_030850.1	195422	nan
NC_030850.1	195427	nan
NC_030850.1	195438	nan
NC_030850.1	195443	nan
NC_030850.1	195444	nan
NC_030850.1	195446	nan
NC_030850.1	195451	nan
NC_030850.1	195452	nan
NC_030850.1	195456	nan
NC_030850.1	195462	nan
NC_030850.1	195469	nan
NC_030850.1	195479	nan
NC_030850.1	195487	nan
NC_030850.1	195489	nan
NC_030850.1	195539	nan
NC_030850.1	195546	nan
NC_030850.1	195562	nan
NC_030850.1	195577	nan
NC_030850.1	195590	nan
NC_030850.1	195593	nan
NC_030850.1	195604	nan
NC_030850.1	195607	nan
NC_030850.1	195608	nan
NC_030850.1	195616	nan
NC_030850.1	195621	nan
NC_030850.1	195623	nan
NC_030850.1	195627	nan
NC_030850.1	195645	nan
NC_030850.1	195649	nan
NC_030850.1	195936	nan
NC_030850.1	195948	nan
NC_030850.1	195951	nan
NC_030850.1	195960	-0.0727444
NC_030850.1	195985	nan
NC_030850.1	195989	nan
NC_030850.1	196013	-0.0989645
NC_030850.1	196038	nan
NC_030850.1	196042	nan
NC_030850.1	196155	nan
NC_030850.1	201879	0.0769231
NC_030850.1	201882	nan
NC_030850.1	201891	nan
NC_030850.1	201899	nan
NC_030850.1	201907	nan
NC_030850.1	201908	nan
NC_030850.1	201913	nan
NC_030850.1	201919	nan
NC_030850.1	201923	nan
NC_030850.1	201930	nan
NC_030850.1	201964	nan
NC_030850.1	201966	nan
NC_030850.1	201968	nan
NC_030850.1	201980	nan
NC_030850.1	201993	0.0316901
NC_030850.1	202013	nan
NC_030850.1	202041	nan
NC_030850.1	202058	nan
NC_030850.1	202060	nan
NC_030850.1	203184	nan
NC_030850.1	203188	nan
NC_030850.1	203189	nan
NC_030850.1	203198	nan
NC_030850.1	203203	-0.0121269
NC_030850.1	203204	nan
NC_030850.1	203216	nan
NC_030850.1	203217	nan
NC_030850.1	203231	nan
NC_030850.1	203232	nan
NC_030850.1	203256	nan
NC_030850.1	203297	-0.0576923
NC_030850.1	203298	nan
NC_030850.1	203306	nan
NC_030850.1	203310	nan
NC_030850.1	203354	nan
NC_030850.1	203359	-0.00234009
NC_030850.1	203361	nan
NC_030850.1	203367	nan
NC_030850.1	203387	nan
NC_030850.1	203390	nan
NC_030850.1	203391	-0.0989645
NC_030850.1	203395	nan
NC_030850.1	203398	nan
NC_030850.1	203402	nan
NC_030850.1	203669	nan
NC_030850.1	203680	nan
NC_030850.1	203703	nan
NC_030850.1	203742	nan
NC_030850.1	203769	nan
NC_030850.1	203812	nan
NC_030850.1	203817	nan
NC_030850.1	203879	nan
NC_030850.1	203895	nan
NC_030850.1	205128	nan
NC_030850.1	206015	nan
NC_030850.1	206016	nan
NC_030850.1	206023	nan
NC_030850.1	206024	nan
NC_030850.1	206031	nan
NC_030850.1	206033	nan
NC_030850.1	206043	nan
NC_030850.1	206049	nan
NC_030850.1	206056	nan
NC_030850.1	206083	nan
NC_030850.1	206125	nan
NC_030850.1	206130	nan
NC_030850.1	206131	nan
NC_030850.1	206133	nan
NC_030850.1	206137	nan
NC_030850.1	206188	nan
NC_030850.1	206190	nan
NC_030850.1	208536	0.6
NC_030850.1	208547	nan
NC_030850.1	208558	nan
NC_030850.1	208562	nan
NC_030850.1	208565	nan
NC_030850.1	208568	nan
NC_030850.1	208579	nan
NC_030850.1	208582	nan
NC_030850.1	208612	nan
NC_030850.1	208614	nan
NC_030850.1	208618	nan
NC_030850.1	208648	0.115468
NC_030850.1	208653	nan
NC_030850.1	208665	nan
NC_030850.1	208669	nan
NC_030850.1	208682	nan
NC_030850.1	208693	nan
NC_030850.1	208705	nan
NC_030850.1	208745	nan
NC_030850.1	208780	nan
NC_030850.1	209406	nan
NC_030850.1	209465	nan
NC_030850.1	209732	nan
NC_030850.1	209734	nan
NC_030850.1	209738	nan
NC_030850.1	209755	nan
NC_030850.1	209756	-0.0293062
NC_030850.1	209763	nan
NC_030850.1	209767	nan
NC_030850.1	209771	0.125
NC_030850.1	209822	nan
NC_030850.1	209841	nan
NC_030850.1	209851	nan
NC_030850.1	209882	nan
NC_030850.1	209885	nan
NC_030850.1	209887	nan
NC_030850.1	210732	nan
NC_030850.1	210745	nan
NC_030850.1	210748	nan
NC_030850.1	210759	nan
NC_030850.1	210787	nan
NC_030850.1	210796	nan
NC_030850.1	211983	nan
NC_030850.1	212365	nan
NC_030850.1	212378	nan
NC_030850.1	212383	nan
NC_030850.1	212388	nan
NC_030850.1	212391	0.145161
NC_030850.1	212426	nan
NC_030850.1	212436	nan
NC_030850.1	212439	nan
NC_030850.1	212459	nan
NC_030850.1	212465	nan
NC_030850.1	212496	0.0441176
NC_030850.1	212509	nan
NC_030850.1	212535	nan
NC_030850.1	212566	0.0441176
NC_030850.1	213184	nan
NC_030850.1	213189	nan
NC_030850.1	213222	nan
NC_030850.1	215165	nan
NC_030850.1	218426	nan
NC_030850.1	218975	nan
NC_030850.1	219468	nan
NC_030850.1	219501	nan
NC_030850.1	219518	nan
NC_030850.1	219557	nan
NC_030850.1	220720	nan
NC_030850.1	220763	nan
NC_030850.1	220781	nan
NC_030850.1	220829	nan
NC_030850.1	220872	nan
NC_030850.1	220886	nan
NC_030850.1	220919	nan
NC_030850.1	220922	nan
NC_030850.1	220955	nan
NC_030850.1	220958	nan
NC_030850.1	221266	nan
NC_030850.1	221276	nan
NC_030850.1	221279	nan
NC_030850.1	221280	nan
NC_030850.1	221289	nan
NC_030850.1	221294	nan
NC_030850.1	221326	nan
NC_030850.1	221330	nan
NC_030850.1	221336	nan
NC_030850.1	221351	nan
NC_030850.1	221352	nan
NC_030850.1	221357	nan
NC_030850.1	221369	nan
NC_030850.1	221375	nan
NC_030850.1	225068	0.166667
NC_030850.1	225091	nan
NC_030850.1	225099	nan
NC_030850.1	225105	nan
NC_030850.1	225120	nan
NC_030850.1	225138	0.166667
NC_030850.1	225234	nan
NC_030850.1	225238	nan
NC_030850.1	225241	nan
NC_030850.1	225246	nan
NC_030850.1	225292	nan
NC_030850.1	227023	nan
NC_030850.1	227029	nan
NC_030850.1	227031	nan
NC_030850.1	227067	nan
NC_030850.1	227080	nan
NC_030850.1	227105	nan
NC_030850.1	227130	-0.0222589
NC_030850.1	227155	0.125
NC_030850.1	227164	nan
NC_030850.1	227208	nan
NC_030850.1	227223	nan
NC_030850.1	227227	nan
NC_030850.1	227644	nan
NC_030850.1	227674	nan
NC_030850.1	227678	nan
NC_030850.1	227679	nan
NC_030850.1	227753	nan
NC_030850.1	227757	nan
NC_030850.1	227758	nan
NC_030850.1	227778	nan
NC_030850.1	227781	nan
NC_030850.1	227788	nan
NC_030850.1	227792	nan
NC_030850.1	227837	nan
NC_030850.1	227842	nan
NC_030850.1	227860	nan
NC_030850.1	232228	nan
NC_030850.1	233365	nan
NC_030850.1	233380	nan
NC_030850.1	233702	nan
NC_030850.1	233735	nan
NC_030850.1	233761	nan
NC_030850.1	234838	nan
NC_030850.1	234847	nan
NC_030850.1	234874	nan
NC_030850.1	234876	nan
NC_030850.1	234893	nan
NC_030850.1	234918	nan
NC_030850.1	234936	nan
NC_030850.1	234942	nan
NC_030850.1	234948	nan
NC_030850.1	234950	nan
NC_030850.1	235582	nan
NC_030850.1	235688	nan
NC_030850.1	235754	nan
NC_030850.1	235816	nan
NC_030850.1	236152	nan
NC_030850.1	236174	nan
NC_030850.1	236353	nan
NC_030850.1	236370	nan
NC_030850.1	236380	nan
NC_030850.1	236386	nan
NC_030850.1	236389	nan
NC_030850.1	236393	nan
NC_030850.1	236395	nan
NC_030850.1	236423	nan
NC_030850.1	236424	nan
NC_030850.1	236497	nan
NC_030850.1	236605	nan
NC_030850.1	236634	nan
NC_030850.1	236638	nan
NC_030850.1	236647	nan
NC_030850.1	236688	nan
NC_030850.1	236694	nan
NC_030850.1	238030	nan
NC_030850.1	238252	nan
NC_030850.1	238288	nan
NC_030850.1	238381	nan
NC_030850.1	238407	nan
NC_030850.1	238408	nan
NC_030850.1	238411	nan
NC_030850.1	238418	nan
NC_030850.1	239965	nan
NC_030850.1	240023	nan
NC_030850.1	240076	nan
NC_030850.1	240104	nan
NC_030850.1	240109	-0.272727
NC_030850.1	240121	nan
NC_030850.1	242183	nan
NC_030850.1	242185	nan
NC_030850.1	242237	nan
NC_030850.1	242239	nan
NC_030850.1	242261	nan
NC_030850.1	242285	nan
NC_030850.1	242319	nan
NC_030850.1	242357	nan
NC_030850.1	242363	nan
NC_030850.1	242373	nan
NC_030850.1	242377	nan
NC_030850.1	242388	nan
NC_030850.1	242393	nan
NC_030850.1	242393	nan
NC_030850.1	242402	nan
NC_030850.1	242409	nan
NC_030850.1	242415	nan
NC_030850.1	245321	nan
NC_030850.1	245337	nan
NC_030850.1	245348	nan
NC_030850.1	245357	nan
NC_030850.1	245382	nan
NC_030850.1	245393	nan
NC_030850.1	245425	nan
NC_030850.1	245432	nan
NC_030850.1	245468	nan
NC_030850.1	245473	nan
NC_030850.1	245500	nan
NC_030850.1	245502	nan
NC_030850.1	246540	nan
NC_030850.1	246562	nan
NC_030850.1	246577	nan
NC_030850.1	246582	nan
NC_030850.1	246584	nan
NC_030850.1	246598	nan
NC_030850.1	246607	nan
NC_030850.1	246620	1.11022e-16
NC_030850.1	246624	nan
NC_030850.1	246625	nan
NC_030850.1	246633	nan
NC_030850.1	246636	nan
NC_030850.1	246647	nan
NC_030850.1	246651	nan
NC_030850.1	246687	nan
NC_030850.1	246752	nan
NC_030850.1	247063	nan
NC_030850.1	248472	nan
NC_030850.1	251990	nan
NC_030850.1	251993	nan
NC_030850.1	252056	nan
NC_030850.1	252067	nan
NC_030850.1	252068	nan
NC_030850.1	252076	nan
NC_030850.1	252084	0.0875
NC_030850.1	252101	nan
NC_030850.1	252115	nan
NC_030850.1	252116	0.0875
NC_030850.1	252119	nan
NC_030850.1	252120	nan
NC_030850.1	252171	nan
NC_030850.1	252172	nan
NC_030850.1	252178	nan
NC_030850.1	252189	nan
NC_030850.1	252194	nan
NC_030850.1	252196	nan
NC_030850.1	252197	nan
NC_030850.1	252213	nan
NC_030850.1	252228	-0.122283
NC_030850.1	252231	nan
NC_030850.1	255478	nan
NC_030850.1	255810	nan
NC_030850.1	256597	1.35308e-16
NC_030850.1	256643	1.35308e-16
NC_030850.1	256692	nan
NC_030850.1	257239	nan
NC_030850.1	257240	nan
NC_030850.1	257259	nan
NC_030850.1	257271	nan
NC_030850.1	257283	nan
NC_030850.1	257357	nan
NC_030850.1	257385	nan
NC_030850.1	257407	nan
NC_030850.1	257410	nan
NC_030850.1	257416	nan
NC_030850.1	257418	nan
NC_030850.1	257423	nan
NC_030850.1	257445	nan
NC_030850.1	257446	nan
NC_030850.1	257461	nan
NC_030850.1	257465	nan
NC_030850.1	257942	nan
NC_030850.1	258066	nan
NC_030850.1	258087	nan
NC_030850.1	258088	nan
NC_030850.1	258575	nan
NC_030850.1	258601	nan
NC_030850.1	258641	nan
NC_030850.1	258998	nan
NC_030850.1	259012	nan
NC_030850.1	262048	nan
NC_030850.1	262172	nan
NC_030850.1	262278	nan
NC_030850.1	262294	nan
NC_030850.1	262318	nan
NC_030850.1	262319	nan
NC_030850.1	262360	nan
NC_030850.1	262661	nan
NC_030850.1	262681	nan
NC_030850.1	262715	nan
NC_030850.1	262718	nan
NC_030850.1	262811	nan
NC_030850.1	262812	nan
NC_030850.1	262815	nan
NC_030850.1	262846	nan
NC_030850.1	262865	nan
NC_030850.1	262869	nan
NC_030850.1	262875	nan
NC_030850.1	265919	nan
NC_030850.1	265929	nan
NC_030850.1	265938	nan
NC_030850.1	265942	nan
NC_030850.1	265955	nan
NC_030850.1	265957	nan
NC_030850.1	265963	nan
NC_030850.1	265968	nan
NC_030850.1	265982	nan
NC_030850.1	266012	nan
NC_030850.1	266025	nan
NC_030850.1	266026	nan
NC_030850.1	266041	nan
NC_030850.1	266046	0.0769231
NC_030850.1	266059	nan
NC_030850.1	266064	nan
NC_030850.1	266088	nan
NC_030850.1	266100	nan
NC_030850.1	266108	nan
NC_030850.1	266131	nan
NC_030850.1	266550	nan
NC_030850.1	266573	nan
NC_030850.1	266580	nan
NC_030850.1	267095	nan
NC_030850.1	267110	nan
NC_030850.1	267112	-0.0714286
NC_030850.1	267120	-0.0996423
NC_030850.1	267125	nan
NC_030850.1	267129	0.5
NC_030850.1	267152	0.5
NC_030850.1	267153	nan
NC_030850.1	267173	nan
NC_030850.1	267186	-0.104845
NC_030850.1	267190	nan
NC_030850.1	267205	nan
NC_030850.1	267206	0.0501044
NC_030850.1	267208	nan
NC_030850.1	267221	nan
NC_030850.1	267224	nan
NC_030850.1	267241	nan
NC_030850.1	267243	nan
NC_030850.1	267254	nan
NC_030850.1	267260	nan
NC_030850.1	267265	nan
NC_030850.1	267268	nan
NC_030850.1	267275	0.6
NC_030850.1	267282	0.333333
NC_030850.1	267285	-0.0727444
NC_030850.1	267288	nan
NC_030850.1	267294	nan
NC_030850.1	267302	0.5
NC_030850.1	267319	nan
NC_030850.1	267323	nan
NC_030850.1	273504	nan
NC_030850.1	273532	nan
NC_030850.1	273538	nan
NC_030850.1	273551	nan
NC_030850.1	273563	nan
NC_030850.1	273564	nan
NC_030850.1	273581	0.0201835
NC_030850.1	273583	nan
NC_030850.1	273591	nan
NC_030850.1	273655	-0.0996423
NC_030850.1	273670	nan
NC_030850.1	273715	nan
NC_030850.1	273721	1.35308e-16
NC_030850.1	276341	nan
NC_030850.1	276371	nan
NC_030850.1	276375	nan
NC_030850.1	276399	nan
NC_030850.1	276402	0.6
NC_030850.1	276418	nan
NC_030850.1	276419	nan
NC_030850.1	276480	0.6
NC_030850.1	276518	nan
NC_030850.1	276530	nan
NC_030850.1	276542	nan
NC_030850.1	276548	nan
NC_030850.1	276549	nan
NC_030850.1	276556	nan
NC_030850.1	276563	0.6
NC_030850.1	277431	nan
NC_030850.1	277450	nan
NC_030850.1	277456	nan
NC_030850.1	277457	nan
NC_030850.1	277459	nan
NC_030850.1	277460	nan
NC_030850.1	277465	nan
NC_030850.1	277475	nan
NC_030850.1	277478	nan
NC_030850.1	277538	nan
NC_030850.1	277556	nan
NC_030850.1	277558	nan
NC_030850.1	277562	nan
NC_030850.1	277582	nan
NC_030850.1	277652	nan
NC_030850.1	277665	-0.0961538
NC_030850.1	277670	nan
NC_030850.1	277678	0.6
NC_030850.1	277688	nan
NC_030850.1	277697	nan
NC_030850.1	277705	nan
NC_030850.1	277748	nan
NC_030850.1	277760	nan
NC_030850.1	277766	nan
NC_030850.1	277817	nan
NC_030850.1	278273	nan
NC_030850.1	288915	nan
NC_030850.1	288916	nan
NC_030850.1	288933	-0.0827401
NC_030850.1	288945	nan
NC_030850.1	288949	nan
NC_030850.1	290331	nan
NC_030850.1	290357	nan
NC_030850.1	290360	nan
NC_030850.1	290364	nan
NC_030850.1	290383	nan
NC_030850.1	290421	nan
NC_030850.1	290511	nan
NC_030850.1	290512	nan
NC_030850.1	290525	nan
NC_030850.1	290541	nan
NC_030850.1	290550	nan
NC_030850.1	290563	nan
NC_030850.1	290864	nan
NC_030850.1	290877	nan
NC_030850.1	290904	nan
NC_030850.1	290926	nan
NC_030850.1	290945	nan
NC_030850.1	290958	nan
NC_030850.1	290985	nan
NC_030850.1	291005	nan
NC_030850.1	291019	nan
NC_030850.1	291035	nan
NC_030850.1	291041	nan
NC_030850.1	291062	0.6
NC_030850.1	292419	nan
NC_030850.1	293160	nan
NC_030850.1	293164	nan
NC_030850.1	293251	nan
NC_030850.1	293357	nan
NC_030850.1	293376	nan
NC_030850.1	295123	0.172414
NC_030850.1	295141	-0.692308
NC_030850.1	295176	nan
NC_030850.1	295184	nan
NC_030850.1	295199	nan
NC_030850.1	295231	nan
NC_030850.1	295233	nan
NC_030850.1	295252	nan
NC_030850.1	295334	nan
NC_030850.1	295592	nan
NC_030850.1	295605	nan
NC_030850.1	295606	nan
NC_030850.1	295611	nan
NC_030850.1	295612	nan
NC_030850.1	295614	nan
NC_030850.1	295614	0.0769231
NC_030850.1	295639	nan
NC_030850.1	295641	nan
NC_030850.1	295660	nan
NC_030850.1	295694	nan
NC_030850.1	295695	nan
NC_030850.1	295710	nan
NC_030850.1	295715	nan
NC_030850.1	295718	nan
NC_030850.1	295730	nan
NC_030850.1	295750	nan
NC_030850.1	295758	nan
NC_030850.1	295811	nan
NC_030850.1	295837	nan
NC_030850.1	295901	nan
NC_030850.1	295911	0.344994
NC_030850.1	295922	nan
NC_030850.1	295930	0.6
NC_030850.1	295933	nan
NC_030850.1	295943	nan
NC_030850.1	295960	nan
NC_030850.1	295972	nan
NC_030850.1	295993	nan
NC_030850.1	296044	nan
NC_030850.1	296058	nan
NC_030850.1	296059	nan
NC_030850.1	296061	nan
NC_030850.1	296074	nan
NC_030850.1	298218	nan
NC_030850.1	298229	nan
NC_030850.1	298246	-0.115385
NC_030850.1	298248	nan
NC_030850.1	298292	nan
NC_030850.1	298303	nan
NC_030850.1	298304	nan
NC_030850.1	298373	nan
NC_030850.1	298377	nan
NC_030850.1	298396	nan
NC_030850.1	298399	nan
NC_030850.1	298428	nan
NC_030850.1	298430	nan
NC_030850.1	298439	nan
NC_030850.1	298458	nan
NC_030850.1	298462	nan
NC_030850.1	299025	nan
NC_030850.1	299028	nan
NC_030850.1	299036	0.0139785
NC_030850.1	299044	nan
NC_030850.1	299051	nan
NC_030850.1	299066	nan
NC_030850.1	299109	nan
NC_030850.1	299138	nan
NC_030850.1	299160	nan
NC_030850.1	299178	nan
NC_030850.1	299224	nan
NC_030850.1	299236	nan
NC_030850.1	299718	nan
NC_030850.1	301648	nan
NC_030850.1	301665	nan
NC_030850.1	301678	nan
NC_030850.1	301685	nan
NC_030850.1	301687	-0.107143
NC_030850.1	301692	nan
NC_030850.1	301694	nan
NC_030850.1	301722	nan
NC_030850.1	301726	nan
NC_030850.1	301732	nan
NC_030850.1	301744	1.11022e-16
NC_030850.1	301777	nan
NC_030850.1	301782	nan
NC_030850.1	301786	nan
NC_030850.1	301787	nan
NC_030850.1	301795	nan
NC_030850.1	301799	nan
NC_030850.1	301817	nan
NC_030850.1	301829	nan
NC_030850.1	301836	nan
NC_030850.1	301839	nan
NC_030850.1	301853	nan
NC_030850.1	301855	nan
NC_030850.1	301858	nan
NC_030850.1	301859	nan
NC_030850.1	301860	nan
NC_030850.1	301867	nan
NC_030850.1	301874	0.666667
NC_030850.1	302431	nan
NC_030850.1	302494	nan
NC_030850.1	302525	nan
NC_030850.1	302563	-0.0740741
NC_030850.1	302650	nan
NC_030850.1	303386	nan
NC_030850.1	305137	nan
NC_030850.1	305152	-0.0478677
NC_030850.1	305191	-0.194909
NC_030850.1	305193	nan
NC_030850.1	305206	nan
NC_030850.1	305238	-0.0980392
NC_030850.1	305247	1.11022e-16
NC_030850.1	305248	-0.115385
NC_030850.1	305302	nan
NC_030850.1	305304	nan
NC_030850.1	305305	nan
NC_030850.1	305317	nan
NC_030850.1	305325	nan
NC_030850.1	305436	nan
NC_030850.1	305912	0.128205
NC_030850.1	305918	0.12069
NC_030850.1	305939	nan
NC_030850.1	305960	nan
NC_030850.1	305966	nan
NC_030850.1	305997	nan
NC_030850.1	306061	nan
NC_030850.1	306086	nan
NC_030850.1	306096	nan
NC_030850.1	306115	nan
NC_030850.1	306119	nan
NC_030850.1	306142	nan
NC_030850.1	306166	nan
NC_030850.1	306725	nan
NC_030850.1	307361	0.125
NC_030850.1	307395	nan
NC_030850.1	307422	nan
NC_030850.1	307478	0.272727
NC_030850.1	307535	nan
NC_030850.1	307539	nan
NC_030850.1	307545	nan
NC_030850.1	307547	0.171712
NC_030850.1	307552	nan
NC_030850.1	307553	nan
NC_030850.1	307576	nan
NC_030850.1	307584	nan
NC_030850.1	308258	nan
NC_030850.1	308301	nan
NC_030850.1	308388	nan
NC_030850.1	308413	nan
NC_030850.1	308414	nan
NC_030850.1	308433	nan
NC_030850.1	308476	nan
NC_030850.1	310447	nan
NC_030850.1	310488	nan
NC_030850.1	310503	nan
NC_030850.1	310512	nan
NC_030850.1	310530	nan
NC_030850.1	310576	nan
NC_030850.1	310578	nan
NC_030850.1	310583	nan
NC_030850.1	310608	nan
NC_030850.1	310612	-0.0260116
NC_030850.1	310615	nan
NC_030850.1	310623	nan
NC_030850.1	310644	nan
NC_030850.1	310651	nan
NC_030850.1	311571	nan
NC_030850.1	311576	nan
NC_030850.1	311581	nan
NC_030850.1	311586	nan
NC_030850.1	311606	0.211268
NC_030850.1	311624	nan
NC_030850.1	311628	nan
NC_030850.1	311634	nan
NC_030850.1	311711	nan
NC_030850.1	311752	nan
NC_030850.1	312245	nan
NC_030850.1	315080	nan
NC_030850.1	315086	nan
NC_030850.1	315129	nan
NC_030850.1	315137	nan
NC_030850.1	315161	0.6
NC_030850.1	317381	nan
NC_030850.1	317424	nan
NC_030850.1	317448	nan
NC_030850.1	317449	0.309651
NC_030850.1	317450	nan
NC_030850.1	317467	0.25
NC_030850.1	317486	nan
NC_030850.1	317523	nan
NC_030850.1	317542	0.309651
NC_030850.1	317564	nan
NC_030850.1	317570	0.309651
NC_030850.1	317574	nan
NC_030850.1	318299	nan
NC_030850.1	318328	nan
NC_030850.1	318369	nan
NC_030850.1	318373	nan
NC_030850.1	318376	nan
NC_030850.1	318388	nan
NC_030850.1	318391	nan
NC_030850.1	318429	0.0875
NC_030850.1	318469	nan
NC_030850.1	318484	-0.05
NC_030850.1	318501	nan
NC_030850.1	318506	nan
NC_030850.1	318506	nan
NC_030850.1	318512	nan
NC_030850.1	318531	nan
NC_030850.1	318534	nan
NC_030850.1	326155	nan
NC_030850.1	326160	nan
NC_030850.1	326210	nan
NC_030850.1	326212	nan
NC_030850.1	326232	nan
NC_030850.1	326242	nan
NC_030850.1	326243	nan
NC_030850.1	326250	nan
NC_030850.1	326253	nan
NC_030850.1	326300	nan
NC_030850.1	326302	nan
NC_030850.1	326336	nan
NC_030850.1	326379	nan
NC_030850.1	326393	nan
NC_030850.1	326412	nan
NC_030850.1	327972	nan
NC_030850.1	327993	nan
NC_030850.1	328043	nan
NC_030850.1	328045	nan
NC_030850.1	328101	nan
NC_030850.1	328153	nan
NC_030850.1	328155	-0.0996423
NC_030850.1	328160	nan
NC_030850.1	329508	nan
NC_030850.1	334657	nan
NC_030850.1	334686	nan
NC_030850.1	334699	nan
NC_030850.1	334704	nan
NC_030850.1	334708	nan
NC_030850.1	334726	nan
NC_030850.1	334730	nan
NC_030850.1	334732	nan
NC_030850.1	334740	nan
NC_030850.1	334762	nan
NC_030850.1	334784	nan
NC_030850.1	334792	nan
NC_030850.1	334806	nan
NC_030850.1	334807	nan
NC_030850.1	334809	nan
NC_030850.1	334810	nan
NC_030850.1	334817	nan
NC_030850.1	334836	nan
NC_030850.1	334859	nan
NC_030850.1	334866	nan
NC_030850.1	334879	-0.122941
NC_030850.1	334891	nan
NC_030850.1	335762	nan
NC_030850.1	336035	nan
NC_030850.1	340505	nan
NC_030850.1	340520	nan
NC_030850.1	340543	nan
NC_030850.1	340550	-0.0989645
NC_030850.1	340556	nan
NC_030850.1	340562	-0.0989645
NC_030850.1	340603	nan
NC_030850.1	340604	nan
NC_030850.1	340608	nan
NC_030850.1	340610	nan
NC_030850.1	340677	nan
NC_030850.1	340684	nan
NC_030850.1	344298	nan
NC_030850.1	344323	nan
NC_030850.1	344334	nan
NC_030850.1	344358	nan
NC_030850.1	344705	nan
NC_030850.1	344710	nan
NC_030850.1	344729	nan
NC_030850.1	344742	nan
NC_030850.1	344753	nan
NC_030850.1	344776	nan
NC_030850.1	344876	nan
NC_030850.1	344878	nan
NC_030850.1	344890	nan
NC_030850.1	344904	nan
NC_030850.1	344917	nan
NC_030850.1	344922	nan
NC_030850.1	345309	nan
NC_030850.1	345853	nan
NC_030850.1	345927	nan
NC_030850.1	345953	nan
NC_030850.1	345960	nan
NC_030850.1	345973	nan
NC_030850.1	345979	nan
NC_030850.1	345991	nan
NC_030850.1	346065	nan
NC_030850.1	346082	0.125
NC_030850.1	346092	nan
NC_030850.1	346239	nan
NC_030850.1	346276	nan
NC_030850.1	346283	nan
NC_030850.1	346292	nan
NC_030850.1	346324	nan
NC_030850.1	346343	nan
NC_030850.1	346360	nan
NC_030850.1	346373	nan
NC_030850.1	346374	nan
NC_030850.1	346390	nan
NC_030850.1	347282	nan
NC_030850.1	347310	nan
NC_030850.1	347321	nan
NC_030850.1	347337	nan
NC_030850.1	347349	nan
NC_030850.1	347397	nan
NC_030850.1	347425	nan
NC_030850.1	347431	nan
NC_030850.1	347462	nan
NC_030850.1	347475	nan
NC_030850.1	347497	nan
NC_030850.1	351204	nan
NC_030850.1	352082	nan
NC_030850.1	352214	nan
NC_030850.1	352304	nan
NC_030850.1	352326	nan
NC_030850.1	354057	nan
NC_030850.1	354077	nan
NC_030850.1	354171	nan
NC_030850.1	354233	0.12069
NC_030850.1	354256	nan
NC_030850.1	354759	nan
NC_030850.1	355133	nan
NC_030850.1	355134	nan
NC_030850.1	355679	nan
NC_030850.1	355688	nan
NC_030850.1	355719	nan
NC_030850.1	355720	nan
NC_030850.1	355727	nan
NC_030850.1	355765	nan
NC_030850.1	355780	nan
NC_030850.1	355823	nan
NC_030850.1	355839	nan
NC_030850.1	355841	nan
NC_030850.1	355843	nan
NC_030850.1	355886	nan
NC_030850.1	355902	nan
NC_030850.1	355904	nan
NC_030850.1	356598	nan
NC_030850.1	356610	nan
NC_030850.1	356612	nan
NC_030850.1	356632	nan
NC_030850.1	356633	nan
NC_030850.1	356638	nan
NC_030850.1	356640	nan
NC_030850.1	356641	nan
NC_030850.1	356650	nan
NC_030850.1	356688	nan
NC_030850.1	356702	nan
NC_030850.1	356727	nan
NC_030850.1	356753	nan
NC_030850.1	356757	nan
NC_030850.1	356759	nan
NC_030850.1	356761	nan
NC_030850.1	356763	nan
NC_030850.1	356772	nan
NC_030850.1	356780	nan
NC_030850.1	356826	nan
NC_030850.1	356828	nan
NC_030850.1	357123	nan
NC_030850.1	358949	0.333333
NC_030850.1	358970	nan
NC_030850.1	358979	nan
NC_030850.1	358981	nan
NC_030850.1	359171	nan
NC_030850.1	359177	-0.0962099
NC_030850.1	359190	nan
NC_030850.1	359225	nan
NC_030850.1	359237	nan
NC_030850.1	359263	nan
NC_030850.1	359285	nan
NC_030850.1	359286	nan
NC_030850.1	359356	nan
NC_030850.1	359366	nan
NC_030850.1	359368	nan
NC_030850.1	359438	nan
NC_030850.1	360207	nan
NC_030850.1	360465	-0.231214
NC_030850.1	360487	nan
NC_030850.1	360533	nan
NC_030850.1	360544	nan
NC_030850.1	360564	nan
NC_030850.1	360625	-0.0996423
NC_030850.1	360630	nan
NC_030850.1	360645	nan
NC_030850.1	360651	nan
NC_030850.1	360667	nan
NC_030850.1	360682	nan
NC_030850.1	360692	nan
NC_030850.1	360695	nan
NC_030850.1	360699	nan
NC_030850.1	360701	nan
NC_030850.1	362036	nan
NC_030850.1	362038	-0.0600913
NC_030850.1	362045	-0.0996423
NC_030850.1	362046	nan
NC_030850.1	362048	nan
NC_030850.1	362049	nan
NC_030850.1	362050	nan
NC_030850.1	362057	nan
NC_030850.1	362063	nan
NC_030850.1	362064	nan
NC_030850.1	362068	nan
NC_030850.1	362069	nan
NC_030850.1	362070	nan
NC_030850.1	362072	nan
NC_030850.1	362088	nan
NC_030850.1	362089	nan
NC_030850.1	362097	nan
NC_030850.1	362104	nan
NC_030850.1	362113	nan
NC_030850.1	362134	nan
NC_030850.1	362135	nan
NC_030850.1	362155	nan
NC_030850.1	362159	nan
NC_030850.1	362181	nan
NC_030850.1	362182	nan
NC_030850.1	362201	nan
NC_030850.1	362210	nan
NC_030850.1	362225	nan
NC_030850.1	362226	8.88178e-17
NC_030850.1	362231	nan
NC_030850.1	362233	nan
NC_030850.1	362242	nan
NC_030850.1	363045	nan
NC_030850.1	363113	nan
NC_030850.1	365345	nan
NC_030850.1	365394	nan
NC_030850.1	365509	nan
NC_030850.1	367277	nan
NC_030850.1	367365	nan
NC_030850.1	367395	nan
NC_030850.1	369669	-0.0438995
NC_030850.1	369710	nan
NC_030850.1	369734	nan
NC_030850.1	369796	1.11022e-16
NC_030850.1	369797	nan
NC_030850.1	369832	nan
NC_030850.1	372629	nan
NC_030850.1	372664	nan
NC_030850.1	372669	nan
NC_030850.1	372681	nan
NC_030850.1	372715	nan
NC_030850.1	372720	nan
NC_030850.1	372728	nan
NC_030850.1	372741	nan
NC_030850.1	372762	nan
NC_030850.1	372773	nan
NC_030850.1	372774	nan
NC_030850.1	372787	nan
NC_030850.1	372792	nan
NC_030850.1	372793	nan
NC_030850.1	372801	nan
NC_030850.1	372805	nan
NC_030850.1	372823	nan
NC_030850.1	372834	nan
NC_030850.1	372958	nan
NC_030850.1	372964	nan
NC_030850.1	372971	nan
NC_030850.1	372987	nan
NC_030850.1	373003	nan
NC_030850.1	373357	0.270386
NC_030850.1	373368	nan
NC_030850.1	373371	nan
NC_030850.1	373393	nan
NC_030850.1	373415	nan
NC_030850.1	373496	nan
NC_030850.1	373511	nan
NC_030850.1	373523	nan
NC_030850.1	373525	nan
NC_030850.1	373534	nan
NC_030850.1	373568	nan
NC_030850.1	373570	nan
NC_030850.1	373572	nan
NC_030850.1	373605	nan
NC_030850.1	374102	nan
NC_030850.1	374172	nan
NC_030850.1	374176	nan
NC_030850.1	374200	nan
NC_030850.1	374217	nan
NC_030850.1	374227	nan
NC_030850.1	374241	nan
NC_030850.1	374253	nan
NC_030850.1	374254	0.131579
NC_030850.1	374275	nan
NC_030850.1	375335	nan
NC_030850.1	375342	nan
NC_030850.1	375356	nan
NC_030850.1	375379	nan
NC_030850.1	375389	nan
NC_030850.1	375464	nan
NC_030850.1	375483	nan
NC_030850.1	375522	nan
NC_030850.1	375547	nan
NC_030850.1	375551	nan
NC_030850.1	375552	nan
NC_030850.1	375556	nan
NC_030850.1	375564	nan
NC_030850.1	375612	nan
NC_030850.1	375616	nan
NC_030850.1	375634	nan
NC_030850.1	375643	nan
NC_030850.1	375659	nan
NC_030850.1	375663	nan
NC_030850.1	375681	nan
NC_030850.1	375682	nan
NC_030850.1	375723	nan
NC_030850.1	375726	nan
NC_030850.1	375739	nan
NC_030850.1	375763	nan
NC_030850.1	375765	nan
NC_030850.1	375789	nan
NC_030850.1	377648	nan
NC_030850.1	377672	nan
NC_030850.1	377677	nan
NC_030850.1	377678	nan
NC_030850.1	377689	nan
NC_030850.1	377693	nan
NC_030850.1	377697	nan
NC_030850.1	377699	nan
NC_030850.1	377722	nan
NC_030850.1	377739	nan
NC_030850.1	377748	nan
NC_030850.1	377749	nan
NC_030850.1	377778	nan
NC_030850.1	377781	nan
NC_030850.1	377792	nan
NC_030850.1	377797	nan
NC_030850.1	377806	nan
NC_030850.1	377809	nan
NC_030850.1	377811	nan
NC_030850.1	377831	nan
NC_030850.1	377833	nan
NC_030850.1	377836	nan
NC_030850.1	377840	nan
NC_030850.1	377843	nan
NC_030850.1	377848	nan
NC_030850.1	377853	nan
NC_030850.1	377876	nan
NC_030850.1	377882	nan
NC_030850.1	377884	nan
NC_030850.1	377892	nan
NC_030850.1	378406	nan
NC_030850.1	378417	nan
NC_030850.1	382341	nan
NC_030850.1	391488	nan
NC_030850.1	391490	nan
NC_030850.1	391578	-0.428571
NC_030850.1	391620	nan
NC_030850.1	391650	nan
NC_030850.1	392528	nan
NC_030850.1	392544	nan
NC_030850.1	394965	nan
NC_030850.1	394970	nan
NC_030850.1	394976	nan
NC_030850.1	395033	nan
NC_030850.1	395042	nan
NC_030850.1	395046	nan
NC_030850.1	395049	nan
NC_030850.1	395087	nan
NC_030850.1	397548	nan
NC_030850.1	397562	nan
NC_030850.1	399178	nan
NC_030850.1	399228	nan
NC_030850.1	401514	nan
NC_030850.1	401560	nan
NC_030850.1	401599	nan
NC_030850.1	402211	nan
NC_030850.1	402219	nan
NC_030850.1	402262	nan
NC_030850.1	402292	nan
NC_030850.1	402301	nan
NC_030850.1	402303	nan
NC_030850.1	402308	nan
NC_030850.1	402312	nan
NC_030850.1	402328	nan
NC_030850.1	402333	nan
NC_030850.1	402364	nan
NC_030850.1	402365	nan
NC_030850.1	402389	nan
NC_030850.1	402398	nan
NC_030850.1	402406	nan
NC_030850.1	402713	nan
NC_030850.1	402792	nan
NC_030850.1	402835	nan
NC_030850.1	402845	nan
NC_030850.1	405896	nan
NC_030850.1	405917	nan
NC_030850.1	405929	nan
NC_030850.1	405935	nan
NC_030850.1	405943	nan
NC_030850.1	405950	nan
NC_030850.1	405972	nan
NC_030850.1	406004	nan
NC_030850.1	406023	nan
NC_030850.1	406046	nan
NC_030850.1	406087	nan
NC_030850.1	406116	nan
NC_030850.1	407695	nan
NC_030850.1	407696	nan
NC_030850.1	407711	nan
NC_030850.1	407719	nan
NC_030850.1	407745	nan
NC_030850.1	407747	nan
NC_030850.1	408568	nan
NC_030850.1	408582	nan
NC_030850.1	408583	nan
NC_030850.1	408642	nan
NC_030850.1	408695	nan
NC_030850.1	408726	nan
NC_030850.1	408958	nan
NC_030850.1	411368	nan
NC_030850.1	413276	nan
NC_030850.1	413297	nan
NC_030850.1	413327	nan
NC_030850.1	415080	nan
NC_030850.1	415110	nan
NC_030850.1	415119	nan
NC_030850.1	417329	nan
NC_030850.1	417363	nan
NC_030850.1	417400	nan
NC_030850.1	417463	nan
NC_030850.1	417472	nan
NC_030850.1	417490	nan
NC_030850.1	417513	nan
NC_030850.1	417576	0.75
NC_030850.1	417583	nan
NC_030850.1	417595	nan
NC_030850.1	417601	nan
NC_030850.1	417604	nan
NC_030850.1	417609	nan
NC_030850.1	417629	nan
NC_030850.1	417652	nan
NC_030850.1	417662	nan
NC_030850.1	417685	nan
NC_030850.1	417699	nan
NC_030850.1	417700	nan
NC_030850.1	417740	nan
NC_030850.1	417741	nan
NC_030850.1	417744	nan
NC_030850.1	417752	nan
NC_030850.1	417760	nan
NC_030850.1	417791	nan
NC_030850.1	418156	nan
NC_030850.1	418183	nan
NC_030850.1	418184	nan
NC_030850.1	418190	nan
NC_030850.1	418194	nan
NC_030850.1	418199	nan
NC_030850.1	418227	nan
NC_030850.1	418245	nan
NC_030850.1	418262	nan
NC_030850.1	418267	nan
NC_030850.1	418272	nan
NC_030850.1	418283	nan
NC_030850.1	418312	nan
NC_030850.1	418322	nan
NC_030850.1	418325	nan
NC_030850.1	418328	nan
NC_030850.1	418330	nan
NC_030850.1	418335	nan
NC_030850.1	418338	nan
NC_030850.1	418341	nan
NC_030850.1	418344	nan
NC_030850.1	418355	nan
NC_030850.1	418359	nan
NC_030850.1	418360	nan
NC_030850.1	418366	nan
NC_030850.1	420976	nan
NC_030850.1	420988	nan
NC_030850.1	421016	nan
NC_030850.1	421038	nan
NC_030850.1	421075	nan
NC_030850.1	422836	nan
NC_030850.1	426289	nan
NC_030850.1	426328	nan
NC_030850.1	426365	nan
NC_030850.1	426573	nan
NC_030850.1	426825	nan
NC_030850.1	426879	nan
NC_030850.1	429483	nan
NC_030850.1	434224	0.0139785
NC_030850.1	434238	nan
NC_030850.1	434263	nan
NC_030850.1	434274	nan
NC_030850.1	434331	-0.0727444
NC_030850.1	434351	nan
NC_030850.1	434381	nan
NC_030850.1	434384	nan
NC_030850.1	434398	nan
NC_030850.1	434425	nan
NC_030850.1	434427	nan
NC_030850.1	434442	nan
NC_030850.1	434447	nan
NC_030850.1	434448	nan
NC_030850.1	434464	nan
NC_030850.1	434972	nan
NC_030850.1	435194	nan
NC_030850.1	435912	nan
NC_030850.1	435915	nan
NC_030850.1	435952	nan
NC_030850.1	435966	nan
NC_030850.1	435989	nan
NC_030850.1	435998	nan
NC_030850.1	436021	nan
NC_030850.1	436755	nan
NC_030850.1	436759	nan
NC_030850.1	436766	nan
NC_030850.1	436768	nan
NC_030850.1	436775	nan
NC_030850.1	436788	nan
NC_030850.1	436793	nan
NC_030850.1	436801	nan
NC_030850.1	436824	nan
NC_030850.1	436834	nan
[truncated: 842,959 more rows]
