# Supplementary material for: Wild or Introduced? Investigating the Genetic Landscape of Cacao Populations in South America
Source: Ecol Evol. 2025 Jul 22;15(7):e71746. doi: 10.1002/ece3.71746 (PMC12283127; doi:10.1002/ece3.71746)
Supplement: Supplementary file 1 — Appendix S1: Output files for nucleotide diversity (π) and Tajima’s D analyses, providing detailed metrics for population‐level genetic variation across all samples. Appendix S2: Output files for expected heterozygosity (He), observed heterozygosity (Ho), and fixation index (F), summarizing genetic diversity and inbreeding coefficients across the sampled populations. Appendix S3: Principal Component Analysis (PCA) outputs, including loadings and coordinates for all individuals sampled, highlighting population structure and genetic clustering patterns. Appendix S4: Pairwise FST output files, detailing genetic differentiation metrics between sampled populations, reflecting gene flow and isolation patterns. Appendix S5: STRUCTURE analysis outputs, detailing ancestry proportions and admixture patterns for K values ranging from 1 to 8. Here are included the output files for each run and replicate, a summary of likelihood values for all tested conditions, and a graph illustrating the variation in likelihoods as K ranges from 1 to 8. These results provide insights into population genetic structure and the extent of admixture among groups. Table S1: Traceable matchings between the sample names used in this study and the clone designations reported by Motamayor et al. (2008), providing a clear reference for sample identity and origin. * = Not sampled in Motamayor et al. (2008), but sample coming from the same collection and the same region (see Bartley 2005). [file ECE3-15-e71746-s001.zip › Supplementary Materials/Appendix_S3/combined_groups_pca.log]

PLINK v1.9.0-b.7.7 64-bit (22 Oct 2024)
Options in effect:
  --allow-extra-chr
  --bfile combined_groups
  --out combined_groups_pca
  --pca

Hostname: Matheuss-MacBook-Pro.local
Working directory: /Users/mcollisilva/Desktop/plink
Start time: Wed Oct 23 21:27:08 2024

Random number seed: 1729729628
16384 MB RAM detected; reserving 8192 MB for main workspace.
844958 variants loaded from .bim file.
42 people (0 males, 0 females, 42 ambiguous) loaded from .fam.
Ambiguous sex IDs written to combined_groups_pca.nosex .
Using up to 11 threads (change this with --threads).
Before main variant filters, 42 founders and 0 nonfounders present.
Calculating allele frequencies... done.
Total genotyping rate is 0.0890534.
844958 variants and 42 people pass filters and QC.
Note: No phenotypes present.
Relationship matrix calculation complete.
--pca: Results saved to combined_groups_pca.eigenval and
combined_groups_pca.eigenvec .

End time: Wed Oct 23 21:27:09 2024
