# Supplementary material for: Wild or Introduced? Investigating the Genetic Landscape of Cacao Populations in South America
Source: Ecol Evol. 2025 Jul 22;15(7):e71746. doi: 10.1002/ece3.71746 (PMC12283127; doi:10.1002/ece3.71746)
Supplement: Supplementary file 1 — Appendix S1: Output files for nucleotide diversity (π) and Tajima’s D analyses, providing detailed metrics for population‐level genetic variation across all samples. Appendix S2: Output files for expected heterozygosity (He), observed heterozygosity (Ho), and fixation index (F), summarizing genetic diversity and inbreeding coefficients across the sampled populations. Appendix S3: Principal Component Analysis (PCA) outputs, including loadings and coordinates for all individuals sampled, highlighting population structure and genetic clustering patterns. Appendix S4: Pairwise FST output files, detailing genetic differentiation metrics between sampled populations, reflecting gene flow and isolation patterns. Appendix S5: STRUCTURE analysis outputs, detailing ancestry proportions and admixture patterns for K values ranging from 1 to 8. Here are included the output files for each run and replicate, a summary of likelihood values for all tested conditions, and a graph illustrating the variation in likelihoods as K ranges from 1 to 8. These results provide insights into population genetic structure and the extent of admixture among groups. Table S1: Traceable matchings between the sample names used in this study and the clone designations reported by Motamayor et al. (2008), providing a clear reference for sample identity and origin. * = Not sampled in Motamayor et al. (2008), but sample coming from the same collection and the same region (see Bartley 2005). [file ECE3-15-e71746-s001.zip › Supplementary Materials/Appendix_S3/combined_groups_pca.nosex]

4_alignment/CACAO-CONT-29.fq_trimmed.fq_sorted.bam	4_alignment/CACAO-CONT-29.fq_trimmed.fq_sorted.bam
4_alignment/CACAO-CONT-30.fq_trimmed.fq_sorted.bam	4_alignment/CACAO-CONT-30.fq_trimmed.fq_sorted.bam
4_alignment/CACAO-CONT-31.fq_trimmed.fq_sorted.bam	4_alignment/CACAO-CONT-31.fq_trimmed.fq_sorted.bam
4_alignment/CACAO-CONT-32.fq_trimmed.fq_sorted.bam	4_alignment/CACAO-CONT-32.fq_trimmed.fq_sorted.bam
4_alignment/CACAO-CONT-33.fq_trimmed.fq_sorted.bam	4_alignment/CACAO-CONT-33.fq_trimmed.fq_sorted.bam
4_alignment/CACAO-CONT-34.fq_trimmed.fq_sorted.bam	4_alignment/CACAO-CONT-34.fq_trimmed.fq_sorted.bam
4_alignment/CACAO-CONT-35.fq_trimmed.fq_sorted.bam	4_alignment/CACAO-CONT-35.fq_trimmed.fq_sorted.bam
4_alignment/CACAO-IQUI-22.fq_trimmed.fq_sorted.bam	4_alignment/CACAO-IQUI-22.fq_trimmed.fq_sorted.bam
4_alignment/CACAO-IQUI-23.fq_trimmed.fq_sorted.bam	4_alignment/CACAO-IQUI-23.fq_trimmed.fq_sorted.bam
4_alignment/CACAO-IQUI-24.fq_trimmed.fq_sorted.bam	4_alignment/CACAO-IQUI-24.fq_trimmed.fq_sorted.bam
4_alignment/CACAO-IQUI-25.fq_trimmed.fq_sorted.bam	4_alignment/CACAO-IQUI-25.fq_trimmed.fq_sorted.bam
4_alignment/CACAO-IQUI-26.fq_trimmed.fq_sorted.bam	4_alignment/CACAO-IQUI-26.fq_trimmed.fq_sorted.bam
4_alignment/CACAO-IQUI-27.fq_trimmed.fq_sorted.bam	4_alignment/CACAO-IQUI-27.fq_trimmed.fq_sorted.bam
4_alignment/CACAO-IQUI-28.fq_trimmed.fq_sorted.bam	4_alignment/CACAO-IQUI-28.fq_trimmed.fq_sorted.bam
4_alignment/CACAO-MARA-15-1.fq_trimmed.fq_sorted.bam	4_alignment/CACAO-MARA-15-1.fq_trimmed.fq_sorted.bam
4_alignment/CACAO-MARA-16.fq_trimmed.fq_sorted.bam	4_alignment/CACAO-MARA-16.fq_trimmed.fq_sorted.bam
4_alignment/CACAO-MARA-17.fq_trimmed.fq_sorted.bam	4_alignment/CACAO-MARA-17.fq_trimmed.fq_sorted.bam
4_alignment/CACAO-MARA-18.fq_trimmed.fq_sorted.bam	4_alignment/CACAO-MARA-18.fq_trimmed.fq_sorted.bam
4_alignment/CACAO-MARA-19.fq_trimmed.fq_sorted.bam	4_alignment/CACAO-MARA-19.fq_trimmed.fq_sorted.bam
4_alignment/CACAO-MARA-20.fq_trimmed.fq_sorted.bam	4_alignment/CACAO-MARA-20.fq_trimmed.fq_sorted.bam
4_alignment/CACAO-MARA-21.fq_trimmed.fq_sorted.bam	4_alignment/CACAO-MARA-21.fq_trimmed.fq_sorted.bam
4_alignment/CACAO-NANA-08.fq_trimmed.fq_sorted.bam	4_alignment/CACAO-NANA-08.fq_trimmed.fq_sorted.bam
4_alignment/CACAO-NANA-09.fq_trimmed.fq_sorted.bam	4_alignment/CACAO-NANA-09.fq_trimmed.fq_sorted.bam
4_alignment/CACAO-NANA-10.fq_trimmed.fq_sorted.bam	4_alignment/CACAO-NANA-10.fq_trimmed.fq_sorted.bam
4_alignment/CACAO-NANA-11.fq_trimmed.fq_sorted.bam	4_alignment/CACAO-NANA-11.fq_trimmed.fq_sorted.bam
4_alignment/CACAO-NANA-12.fq_trimmed.fq_sorted.bam	4_alignment/CACAO-NANA-12.fq_trimmed.fq_sorted.bam
4_alignment/CACAO-NANA-13.fq_trimmed.fq_sorted.bam	4_alignment/CACAO-NANA-13.fq_trimmed.fq_sorted.bam
4_alignment/CACAO-NANA-14.fq_trimmed.fq_sorted.bam	4_alignment/CACAO-NANA-14.fq_trimmed.fq_sorted.bam
4_alignment/CACAO-GUYA-01.fq_trimmed.fq_sorted.bam	4_alignment/CACAO-GUYA-01.fq_trimmed.fq_sorted.bam
4_alignment/CACAO-GUYA-02.fq_trimmed.fq_sorted.bam	4_alignment/CACAO-GUYA-02.fq_trimmed.fq_sorted.bam
4_alignment/CACAO-GUYA-03.fq_trimmed.fq_sorted.bam	4_alignment/CACAO-GUYA-03.fq_trimmed.fq_sorted.bam
4_alignment/CACAO-GUYA-04.fq_trimmed.fq_sorted.bam	4_alignment/CACAO-GUYA-04.fq_trimmed.fq_sorted.bam
4_alignment/CACAO-GUYA-05.fq_trimmed.fq_sorted.bam	4_alignment/CACAO-GUYA-05.fq_trimmed.fq_sorted.bam
4_alignment/CACAO-GUYA-06.fq_trimmed.fq_sorted.bam	4_alignment/CACAO-GUYA-06.fq_trimmed.fq_sorted.bam
4_alignment/CACAO-GUYA-07.fq_trimmed.fq_sorted.bam	4_alignment/CACAO-GUYA-07.fq_trimmed.fq_sorted.bam
4_alignment/CACAO-AMEL-36.fq_trimmed.fq_sorted.bam	4_alignment/CACAO-AMEL-36.fq_trimmed.fq_sorted.bam
4_alignment/CACAO-AMEL-37.fq_trimmed.fq_sorted.bam	4_alignment/CACAO-AMEL-37.fq_trimmed.fq_sorted.bam
4_alignment/CACAO-AMEL-38.fq_trimmed.fq_sorted.bam	4_alignment/CACAO-AMEL-38.fq_trimmed.fq_sorted.bam
4_alignment/CACAO-AMEL-39.fq_trimmed.fq_sorted.bam	4_alignment/CACAO-AMEL-39.fq_trimmed.fq_sorted.bam
4_alignment/CACAO-AMEL-40.fq_trimmed.fq_sorted.bam	4_alignment/CACAO-AMEL-40.fq_trimmed.fq_sorted.bam
4_alignment/CACAO-AMEL-41.fq_trimmed.fq_sorted.bam	4_alignment/CACAO-AMEL-41.fq_trimmed.fq_sorted.bam
4_alignment/CACAO-AMEL-42.fq_trimmed.fq_sorted.bam	4_alignment/CACAO-AMEL-42.fq_trimmed.fq_sorted.bam
