# Supplementary material for: Wild or Introduced? Investigating the Genetic Landscape of Cacao Populations in South America
Source: Ecol Evol. 2025 Jul 22;15(7):e71746. doi: 10.1002/ece3.71746 (PMC12283127; doi:10.1002/ece3.71746)
Supplement: Supplementary file 1 — Appendix S1: Output files for nucleotide diversity (π) and Tajima’s D analyses, providing detailed metrics for population‐level genetic variation across all samples. Appendix S2: Output files for expected heterozygosity (He), observed heterozygosity (Ho), and fixation index (F), summarizing genetic diversity and inbreeding coefficients across the sampled populations. Appendix S3: Principal Component Analysis (PCA) outputs, including loadings and coordinates for all individuals sampled, highlighting population structure and genetic clustering patterns. Appendix S4: Pairwise FST output files, detailing genetic differentiation metrics between sampled populations, reflecting gene flow and isolation patterns. Appendix S5: STRUCTURE analysis outputs, detailing ancestry proportions and admixture patterns for K values ranging from 1 to 8. Here are included the output files for each run and replicate, a summary of likelihood values for all tested conditions, and a graph illustrating the variation in likelihoods as K ranges from 1 to 8. These results provide insights into population genetic structure and the extent of admixture among groups. Table S1: Traceable matchings between the sample names used in this study and the clone designations reported by Motamayor et al. (2008), providing a clear reference for sample identity and origin. * = Not sampled in Motamayor et al. (2008), but sample coming from the same collection and the same region (see Bartley 2005). [file ECE3-15-e71746-s001.zip › Supplementary Materials/Appendix_S3/combined_groups_pca.eigenvec]

4_alignment/CACAO-CONT-29.fq_trimmed.fq_sorted.bam 4_alignment/CACAO-CONT-29.fq_trimmed.fq_sorted.bam -0.178104 0.0568392 0.0217127 -0.0178101 -0.0230909 0.109698 0.0427803 0.0349428 0.0344362 -0.0487156 0.0486004 -0.0190677 -0.0176323 -0.0958132 0.0602188 0.0145669 0.151931 0.0840817 0.0049818 0.108856
4_alignment/CACAO-CONT-30.fq_trimmed.fq_sorted.bam 4_alignment/CACAO-CONT-30.fq_trimmed.fq_sorted.bam 0.0269159 -0.159902 -0.101307 0.154553 0.349008 0.0318184 -0.0879438 -0.1881 0.0447109 0.132846 0.215706 0.144192 -0.0230363 0.0993955 -0.0597647 -0.327476 0.13113 -0.0142516 0.0412046 0.147414
4_alignment/CACAO-CONT-31.fq_trimmed.fq_sorted.bam 4_alignment/CACAO-CONT-31.fq_trimmed.fq_sorted.bam 0.0710555 -0.190447 -0.118967 0.185962 0.337009 0.029844 -0.0845978 -0.201828 0.151253 0.213347 0.239467 0.185444 -0.0267261 -0.202894 0.043436 0.459935 -0.281177 0.0883935 -0.21806 0.154809
4_alignment/CACAO-CONT-32.fq_trimmed.fq_sorted.bam 4_alignment/CACAO-CONT-32.fq_trimmed.fq_sorted.bam 0.0639665 0.0329599 0.0378261 -0.380764 0.09779 -0.0689663 -0.0349462 0.0549625 0.0550139 0.0456267 -0.124051 0.291892 0.177384 -0.124873 -0.370101 0.300441 0.0931194 -0.423362 0.453207 0.0199346
4_alignment/CACAO-CONT-33.fq_trimmed.fq_sorted.bam 4_alignment/CACAO-CONT-33.fq_trimmed.fq_sorted.bam 0.0179225 -0.107171 -0.0858243 0.121884 0.290883 -0.000376732 -0.064971 -0.0903227 0.00230446 0.0572568 0.0594873 0.071817 -0.0563057 0.201355 -0.0165129 -0.355348 0.265463 -0.165719 0.179581 -0.358624
4_alignment/CACAO-CONT-34.fq_trimmed.fq_sorted.bam 4_alignment/CACAO-CONT-34.fq_trimmed.fq_sorted.bam 0.146567 -0.142835 -0.0573068 -0.145247 0.140463 -0.113198 0.365926 0.199722 -0.115023 0.0444607 -0.23357 0.0815074 -0.27416 0.0845785 0.5838 -0.0442468 -0.265505 -0.0461962 0.268514 0.0608258
4_alignment/CACAO-CONT-35.fq_trimmed.fq_sorted.bam 4_alignment/CACAO-CONT-35.fq_trimmed.fq_sorted.bam 0.16514 -0.0819707 -0.107583 -0.275543 -0.331555 0.147029 -0.0363419 -0.788359 -0.0428799 -0.0369645 -0.185615 -0.108991 -0.103585 0.0346089 0.103517 0.0367941 0.0540673 -0.0363367 -0.0127499 0.0248199
4_alignment/CACAO-IQUI-22.fq_trimmed.fq_sorted.bam 4_alignment/CACAO-IQUI-22.fq_trimmed.fq_sorted.bam -0.108703 -0.0561014 0.00191984 -0.020068 0.0543993 0.116829 0.0372314 0.0102244 -0.0251754 0.0894506 -0.0467926 -0.0384018 -0.0759669 -0.154133 -0.0270325 0.0229994 -0.0448051 0.025969 -0.00576337 -0.0696829
4_alignment/CACAO-IQUI-23.fq_trimmed.fq_sorted.bam 4_alignment/CACAO-IQUI-23.fq_trimmed.fq_sorted.bam -0.0815696 -0.0248417 -0.0390852 0.0860877 -0.17239 -0.445122 -0.114116 0.0236748 -0.124057 -0.0192586 0.0992331 0.0146785 -0.119749 -0.147404 0.0464156 0.00509758 0.0769595 -0.239563 -0.171559 -0.00802247
4_alignment/CACAO-IQUI-24.fq_trimmed.fq_sorted.bam 4_alignment/CACAO-IQUI-24.fq_trimmed.fq_sorted.bam -0.0976314 -0.0317293 0.0126152 0.00556957 0.0461839 0.0935615 0.0221458 0.0181731 -0.0404386 -0.0230377 -0.084907 -0.0141301 -0.0477976 -0.0638708 -0.04208 -0.0710629 0.0476744 0.0025799 0.00746903 -0.0641797
4_alignment/CACAO-IQUI-25.fq_trimmed.fq_sorted.bam 4_alignment/CACAO-IQUI-25.fq_trimmed.fq_sorted.bam -0.109058 -0.0126146 0.0324385 -0.0535914 -0.0827144 0.097316 0.14269 0.0657874 0.0641142 -0.0831392 0.205706 0.011665 -0.106396 0.0206408 0.0189484 0.10727 0.0660571 0.00496711 -0.0118018 0.0510247
4_alignment/CACAO-IQUI-26.fq_trimmed.fq_sorted.bam 4_alignment/CACAO-IQUI-26.fq_trimmed.fq_sorted.bam -0.109107 0.0683101 0.00922139 -0.0821579 -0.0698112 -0.0463915 -0.0554403 0.0280041 -0.0859793 0.010163 -0.00419873 -0.0242726 0.0274458 0.189126 -0.144317 -0.199073 0.0680703 0.0279521 -0.0707823 0.0930246
4_alignment/CACAO-IQUI-27.fq_trimmed.fq_sorted.bam 4_alignment/CACAO-IQUI-27.fq_trimmed.fq_sorted.bam -0.0558161 -0.0488374 0.0372717 -0.19714 0.0141577 0.154294 0.132206 0.0802717 -0.0531684 -0.0689701 -0.0309563 0.0270007 -0.278345 -0.279548 -0.394224 -0.30813 -0.322829 -0.0706362 -0.201518 0.134805
4_alignment/CACAO-IQUI-28.fq_trimmed.fq_sorted.bam 4_alignment/CACAO-IQUI-28.fq_trimmed.fq_sorted.bam -0.0852798 -0.0479971 0.0111394 -0.0746573 0.0237402 0.128651 0.0859764 0.0368054 -0.00978498 -0.0414516 -0.0787996 -0.0249469 -0.18223 -0.122957 -0.128847 -0.129639 -0.130287 -0.0789956 -0.00971822 0.097487
4_alignment/CACAO-MARA-15-1.fq_trimmed.fq_sorted.bam 4_alignment/CACAO-MARA-15-1.fq_trimmed.fq_sorted.bam -0.166244 0.00474662 -0.00332475 6.90763e-05 -0.0481324 -0.122801 -0.0316765 -0.0243386 -0.0629952 -0.0190513 -0.0255662 -0.0527454 0.0141825 0.024514 0.0221155 -0.0380596 -0.0441922 -0.0149258 0.06246 0.0472865
4_alignment/CACAO-MARA-16.fq_trimmed.fq_sorted.bam 4_alignment/CACAO-MARA-16.fq_trimmed.fq_sorted.bam -0.0440028 -0.0496141 -0.0391099 0.0753754 -0.199476 -0.496795 -0.111376 0.0215774 -0.142925 -0.0203776 0.0938023 0.0193736 -0.151345 -0.166132 0.0607463 0.0179045 0.0765494 -0.252044 -0.193274 -0.0249509
4_alignment/CACAO-MARA-17.fq_trimmed.fq_sorted.bam 4_alignment/CACAO-MARA-17.fq_trimmed.fq_sorted.bam -0.00326018 -0.0757548 -0.028181 0.0042153 -0.156566 -0.352145 -0.0707306 -0.0361248 -0.108833 0.0488568 0.0786353 0.021771 -0.0297433 -0.00244177 -0.259335 -0.0335958 -0.131522 0.678805 0.448905 0.0653739
4_alignment/CACAO-MARA-18.fq_trimmed.fq_sorted.bam 4_alignment/CACAO-MARA-18.fq_trimmed.fq_sorted.bam -0.143611 -0.0214388 -0.0201119 0.0627123 -0.0278489 -0.0527438 0.0217733 0.040516 -0.0301917 -0.00934041 -0.0557821 0.0192733 0.080371 -0.0644153 0.0470402 0.0400757 -0.0700323 -0.029716 0.0522209 -0.0409925
4_alignment/CACAO-MARA-19.fq_trimmed.fq_sorted.bam 4_alignment/CACAO-MARA-19.fq_trimmed.fq_sorted.bam -0.153433 0.0313789 -0.0103266 0.0174158 0.0144944 -0.0299501 0.0160202 -0.0502283 0.0128541 0.0630864 -0.0746358 0.00626357 0.0341679 0.103617 0.111064 0.0395098 0.080213 -0.0334046 0.0332571 -0.00886613
4_alignment/CACAO-MARA-20.fq_trimmed.fq_sorted.bam 4_alignment/CACAO-MARA-20.fq_trimmed.fq_sorted.bam 0.0816131 0.0915989 0.0742351 -0.506301 -0.0226338 -0.0667749 -0.107838 0.0992643 0.0601168 0.0796371 0.045772 0.496445 0.294663 0.0482884 0.203765 -0.190544 0.0221146 0.247428 -0.390249 -0.0715719
4_alignment/CACAO-MARA-21.fq_trimmed.fq_sorted.bam 4_alignment/CACAO-MARA-21.fq_trimmed.fq_sorted.bam -0.11682 -0.00722009 0.0295709 -0.0393249 -0.00943247 0.020645 0.00866851 -0.0175194 0.0400258 -0.0236321 -0.0375972 -0.0520371 -0.120289 -0.00441209 -0.0106726 -0.192865 -0.0675716 0.036464 -0.0675619 -0.0259194
4_alignment/CACAO-NANA-08.fq_trimmed.fq_sorted.bam 4_alignment/CACAO-NANA-08.fq_trimmed.fq_sorted.bam 0.21078 -0.158125 -0.107414 -0.0698774 0.187541 -0.136188 0.370331 0.144365 -0.0718671 0.0744496 -0.308912 -0.268684 0.0230959 0.0873625 -0.246235 0.229944 0.431507 0.202588 -0.331215 -0.000481843
4_alignment/CACAO-NANA-09.fq_trimmed.fq_sorted.bam 4_alignment/CACAO-NANA-09.fq_trimmed.fq_sorted.bam -0.190703 0.0605142 0.024895 -0.00990559 -0.0173875 0.114809 0.0415067 0.0195838 0.040359 -0.0521484 0.0344147 -0.0260888 -0.0312533 -0.095679 0.0738409 0.0253418 0.173109 0.0571248 0.0162028 0.138502
4_alignment/CACAO-NANA-10.fq_trimmed.fq_sorted.bam 4_alignment/CACAO-NANA-10.fq_trimmed.fq_sorted.bam 0.0161508 -0.0462894 0.0406839 -0.111248 -0.202444 0.129106 0.204962 0.100863 0.00769572 -0.216318 0.536203 0.107038 -0.274067 0.484421 -0.0905254 0.240818 0.0354365 -0.053169 0.00164015 -0.0569941
4_alignment/CACAO-NANA-11.fq_trimmed.fq_sorted.bam 4_alignment/CACAO-NANA-11.fq_trimmed.fq_sorted.bam 0.254459 0.149313 0.824507 0.320984 -0.00155936 -0.0231673 0.16187 -0.150235 -0.0700669 -0.0381901 -0.0769315 0.133633 0.0303354 -0.0196539 -0.0215687 -0.016312 0.00322901 -0.00520802 -0.0173674 0.0149353
4_alignment/CACAO-NANA-12.fq_trimmed.fq_sorted.bam 4_alignment/CACAO-NANA-12.fq_trimmed.fq_sorted.bam 0.120236 -0.169701 -0.0442456 -0.0351776 -0.121058 0.0136227 0.336413 0.00409535 -0.0407344 0.00278367 0.378955 -0.34381 0.628052 -0.184097 0.0750807 -0.191099 -0.121907 -0.140509 0.0770076 0.0557376
4_alignment/CACAO-NANA-13.fq_trimmed.fq_sorted.bam 4_alignment/CACAO-NANA-13.fq_trimmed.fq_sorted.bam -0.110991 0.000896798 0.0170216 -0.0205211 -0.0317714 0.112695 0.0768524 -0.011385 0.0383445 -0.0415558 0.0646981 -0.00730501 -0.0536344 -0.331931 0.0251963 0.104732 -0.0261963 0.157267 0.0156404 -0.79821
4_alignment/CACAO-NANA-14.fq_trimmed.fq_sorted.bam 4_alignment/CACAO-NANA-14.fq_trimmed.fq_sorted.bam -0.175046 0.0556834 0.0239079 -0.00110607 -0.0299114 0.109921 0.0372348 0.0198227 0.0455104 -0.0515945 0.0412503 -0.0237599 -0.0262335 -0.102667 0.0582738 0.0305092 0.164281 0.0576087 0.0134564 0.141031
4_alignment/CACAO-GUYA-01.fq_trimmed.fq_sorted.bam 4_alignment/CACAO-GUYA-01.fq_trimmed.fq_sorted.bam 0.294075 0.640788 -0.449796 0.306479 -0.177266 0.137892 0.16512 0.0510733 -0.111388 0.0765635 -0.0273358 0.208435 0.00541146 -0.0582901 -0.0642778 -0.0437431 -0.028533 -0.0122527 0.00773705 0.00734871
4_alignment/CACAO-GUYA-02.fq_trimmed.fq_sorted.bam 4_alignment/CACAO-GUYA-02.fq_trimmed.fq_sorted.bam 0.284469 -0.420622 -0.0461875 0.18137 -0.248497 0.345444 -0.439222 0.327547 -0.202895 -0.253203 -0.153424 0.0885046 0.0818652 -0.0453693 0.054614 0.0379503 0.0589883 0.018316 0.0173059 0.0375096
4_alignment/CACAO-GUYA-03.fq_trimmed.fq_sorted.bam 4_alignment/CACAO-GUYA-03.fq_trimmed.fq_sorted.bam -0.160073 0.021323 -0.0100194 0.0557701 -0.00291617 -0.0127121 -0.0489169 -0.0129489 -0.00908181 0.00805921 -0.136819 -0.0465502 0.136474 0.245675 -0.0825019 0.0585647 -0.220131 -0.0349606 -0.0698216 -0.0596741
4_alignment/CACAO-GUYA-04.fq_trimmed.fq_sorted.bam 4_alignment/CACAO-GUYA-04.fq_trimmed.fq_sorted.bam -0.18679 0.000892026 -0.0678347 0.0431332 0.252373 0.0603323 0.00400957 -0.085188 -0.388928 -0.250312 0.0037503 0.0755444 0.0845292 -0.0162521 0.00201701 0.0175754 0.0426116 0.0338371 -0.0376442 0.0294535
4_alignment/CACAO-GUYA-05.fq_trimmed.fq_sorted.bam 4_alignment/CACAO-GUYA-05.fq_trimmed.fq_sorted.bam -0.169912 0.0260833 -0.00847489 0.0652684 -0.00288291 0.0112017 -0.0353365 0.00757398 0.0113362 0.0146424 -0.137935 -0.0436213 0.137528 0.225932 -0.0313901 0.0768712 -0.216092 -0.0608294 -0.0691581 -0.0676281
4_alignment/CACAO-GUYA-06.fq_trimmed.fq_sorted.bam 4_alignment/CACAO-GUYA-06.fq_trimmed.fq_sorted.bam -0.147268 0.0104664 -0.00237175 0.0524862 -0.0248255 -0.0191225 -0.030996 -0.00319516 -0.00775193 0.0243957 -0.132834 -0.0539734 0.132189 0.252148 -0.094446 0.0559659 -0.253307 -0.0419613 -0.0815299 -0.0790256
4_alignment/CACAO-GUYA-07.fq_trimmed.fq_sorted.bam 4_alignment/CACAO-GUYA-07.fq_trimmed.fq_sorted.bam -0.16798 0.0228115 -0.0101209 0.0642847 -0.00408979 0.00980601 -0.0356951 0.00811804 0.00955411 0.0138563 -0.134887 -0.0436261 0.128372 0.217869 -0.033534 0.0680691 -0.219453 -0.0619048 -0.0738251 -0.0659802
4_alignment/CACAO-AMEL-36.fq_trimmed.fq_sorted.bam 4_alignment/CACAO-AMEL-36.fq_trimmed.fq_sorted.bam 0.139197 0.308242 0.161362 -0.271856 0.17639 0.122505 -0.384522 0.130937 -0.342088 0.360752 0.201477 -0.456868 -0.133041 0.0204673 0.095214 0.0904795 -0.0307877 -0.0138496 0.0305127 -0.0146404
4_alignment/CACAO-AMEL-37.fq_trimmed.fq_sorted.bam 4_alignment/CACAO-AMEL-37.fq_trimmed.fq_sorted.bam 0.21804 0.24375 -0.045598 -0.0906458 0.276549 -0.18541 -0.198925 0.00938369 0.432226 -0.639364 -0.0121146 -0.258864 -0.0122773 -0.0281838 0.0582744 -0.0186554 -0.0874137 0.0438038 0.0129795 0.0180538
4_alignment/CACAO-AMEL-38.fq_trimmed.fq_sorted.bam 4_alignment/CACAO-AMEL-38.fq_trimmed.fq_sorted.bam -0.200948 0.0437808 0.0212712 0.0183534 -0.0239028 0.0407586 -0.0139054 -0.00614681 0.0557358 -0.00241574 -0.0564619 0.0212444 0.0769902 -0.0622565 0.178474 0.103084 0.147245 0.0502842 0.130767 0.0751443
4_alignment/CACAO-AMEL-39.fq_trimmed.fq_sorted.bam 4_alignment/CACAO-AMEL-39.fq_trimmed.fq_sorted.bam 0.106919 -0.103833 0.0278598 0.0751017 -0.251798 0.0179018 -0.0772615 0.164969 0.57699 0.392759 -0.0572104 -0.123248 -0.114536 0.0373985 -0.0305639 -0.109655 0.0212708 -0.0483293 0.0117684 -0.0149461
4_alignment/CACAO-AMEL-40.fq_trimmed.fq_sorted.bam 4_alignment/CACAO-AMEL-40.fq_trimmed.fq_sorted.bam -0.196803 0.0823886 0.0303578 0.0207861 -0.0334818 0.0575879 -0.0184134 0.030474 0.0771411 0.0217707 -0.0367703 0.00758737 0.026082 -0.0563726 0.0729198 0.0179816 0.115662 0.0205886 0.0337054 0.10731
4_alignment/CACAO-AMEL-41.fq_trimmed.fq_sorted.bam 4_alignment/CACAO-AMEL-41.fq_trimmed.fq_sorted.bam -0.205947 0.0849856 0.0311397 0.0259807 -0.0297854 0.0646887 -0.022205 0.0327785 0.0846356 0.0243984 -0.0390811 0.00618151 0.0262488 -0.058593 0.0914193 0.000606565 0.118046 0.0226851 0.0306345 0.113455
4_alignment/CACAO-AMEL-42.fq_trimmed.fq_sorted.bam 4_alignment/CACAO-AMEL-42.fq_trimmed.fq_sorted.bam -0.208099 0.0860601 0.0295518 0.0207901 -0.0253743 0.0663292 -0.022859 0.0322791 0.0779268 0.0190396 -0.0418818 0.00664221 0.0256447 -0.0557304 0.0914769 0.0250579 0.120897 0.023804 0.0375511 0.108728
