# Supplementary material for: Wild or Introduced? Investigating the Genetic Landscape of Cacao Populations in South America
Source: Ecol Evol. 2025 Jul 22;15(7):e71746. doi: 10.1002/ece3.71746 (PMC12283127; doi:10.1002/ece3.71746)
Supplement: Supplementary file 1 — Appendix S1: Output files for nucleotide diversity (π) and Tajima’s D analyses, providing detailed metrics for population‐level genetic variation across all samples. Appendix S2: Output files for expected heterozygosity (He), observed heterozygosity (Ho), and fixation index (F), summarizing genetic diversity and inbreeding coefficients across the sampled populations. Appendix S3: Principal Component Analysis (PCA) outputs, including loadings and coordinates for all individuals sampled, highlighting population structure and genetic clustering patterns. Appendix S4: Pairwise FST output files, detailing genetic differentiation metrics between sampled populations, reflecting gene flow and isolation patterns. Appendix S5: STRUCTURE analysis outputs, detailing ancestry proportions and admixture patterns for K values ranging from 1 to 8. Here are included the output files for each run and replicate, a summary of likelihood values for all tested conditions, and a graph illustrating the variation in likelihoods as K ranges from 1 to 8. These results provide insights into population genetic structure and the extent of admixture among groups. Table S1: Traceable matchings between the sample names used in this study and the clone designations reported by Motamayor et al. (2008), providing a clear reference for sample identity and origin. * = Not sampled in Motamayor et al. (2008), but sample coming from the same collection and the same region (see Bartley 2005). [file ECE3-15-e71746-s001.zip › Supplementary Materials/Appendix_S1/Nucleotide_Diversity/native_group_pi.windowed.pi]

CHROM	BIN_START	BIN_END	N_VARIANTS	PI
NC_030850.1	1	100000	33	9.52864e-06
NC_030850.1	100001	200000	79	1.21715e-05
NC_030850.1	200001	300000	128	4.14366e-05
NC_030850.1	300001	400000	120	2.27008e-05
NC_030850.1	400001	500000	110	1.67514e-05
NC_030850.1	500001	600000	99	2.61603e-05
NC_030850.1	600001	700000	111	2.0996e-05
NC_030850.1	700001	800000	132	2.82552e-05
NC_030850.1	800001	900000	112	2.01054e-05
NC_030850.1	900001	1000000	95	2.4196e-05
NC_030850.1	1000001	1100000	71	1.64784e-05
NC_030850.1	1100001	1200000	36	3.02054e-06
NC_030850.1	1200001	1300000	86	1.95481e-05
NC_030850.1	1300001	1400000	73	1.74598e-05
NC_030850.1	1400001	1500000	68	9.87006e-06
NC_030850.1	1500001	1600000	27	4.64403e-06
NC_030850.1	1600001	1700000	60	1.18897e-05
NC_030850.1	1700001	1800000	102	2.46585e-05
NC_030850.1	1800001	1900000	83	1.37183e-05
NC_030850.1	1900001	2000000	30	6.22896e-06
NC_030850.1	2000001	2100000	60	2.06862e-05
NC_030850.1	2100001	2200000	58	1.18308e-05
NC_030850.1	2200001	2300000	53	9.98522e-06
NC_030850.1	2300001	2400000	86	1.72733e-05
NC_030850.1	2400001	2500000	71	1.92007e-05
NC_030850.1	2500001	2600000	66	1.29364e-05
NC_030850.1	2600001	2700000	56	1.04924e-05
NC_030850.1	2700001	2800000	73	2.32555e-05
NC_030850.1	2800001	2900000	37	1.19261e-05
NC_030850.1	2900001	3000000	54	2.08343e-05
NC_030850.1	3000001	3100000	51	1.00762e-05
NC_030850.1	3100001	3200000	75	3.17683e-05
NC_030850.1	3200001	3300000	74	2.12223e-05
NC_030850.1	3300001	3400000	120	2.64116e-05
NC_030850.1	3400001	3500000	53	1.04013e-05
NC_030850.1	3500001	3600000	62	1.38127e-05
NC_030850.1	3600001	3700000	66	1.82252e-05
NC_030850.1	3700001	3800000	41	1.09262e-05
NC_030850.1	3800001	3900000	45	6.38583e-06
NC_030850.1	3900001	4000000	46	7.30189e-06
NC_030850.1	4000001	4100000	51	1.33115e-05
NC_030850.1	4100001	4200000	72	1.30283e-05
NC_030850.1	4200001	4300000	40	1.03675e-05
NC_030850.1	4300001	4400000	33	5.69008e-06
NC_030850.1	4400001	4500000	87	2.13932e-05
NC_030850.1	4500001	4600000	79	1.28407e-05
NC_030850.1	4600001	4700000	84	1.53819e-05
NC_030850.1	4700001	4800000	36	1.09646e-05
NC_030850.1	4800001	4900000	55	9.80381e-06
NC_030850.1	4900001	5000000	38	6.58018e-06
NC_030850.1	5000001	5100000	74	1.91947e-05
NC_030850.1	5100001	5200000	79	2.13859e-05
NC_030850.1	5200001	5300000	55	8.73829e-06
NC_030850.1	5300001	5400000	85	2.17892e-05
NC_030850.1	5400001	5500000	48	1.49805e-05
NC_030850.1	5500001	5600000	67	1.28001e-05
NC_030850.1	5600001	5700000	74	2.81487e-05
NC_030850.1	5700001	5800000	51	8.62104e-06
NC_030850.1	5800001	5900000	114	2.77173e-05
NC_030850.1	5900001	6000000	38	1.02697e-05
NC_030850.1	6000001	6100000	64	1.58533e-05
NC_030850.1	6100001	6200000	67	1.8375e-05
NC_030850.1	6200001	6300000	74	2.48086e-05
NC_030850.1	6300001	6400000	75	1.36461e-05
NC_030850.1	6400001	6500000	61	9.30403e-06
NC_030850.1	6500001	6600000	39	6.95044e-06
NC_030850.1	6600001	6700000	117	3.84827e-05
NC_030850.1	6700001	6800000	82	1.97619e-05
NC_030850.1	6800001	6900000	81	9.94925e-06
NC_030850.1	6900001	7000000	18	2.46146e-06
NC_030850.1	7000001	7100000	73	1.87982e-05
NC_030850.1	7100001	7200000	30	7.3137e-06
NC_030850.1	7200001	7300000	62	9.3107e-06
NC_030850.1	7300001	7400000	70	1.97268e-05
NC_030850.1	7400001	7500000	108	2.58372e-05
NC_030850.1	7500001	7600000	71	1.1995e-05
NC_030850.1	7600001	7700000	64	1.33846e-05
NC_030850.1	7700001	7800000	123	2.08164e-05
NC_030850.1	7800001	7900000	77	1.2704e-05
NC_030850.1	7900001	8000000	139	7.831e-05
NC_030850.1	8000001	8100000	36	5.98904e-06
NC_030850.1	8100001	8200000	68	1.48988e-05
NC_030850.1	8200001	8300000	100	2.34695e-05
NC_030850.1	8300001	8400000	68	1.07406e-05
NC_030850.1	8400001	8500000	32	4.72872e-06
NC_030850.1	8500001	8600000	74	1.2333e-05
NC_030850.1	8600001	8700000	88	3.12773e-05
NC_030850.1	8700001	8800000	72	1.20079e-05
NC_030850.1	8800001	8900000	44	4.73574e-06
NC_030850.1	8900001	9000000	54	9.62822e-06
NC_030850.1	9000001	9100000	78	2.08526e-05
NC_030850.1	9100001	9200000	58	8.53714e-06
NC_030850.1	9200001	9300000	69	1.19882e-05
NC_030850.1	9300001	9400000	94	1.13674e-05
NC_030850.1	9400001	9500000	87	1.25428e-05
NC_030850.1	9500001	9600000	27	3.01378e-06
NC_030850.1	9600001	9700000	31	7.79429e-06
NC_030850.1	9700001	9800000	57	8.73845e-06
NC_030850.1	9800001	9900000	101	1.88362e-05
NC_030850.1	9900001	10000000	48	1.72088e-05
NC_030850.1	10000001	10100000	66	1.84849e-05
NC_030850.1	10100001	10200000	71	1.93699e-05
NC_030850.1	10200001	10300000	23	4.14376e-06
NC_030850.1	10300001	10400000	36	4.25471e-06
NC_030850.1	10400001	10500000	63	1.30076e-05
NC_030850.1	10500001	10600000	44	2.74145e-06
NC_030850.1	10600001	10700000	109	1.15576e-05
NC_030850.1	10700001	10800000	78	8.67533e-06
NC_030850.1	10800001	10900000	58	4.87288e-06
NC_030850.1	10900001	11000000	32	3.26725e-06
NC_030850.1	11000001	11100000	21	2.64338e-06
NC_030850.1	11100001	11200000	72	1.20862e-05
NC_030850.1	11200001	11300000	106	1.33318e-05
NC_030850.1	11300001	11400000	57	1.58198e-05
NC_030850.1	11400001	11500000	32	5.78092e-06
NC_030850.1	11500001	11600000	68	5.32172e-06
NC_030850.1	11600001	11700000	54	1.06482e-05
NC_030850.1	11700001	11800000	77	1.66809e-05
NC_030850.1	11800001	11900000	40	1.21537e-05
NC_030850.1	11900001	12000000	73	1.23592e-05
NC_030850.1	12000001	12100000	60	1.05383e-05
NC_030850.1	12100001	12200000	104	2.07276e-05
NC_030850.1	12200001	12300000	47	4.54752e-06
NC_030850.1	12300001	12400000	36	6.45021e-06
NC_030850.1	12400001	12500000	88	2.25704e-05
NC_030850.1	12500001	12600000	38	5.43049e-06
NC_030850.1	12600001	12700000	59	1.22536e-05
NC_030850.1	12700001	12800000	23	5.5921e-06
NC_030850.1	12800001	12900000	19	8.18336e-07
NC_030850.1	12900001	13000000	86	2.15042e-05
NC_030850.1	13000001	13100000	34	5.74207e-06
NC_030850.1	13100001	13200000	45	6.76913e-06
NC_030850.1	13200001	13300000	43	4.87207e-06
NC_030850.1	13300001	13400000	41	4.82007e-06
NC_030850.1	13400001	13500000	23	4.76723e-06
NC_030850.1	13500001	13600000	47	8.17879e-06
NC_030850.1	13600001	13700000	79	8.61049e-06
NC_030850.1	13700001	13800000	47	1.30964e-05
NC_030850.1	13800001	13900000	54	1.24672e-05
NC_030850.1	13900001	14000000	31	8.4245e-06
NC_030850.1	14000001	14100000	116	1.93459e-05
NC_030850.1	14100001	14200000	55	8.69271e-06
NC_030850.1	14200001	14300000	42	3.00123e-06
NC_030850.1	14300001	14400000	10	1.51313e-06
NC_030850.1	14400001	14500000	10	1.36377e-07
NC_030850.1	14500001	14600000	46	4.17071e-06
NC_030850.1	14600001	14700000	63	1.04933e-05
NC_030850.1	14700001	14800000	36	6.04748e-06
NC_030850.1	14800001	14900000	39	3.11806e-06
NC_030850.1	14900001	15000000	65	2.27082e-05
NC_030850.1	15000001	15100000	43	9.46483e-06
NC_030850.1	15100001	15200000	59	9.59617e-06
NC_030850.1	15200001	15300000	31	6.8591e-06
NC_030850.1	15300001	15400000	31	3.25423e-06
NC_030850.1	15400001	15500000	53	9.90744e-06
NC_030850.1	15500001	15600000	50	1.21095e-05
NC_030850.1	15600001	15700000	39	5.06683e-06
NC_030850.1	15700001	15800000	60	5.07441e-06
NC_030850.1	15800001	15900000	31	1.90318e-06
NC_030850.1	15900001	16000000	41	3.48841e-06
NC_030850.1	16000001	16100000	57	7.53656e-06
NC_030850.1	16100001	16200000	83	1.28411e-05
NC_030850.1	16200001	16300000	45	8.97123e-06
NC_030850.1	16300001	16400000	34	6.57998e-06
NC_030850.1	16400001	16500000	60	9.55741e-06
NC_030850.1	16500001	16600000	44	2.7999e-06
NC_030850.1	16600001	16700000	21	1.42886e-06
NC_030850.1	16700001	16800000	44	1.11018e-05
NC_030850.1	16800001	16900000	45	7.87341e-06
NC_030850.1	16900001	17000000	9	1.68846e-07
NC_030850.1	17000001	17100000	63	1.41901e-05
NC_030850.1	17100001	17200000	109	1.44044e-05
NC_030850.1	17200001	17300000	50	1.18168e-05
NC_030850.1	17300001	17400000	15	4.84476e-06
NC_030850.1	17400001	17500000	35	7.4504e-06
NC_030850.1	17500001	17600000	93	2.47617e-05
NC_030850.1	17600001	17700000	37	6.38532e-06
NC_030850.1	17700001	17800000	73	6.57604e-06
NC_030850.1	17800001	17900000	136	2.20535e-05
NC_030850.1	17900001	18000000	99	7.44872e-06
NC_030850.1	18000001	18100000	113	9.34792e-06
NC_030850.1	18100001	18200000	72	1.43082e-05
NC_030850.1	18200001	18300000	92	1.60334e-05
NC_030850.1	18300001	18400000	146	1.19325e-05
NC_030850.1	18400001	18500000	25	1.09767e-06
NC_030850.1	18500001	18600000	119	6.78066e-06
NC_030850.1	18600001	18700000	161	1.27147e-05
NC_030850.1	18700001	18800000	84	1.52784e-05
NC_030850.1	18800001	18900000	39	2.36454e-06
NC_030850.1	18900001	19000000	50	7.47759e-06
NC_030850.1	19000001	19100000	62	1.0662e-05
NC_030850.1	19100001	19200000	77	1.34447e-05
NC_030850.1	19200001	19300000	69	9.60347e-06
NC_030850.1	19300001	19400000	84	9.7287e-06
NC_030850.1	19400001	19500000	99	1.29798e-05
NC_030850.1	19500001	19600000	96	1.3622e-05
NC_030850.1	19600001	19700000	32	3.38412e-06
NC_030850.1	19700001	19800000	83	1.40694e-05
NC_030850.1	19800001	19900000	94	7.87087e-06
NC_030850.1	19900001	20000000	114	1.63424e-05
NC_030850.1	20000001	20100000	15	7.9882e-07
NC_030850.1	20100001	20200000	33	4.05973e-06
NC_030850.1	20200001	20300000	40	5.72945e-06
NC_030850.1	20300001	20400000	53	1.52998e-05
NC_030850.1	20400001	20500000	77	1.3711e-05
NC_030850.1	20500001	20600000	83	1.05409e-05
NC_030850.1	20600001	20700000	113	5.51265e-06
NC_030850.1	20700001	20800000	46	1.99441e-06
NC_030850.1	20800001	20900000	109	6.31847e-06
NC_030850.1	20900001	21000000	29	2.76702e-06
NC_030850.1	21000001	21100000	12	1.08454e-06
NC_030850.1	21100001	21200000	76	1.06181e-05
NC_030850.1	21200001	21300000	93	1.11398e-05
NC_030850.1	21300001	21400000	34	2.67621e-06
NC_030850.1	21400001	21500000	35	3.08547e-06
NC_030850.1	21500001	21600000	67	6.43278e-06
NC_030850.1	21600001	21700000	93	4.30478e-05
NC_030850.1	21700001	21800000	17	1.57818e-06
NC_030850.1	21800001	21900000	40	3.66376e-06
NC_030850.1	21900001	22000000	86	8.4486e-06
NC_030850.1	22000001	22100000	18	2.14323e-06
NC_030850.1	22100001	22200000	39	4.02751e-06
NC_030850.1	22200001	22300000	81	7.96078e-06
NC_030850.1	22300001	22400000	47	3.57304e-06
NC_030850.1	22400001	22500000	7	7.79275e-08
NC_030850.1	22500001	22600000	19	1.09111e-06
NC_030850.1	22600001	22700000	71	1.17221e-05
NC_030850.1	22700001	22800000	44	4.0731e-06
NC_030850.1	22800001	22900000	67	6.52368e-06
NC_030850.1	22900001	23000000	48	6.04174e-06
NC_030850.1	23000001	23100000	28	2.64358e-06
NC_030850.1	23100001	23200000	53	5.29495e-06
NC_030850.1	23200001	23300000	70	4.99044e-06
NC_030850.1	23300001	23400000	55	5.25605e-06
NC_030850.1	23400001	23500000	76	5.1272e-06
NC_030850.1	23500001	23600000	80	9.0135e-06
NC_030850.1	23600001	23700000	24	4.06587e-06
NC_030850.1	23700001	23800000	63	4.21038e-06
NC_030850.1	23800001	23900000	61	3.78142e-06
NC_030850.1	23900001	24000000	78	7.85647e-06
NC_030850.1	24000001	24100000	53	2.92359e-06
NC_030850.1	24100001	24200000	96	8.00102e-06
NC_030850.1	24200001	24300000	90	5.38786e-06
NC_030850.1	24300001	24400000	100	9.05422e-06
NC_030850.1	24400001	24500000	37	1.71491e-06
NC_030850.1	24500001	24600000	34	3.00748e-06
NC_030850.1	24600001	24700000	67	6.92e-06
NC_030850.1	24700001	24800000	17	8.11825e-07
NC_030850.1	24800001	24900000	105	1.36044e-05
NC_030850.1	24900001	25000000	65	1.15265e-05
NC_030850.1	25000001	25100000	101	7.85844e-06
NC_030850.1	25100001	25200000	30	3.09831e-06
NC_030850.1	25200001	25300000	69	1.50356e-05
NC_030850.1	25300001	25400000	91	1.34141e-05
NC_030850.1	25400001	25500000	62	1.05905e-05
NC_030850.1	25500001	25600000	17	3.16932e-06
NC_030850.1	25600001	25700000	76	4.85424e-06
NC_030850.1	25700001	25800000	56	6.9128e-06
NC_030850.1	25800001	25900000	50	4.09289e-06
NC_030850.1	25900001	26000000	34	4.35858e-06
NC_030850.1	26000001	26100000	43	1.2258e-05
NC_030850.1	26100001	26200000	46	3.15077e-06
NC_030850.1	26200001	26300000	13	1.81191e-06
NC_030850.1	26300001	26400000	60	1.29294e-05
NC_030850.1	26400001	26500000	32	6.74224e-06
NC_030850.1	26500001	26600000	40	5.33319e-06
NC_030850.1	26600001	26700000	82	2.03727e-05
NC_030850.1	26700001	26800000	44	1.24465e-05
NC_030850.1	26800001	26900000	58	1.13305e-05
NC_030850.1	26900001	27000000	38	5.70988e-06
NC_030850.1	27000001	27100000	22	2.18227e-06
NC_030850.1	27100001	27200000	32	1.72782e-06
NC_030850.1	27200001	27300000	32	4.24152e-06
NC_030850.1	27300001	27400000	46	5.66484e-06
NC_030850.1	27400001	27500000	37	6.13854e-06
NC_030850.1	27500001	27600000	38	3.07905e-06
NC_030850.1	27600001	27700000	6	2.37026e-06
NC_030850.1	27700001	27800000	24	9.26174e-06
NC_030850.1	27800001	27900000	102	1.68541e-05
NC_030850.1	27900001	28000000	94	1.29662e-05
NC_030850.1	28000001	28100000	46	1.0641e-05
NC_030850.1	28100001	28200000	49	5.04785e-06
NC_030850.1	28200001	28300000	7	1.03903e-07
NC_030850.1	28300001	28400000	35	1.08541e-05
NC_030850.1	28400001	28500000	44	7.84748e-06
NC_030850.1	28500001	28600000	48	1.00824e-05
NC_030850.1	28600001	28700000	31	2.02659e-06
NC_030850.1	28700001	28800000	60	1.39493e-05
NC_030850.1	28800001	28900000	104	1.51837e-05
NC_030850.1	28900001	29000000	65	1.34043e-05
NC_030850.1	29000001	29100000	38	7.06092e-06
NC_030850.1	29100001	29200000	43	7.21715e-06
NC_030850.1	29200001	29300000	31	5.26772e-06
NC_030850.1	29300001	29400000	82	1.86829e-05
NC_030850.1	29400001	29500000	88	7.79892e-06
NC_030850.1	29500001	29600000	90	1.5578e-05
NC_030850.1	29600001	29700000	60	2.41689e-05
NC_030850.1	29700001	29800000	44	6.21691e-06
NC_030850.1	29800001	29900000	39	7.78199e-06
NC_030850.1	29900001	30000000	76	1.82461e-05
NC_030850.1	30000001	30100000	79	2.35496e-05
NC_030850.1	30100001	30200000	123	2.71156e-05
NC_030850.1	30200001	30300000	128	2.75717e-05
NC_030850.1	30300001	30400000	91	1.78202e-05
NC_030850.1	30400001	30500000	99	1.90048e-05
NC_030850.1	30500001	30600000	44	1.17645e-05
NC_030850.1	30600001	30700000	42	9.47127e-06
NC_030850.1	30700001	30800000	62	1.0688e-05
NC_030850.1	30800001	30900000	71	1.64846e-05
NC_030850.1	30900001	31000000	53	7.07503e-06
NC_030850.1	31000001	31100000	72	2.17284e-05
NC_030850.1	31100001	31200000	51	6.65912e-06
NC_030850.1	31200001	31300000	94	1.20561e-05
NC_030850.1	31300001	31400000	76	2.0371e-05
NC_030850.1	31400001	31500000	109	1.71802e-05
NC_030850.1	31500001	31600000	39	1.06141e-05
NC_030850.1	31600001	31700000	69	1.75497e-05
NC_030850.1	31700001	31800000	44	7.6719e-06
NC_030850.1	31800001	31900000	61	1.62622e-05
NC_030850.1	31900001	32000000	69	1.46001e-05
NC_030850.1	32000001	32100000	57	8.32256e-06
NC_030850.1	32100001	32200000	27	6.64447e-06
NC_030850.1	32200001	32300000	47	9.48468e-06
NC_030850.1	32300001	32400000	101	2.61081e-05
NC_030850.1	32400001	32500000	41	1.10886e-05
NC_030850.1	32500001	32600000	88	1.54152e-05
NC_030850.1	32600001	32700000	78	1.01568e-05
NC_030850.1	32700001	32800000	111	2.1938e-05
NC_030850.1	32800001	32900000	65	1.30922e-05
NC_030850.1	32900001	33000000	64	1.35145e-05
NC_030850.1	33000001	33100000	57	9.40759e-06
NC_030850.1	33100001	33200000	74	1.6862e-05
NC_030850.1	33200001	33300000	40	9.63341e-06
NC_030850.1	33300001	33400000	28	9.01525e-06
NC_030850.1	33400001	33500000	48	9.80309e-06
NC_030850.1	33500001	33600000	34	5.81353e-06
NC_030850.1	33600001	33700000	73	9.39616e-06
NC_030850.1	33700001	33800000	46	1.41748e-05
NC_030850.1	33800001	33900000	61	1.2494e-05
NC_030850.1	33900001	34000000	61	1.45927e-05
NC_030850.1	34000001	34100000	46	8.23731e-06
NC_030850.1	34100001	34200000	101	1.62819e-05
NC_030850.1	34200001	34300000	77	1.51733e-05
NC_030850.1	34300001	34400000	114	2.1614e-05
NC_030850.1	34400001	34500000	64	1.65552e-05
NC_030850.1	34500001	34600000	56	1.66253e-05
NC_030850.1	34600001	34700000	70	8.5317e-06
NC_030850.1	34700001	34800000	117	3.92031e-05
NC_030850.1	34800001	34900000	79	1.64407e-05
NC_030850.1	34900001	35000000	85	3.31811e-05
NC_030850.1	35000001	35100000	67	2.33257e-05
NC_030850.1	35100001	35200000	72	2.01297e-05
NC_030850.1	35200001	35300000	82	2.07756e-05
NC_030850.1	35300001	35400000	47	1.11932e-05
NC_030850.1	35400001	35500000	115	2.86474e-05
NC_030850.1	35500001	35600000	82	2.10485e-05
NC_030850.1	35600001	35700000	85	2.08865e-05
NC_030850.1	35700001	35800000	67	2.31562e-05
NC_030850.1	35800001	35900000	68	1.93759e-05
NC_030850.1	35900001	36000000	99	2.87793e-05
NC_030850.1	36000001	36100000	70	3.21497e-05
NC_030850.1	36100001	36200000	171	4.62027e-05
NC_030850.1	36200001	36300000	108	3.6633e-05
NC_030850.1	36300001	36400000	73	2.23849e-05
NC_030850.1	36400001	36500000	52	5.34681e-06
NC_030850.1	36500001	36600000	107	3.2271e-05
NC_030850.1	36600001	36700000	82	1.62137e-05
NC_030850.1	36700001	36800000	58	1.46051e-05
NC_030850.1	36800001	36900000	81	2.71694e-05
NC_030850.1	36900001	37000000	139	3.65712e-05
NC_030850.1	37000001	37100000	99	2.19791e-05
NC_030850.1	37100001	37200000	82	1.88765e-05
NC_030850.1	37200001	37300000	50	1.01666e-05
NC_030850.1	37300001	37400000	41	2.81283e-06
NC_030851.1	1	100000	22	5.55954e-06
NC_030851.1	100001	200000	87	2.40386e-05
NC_030851.1	200001	300000	124	2.09661e-05
NC_030851.1	300001	400000	65	1.16108e-05
NC_030851.1	400001	500000	44	9.43245e-06
NC_030851.1	500001	600000	62	2.16551e-05
NC_030851.1	600001	700000	106	2.7358e-05
NC_030851.1	700001	800000	126	2.48989e-05
NC_030851.1	800001	900000	180	4.89888e-05
NC_030851.1	900001	1000000	59	2.09973e-05
NC_030851.1	1000001	1100000	90	2.02235e-05
NC_030851.1	1100001	1200000	83	3.11987e-05
NC_030851.1	1200001	1300000	99	2.1455e-05
NC_030851.1	1300001	1400000	37	8.5354e-06
NC_030851.1	1400001	1500000	34	9.76278e-06
NC_030851.1	1500001	1600000	75	2.02082e-05
NC_030851.1	1600001	1700000	97	1.80745e-05
NC_030851.1	1700001	1800000	120	2.96623e-05
NC_030851.1	1800001	1900000	98	2.27809e-05
NC_030851.1	1900001	2000000	65	9.5058e-06
NC_030851.1	2000001	2100000	93	2.33056e-05
NC_030851.1	2100001	2200000	64	1.29362e-05
NC_030851.1	2200001	2300000	73	1.74207e-05
NC_030851.1	2300001	2400000	56	1.46242e-05
NC_030851.1	2400001	2500000	69	1.49316e-05
NC_030851.1	2500001	2600000	117	3.34634e-05
NC_030851.1	2600001	2700000	70	1.41131e-05
NC_030851.1	2700001	2800000	88	2.48318e-05
NC_030851.1	2800001	2900000	57	2.32002e-05
NC_030851.1	2900001	3000000	89	2.32785e-05
NC_030851.1	3000001	3100000	65	1.81928e-05
NC_030851.1	3100001	3200000	96	1.34668e-05
NC_030851.1	3200001	3300000	92	9.95678e-06
NC_030851.1	3300001	3400000	77	1.57452e-05
NC_030851.1	3400001	3500000	170	3.52514e-05
NC_030851.1	3500001	3600000	104	2.09554e-05
NC_030851.1	3600001	3700000	54	1.21942e-05
NC_030851.1	3700001	3800000	90	4.69468e-05
NC_030851.1	3800001	3900000	64	1.68732e-05
NC_030851.1	3900001	4000000	54	6.99057e-06
NC_030851.1	4000001	4100000	76	3.64789e-05
NC_030851.1	4100001	4200000	51	1.4221e-05
NC_030851.1	4200001	4300000	62	1.05644e-05
NC_030851.1	4300001	4400000	71	2.30589e-05
NC_030851.1	4400001	4500000	52	5.61957e-06
NC_030851.1	4500001	4600000	44	1.06534e-05
NC_030851.1	4600001	4700000	96	2.49702e-05
NC_030851.1	4700001	4800000	62	1.23772e-05
NC_030851.1	4800001	4900000	41	7.61325e-06
NC_030851.1	4900001	5000000	52	1.34545e-05
NC_030851.1	5000001	5100000	22	3.7865e-06
NC_030851.1	5100001	5200000	53	5.44434e-06
NC_030851.1	5200001	5300000	42	5.87248e-06
NC_030851.1	5300001	5400000	55	8.56278e-06
NC_030851.1	5400001	5500000	56	9.94008e-06
NC_030851.1	5500001	5600000	84	1.23604e-05
NC_030851.1	5600001	5700000	30	6.03413e-06
NC_030851.1	5700001	5800000	54	8.6148e-06
NC_030851.1	5800001	5900000	92	1.28033e-05
NC_030851.1	5900001	6000000	89	1.70399e-05
NC_030851.1	6000001	6100000	54	9.85561e-06
NC_030851.1	6100001	6200000	50	7.50353e-06
NC_030851.1	6200001	6300000	40	1.44208e-05
NC_030851.1	6300001	6400000	36	1.04125e-05
NC_030851.1	6400001	6500000	47	1.537e-05
NC_030851.1	6500001	6600000	41	1.1264e-05
NC_030851.1	6600001	6700000	56	7.47783e-06
NC_030851.1	6700001	6800000	65	1.90754e-05
NC_030851.1	6800001	6900000	44	7.81474e-06
NC_030851.1	6900001	7000000	68	1.31642e-05
NC_030851.1	7000001	7100000	76	1.61668e-05
NC_030851.1	7100001	7200000	38	1.08089e-05
NC_030851.1	7200001	7300000	72	1.75114e-05
NC_030851.1	7300001	7400000	50	1.50585e-05
NC_030851.1	7400001	7500000	64	1.34622e-05
NC_030851.1	7500001	7600000	66	1.30467e-05
NC_030851.1	7600001	7700000	79	2.08584e-05
NC_030851.1	7700001	7800000	67	1.05651e-05
NC_030851.1	7800001	7900000	76	1.90973e-05
NC_030851.1	7900001	8000000	77	1.4315e-05
NC_030851.1	8000001	8100000	50	9.16007e-06
NC_030851.1	8100001	8200000	56	1.64493e-05
NC_030851.1	8200001	8300000	85	8.94212e-06
NC_030851.1	8300001	8400000	41	4.87199e-06
NC_030851.1	8400001	8500000	73	1.47306e-05
NC_030851.1	8500001	8600000	83	1.68694e-05
NC_030851.1	8600001	8700000	51	1.06151e-05
NC_030851.1	8700001	8800000	95	2.10505e-05
NC_030851.1	8800001	8900000	49	7.21758e-06
NC_030851.1	8900001	9000000	9	1.79235e-06
NC_030851.1	9000001	9100000	34	3.09193e-06
NC_030851.1	9100001	9200000	21	1.31196e-06
NC_030851.1	9200001	9300000	49	7.19164e-06
NC_030851.1	9300001	9400000	67	1.34434e-05
NC_030851.1	9400001	9500000	35	5.91092e-06
NC_030851.1	9500001	9600000	13	1.9158e-06
NC_030851.1	9600001	9700000	54	7.96508e-06
NC_030851.1	9700001	9800000	28	2.20838e-06
NC_030851.1	9800001	9900000	47	9.77689e-06
NC_030851.1	9900001	10000000	99	1.39476e-05
NC_030851.1	10000001	10100000	64	1.3053e-05
NC_030851.1	10100001	10200000	33	4.54035e-06
NC_030851.1	10200001	10300000	23	2.28622e-06
NC_030851.1	10300001	10400000	15	1.51969e-06
NC_030851.1	10400001	10500000	8	9.87087e-07
NC_030851.1	10500001	10600000	73	9.21429e-06
NC_030851.1	10600001	10700000	58	1.19676e-05
NC_030851.1	10700001	10800000	62	6.49737e-06
NC_030851.1	10800001	10900000	59	5.64603e-06
NC_030851.1	10900001	11000000	31	6.255e-06
NC_030851.1	11000001	11100000	100	9.39215e-06
NC_030851.1	11100001	11200000	39	5.1967e-06
NC_030851.1	11200001	11300000	70	1.22548e-05
NC_030851.1	11300001	11400000	7	4.09119e-07
NC_030851.1	11400001	11500000	63	7.38115e-06
NC_030851.1	11500001	11600000	13	4.80581e-07
NC_030851.1	11600001	11700000	17	3.96164e-06
NC_030851.1	11700001	11800000	54	1.12784e-05
NC_030851.1	11800001	11900000	64	1.04089e-05
NC_030851.1	11900001	12000000	57	1.41957e-05
NC_030851.1	12000001	12100000	36	4.4301e-06
NC_030851.1	12100001	12200000	63	8.03068e-06
NC_030851.1	12200001	12300000	29	6.70302e-06
NC_030851.1	12300001	12400000	15	2.23408e-06
NC_030851.1	12400001	12500000	104	8.80092e-06
NC_030851.1	12500001	12600000	27	7.88482e-06
NC_030851.1	12600001	12700000	105	2.31453e-05
NC_030851.1	12700001	12800000	46	5.29441e-06
NC_030851.1	12800001	12900000	80	6.65445e-06
NC_030851.1	12900001	13000000	56	8.12118e-06
NC_030851.1	13000001	13100000	77	9.70853e-06
NC_030851.1	13100001	13200000	12	4.07835e-06
NC_030851.1	13200001	13300000	34	4.8976e-06
NC_030851.1	13300001	13400000	60	4.08026e-06
NC_030851.1	13400001	13500000	138	1.07222e-05
NC_030851.1	13500001	13600000	83	6.79766e-06
NC_030851.1	13600001	13700000	27	4.00102e-06
NC_030851.1	13700001	13800000	83	6.84969e-06
NC_030851.1	13800001	13900000	118	1.70119e-05
NC_030851.1	13900001	14000000	55	7.45194e-06
NC_030851.1	14000001	14100000	36	4.22218e-06
NC_030851.1	14100001	14200000	54	8.57574e-06
NC_030851.1	14200001	14300000	37	4.81981e-06
NC_030851.1	14300001	14400000	43	4.84606e-06
NC_030851.1	14400001	14500000	64	9.87601e-06
NC_030851.1	14500001	14600000	28	1.74073e-06
NC_030851.1	14600001	14700000	31	2.0136e-06
NC_030851.1	14700001	14800000	74	7.86912e-06
NC_030851.1	14800001	14900000	41	8.17842e-06
NC_030851.1	14900001	15000000	62	7.80975e-06
NC_030851.1	15000001	15100000	151	1.93264e-05
NC_030851.1	15100001	15200000	29	1.98106e-06
NC_030851.1	15200001	15300000	21	2.27319e-06
NC_030851.1	15300001	15400000	41	1.86439e-06
NC_030851.1	15400001	15500000	43	7.23017e-06
NC_030851.1	15500001	15600000	42	9.14632e-06
NC_030851.1	15600001	15700000	6	7.27312e-07
NC_030851.1	15700001	15800000	63	3.87251e-06
NC_030851.1	15800001	15900000	139	1.32645e-05
NC_030851.1	15900001	16000000	50	4.43718e-06
NC_030851.1	16000001	16100000	25	3.48132e-06
NC_030851.1	16100001	16200000	25	5.03992e-06
NC_030851.1	16200001	16300000	45	5.7817e-06
NC_030851.1	16300001	16400000	123	7.91212e-06
NC_030851.1	16400001	16500000	167	8.14319e-06
NC_030851.1	16500001	16600000	43	2.13077e-06
NC_030851.1	16600001	16700000	119	1.63429e-05
NC_030851.1	16700001	16800000	28	4.29334e-06
NC_030851.1	16800001	16900000	76	6.53723e-06
NC_030851.1	16900001	17000000	85	7.72703e-06
NC_030851.1	17000001	17100000	42	1.07833e-05
NC_030851.1	17100001	17200000	47	2.85845e-06
NC_030851.1	17200001	17300000	79	1.1645e-05
NC_030851.1	17300001	17400000	42	2.97525e-06
NC_030851.1	17400001	17500000	39	5.32009e-06
NC_030851.1	17500001	17600000	117	8.16517e-06
NC_030851.1	17600001	17700000	198	1.58098e-05
NC_030851.1	17700001	17800000	41	1.31222e-06
NC_030851.1	17800001	17900000	74	8.72701e-06
NC_030851.1	17900001	18000000	72	6.14716e-06
NC_030851.1	18000001	18100000	67	4.31451e-06
NC_030851.1	18100001	18200000	83	7.00562e-06
NC_030851.1	18200001	18300000	38	3.88451e-06
NC_030851.1	18300001	18400000	44	3.7938e-06
NC_030851.1	18400001	18500000	61	3.684e-06
NC_030851.1	18500001	18600000	74	6.25119e-06
NC_030851.1	18600001	18700000	35	2.44888e-06
NC_030851.1	18700001	18800000	23	5.10496e-06
NC_030851.1	18800001	18900000	56	4.59992e-06
NC_030851.1	18900001	19000000	66	6.26366e-06
NC_030851.1	19000001	19100000	40	1.54606e-06
NC_030851.1	19100001	19200000	39	4.49516e-06
NC_030851.1	19200001	19300000	65	1.07466e-05
NC_030851.1	19300001	19400000	129	2.46663e-05
NC_030851.1	19400001	19500000	143	1.77061e-05
NC_030851.1	19500001	19600000	96	1.10619e-05
NC_030851.1	19600001	19700000	145	1.73158e-05
NC_030851.1	19700001	19800000	83	9.29304e-06
NC_030851.1	19800001	19900000	42	4.14451e-06
NC_030851.1	19900001	20000000	56	8.14066e-06
NC_030851.1	20000001	20100000	97	1.22581e-05
NC_030851.1	20100001	20200000	67	5.57502e-06
NC_030851.1	20200001	20300000	117	1.07849e-05
NC_030851.1	20300001	20400000	102	1.04647e-05
NC_030851.1	20400001	20500000	62	6.21802e-06
NC_030851.1	20500001	20600000	19	3.55257e-06
NC_030851.1	20600001	20700000	62	5.60076e-06
NC_030851.1	20700001	20800000	94	4.28967e-06
NC_030851.1	20800001	20900000	97	5.36223e-06
NC_030851.1	20900001	21000000	97	5.01123e-06
NC_030851.1	21000001	21100000	46	8.92587e-06
NC_030851.1	21100001	21200000	74	6.88802e-06
NC_030851.1	21200001	21300000	61	6.95855e-06
NC_030851.1	21300001	21400000	83	4.12673e-06
NC_030851.1	21400001	21500000	135	7.75047e-06
NC_030851.1	21500001	21600000	80	1.0599e-05
NC_030851.1	21600001	21700000	146	1.25763e-05
NC_030851.1	21700001	21800000	100	8.80068e-06
NC_030851.1	21800001	21900000	218	2.2469e-05
NC_030851.1	21900001	22000000	65	5.08112e-06
NC_030851.1	22000001	22100000	204	1.87187e-05
NC_030851.1	22100001	22200000	116	1.17925e-05
NC_030851.1	22200001	22300000	40	1.3317e-06
NC_030851.1	22300001	22400000	65	4.97068e-06
NC_030851.1	22400001	22500000	67	3.30737e-06
NC_030851.1	22500001	22600000	141	9.5e-06
NC_030851.1	22600001	22700000	137	2.14956e-05
NC_030851.1	22700001	22800000	91	8.53332e-06
NC_030851.1	22800001	22900000	42	7.63282e-06
NC_030851.1	22900001	23000000	24	3.42284e-06
NC_030851.1	23000001	23100000	65	5.70491e-06
NC_030851.1	23100001	23200000	49	6.42503e-06
NC_030851.1	23200001	23300000	131	4.48634e-06
NC_030851.1	23300001	23400000	69	3.52836e-06
NC_030851.1	23400001	23500000	39	3.4039e-06
NC_030851.1	23500001	23600000	110	9.1982e-06
NC_030851.1	23600001	23700000	63	4.64567e-06
NC_030851.1	23700001	23800000	20	9.02775e-07
NC_030851.1	23800001	23900000	152	1.84811e-05
NC_030851.1	23900001	24000000	56	8.28364e-06
NC_030851.1	24000001	24100000	50	2.74159e-06
NC_030851.1	24100001	24200000	73	4.39276e-06
NC_030851.1	24200001	24300000	13	9.74148e-07
NC_030851.1	24300001	24400000	122	1.14877e-05
NC_030851.1	24400001	24500000	23	2.13684e-06
NC_030851.1	24600001	24700000	62	8.91441e-06
NC_030851.1	24700001	24800000	37	3.09849e-06
NC_030851.1	24800001	24900000	40	6.18417e-06
NC_030851.1	24900001	25000000	52	6.52248e-06
NC_030851.1	25000001	25100000	13	5.02657e-06
NC_030851.1	25100001	25200000	86	9.28029e-06
NC_030851.1	25200001	25300000	52	3.02101e-06
NC_030851.1	25300001	25400000	79	9.79968e-06
NC_030851.1	25400001	25500000	54	7.25057e-06
NC_030851.1	25500001	25600000	30	4.21543e-06
NC_030851.1	25600001	25700000	27	1.99402e-06
NC_030851.1	25700001	25800000	12	1.23391e-07
NC_030851.1	25800001	25900000	73	2.90469e-06
NC_030851.1	25900001	26000000	48	4.40464e-06
NC_030851.1	26000001	26100000	13	3.39652e-06
NC_030851.1	26100001	26200000	127	9.77833e-06
NC_030851.1	26200001	26300000	42	1.8709e-06
NC_030851.1	26300001	26400000	54	2.79368e-06
NC_030851.1	26400001	26500000	17	1.03913e-06
NC_030851.1	26500001	26600000	118	7.97017e-06
NC_030851.1	26600001	26700000	62	9.66804e-06
NC_030851.1	26700001	26800000	75	7.52495e-06
NC_030851.1	26800001	26900000	34	2.63073e-06
NC_030851.1	26900001	27000000	62	3.95043e-06
NC_030851.1	27000001	27100000	68	3.93119e-06
NC_030851.1	27100001	27200000	81	4.66603e-06
NC_030851.1	27200001	27300000	73	4.34726e-06
NC_030851.1	27300001	27400000	70	5.93258e-06
NC_030851.1	27400001	27500000	58	4.3791e-06
NC_030851.1	27500001	27600000	104	8.72308e-06
NC_030851.1	27600001	27700000	49	5.25571e-06
NC_030851.1	27700001	27800000	60	4.43116e-06
NC_030851.1	27800001	27900000	95	6.72698e-06
NC_030851.1	27900001	28000000	73	6.03666e-06
NC_030851.1	28000001	28100000	41	5.00841e-06
NC_030851.1	28100001	28200000	132	1.18917e-05
NC_030851.1	28200001	28300000	99	6.52581e-06
NC_030851.1	28300001	28400000	40	4.31983e-06
NC_030851.1	28400001	28500000	61	4.45719e-06
NC_030851.1	28500001	28600000	21	1.5133e-06
NC_030851.1	28600001	28700000	155	1.58934e-05
NC_030851.1	28700001	28800000	149	1.24074e-05
NC_030851.1	28800001	28900000	23	4.24764e-06
NC_030851.1	28900001	29000000	22	2.13031e-06
NC_030851.1	29000001	29100000	89	9.29341e-06
NC_030851.1	29100001	29200000	26	2.14988e-06
NC_030851.1	29200001	29300000	37	9.15898e-06
NC_030851.1	29300001	29400000	80	1.13789e-05
NC_030851.1	29400001	29500000	55	7.21161e-06
NC_030851.1	29500001	29600000	155	1.41965e-05
NC_030851.1	29600001	29700000	27	3.00079e-06
NC_030851.1	29700001	29800000	64	1.15589e-05
NC_030851.1	29800001	29900000	43	2.42959e-06
NC_030851.1	29900001	30000000	86	1.70329e-05
NC_030851.1	30000001	30100000	57	1.07848e-05
NC_030851.1	30100001	30200000	71	1.46461e-05
NC_030851.1	30200001	30300000	72	7.19326e-06
NC_030851.1	30300001	30400000	50	1.031e-05
NC_030851.1	30400001	30500000	16	4.69545e-06
NC_030851.1	30500001	30600000	16	1.61064e-06
NC_030851.1	30600001	30700000	5	4.54568e-07
NC_030851.1	30700001	30800000	42	2.08527e-06
NC_030851.1	30800001	30900000	42	4.69022e-06
NC_030851.1	30900001	31000000	66	6.43259e-06
NC_030851.1	31000001	31100000	42	9.38663e-06
NC_030851.1	31100001	31200000	56	7.15316e-06
NC_030851.1	31200001	31300000	14	7.07889e-07
NC_030851.1	31300001	31400000	58	8.32279e-06
NC_030851.1	31400001	31500000	56	1.00442e-05
NC_030851.1	31500001	31600000	31	5.07939e-06
NC_030851.1	31600001	31700000	62	1.35986e-05
NC_030851.1	31700001	31800000	32	3.99468e-06
NC_030851.1	31800001	31900000	87	7.91574e-06
NC_030851.1	31900001	32000000	76	7.40148e-06
NC_030851.1	32000001	32100000	29	4.23494e-06
NC_030851.1	32100001	32200000	37	3.5597e-06
NC_030851.1	32200001	32300000	29	3.77375e-06
NC_030851.1	32300001	32400000	59	1.08499e-05
NC_030851.1	32400001	32500000	50	1.08493e-05
NC_030851.1	32500001	32600000	45	5.01503e-06
NC_030851.1	32600001	32700000	36	3.13743e-06
NC_030851.1	32700001	32800000	48	4.12525e-06
NC_030851.1	32800001	32900000	45	8.92585e-06
NC_030851.1	32900001	33000000	26	2.73445e-06
NC_030851.1	33000001	33100000	130	1.21905e-05
NC_030851.1	33100001	33200000	29	5.79373e-06
NC_030851.1	33200001	33300000	37	6.48923e-06
NC_030851.1	33300001	33400000	52	6.54216e-06
NC_030851.1	33400001	33500000	37	8.03518e-06
NC_030851.1	33500001	33600000	39	3.75467e-06
NC_030851.1	33600001	33700000	34	1.18542e-05
NC_030851.1	33700001	33800000	32	3.3257e-06
NC_030851.1	33800001	33900000	18	1.97436e-06
NC_030851.1	33900001	34000000	62	7.58887e-06
NC_030851.1	34000001	34100000	70	8.55106e-06
NC_030851.1	34100001	34200000	26	3.51385e-06
NC_030851.1	34200001	34300000	24	2.40962e-06
NC_030851.1	34300001	34400000	57	7.5365e-06
NC_030851.1	34400001	34500000	56	1.11098e-05
NC_030851.1	34500001	34600000	145	3.20231e-05
NC_030851.1	34600001	34700000	77	1.48222e-05
NC_030851.1	34700001	34800000	133	3.45941e-05
NC_030851.1	34800001	34900000	15	1.53919e-06
NC_030851.1	34900001	35000000	51	1.16222e-05
NC_030851.1	35000001	35100000	9	1.71442e-06
NC_030851.1	35100001	35200000	28	3.90359e-06
NC_030851.1	35200001	35300000	73	1.40355e-05
NC_030851.1	35300001	35400000	34	5.30037e-06
NC_030851.1	35400001	35500000	45	7.95132e-06
NC_030851.1	35500001	35600000	18	1.0976e-06
NC_030851.1	35600001	35700000	2	1.29873e-08
NC_030851.1	35700001	35800000	93	1.35768e-05
NC_030851.1	35800001	35900000	19	2.85763e-06
NC_030851.1	35900001	36000000	36	1.00942e-05
NC_030851.1	36000001	36100000	38	7.13236e-06
NC_030851.1	36100001	36200000	36	1.57199e-06
NC_030851.1	36200001	36300000	43	9.58828e-06
NC_030851.1	36300001	36400000	58	9.44028e-06
NC_030851.1	36400001	36500000	54	7.89371e-06
NC_030851.1	36500001	36600000	83	1.49724e-05
NC_030851.1	36600001	36700000	102	3.46938e-05
NC_030851.1	36700001	36800000	77	1.48742e-05
NC_030851.1	36800001	36900000	87	1.30105e-05
NC_030851.1	36900001	37000000	54	9.40081e-06
NC_030851.1	37000001	37100000	43	7.98374e-06
NC_030851.1	37100001	37200000	19	2.27963e-06
NC_030851.1	37200001	37300000	66	1.06429e-05
NC_030851.1	37300001	37400000	37	8.45742e-06
NC_030851.1	37400001	37500000	9	2.169e-06
NC_030851.1	37500001	37600000	16	1.83794e-06
NC_030851.1	37600001	37700000	74	3.40156e-05
NC_030851.1	37700001	37800000	55	5.21699e-06
NC_030851.1	37800001	37900000	27	4.46218e-06
NC_030851.1	37900001	38000000	46	6.92494e-06
NC_030851.1	38000001	38100000	54	6.74371e-06
NC_030851.1	38100001	38200000	58	9.5441e-06
NC_030851.1	38200001	38300000	50	7.75045e-06
NC_030851.1	38300001	38400000	82	1.10279e-05
NC_030851.1	38400001	38500000	50	1.42923e-05
NC_030851.1	38500001	38600000	56	1.21556e-05
NC_030851.1	38600001	38700000	74	1.21255e-05
NC_030851.1	38700001	38800000	49	7.07469e-06
NC_030851.1	38800001	38900000	27	3.24108e-06
NC_030851.1	38900001	39000000	83	1.739e-05
NC_030851.1	39000001	39100000	93	5.59543e-05
NC_030851.1	39100001	39200000	94	1.81785e-05
NC_030851.1	39200001	39300000	88	2.42985e-05
NC_030851.1	39300001	39400000	96	1.73721e-05
NC_030851.1	39400001	39500000	136	2.70344e-05
NC_030851.1	39500001	39600000	75	1.2158e-05
NC_030851.1	39600001	39700000	85	1.36277e-05
NC_030851.1	39700001	39800000	63	2.10055e-05
NC_030851.1	39800001	39900000	125	2.25785e-05
NC_030851.1	39900001	40000000	83	1.48099e-05
NC_030851.1	40000001	40100000	96	2.28965e-05
NC_030851.1	40100001	40200000	86	1.51289e-05
NC_030851.1	40200001	40300000	87	2.70856e-05
NC_030851.1	40300001	40400000	28	3.22164e-06
NC_030851.1	40400001	40500000	46	1.34471e-05
NC_030851.1	40500001	40600000	76	1.76484e-05
NC_030851.1	40600001	40700000	46	1.00885e-05
NC_030851.1	40700001	40800000	87	1.68704e-05
NC_030851.1	40800001	40900000	82	2.45959e-05
NC_030851.1	40900001	41000000	69	2.32284e-05
NC_030851.1	41000001	41100000	86	2.05292e-05
NC_030851.1	41100001	41200000	87	1.65845e-05
NC_030851.1	41200001	41300000	35	3.27384e-06
NC_030852.1	1	100000	17	8.31308e-07
NC_030852.1	100001	200000	48	1.14857e-05
NC_030852.1	200001	300000	125	2.33782e-05
NC_030852.1	300001	400000	46	8.65302e-06
NC_030852.1	400001	500000	39	5.12532e-06
NC_030852.1	500001	600000	77	2.35685e-05
NC_030852.1	600001	700000	79	1.5901e-05
NC_030852.1	700001	800000	112	2.74889e-05
NC_030852.1	800001	900000	106	1.42219e-05
NC_030852.1	900001	1000000	71	1.49447e-05
NC_030852.1	1000001	1100000	26	4.07236e-06
NC_030852.1	1100001	1200000	87	8.2797e-06
NC_030852.1	1200001	1300000	83	2.36282e-05
NC_030852.1	1300001	1400000	47	8.6855e-06
NC_030852.1	1400001	1500000	65	1.69059e-05
NC_030852.1	1500001	1600000	82	2.35624e-05
NC_030852.1	1600001	1700000	112	3.08682e-05
NC_030852.1	1700001	1800000	102	4.56504e-05
NC_030852.1	1800001	1900000	83	2.81887e-05
NC_030852.1	1900001	2000000	25	2.57205e-06
NC_030852.1	2000001	2100000	47	1.9657e-05
NC_030852.1	2100001	2200000	101	1.93298e-05
NC_030852.1	2200001	2300000	38	8.42503e-06
NC_030852.1	2300001	2400000	68	1.64844e-05
NC_030852.1	2400001	2500000	56	1.20064e-05
NC_030852.1	2500001	2600000	23	4.53343e-06
NC_030852.1	2600001	2700000	42	1.07315e-05
NC_030852.1	2700001	2800000	74	2.32883e-05
NC_030852.1	2800001	2900000	95	1.59169e-05
NC_030852.1	2900001	3000000	39	2.66336e-06
NC_030852.1	3000001	3100000	43	6.7755e-06
NC_030852.1	3100001	3200000	12	8.76725e-07
NC_030852.1	3200001	3300000	34	3.61807e-06
NC_030852.1	3300001	3400000	46	7.79565e-06
NC_030852.1	3500001	3600000	19	2.02633e-06
NC_030852.1	3600001	3700000	22	4.7802e-06
NC_030852.1	3700001	3800000	47	7.83465e-06
NC_030852.1	3800001	3900000	7	1.23385e-07
NC_030852.1	3900001	4000000	31	1.28611e-06
NC_030852.1	4000001	4100000	23	2.21478e-06
NC_030852.1	4100001	4200000	59	1.65349e-05
NC_030852.1	4200001	4300000	14	5.32541e-07
NC_030852.1	4300001	4400000	210	5.77369e-05
NC_030852.1	4400001	4500000	63	7.77746e-06
NC_030852.1	4500001	4600000	5	7.14321e-08
NC_030852.1	4600001	4700000	7	1.68843e-07
NC_030852.1	4700001	4800000	34	1.39657e-06
NC_030852.1	4800001	4900000	74	1.46334e-05
NC_030852.1	4900001	5000000	46	1.29406e-05
NC_030852.1	5000001	5100000	46	8.65959e-06
NC_030852.1	5100001	5200000	28	2.81244e-06
NC_030852.1	5200001	5300000	23	7.64444e-06
NC_030852.1	5300001	5400000	17	3.51353e-06
NC_030852.1	5400001	5500000	35	9.36671e-06
NC_030852.1	5500001	5600000	26	3.15664e-06
NC_030852.1	5600001	5700000	16	3.12384e-06
NC_030852.1	5700001	5800000	44	2.03984e-06
NC_030852.1	5800001	5900000	22	2.98115e-06
NC_030852.1	5900001	6000000	11	1.16895e-06
NC_030852.1	6000001	6100000	41	6.35313e-06
NC_030852.1	6100001	6200000	134	1.66186e-05
NC_030852.1	6200001	6300000	58	4.47007e-06
NC_030852.1	6300001	6400000	38	2.12416e-06
NC_030852.1	6400001	6500000	38	3.6442e-06
NC_030852.1	6500001	6600000	10	7.20845e-07
NC_030852.1	6600001	6700000	144	1.64057e-05
NC_030852.1	6700001	6800000	24	2.68894e-06
NC_030852.1	6800001	6900000	30	1.64984e-06
NC_030852.1	6900001	7000000	29	1.17822e-05
NC_030852.1	7000001	7100000	14	4.61103e-07
NC_030852.1	7100001	7200000	40	2.18267e-06
NC_030852.1	7200001	7300000	40	1.97479e-06
NC_030852.1	7300001	7400000	9	1.36375e-06
NC_030852.1	7400001	7500000	125	2.53978e-05
NC_030852.1	7500001	7600000	97	8.52097e-06
NC_030852.1	7600001	7700000	19	1.7146e-06
NC_030852.1	7700001	7800000	20	3.71496e-06
NC_030852.1	7800001	7900000	51	4.58668e-06
NC_030852.1	7900001	8000000	32	1.96814e-06
NC_030852.1	8000001	8100000	39	3.08556e-06
NC_030852.1	8100001	8200000	71	9.0059e-06
NC_030852.1	8200001	8300000	103	8.12481e-06
NC_030852.1	8300001	8400000	18	1.5652e-06
NC_030852.1	8400001	8500000	25	3.6567e-06
NC_030852.1	8500001	8600000	110	9.1199e-06
NC_030852.1	8600001	8700000	52	5.78852e-06
NC_030852.1	8700001	8800000	23	1.94199e-06
NC_030852.1	8800001	8900000	43	6.54159e-06
NC_030852.1	8900001	9000000	100	8.00119e-06
NC_030852.1	9000001	9100000	95	1.49874e-05
NC_030852.1	9100001	9200000	40	5.20971e-06
NC_030852.1	9200001	9300000	95	1.12309e-05
NC_030852.1	9300001	9400000	88	1.34591e-05
NC_030852.1	9400001	9500000	12	9.80631e-07
NC_030852.1	9500001	9600000	18	1.05213e-06
NC_030852.1	9600001	9700000	73	5.16601e-06
NC_030852.1	9700001	9800000	148	1.87148e-05
NC_030852.1	9800001	9900000	85	1.13014e-05
NC_030852.1	9900001	10000000	23	2.68888e-06
NC_030852.1	10000001	10100000	23	5.97538e-07
NC_030852.1	10100001	10200000	58	3.28758e-06
NC_030852.1	10200001	10300000	67	4.65237e-06
NC_030852.1	10300001	10400000	116	9.9397e-06
NC_030852.1	10400001	10500000	37	1.84483e-06
NC_030852.1	10500001	10600000	29	1.87066e-06
NC_030852.1	10600001	10700000	92	1.57343e-05
NC_030852.1	10700001	10800000	101	6.85739e-06
NC_030852.1	10800001	10900000	72	3.4375e-06
NC_030852.1	10900001	11000000	69	6.56927e-06
NC_030852.1	11000001	11100000	55	5.69777e-06
NC_030852.1	11100001	11200000	87	9.73551e-06
NC_030852.1	11200001	11300000	33	2.61772e-06
NC_030852.1	11300001	11400000	154	1.44823e-05
NC_030852.1	11400001	11500000	168	1.7528e-05
NC_030852.1	11500001	11600000	142	1.7264e-05
NC_030852.1	11600001	11700000	15	1.70804e-06
NC_030852.1	11700001	11800000	11	5.19537e-07
NC_030852.1	11800001	11900000	5	1.49358e-07
NC_030852.1	11900001	12000000	42	7.44457e-06
NC_030852.1	12000001	12100000	69	2.00777e-05
NC_030852.1	12100001	12200000	73	9.96802e-06
NC_030852.1	12200001	12300000	128	1.19174e-05
NC_030852.1	12300001	12400000	63	1.00839e-05
NC_030852.1	12400001	12500000	78	6.52434e-06
NC_030852.1	12500001	12600000	89	1.00993e-05
NC_030852.1	12600001	12700000	115	1.72328e-05
NC_030852.1	12700001	12800000	22	3.99433e-06
NC_030852.1	12800001	12900000	86	1.12235e-05
NC_030852.1	12900001	13000000	54	1.08236e-05
NC_030852.1	13000001	13100000	36	3.92344e-06
NC_030852.1	13100001	13200000	24	2.42264e-06
NC_030852.1	13200001	13300000	99	1.91284e-05
NC_030852.1	13300001	13400000	53	3.55379e-06
NC_030852.1	13400001	13500000	114	1.29883e-05
NC_030852.1	13500001	13600000	101	1.02048e-05
NC_030852.1	13600001	13700000	65	1.26962e-05
NC_030852.1	13800001	13900000	253	4.42171e-05
NC_030852.1	13900001	14000000	47	5.05422e-06
NC_030852.1	14000001	14100000	141	9.63018e-06
NC_030852.1	14100001	14200000	234	1.7898e-05
NC_030852.1	14200001	14300000	146	1.86561e-05
NC_030852.1	14300001	14400000	150	1.43716e-05
NC_030852.1	14400001	14500000	74	5.84187e-06
NC_030852.1	14500001	14600000	89	5.25128e-06
NC_030852.1	14600001	14700000	164	1.89383e-05
NC_030852.1	14700001	14800000	129	1.21899e-05
NC_030852.1	14800001	14900000	57	3.31353e-06
NC_030852.1	14900001	15000000	102	1.116e-05
NC_030852.1	15000001	15100000	122	1.64212e-05
NC_030852.1	15100001	15200000	50	1.23953e-05
NC_030852.1	15200001	15300000	40	5.32663e-06
NC_030852.1	15300001	15400000	96	9.15754e-06
NC_030852.1	15400001	15500000	62	8.61531e-06
NC_030852.1	15500001	15600000	43	8.23711e-06
NC_030852.1	15600001	15700000	63	1.81662e-05
NC_030852.1	15700001	15800000	73	8.57092e-06
NC_030852.1	15800001	15900000	55	5.74979e-06
NC_030852.1	15900001	16000000	114	2.18086e-05
NC_030852.1	16000001	16100000	58	4.20367e-06
NC_030852.1	16100001	16200000	39	5.74237e-06
NC_030852.1	16200001	16300000	43	9.33486e-06
NC_030852.1	16300001	16400000	65	1.00191e-05
NC_030852.1	16400001	16500000	154	4.02253e-05
NC_030852.1	16500001	16600000	36	7.52202e-06
NC_030852.1	16600001	16700000	56	4.7688e-06
NC_030852.1	16700001	16800000	36	2.59831e-06
NC_030852.1	16800001	16900000	17	1.18851e-06
NC_030852.1	16900001	17000000	88	2.19457e-05
NC_030852.1	17000001	17100000	9	2.91583e-06
NC_030852.1	17100001	17200000	50	1.23693e-05
NC_030852.1	17200001	17300000	117	3.23203e-05
NC_030852.1	17300001	17400000	63	7.03669e-06
NC_030852.1	17400001	17500000	102	1.40134e-05
NC_030852.1	17500001	17600000	46	7.159e-06
NC_030852.1	17600001	17700000	101	1.493e-05
NC_030852.1	17700001	17800000	140	1.45651e-05
NC_030852.1	17800001	17900000	50	3.86551e-06
NC_030852.1	17900001	18000000	81	8.09065e-06
NC_030852.1	18000001	18100000	15	1.35734e-06
NC_030852.1	18100001	18200000	151	1.0717e-05
NC_030852.1	18200001	18300000	71	4.65908e-06
NC_030852.1	18300001	18400000	28	9.48315e-07
NC_030852.1	18400001	18500000	55	2.39091e-06
NC_030852.1	18500001	18600000	118	1.23061e-05
NC_030852.1	18600001	18700000	30	2.71505e-06
NC_030852.1	18700001	18800000	28	4.28681e-06
NC_030852.1	18800001	18900000	12	1.44821e-06
NC_030852.1	18900001	19000000	6	4.22102e-07
NC_030852.1	19000001	19100000	5	4.28592e-07
NC_030852.1	19100001	19200000	35	3.35176e-06
NC_030852.1	19200001	19300000	96	1.43505e-05
NC_030852.1	19300001	19400000	33	5.66411e-06
NC_030852.1	19400001	19500000	59	4.56107e-06
NC_030852.1	19500001	19600000	184	2.78934e-05
NC_030852.1	19600001	19700000	71	7.70007e-06
NC_030852.1	19700001	19800000	126	1.40237e-05
NC_030852.1	19800001	19900000	103	7.68303e-06
NC_030852.1	19900001	20000000	32	6.56042e-06
NC_030852.1	20000001	20100000	50	4.45009e-06
NC_030852.1	20100001	20200000	50	4.09941e-06
NC_030852.1	20200001	20300000	146	1.75248e-05
NC_030852.1	20300001	20400000	55	4.06712e-06
NC_030852.1	20400001	20500000	97	1.26022e-05
NC_030852.1	20500001	20600000	139	1.33422e-05
NC_030852.1	20600001	20700000	40	3.44286e-06
NC_030852.1	20700001	20800000	94	1.93808e-05
NC_030852.1	20800001	20900000	56	8.32267e-06
NC_030852.1	20900001	21000000	78	1.15996e-05
NC_030852.1	21000001	21100000	38	1.31868e-06
NC_030852.1	21100001	21200000	43	8.6074e-06
NC_030852.1	21200001	21300000	67	1.96938e-05
NC_030852.1	21300001	21400000	61	1.35597e-05
NC_030852.1	21400001	21500000	30	2.89046e-06
NC_030852.1	21500001	21600000	23	3.27344e-06
NC_030852.1	21600001	21700000	65	2.50665e-05
NC_030852.1	21700001	21800000	47	1.00044e-05
NC_030852.1	21800001	21900000	25	5.51429e-06
NC_030852.1	21900001	22000000	42	5.39175e-06
NC_030852.1	22000001	22100000	40	6.01522e-06
NC_030852.1	22100001	22200000	8	2.01963e-06
NC_030852.1	22200001	22300000	34	3.78694e-06
NC_030852.1	22300001	22400000	77	1.14693e-05
NC_030852.1	22400001	22500000	35	4.77433e-06
NC_030852.1	22500001	22600000	66	1.18126e-05
NC_030852.1	22600001	22700000	79	1.49782e-05
NC_030852.1	22700001	22800000	37	8.10008e-06
NC_030852.1	22800001	22900000	12	6.49427e-07
NC_030852.1	22900001	23000000	50	4.90491e-06
NC_030852.1	23000001	23100000	16	1.37034e-06
NC_030852.1	23100001	23200000	37	4.94326e-06
NC_030852.1	23200001	23300000	50	2.75458e-06
NC_030852.1	23300001	23400000	29	6.00814e-06
NC_030852.1	23400001	23500000	41	7.97047e-06
NC_030852.1	23500001	23600000	26	3.38396e-06
NC_030852.1	23600001	23700000	58	9.3687e-06
NC_030852.1	23700001	23800000	63	1.05776e-05
NC_030852.1	23800001	23900000	18	2.85114e-06
NC_030852.1	23900001	24000000	108	1.3657e-05
NC_030852.1	24000001	24100000	11	7.20857e-07
NC_030852.1	24100001	24200000	108	5.14834e-06
NC_030852.1	24200001	24300000	109	2.83392e-05
NC_030852.1	24300001	24400000	62	1.22537e-05
NC_030852.1	24400001	24500000	94	2.52364e-05
NC_030852.1	24500001	24600000	31	8.27497e-06
NC_030852.1	24600001	24700000	90	1.87294e-05
NC_030852.1	24700001	24800000	106	1.69522e-05
NC_030852.1	24800001	24900000	65	7.68657e-06
NC_030852.1	24900001	25000000	89	2.49748e-05
NC_030852.1	25000001	25100000	69	2.176e-05
NC_030852.1	25100001	25200000	58	7.09485e-06
NC_030852.1	25200001	25300000	54	1.01025e-05
NC_030852.1	25300001	25400000	77	1.50108e-05
NC_030852.1	25400001	25500000	81	2.7994e-05
NC_030852.1	25500001	25600000	49	1.06283e-05
NC_030852.1	25600001	25700000	102	3.62279e-05
NC_030852.1	25700001	25800000	81	1.65836e-05
NC_030852.1	25800001	25900000	65	1.45736e-05
NC_030852.1	25900001	26000000	87	1.7592e-05
NC_030852.1	26000001	26100000	38	1.14715e-05
NC_030852.1	26100001	26200000	68	1.46522e-05
NC_030852.1	26200001	26300000	33	9.92505e-06
NC_030852.1	26300001	26400000	58	1.58587e-05
NC_030852.1	26400001	26500000	73	1.67972e-05
NC_030852.1	26500001	26600000	92	2.337e-05
NC_030852.1	26600001	26700000	93	2.14011e-05
NC_030852.1	26700001	26800000	96	2.15126e-05
NC_030852.1	26800001	26900000	108	2.32304e-05
NC_030852.1	26900001	27000000	94	1.78272e-05
NC_030852.1	27000001	27100000	76	1.50301e-05
NC_030852.1	27100001	27200000	96	2.81093e-05
NC_030852.1	27200001	27300000	85	1.79494e-05
NC_030852.1	27300001	27400000	140	2.96092e-05
NC_030852.1	27400001	27500000	97	2.24485e-05
NC_030852.1	27500001	27600000	93	1.37329e-05
NC_030852.1	27600001	27700000	136	2.19364e-05
NC_030852.1	27700001	27800000	133	3.62386e-05
NC_030852.1	27800001	27900000	123	2.20319e-05
NC_030852.1	27900001	28000000	83	9.46856e-06
NC_030852.1	28000001	28100000	26	4.20235e-06
NC_030852.1	28100001	28200000	54	7.97814e-06
NC_030852.1	28200001	28300000	70	3.10908e-05
NC_030852.1	28300001	28400000	28	6.78093e-06
NC_030852.1	28400001	28500000	98	2.3248e-05
NC_030852.1	28500001	28600000	15	2.97444e-06
NC_030852.1	28600001	28700000	36	8.14557e-06
NC_030852.1	28700001	28800000	95	1.84191e-05
NC_030852.1	28800001	28900000	56	2.02043e-05
NC_030852.1	28900001	29000000	71	1.28853e-05
NC_030852.1	29000001	29100000	60	9.03112e-06
NC_030852.1	29100001	29200000	72	8.73971e-06
NC_030852.1	29200001	29300000	40	5.8659e-06
NC_030852.1	29300001	29400000	115	2.28294e-05
NC_030852.1	29400001	29500000	91	6.69085e-05
NC_030852.1	29500001	29600000	78	1.16839e-05
NC_030852.1	29600001	29700000	69	1.14359e-05
NC_030852.1	29700001	29800000	104	1.68673e-05
NC_030852.1	29800001	29900000	77	1.95137e-05
NC_030852.1	29900001	30000000	56	1.14345e-05
NC_030852.1	30000001	30100000	104	2.06894e-05
NC_030852.1	30100001	30200000	93	3.50743e-05
NC_030852.1	30200001	30300000	108	2.98471e-05
NC_030852.1	30300001	30400000	83	2.45439e-05
NC_030852.1	30400001	30500000	42	1.15238e-05
NC_030852.1	30500001	30600000	81	2.48356e-05
NC_030852.1	30600001	30700000	74	1.99418e-05
NC_030852.1	30700001	30800000	85	1.98204e-05
NC_030852.1	30800001	30900000	79	1.28145e-05
NC_030852.1	30900001	31000000	67	1.37554e-05
NC_030852.1	31000001	31100000	49	8.7378e-06
NC_030852.1	31100001	31200000	52	1.58711e-05
NC_030852.1	31200001	31300000	62	1.37805e-05
NC_030852.1	31300001	31400000	49	8.06203e-06
NC_030852.1	31400001	31500000	49	1.22781e-05
NC_030852.1	31500001	31600000	105	2.42829e-05
NC_030852.1	31600001	31700000	48	9.96542e-06
NC_030852.1	31700001	31800000	77	1.99099e-05
NC_030852.1	31800001	31900000	69	1.04547e-05
NC_030852.1	31900001	32000000	76	1.92988e-05
NC_030852.1	32000001	32100000	150	3.71933e-05
NC_030852.1	32100001	32200000	88	1.61103e-05
NC_030852.1	32200001	32300000	47	4.82034e-06
NC_030852.1	32300001	32400000	70	1.34697e-05
NC_030852.1	32400001	32500000	83	1.67852e-05
NC_030852.1	32500001	32600000	103	1.67885e-05
NC_030852.1	32600001	32700000	72	1.12543e-05
NC_030852.1	32700001	32800000	70	1.56716e-05
NC_030852.1	32800001	32900000	54	1.40457e-05
NC_030852.1	32900001	33000000	67	1.41516e-05
NC_030852.1	33000001	33100000	74	1.4198e-05
NC_030852.1	33100001	33200000	49	1.5435e-05
NC_030852.1	33200001	33300000	74	1.01238e-05
NC_030852.1	33300001	33400000	61	1.27149e-05
NC_030852.1	33400001	33500000	98	2.78553e-05
NC_030852.1	33500001	33600000	59	1.24935e-05
NC_030852.1	33600001	33700000	82	1.63369e-05
NC_030852.1	33700001	33800000	50	1.50001e-05
NC_030852.1	33800001	33900000	64	9.38228e-06
NC_030852.1	33900001	34000000	78	1.66742e-05
NC_030852.1	34000001	34100000	83	2.04117e-05
NC_030852.1	34100001	34200000	55	1.47868e-05
NC_030852.1	34200001	34300000	108	1.97212e-05
NC_030852.1	34300001	34400000	50	1.1869e-05
NC_030852.1	34400001	34500000	52	1.02452e-05
NC_030852.1	34500001	34600000	74	1.16055e-05
NC_030852.1	34600001	34700000	75	2.35421e-05
NC_030852.1	34700001	34800000	28	6.48868e-06
NC_030852.1	34800001	34900000	86	1.53692e-05
NC_030852.1	34900001	35000000	109	1.52299e-05
NC_030852.1	35000001	35100000	66	9.07705e-06
NC_030852.1	35100001	35200000	117	2.543e-05
NC_030852.1	35200001	35300000	52	1.1304e-05
NC_030852.1	35300001	35400000	133	8.12712e-05
NC_030852.1	35400001	35500000	88	2.40708e-05
NC_030852.1	35500001	35600000	68	1.30146e-05
NC_030852.1	35600001	35700000	74	2.58867e-05
NC_030852.1	35700001	35800000	75	1.83893e-05
NC_030852.1	35800001	35900000	89	2.51825e-05
NC_030852.1	35900001	36000000	78	1.54717e-05
NC_030852.1	36000001	36100000	62	2.06606e-05
NC_030852.1	36100001	36200000	81	2.10224e-05
NC_030852.1	36200001	36300000	119	2.94724e-05
NC_030852.1	36300001	36400000	25	5.03362e-06
NC_030853.1	1	100000	121	2.43266e-05
NC_030853.1	100001	200000	81	1.37182e-05
NC_030853.1	200001	300000	238	4.67533e-05
NC_030853.1	300001	400000	82	1.10217e-05
NC_030853.1	400001	500000	117	2.99467e-05
NC_030853.1	500001	600000	77	1.55628e-05
NC_030853.1	600001	700000	92	1.37715e-05
NC_030853.1	700001	800000	83	1.15415e-05
NC_030853.1	800001	900000	92	2.23436e-05
NC_030853.1	900001	1000000	138	3.07006e-05
NC_030853.1	1000001	1100000	54	2.37385e-05
NC_030853.1	1100001	1200000	92	1.9413e-05
NC_030853.1	1200001	1300000	124	2.32931e-05
NC_030853.1	1300001	1400000	117	2.78094e-05
NC_030853.1	1400001	1500000	46	9.32205e-06
NC_030853.1	1500001	1600000	72	1.42565e-05
NC_030853.1	1600001	1700000	90	2.4884e-05
NC_030853.1	1700001	1800000	38	1.0705e-05
NC_030853.1	1800001	1900000	202	4.6497e-05
NC_030853.1	1900001	2000000	28	5.48192e-06
NC_030853.1	2000001	2100000	28	5.78065e-06
NC_030853.1	2100001	2200000	108	1.7817e-05
NC_030853.1	2200001	2300000	78	1.99232e-05
NC_030853.1	2300001	2400000	146	2.07237e-05
NC_030853.1	2400001	2500000	117	2.1953e-05
NC_030853.1	2500001	2600000	33	6.43704e-06
NC_030853.1	2600001	2700000	51	8.50418e-06
NC_030853.1	2700001	2800000	113	1.50291e-05
NC_030853.1	2800001	2900000	77	1.71424e-05
NC_030853.1	2900001	3000000	29	6.32642e-06
NC_030853.1	3000001	3100000	73	1.33144e-05
NC_030853.1	3100001	3200000	22	2.84475e-06
NC_030853.1	3200001	3300000	63	1.35923e-05
NC_030853.1	3300001	3400000	53	1.49618e-05
NC_030853.1	3400001	3500000	10	7.72801e-07
NC_030853.1	3500001	3600000	19	1.94192e-06
NC_030853.1	3600001	3700000	57	9.84279e-06
NC_030853.1	3700001	3800000	25	4.30621e-06
NC_030853.1	3800001	3900000	51	6.97738e-06
NC_030853.1	3900001	4000000	87	1.34915e-05
NC_030853.1	4000001	4100000	38	4.65104e-06
NC_030853.1	4100001	4200000	67	8.93434e-06
NC_030853.1	4200001	4300000	153	2.51926e-05
NC_030853.1	4300001	4400000	36	6.33333e-06
NC_030853.1	4400001	4500000	33	2.22799e-06
NC_030853.1	4500001	4600000	86	1.47455e-05
NC_030853.1	4600001	4700000	59	7.51072e-06
NC_030853.1	4700001	4800000	171	2.35625e-05
NC_030853.1	4800001	4900000	53	4.36587e-06
NC_030853.1	4900001	5000000	110	1.289e-05
NC_030853.1	5000001	5100000	44	5.27491e-06
NC_030853.1	5100001	5200000	53	6.56168e-06
NC_030853.1	5200001	5300000	50	1.39349e-05
NC_030853.1	5300001	5400000	180	2.54005e-05
NC_030853.1	5400001	5500000	50	2.78059e-06
NC_030853.1	5500001	5600000	53	3.26793e-06
NC_030853.1	5600001	5700000	66	6.1208e-06
NC_030853.1	5700001	5800000	50	3.04043e-06
NC_030853.1	5800001	5900000	145	1.47859e-05
NC_030853.1	5900001	6000000	85	1.10867e-05
NC_030853.1	6000001	6100000	41	6.36611e-06
NC_030853.1	6100001	6200000	40	4.09245e-06
NC_030853.1	6200001	6300000	110	8.76914e-06
NC_030853.1	6300001	6400000	118	8.47078e-06
NC_030853.1	6400001	6500000	31	4.81302e-06
NC_030853.1	6500001	6600000	86	1.11519e-05
NC_030853.1	6600001	6700000	120	1.83523e-05
NC_030853.1	6700001	6800000	80	1.54857e-05
NC_030853.1	6800001	6900000	52	3.96955e-06
NC_030853.1	6900001	7000000	29	1.04575e-06
NC_030853.1	7000001	7100000	91	4.89398e-06
NC_030853.1	7100001	7200000	99	1.86989e-05
NC_030853.1	7200001	7300000	42	4.56678e-06
NC_030853.1	7300001	7400000	203	3.9886e-05
NC_030853.1	7400001	7500000	40	4.91098e-06
NC_030853.1	7500001	7600000	98	1.05164e-05
NC_030853.1	7600001	7700000	57	9.10227e-06
NC_030853.1	7700001	7800000	201	3.2595e-05
NC_030853.1	7800001	7900000	177	3.44082e-05
NC_030853.1	7900001	8000000	46	1.8385e-06
NC_030853.1	8000001	8100000	89	1.31604e-05
NC_030853.1	8100001	8200000	51	3.11841e-06
NC_030853.1	8200001	8300000	176	2.31302e-05
NC_030853.1	8300001	8400000	65	7.08241e-06
NC_030853.1	8400001	8500000	47	6.3145e-06
NC_030853.1	8500001	8600000	134	1.65602e-05
NC_030853.1	8600001	8700000	48	5.98329e-06
NC_030853.1	8700001	8800000	91	6.87627e-06
NC_030853.1	8800001	8900000	117	1.26831e-05
NC_030853.1	8900001	9000000	89	3.86704e-06
NC_030853.1	9000001	9100000	28	1.44196e-06
NC_030853.1	9100001	9200000	130	1.04417e-05
NC_030853.1	9200001	9300000	58	7.89396e-06
NC_030853.1	9300001	9400000	80	7.40183e-06
NC_030853.1	9400001	9500000	96	1.09515e-05
NC_030853.1	9500001	9600000	175	1.70157e-05
NC_030853.1	9600001	9700000	162	2.16704e-05
NC_030853.1	9700001	9800000	140	1.61713e-05
NC_030853.1	9800001	9900000	111	1.04919e-05
NC_030853.1	9900001	10000000	39	2.35805e-06
NC_030853.1	10000001	10100000	85	1.0944e-05
NC_030853.1	10100001	10200000	127	1.65268e-05
NC_030853.1	10200001	10300000	90	8.16295e-06
NC_030853.1	10300001	10400000	115	1.26765e-05
NC_030853.1	10400001	10500000	54	5.0351e-06
NC_030853.1	10500001	10600000	17	4.74105e-07
NC_030853.1	10600001	10700000	109	9.02906e-06
NC_030853.1	10700001	10800000	29	1.85767e-06
NC_030853.1	10800001	10900000	28	5.85216e-06
NC_030853.1	10900001	11000000	71	6.80333e-06
NC_030853.1	11000001	11100000	102	8.26134e-06
NC_030853.1	11100001	11200000	111	1.08688e-05
NC_030853.1	11200001	11300000	58	6.00984e-06
NC_030853.1	11300001	11400000	30	2.22791e-06
NC_030853.1	11400001	11500000	43	1.96837e-06
NC_030853.1	11500001	11600000	81	9.57886e-06
NC_030853.1	11600001	11700000	127	1.22815e-05
NC_030853.1	11700001	11800000	71	6.66045e-06
NC_030853.1	11800001	11900000	116	8.95177e-06
NC_030853.1	11900001	12000000	2	5.84427e-08
NC_030853.1	12000001	12100000	68	4.66545e-06
NC_030853.1	12100001	12200000	124	8.94595e-06
NC_030853.1	12200001	12300000	53	2.66373e-06
NC_030853.1	12300001	12400000	41	8.03553e-06
NC_030853.1	12400001	12500000	56	7.39353e-06
NC_030853.1	12500001	12600000	33	4.18963e-06
NC_030853.1	12600001	12700000	55	1.08952e-05
NC_030853.1	12700001	12800000	75	5.13364e-06
NC_030853.1	12800001	12900000	170	1.44719e-05
NC_030853.1	12900001	13000000	104	2.0364e-05
NC_030853.1	13000001	13100000	30	6.27446e-06
NC_030853.1	13100001	13200000	107	1.18493e-05
NC_030853.1	13200001	13300000	62	1.20785e-05
NC_030853.1	13300001	13400000	65	9.7007e-06
NC_030853.1	13400001	13500000	156	2.23059e-05
NC_030853.1	13500001	13600000	90	9.70319e-06
NC_030853.1	13600001	13700000	108	1.52689e-05
NC_030853.1	13700001	13800000	93	1.36226e-05
NC_030853.1	13800001	13900000	169	1.68394e-05
NC_030853.1	13900001	14000000	89	1.03595e-05
NC_030853.1	14000001	14100000	56	3.5539e-06
NC_030853.1	14100001	14200000	41	6.72991e-06
NC_030853.1	14200001	14300000	80	1.20222e-05
NC_030853.1	14400001	14500000	42	6.52861e-06
NC_030853.1	14500001	14600000	20	3.39674e-06
NC_030853.1	14600001	14700000	32	2.83204e-06
NC_030853.1	14700001	14800000	24	8.37195e-06
NC_030853.1	14800001	14900000	12	6.49427e-07
NC_030853.1	14900001	15000000	44	3.02078e-06
NC_030853.1	15000001	15100000	97	1.14197e-05
NC_030853.1	15100001	15200000	101	1.23302e-05
NC_030853.1	15200001	15300000	84	6.10891e-06
NC_030853.1	15300001	15400000	64	1.73021e-05
NC_030853.1	15400001	15500000	46	6.21704e-06
NC_030853.1	15500001	15600000	17	2.95503e-06
NC_030853.1	15600001	15700000	71	1.01172e-05
NC_030853.1	15700001	15800000	85	4.31528e-06
NC_030853.1	15800001	15900000	10	1.81835e-06
NC_030853.1	15900001	16000000	36	4.99522e-06
NC_030853.1	16000001	16100000	63	5.50331e-06
NC_030853.1	16100001	16200000	36	8.91208e-06
NC_030853.1	16200001	16300000	52	1.68328e-05
NC_030853.1	16300001	16400000	100	1.45397e-05
NC_030853.1	16400001	16500000	46	1.08098e-05
NC_030853.1	16500001	16600000	68	1.73616e-05
NC_030853.1	16600001	16700000	47	8.59478e-06
NC_030853.1	16700001	16800000	32	1.30561e-06
NC_030853.1	16800001	16900000	34	7.28804e-06
NC_030853.1	16900001	17000000	34	6.00189e-06
NC_030853.1	17000001	17100000	57	7.86137e-06
NC_030853.1	17100001	17200000	64	8.51819e-06
NC_030853.1	17200001	17300000	14	2.05872e-06
NC_030853.1	17300001	17400000	69	1.54447e-05
NC_030853.1	17400001	17500000	49	1.246e-05
NC_030853.1	17500001	17600000	76	1.93059e-05
NC_030853.1	17600001	17700000	32	1.14971e-06
NC_030853.1	17700001	17800000	32	3.09836e-06
NC_030853.1	17800001	17900000	73	1.26581e-05
NC_030853.1	17900001	18000000	41	3.78723e-06
NC_030853.1	18000001	18100000	23	6.94949e-06
NC_030853.1	18100001	18200000	86	9.92364e-06
NC_030853.1	18200001	18300000	35	5.96943e-06
NC_030853.1	18300001	18400000	27	3.21512e-06
NC_030853.1	18400001	18500000	59	1.41569e-05
NC_030853.1	18500001	18600000	36	5.39146e-06
NC_030853.1	18600001	18700000	28	5.25462e-06
NC_030853.1	18700001	18800000	20	8.3133e-07
NC_030853.1	18800001	18900000	58	1.54629e-05
NC_030853.1	18900001	19000000	22	3.07856e-06
NC_030853.1	19000001	19100000	93	1.56368e-05
NC_030853.1	19100001	19200000	44	7.00293e-06
NC_030853.1	19200001	19300000	55	1.21165e-05
NC_030853.1	19300001	19400000	34	4.38455e-06
NC_030853.1	19400001	19500000	74	1.38534e-05
NC_030853.1	19500001	19600000	49	6.43812e-06
NC_030853.1	19600001	19700000	24	1.38993e-06
NC_030853.1	19700001	19800000	26	4.4426e-06
NC_030853.1	19800001	19900000	17	1.40932e-06
NC_030853.1	19900001	20000000	44	8.42551e-06
NC_030853.1	20000001	20100000	60	1.27408e-05
NC_030853.1	20100001	20200000	45	5.63878e-06
NC_030853.1	20200001	20300000	16	6.55948e-07
NC_030853.1	20300001	20400000	17	3.28624e-06
NC_030853.1	20400001	20500000	120	4.39099e-05
NC_030853.1	20500001	20600000	62	1.2397e-05
NC_030853.1	20600001	20700000	91	2.11803e-05
NC_030853.1	20700001	20800000	69	2.62433e-05
NC_030853.1	20800001	20900000	50	1.60526e-05
NC_030853.1	20900001	21000000	79	1.44063e-05
NC_030853.1	21000001	21100000	28	1.03986e-05
NC_030853.1	21100001	21200000	89	2.12122e-05
NC_030853.1	21200001	21300000	43	6.67801e-06
NC_030853.1	21300001	21400000	136	4.23634e-05
NC_030853.1	21400001	21500000	37	5.35255e-06
NC_030853.1	21500001	21600000	31	3.19577e-06
NC_030853.1	21600001	21700000	31	2.85149e-06
NC_030853.1	21700001	21800000	33	8.1519e-06
NC_030853.1	21800001	21900000	111	2.433e-05
NC_030853.1	21900001	22000000	91	2.2064e-05
NC_030853.1	22000001	22100000	63	1.01684e-05
NC_030853.1	22100001	22200000	83	4.08866e-05
NC_030853.1	22200001	22300000	114	4.03596e-05
NC_030853.1	22300001	22400000	81	1.22042e-05
NC_030853.1	22400001	22500000	81	2.1055e-05
NC_030853.1	22500001	22600000	117	2.16149e-05
NC_030853.1	22600001	22700000	92	1.96143e-05
NC_030853.1	22700001	22800000	59	1.63983e-05
NC_030853.1	22800001	22900000	48	1.11348e-05
NC_030853.1	22900001	23000000	60	1.18183e-05
NC_030853.1	23000001	23100000	53	8.99801e-06
NC_030853.1	23100001	23200000	70	7.16718e-06
NC_030853.1	23200001	23300000	29	6.37185e-06
NC_030853.1	23300001	23400000	47	9.73159e-06
NC_030853.1	23400001	23500000	59	7.60171e-06
NC_030853.1	23500001	23600000	99	1.56056e-05
NC_030853.1	23600001	23700000	116	2.49883e-05
NC_030853.1	23700001	23800000	71	1.30799e-05
NC_030853.1	23800001	23900000	128	3.521e-05
NC_030853.1	23900001	24000000	73	1.28792e-05
NC_030853.1	24000001	24100000	78	2.04626e-05
NC_030853.1	24100001	24200000	166	3.89504e-05
NC_030853.1	24200001	24300000	52	1.11093e-05
NC_030853.1	24300001	24400000	62	1.06166e-05
NC_030853.1	24400001	24500000	118	2.55218e-05
NC_030853.1	24500001	24600000	51	1.30126e-05
NC_030853.1	24600001	24700000	69	1.65495e-05
NC_030853.1	24700001	24800000	64	1.47555e-05
NC_030853.1	24800001	24900000	54	7.15299e-06
NC_030853.1	24900001	25000000	76	1.36656e-05
NC_030853.1	25000001	25100000	48	1.02773e-05
NC_030853.1	25100001	25200000	90	2.2993e-05
NC_030853.1	25200001	25300000	104	2.17996e-05
NC_030853.1	25300001	25400000	64	1.57235e-05
NC_030853.1	25400001	25500000	110	2.07418e-05
NC_030853.1	25500001	25600000	101	2.60628e-05
NC_030853.1	25600001	25700000	91	1.74427e-05
NC_030853.1	25700001	25800000	62	1.83738e-05
NC_030853.1	25800001	25900000	47	1.07124e-05
NC_030853.1	25900001	26000000	71	1.58088e-05
NC_030853.1	26000001	26100000	104	1.76076e-05
NC_030853.1	26100001	26200000	63	1.51644e-05
NC_030853.1	26200001	26300000	82	2.9248e-05
NC_030853.1	26300001	26400000	52	1.31035e-05
NC_030853.1	26400001	26500000	62	1.18964e-05
NC_030853.1	26500001	26600000	38	8.40542e-06
NC_030853.1	26600001	26700000	34	8.79494e-06
NC_030853.1	26700001	26800000	61	8.86879e-06
NC_030853.1	26800001	26900000	60	1.61324e-05
NC_030853.1	26900001	27000000	137	2.40312e-05
NC_030853.1	27000001	27100000	55	1.33702e-05
NC_030853.1	27100001	27200000	72	1.37756e-05
NC_030853.1	27200001	27300000	104	1.96554e-05
NC_030853.1	27300001	27400000	56	1.76122e-05
NC_030853.1	27400001	27500000	79	1.46212e-05
NC_030853.1	27500001	27600000	66	1.37096e-05
NC_030853.1	27600001	27700000	56	1.73985e-05
NC_030853.1	27700001	27800000	36	4.59899e-06
NC_030853.1	27800001	27900000	75	2.20346e-05
NC_030853.1	27900001	28000000	39	8.5746e-06
NC_030853.1	28000001	28100000	64	2.00763e-05
NC_030853.1	28100001	28200000	93	2.91804e-05
NC_030853.1	28200001	28300000	95	2.52296e-05
NC_030853.1	28300001	28400000	76	1.61799e-05
NC_030853.1	28400001	28500000	59	1.59887e-05
NC_030853.1	28500001	28600000	79	2.00142e-05
NC_030853.1	28600001	28700000	123	2.71678e-05
NC_030853.1	28700001	28800000	32	9.14559e-06
NC_030853.1	28800001	28900000	45	1.59221e-05
NC_030853.1	28900001	29000000	64	1.29299e-05
NC_030853.1	29000001	29100000	60	1.52291e-05
NC_030853.1	29100001	29200000	97	2.265e-05
NC_030853.1	29200001	29300000	49	1.90406e-05
NC_030853.1	29300001	29400000	95	2.28449e-05
NC_030853.1	29400001	29500000	67	1.32227e-05
NC_030853.1	29500001	29600000	113	1.852e-05
NC_030853.1	29600001	29700000	88	3.05831e-05
NC_030853.1	29700001	29800000	91	1.46229e-05
NC_030853.1	29800001	29900000	100	1.80299e-05
NC_030853.1	29900001	30000000	93	2.32724e-05
NC_030853.1	30000001	30100000	143	2.5755e-05
NC_030853.1	30100001	30200000	85	1.76634e-05
NC_030853.1	30200001	30300000	37	8.93159e-06
NC_030853.1	30300001	30400000	65	1.32484e-05
NC_030853.1	30400001	30500000	57	1.95226e-05
NC_030853.1	30500001	30600000	74	1.38603e-05
NC_030853.1	30600001	30700000	86	1.22567e-05
NC_030853.1	30700001	30800000	100	2.77724e-05
NC_030853.1	30800001	30900000	87	2.78464e-05
NC_030853.1	30900001	31000000	107	2.07479e-05
NC_030853.1	31000001	31100000	49	6.73683e-06
NC_030853.1	31100001	31200000	68	1.24494e-05
NC_030853.1	31200001	31300000	71	1.47174e-05
NC_030853.1	31300001	31400000	83	1.44139e-05
NC_030853.1	31400001	31500000	62	1.87899e-05
NC_030853.1	31500001	31600000	80	2.1704e-05
NC_030853.1	31600001	31700000	121	2.31816e-05
NC_030853.1	31700001	31800000	89	1.78194e-05
NC_030853.1	31800001	31900000	93	2.71205e-05
NC_030854.1	1	100000	48	7.46421e-06
NC_030854.1	100001	200000	94	1.90483e-05
NC_030854.1	200001	300000	114	2.3284e-05
NC_030854.1	300001	400000	89	2.32003e-05
NC_030854.1	400001	500000	128	2.70519e-05
NC_030854.1	500001	600000	90	2.49298e-05
NC_030854.1	600001	700000	52	7.34113e-06
NC_030854.1	700001	800000	86	2.31869e-05
NC_030854.1	800001	900000	145	3.0377e-05
NC_030854.1	900001	1000000	86	1.75528e-05
NC_030854.1	1000001	1100000	66	1.55611e-05
NC_030854.1	1100001	1200000	103	1.89142e-05
NC_030854.1	1200001	1300000	120	2.54174e-05
NC_030854.1	1300001	1400000	121	3.31971e-05
NC_030854.1	1400001	1500000	109	1.70172e-05
NC_030854.1	1500001	1600000	58	9.49212e-06
NC_030854.1	1600001	1700000	66	1.71076e-05
NC_030854.1	1700001	1800000	86	2.44476e-05
NC_030854.1	1800001	1900000	89	1.33619e-05
NC_030854.1	1900001	2000000	92	2.4969e-05
NC_030854.1	2000001	2100000	80	2.23346e-05
NC_030854.1	2100001	2200000	70	2.08443e-05
NC_030854.1	2200001	2300000	86	1.25163e-05
NC_030854.1	2300001	2400000	83	1.62465e-05
NC_030854.1	2400001	2500000	103	2.59533e-05
NC_030854.1	2500001	2600000	87	1.72932e-05
NC_030854.1	2600001	2700000	96	2.60686e-05
NC_030854.1	2700001	2800000	45	4.35903e-06
NC_030854.1	2800001	2900000	96	3.75784e-05
NC_030854.1	2900001	3000000	79	1.85777e-05
NC_030854.1	3000001	3100000	93	2.9952e-05
NC_030854.1	3100001	3200000	89	2.68779e-05
NC_030854.1	3200001	3300000	46	1.52788e-05
NC_030854.1	3300001	3400000	28	1.35421e-05
NC_030854.1	3400001	3500000	56	2.89746e-05
NC_030854.1	3500001	3600000	59	9.33637e-06
NC_030854.1	3600001	3700000	85	2.41934e-05
NC_030854.1	3700001	3800000	38	1.01787e-05
NC_030854.1	3800001	3900000	24	5.26085e-06
NC_030854.1	3900001	4000000	13	2.84442e-06
NC_030854.1	4000001	4100000	67	1.45414e-05
NC_030854.1	4100001	4200000	95	2.21813e-05
NC_030854.1	4200001	4300000	80	2.12041e-05
NC_030854.1	4300001	4400000	76	1.97997e-05
NC_030854.1	4400001	4500000	64	2.06154e-05
NC_030854.1	4500001	4600000	98	2.58543e-05
NC_030854.1	4600001	4700000	52	1.21745e-05
NC_030854.1	4700001	4800000	55	8.70583e-06
NC_030854.1	4800001	4900000	8	4.92242e-06
NC_030854.1	4900001	5000000	13	1.49369e-06
NC_030854.1	5000001	5100000	28	3.58536e-06
NC_030854.1	5100001	5200000	56	1.44615e-05
NC_030854.1	5200001	5300000	32	1.63688e-06
NC_030854.1	5300001	5400000	30	6.27433e-06
NC_030854.1	5400001	5500000	18	3.17587e-06
NC_030854.1	5500001	5600000	21	3.24091e-06
NC_030854.1	5600001	5700000	44	8.68545e-06
NC_030854.1	5700001	5800000	25	4.09836e-06
NC_030854.1	5800001	5900000	20	7.39735e-06
NC_030854.1	5900001	6000000	46	1.07449e-05
NC_030854.1	6000001	6100000	60	1.32477e-05
NC_030854.1	6100001	6200000	58	5.87343e-06
NC_030854.1	6200001	6300000	66	1.36317e-05
NC_030854.1	6300001	6400000	55	9.81031e-06
NC_030854.1	6400001	6500000	113	9.5949e-06
NC_030854.1	6500001	6600000	37	1.01398e-05
NC_030854.1	6600001	6700000	32	1.14513e-05
NC_030854.1	6700001	6800000	23	8.37851e-07
NC_030854.1	6800001	6900000	30	4.61822e-06
NC_030854.1	6900001	7000000	26	1.24707e-06
NC_030854.1	7000001	7100000	6	5.19511e-07
NC_030854.1	7100001	7200000	84	7.99353e-06
NC_030854.1	7200001	7300000	122	2.11609e-05
NC_030854.1	7300001	7400000	63	8.32959e-06
NC_030854.1	7400001	7500000	133	1.49284e-05
NC_030854.1	7500001	7600000	151	1.76557e-05
NC_030854.1	7600001	7700000	113	1.18182e-05
NC_030854.1	7700001	7800000	41	4.36538e-06
NC_030854.1	7800001	7900000	55	8.2381e-06
NC_030854.1	7900001	8000000	47	7.08104e-06
NC_030854.1	8000001	8100000	22	9.00159e-06
NC_030854.1	8100001	8200000	47	7.39289e-06
NC_030854.1	8200001	8300000	69	8.0052e-06
NC_030854.1	8300001	8400000	49	4.47612e-06
NC_030854.1	8400001	8500000	40	5.16433e-06
NC_030854.1	8500001	8600000	52	4.30728e-06
NC_030854.1	8600001	8700000	99	1.05618e-05
NC_030854.1	8700001	8800000	131	1.00711e-05
NC_030854.1	8800001	8900000	61	1.58656e-05
NC_030854.1	8900001	9000000	45	4.17715e-06
NC_030854.1	9000001	9100000	62	4.74313e-06
NC_030854.1	9100001	9200000	38	3.54027e-06
NC_030854.1	9200001	9300000	74	9.56526e-06
NC_030854.1	9300001	9400000	27	3.60481e-06
NC_030854.1	9400001	9500000	41	3.32597e-06
NC_030854.1	9500001	9600000	16	1.24694e-06
NC_030854.1	9600001	9700000	77	7.76548e-06
NC_030854.1	9700001	9800000	153	1.59066e-05
NC_030854.1	9800001	9900000	56	3.8008e-06
NC_030854.1	9900001	10000000	124	1.62533e-05
NC_030854.1	10000001	10100000	79	1.32113e-05
NC_030854.1	10100001	10200000	14	8.96224e-07
NC_030854.1	10200001	10300000	51	4.25531e-06
NC_030854.1	10400001	10500000	57	6.51655e-06
NC_030854.1	10500001	10600000	77	7.18722e-06
NC_030854.1	10600001	10700000	75	4.39285e-06
NC_030854.1	10700001	10800000	62	1.51385e-05
NC_030854.1	10800001	10900000	50	1.08037e-05
NC_030854.1	10900001	11000000	36	2.69575e-06
NC_030854.1	11000001	11100000	114	1.63943e-05
NC_030854.1	11100001	11200000	63	8.856e-06
NC_030854.1	11200001	11300000	148	1.49302e-05
NC_030854.1	11300001	11400000	90	1.6449e-05
NC_030854.1	11400001	11500000	6	1.81829e-07
NC_030854.1	11500001	11600000	62	8.39461e-06
NC_030854.1	11600001	11700000	69	5.7636e-06
NC_030854.1	11700001	11800000	49	6.9578e-06
NC_030854.1	11800001	11900000	117	1.12985e-05
NC_030854.1	11900001	12000000	43	6.02194e-06
NC_030854.1	12000001	12100000	29	1.47445e-06
NC_030854.1	12100001	12200000	76	6.92715e-06
NC_030854.1	12200001	12300000	104	1.0309e-05
NC_030854.1	12300001	12400000	70	3.98976e-06
NC_030854.1	12400001	12500000	85	1.02811e-05
NC_030854.1	12500001	12600000	23	8.57338e-07
NC_030854.1	12600001	12700000	82	8.71472e-06
NC_030854.1	12700001	12800000	81	1.13204e-05
NC_030854.1	12800001	12900000	77	6.16695e-06
NC_030854.1	12900001	13000000	64	6.15968e-06
NC_030854.1	13000001	13100000	19	2.40304e-06
NC_030854.1	13100001	13200000	48	7.21757e-06
NC_030854.1	13200001	13300000	114	1.08821e-05
NC_030854.1	13300001	13400000	100	9.63272e-06
NC_030854.1	13400001	13500000	32	7.91796e-06
NC_030854.1	13500001	13600000	39	1.44212e-06
NC_030854.1	13600001	13700000	54	5.06111e-06
NC_030854.1	13700001	13800000	57	3.78132e-06
NC_030854.1	13800001	13900000	42	1.58508e-06
NC_030854.1	13900001	14000000	63	2.84592e-06
NC_030854.1	14000001	14100000	86	3.80192e-06
NC_030854.1	14100001	14200000	82	8.24036e-06
NC_030854.1	14200001	14300000	36	4.79387e-06
NC_030854.1	14300001	14400000	72	7.60268e-06
NC_030854.1	14400001	14500000	31	1.22115e-06
NC_030854.1	14500001	14600000	85	9.70917e-06
NC_030854.1	14600001	14700000	111	1.36379e-05
NC_030854.1	14700001	14800000	74	1.13066e-05
NC_030854.1	14800001	14900000	40	7.99647e-06
NC_030854.1	14900001	15000000	62	7.91375e-06
NC_030854.1	15000001	15100000	66	1.0461e-05
NC_030854.1	15100001	15200000	21	2.95513e-06
NC_030854.1	15200001	15300000	15	1.25992e-06
NC_030854.1	15300001	15400000	14	1.05209e-06
NC_030854.1	15400001	15500000	87	1.54217e-05
NC_030854.1	15500001	15600000	95	1.85224e-05
NC_030854.1	15600001	15700000	120	1.4133e-05
NC_030854.1	15700001	15800000	43	6.85983e-06
NC_030854.1	15800001	15900000	63	9.12883e-06
NC_030854.1	15900001	16000000	213	3.80617e-05
NC_030854.1	16000001	16100000	121	2.22066e-05
NC_030854.1	16100001	16200000	111	1.44827e-05
NC_030854.1	16200001	16300000	87	1.63244e-05
NC_030854.1	16300001	16400000	46	3.87833e-06
NC_030854.1	16400001	16500000	13	1.33783e-06
NC_030854.1	16500001	16600000	99	1.69899e-05
NC_030854.1	16600001	16700000	159	4.25434e-05
NC_030854.1	16700001	16800000	94	2.00626e-05
NC_030854.1	16800001	16900000	67	4.98373e-06
NC_030854.1	16900001	17000000	56	3.02764e-06
NC_030854.1	17000001	17100000	117	1.27412e-05
NC_030854.1	17100001	17200000	53	3.39136e-06
NC_030854.1	17200001	17300000	57	7.99787e-06
NC_030854.1	17300001	17400000	94	1.37525e-05
NC_030854.1	17400001	17500000	27	3.59833e-06
NC_030854.1	17500001	17600000	60	8.82967e-06
NC_030854.1	17600001	17700000	95	1.07111e-05
NC_030854.1	17700001	17800000	95	3.68528e-06
NC_030854.1	17800001	17900000	28	1.35752e-06
NC_030854.1	17900001	18000000	70	1.38923e-05
NC_030854.1	18000001	18100000	93	9.10555e-06
NC_030854.1	18100001	18200000	137	9.70772e-06
NC_030854.1	18200001	18300000	26	1.16263e-06
NC_030854.1	18300001	18400000	127	1.13517e-05
NC_030854.1	18400001	18500000	104	7.76117e-06
NC_030854.1	18500001	18600000	64	3.74908e-06
NC_030854.1	18600001	18700000	41	1.1095e-05
NC_030854.1	18700001	18800000	90	9.63815e-06
NC_030854.1	18800001	18900000	38	7.07387e-06
NC_030854.1	18900001	19000000	60	8.3358e-06
NC_030854.1	19000001	19100000	73	6.4265e-06
NC_030854.1	19100001	19200000	94	1.59946e-05
NC_030854.1	19200001	19300000	58	5.63301e-06
NC_030854.1	19300001	19400000	38	6.08651e-06
NC_030854.1	19400001	19500000	124	2.11864e-05
NC_030854.1	19500001	19600000	79	1.5316e-05
NC_030854.1	19600001	19700000	82	1.56675e-05
NC_030854.1	19700001	19800000	110	3.53923e-05
NC_030854.1	19800001	19900000	3	9.74055e-08
NC_030854.1	19900001	20000000	67	5.82839e-06
NC_030854.1	20000001	20100000	71	3.6129e-06
NC_030854.1	20100001	20200000	90	6.75265e-06
NC_030854.1	20200001	20300000	113	1.72652e-05
NC_030854.1	20300001	20400000	119	1.09541e-05
NC_030854.1	20400001	20500000	231	1.75524e-05
NC_030854.1	20500001	20600000	38	1.87732e-06
NC_030854.1	20600001	20700000	62	3.35269e-06
NC_030854.1	20700001	20800000	98	1.3506e-05
NC_030854.1	20800001	20900000	149	1.58669e-05
NC_030854.1	20900001	21000000	48	1.95547e-06
NC_030854.1	21000001	21100000	53	3.56677e-06
NC_030854.1	21100001	21200000	124	1.2424e-05
NC_030854.1	21200001	21300000	53	8.4588e-06
NC_030854.1	21300001	21400000	39	3.209e-06
NC_030854.1	21400001	21500000	76	5.23111e-06
NC_030854.1	21500001	21600000	34	4.6898e-06
NC_030854.1	21600001	21700000	60	7.36134e-06
NC_030854.1	21700001	21800000	70	6.54338e-06
NC_030854.1	21800001	21900000	29	3.91668e-06
NC_030854.1	21900001	22000000	43	6.91191e-06
NC_030854.1	22000001	22100000	21	5.3647e-06
NC_030854.1	22100001	22200000	34	4.09226e-06
NC_030854.1	22200001	22300000	27	2.72149e-06
NC_030854.1	22300001	22400000	13	6.88399e-07
NC_030854.1	22400001	22500000	31	5.42362e-06
NC_030854.1	22500001	22600000	35	8.26244e-06
NC_030854.1	22600001	22700000	68	5.34764e-06
NC_030854.1	22700001	22800000	37	3.59867e-06
NC_030854.1	22800001	22900000	52	6.30185e-06
NC_030854.1	22900001	23000000	42	4.23544e-06
NC_030854.1	23000001	23100000	38	3.24147e-06
NC_030854.1	23100001	23200000	31	3.03338e-06
NC_030854.1	23200001	23300000	34	4.63138e-06
NC_030854.1	23300001	23400000	67	1.27547e-05
NC_030854.1	23400001	23500000	77	1.20544e-05
NC_030854.1	23500001	23600000	67	1.03312e-05
NC_030854.1	23600001	23700000	90	1.83526e-05
NC_030854.1	23700001	23800000	46	3.11827e-06
NC_030854.1	23800001	23900000	50	6.2627e-06
NC_030854.1	23900001	24000000	62	2.86588e-05
NC_030854.1	24000001	24100000	6	4.02621e-07
NC_030854.1	24100001	24200000	50	1.35647e-05
NC_030854.1	24200001	24300000	34	2.16306e-06
NC_030854.1	24300001	24400000	27	3.01377e-06
NC_030854.1	24400001	24500000	60	9.5119e-06
NC_030854.1	24500001	24600000	14	5.13057e-07
NC_030854.1	24600001	24700000	59	9.29741e-06
NC_030854.1	24700001	24800000	66	8.10911e-06
NC_030854.1	24800001	24900000	5	5.06518e-07
NC_030854.1	24900001	25000000	20	2.44203e-06
NC_030854.1	25100001	25200000	41	5.29428e-06
NC_030854.1	25200001	25300000	49	8.33482e-06
NC_030854.1	25300001	25400000	46	7.78257e-06
NC_030854.1	25400001	25500000	19	6.42319e-06
NC_030854.1	25500001	25600000	38	6.54132e-06
NC_030854.1	25600001	25700000	33	4.06621e-06
NC_030854.1	25800001	25900000	17	8.29339e-06
NC_030854.1	25900001	26000000	18	7.49464e-06
NC_030854.1	26000001	26100000	60	1.14415e-05
NC_030854.1	26100001	26200000	47	3.37166e-06
NC_030854.1	26200001	26300000	34	1.26726e-05
NC_030854.1	26300001	26400000	35	8.65215e-06
NC_030854.1	26400001	26500000	30	2.96191e-06
NC_030854.1	26500001	26600000	100	2.27351e-05
NC_030854.1	26600001	26700000	15	3.29913e-06
NC_030854.1	26700001	26800000	17	1.89642e-06
NC_030854.1	26800001	26900000	2	1.23379e-07
NC_030854.1	26900001	27000000	34	8.28173e-06
NC_030854.1	27000001	27100000	101	1.32205e-05
NC_030854.1	27100001	27200000	84	9.74814e-06
NC_030854.1	27200001	27300000	63	2.05108e-05
NC_030854.1	27300001	27400000	39	5.74232e-06
NC_030854.1	27400001	27500000	34	8.32714e-06
NC_030854.1	27500001	27600000	84	1.44596e-05
NC_030854.1	27600001	27700000	65	1.33978e-05
NC_030854.1	27700001	27800000	63	1.81014e-05
NC_030854.1	27800001	27900000	12	8.37751e-07
NC_030854.1	27900001	28000000	16	2.03278e-06
NC_030854.1	28000001	28100000	47	9.91333e-06
NC_030854.1	28100001	28200000	59	1.11879e-05
NC_030854.1	28200001	28300000	41	7.63911e-06
NC_030854.1	28300001	28400000	67	9.12906e-06
NC_030854.1	28400001	28500000	24	3.2085e-06
NC_030854.1	28500001	28600000	26	9.15142e-06
NC_030854.1	28600001	28700000	52	1.37272e-05
NC_030854.1	28700001	28800000	52	1.44418e-05
NC_030854.1	28800001	28900000	65	9.53808e-06
NC_030854.1	28900001	29000000	116	2.02949e-05
NC_030854.1	29000001	29100000	17	5.90353e-06
NC_030854.1	29100001	29200000	25	6.09859e-06
NC_030854.1	29200001	29300000	89	1.44211e-05
NC_030854.1	29300001	29400000	38	5.67083e-06
NC_030854.1	29400001	29500000	90	2.01142e-05
NC_030854.1	29500001	29600000	147	2.33891e-05
NC_030854.1	29600001	29700000	158	8.17598e-05
NC_030854.1	29700001	29800000	59	1.60215e-05
NC_030854.1	29800001	29900000	85	1.07815e-05
NC_030854.1	29900001	30000000	109	2.29457e-05
NC_030854.1	30000001	30100000	75	2.19699e-05
NC_030854.1	30100001	30200000	108	4.79559e-05
NC_030854.1	30200001	30300000	54	1.43252e-05
NC_030854.1	30300001	30400000	34	5.44982e-06
NC_030854.1	30400001	30500000	115	2.64954e-05
NC_030854.1	30500001	30600000	68	1.76345e-05
NC_030854.1	30600001	30700000	65	1.1884e-05
NC_030854.1	30700001	30800000	61	1.19417e-05
NC_030854.1	30800001	30900000	75	2.94485e-05
NC_030854.1	30900001	31000000	35	5.82663e-06
NC_030854.1	31000001	31100000	51	1.46367e-05
NC_030854.1	31100001	31200000	50	1.22457e-05
NC_030854.1	31200001	31300000	25	3.2605e-06
NC_030854.1	31300001	31400000	47	7.7307e-06
NC_030854.1	31400001	31500000	90	1.86002e-05
NC_030854.1	31500001	31600000	8	1.33776e-06
NC_030854.1	31600001	31700000	29	2.78e-06
NC_030854.1	31700001	31800000	24	1.59778e-06
NC_030854.1	31800001	31900000	91	1.49026e-05
NC_030854.1	31900001	32000000	82	1.0469e-05
NC_030854.1	32000001	32100000	76	1.22946e-05
NC_030854.1	32100001	32200000	78	1.28276e-05
NC_030854.1	32200001	32300000	71	9.97422e-06
NC_030854.1	32300001	32400000	50	9.9332e-06
NC_030854.1	32400001	32500000	119	2.92206e-05
NC_030854.1	32500001	32600000	79	1.98258e-05
NC_030854.1	32600001	32700000	36	5.70328e-06
NC_030854.1	32700001	32800000	35	1.00682e-05
NC_030854.1	32800001	32900000	18	1.00017e-06
NC_030854.1	32900001	33000000	26	4.44266e-06
NC_030854.1	33000001	33100000	51	1.38571e-05
NC_030854.1	33100001	33200000	75	1.86167e-05
NC_030854.1	33200001	33300000	35	1.12568e-05
NC_030854.1	33300001	33400000	89	2.2824e-05
NC_030854.1	33400001	33500000	31	3.97521e-06
NC_030854.1	33500001	33600000	67	1.3255e-05
NC_030854.1	33600001	33700000	73	1.94091e-05
NC_030854.1	33700001	33800000	123	2.19084e-05
NC_030854.1	33800001	33900000	98	2.68094e-05
NC_030854.1	33900001	34000000	55	1.1337e-05
NC_030854.1	34000001	34100000	44	8.4321e-06
NC_030854.1	34100001	34200000	29	6.02764e-06
NC_030854.1	34200001	34300000	69	1.58345e-05
NC_030854.1	34300001	34400000	85	2.05612e-05
NC_030854.1	34400001	34500000	58	1.34942e-05
NC_030854.1	34500001	34600000	52	1.13757e-05
NC_030854.1	34600001	34700000	104	2.65705e-05
NC_030854.1	34700001	34800000	61	2.02257e-05
NC_030854.1	34800001	34900000	116	3.45948e-05
NC_030854.1	34900001	35000000	101	2.55431e-05
NC_030854.1	35000001	35100000	65	3.61762e-05
NC_030854.1	35100001	35200000	74	1.62775e-05
NC_030854.1	35200001	35300000	17	5.8709e-06
NC_030854.1	35300001	35400000	55	6.08759e-06
NC_030854.1	35400001	35500000	83	1.27309e-05
NC_030854.1	35500001	35600000	44	8.82173e-06
NC_030854.1	35600001	35700000	65	1.76077e-05
NC_030854.1	35700001	35800000	106	3.41686e-05
NC_030854.1	35800001	35900000	108	3.48076e-05
NC_030854.1	35900001	36000000	65	2.37868e-05
NC_030854.1	36000001	36100000	106	1.76931e-05
NC_030854.1	36100001	36200000	135	2.89194e-05
NC_030854.1	36200001	36300000	37	8.33398e-06
NC_030854.1	36300001	36400000	158	5.60293e-05
NC_030854.1	36400001	36500000	43	8.96463e-06
NC_030854.1	36500001	36600000	101	1.76533e-05
NC_030854.1	36600001	36700000	70	1.21444e-05
NC_030854.1	36700001	36800000	80	2.50573e-05
NC_030854.1	36800001	36900000	95	2.02707e-05
NC_030854.1	36900001	37000000	121	3.22691e-05
NC_030854.1	37000001	37100000	142	3.96412e-05
NC_030854.1	37100001	37200000	82	1.23014e-05
NC_030854.1	37200001	37300000	123	2.47748e-05
NC_030854.1	37300001	37400000	58	1.10514e-05
NC_030854.1	37400001	37500000	36	5.80066e-06
NC_030854.1	37500001	37600000	65	1.50089e-05
NC_030854.1	37600001	37700000	86	2.5416e-05
NC_030854.1	37700001	37800000	160	2.74633e-05
NC_030854.1	37800001	37900000	123	2.37287e-05
NC_030854.1	37900001	38000000	94	2.75237e-05
NC_030854.1	38000001	38100000	87	2.84438e-05
NC_030854.1	38100001	38200000	159	5.13452e-05
NC_030854.1	38200001	38300000	152	4.23836e-05
NC_030854.1	38300001	38400000	98	2.44763e-05
NC_030854.1	38400001	38500000	92	2.52678e-05
NC_030854.1	38500001	38600000	165	4.44434e-05
NC_030854.1	38600001	38700000	136	5.04198e-05
NC_030854.1	38700001	38800000	125	3.16085e-05
NC_030854.1	38800001	38900000	109	2.93202e-05
NC_030854.1	38900001	39000000	84	1.52651e-05
NC_030854.1	39000001	39100000	121	2.8284e-05
NC_030854.1	39100001	39200000	112	2.65337e-05
NC_030854.1	39200001	39300000	47	9.64695e-06
NC_030854.1	39300001	39400000	40	2.85825e-06
NC_030855.1	1	100000	232	3.63278e-05
NC_030855.1	100001	200000	23	1.01321e-06
NC_030855.1	200001	300000	61	2.75208e-05
NC_030855.1	300001	400000	103	4.24143e-05
NC_030855.1	400001	500000	121	2.92269e-05
NC_030855.1	500001	600000	76	1.28013e-05
NC_030855.1	600001	700000	74	2.23132e-05
NC_030855.1	700001	800000	77	1.17292e-05
NC_030855.1	800001	900000	58	9.57025e-06
NC_030855.1	900001	1000000	20	5.43604e-06
NC_030855.1	1000001	1100000	33	4.72873e-06
NC_030855.1	1100001	1200000	34	7.68429e-06
NC_030855.1	1200001	1300000	79	1.45952e-05
NC_030855.1	1300001	1400000	93	2.91865e-05
NC_030855.1	1400001	1500000	102	3.21457e-05
NC_030855.1	1500001	1600000	64	1.05129e-05
NC_030855.1	1600001	1700000	66	9.46706e-06
NC_030855.1	1700001	1800000	53	1.56571e-05
NC_030855.1	1800001	1900000	116	3.0486e-05
NC_030855.1	1900001	2000000	120	2.71012e-05
NC_030855.1	2000001	2100000	43	1.01403e-05
NC_030855.1	2100001	2200000	107	1.8746e-05
NC_030855.1	2200001	2300000	81	2.41146e-05
NC_030855.1	2300001	2400000	43	4.33942e-06
NC_030855.1	2400001	2500000	42	1.89156e-05
NC_030855.1	2500001	2600000	53	7.45826e-06
NC_030855.1	2600001	2700000	42	7.54814e-06
NC_030855.1	2700001	2800000	49	1.30058e-05
NC_030855.1	2800001	2900000	80	1.92542e-05
NC_030855.1	2900001	3000000	47	5.17117e-06
NC_030855.1	3000001	3100000	37	4.89133e-06
NC_030855.1	3100001	3200000	52	7.45176e-06
NC_030855.1	3200001	3300000	10	1.68847e-06
NC_030855.1	3300001	3400000	76	1.5342e-05
NC_030855.1	3400001	3500000	43	1.0842e-05
NC_030855.1	3500001	3600000	109	1.94032e-05
NC_030855.1	3600001	3700000	68	1.28718e-05
NC_030855.1	3700001	3800000	51	9.92672e-06
NC_030855.1	3800001	3900000	62	8.19973e-06
NC_030855.1	3900001	4000000	4	1.16888e-07
NC_030855.1	4000001	4100000	17	9.41717e-07
NC_030855.1	4100001	4200000	52	1.73392e-05
NC_030855.1	4200001	4300000	57	5.73041e-06
NC_030855.1	4300001	4400000	52	5.4443e-06
NC_030855.1	4400001	4500000	73	1.26192e-05
NC_030855.1	4500001	4600000	29	4.28689e-06
NC_030855.1	4600001	4700000	64	5.1525e-06
NC_030855.1	4700001	4800000	35	3.27383e-06
NC_030855.1	4800001	4900000	61	1.16561e-05
NC_030855.1	4900001	5000000	46	4.80082e-06
NC_030855.1	5000001	5100000	48	5.26864e-06
NC_030855.1	5100001	5200000	67	1.17543e-05
NC_030855.1	5200001	5300000	26	4.46211e-06
NC_030855.1	5300001	5400000	15	2.16914e-06
NC_030855.1	5400001	5500000	27	2.22136e-06
NC_030855.1	5500001	5600000	58	1.06357e-05
NC_030855.1	5600001	5700000	90	9.28721e-06
NC_030855.1	5700001	5800000	19	2.51343e-06
NC_030855.1	5800001	5900000	83	1.11581e-05
NC_030855.1	5900001	6000000	115	2.86862e-05
NC_030855.1	6000001	6100000	56	7.18565e-06
NC_030855.1	6100001	6200000	94	2.89138e-05
NC_030855.1	6200001	6300000	18	2.03931e-06
NC_030855.1	6300001	6400000	41	6.1712e-06
NC_030855.1	6400001	6500000	92	1.19066e-05
NC_030855.1	6500001	6600000	70	1.29627e-05
NC_030855.1	6600001	6700000	42	1.99432e-06
NC_030855.1	6700001	6800000	73	1.11895e-05
NC_030855.1	6800001	6900000	93	1.07563e-05
NC_030855.1	6900001	7000000	64	1.20915e-05
NC_030855.1	7000001	7100000	24	3.05265e-06
NC_030855.1	7100001	7200000	20	4.3969e-06
NC_030855.1	7200001	7300000	58	7.99785e-06
NC_030855.1	7300001	7400000	13	6.23455e-07
NC_030855.1	7400001	7500000	19	3.70843e-06
NC_030855.1	7500001	7600000	25	8.02773e-06
NC_030855.1	7600001	7700000	16	6.40343e-06
NC_030855.1	7700001	7800000	64	1.5574e-05
NC_030855.1	7800001	7900000	60	2.30701e-05
NC_030855.1	7900001	8000000	31	5.41718e-06
NC_030855.1	8000001	8100000	33	1.50048e-06
NC_030855.1	8100001	8200000	142	2.13336e-05
NC_030855.1	8200001	8300000	35	3.29332e-06
NC_030855.1	8300001	8400000	79	1.34386e-05
NC_030855.1	8400001	8500000	88	8.14319e-06
NC_030855.1	8500001	8600000	57	3.22256e-06
NC_030855.1	8600001	8700000	76	6.27733e-06
NC_030855.1	8700001	8800000	74	7.38835e-06
NC_030855.1	8800001	8900000	25	1.92903e-06
NC_030855.1	8900001	9000000	95	1.03599e-05
NC_030855.1	9000001	9100000	80	8.06453e-06
NC_030855.1	9100001	9200000	67	4.55493e-06
NC_030855.1	9200001	9300000	45	2.92986e-06
NC_030855.1	9300001	9400000	155	1.50875e-05
NC_030855.1	9400001	9500000	115	1.39892e-05
NC_030855.1	9500001	9600000	112	1.1493e-05
NC_030855.1	9600001	9700000	131	8.68644e-06
NC_030855.1	9700001	9800000	174	1.74059e-05
NC_030855.1	9800001	9900000	61	5.02248e-06
NC_030855.1	9900001	10000000	71	3.52194e-06
NC_030855.1	10000001	10100000	16	6.10486e-07
NC_030855.1	10100001	10200000	28	2.29931e-06
NC_030855.1	10200001	10300000	39	5.25519e-06
NC_030855.1	10300001	10400000	34	8.6779e-06
NC_030855.1	10400001	10500000	15	9.54686e-07
NC_030855.1	10500001	10600000	14	3.51343e-06
NC_030855.1	10600001	10700000	100	8.17679e-06
NC_030855.1	10700001	10800000	167	1.92321e-05
NC_030855.1	10800001	10900000	83	1.09892e-05
NC_030855.1	10900001	11000000	37	5.93062e-06
NC_030855.1	11000001	11100000	31	2.10453e-06
NC_030855.1	11100001	11200000	35	2.14359e-06
NC_030855.1	11200001	11300000	51	2.06597e-06
NC_030855.1	11300001	11400000	74	5.38046e-06
NC_030855.1	11400001	11500000	12	6.75404e-07
NC_030855.1	11500001	11600000	53	5.5223e-06
NC_030855.1	11600001	11700000	104	8.41757e-06
NC_030855.1	11700001	11800000	9	5.84468e-08
NC_030855.1	11800001	11900000	85	7.98692e-06
NC_030855.1	11900001	12000000	109	8.65191e-06
NC_030855.1	12000001	12100000	48	4.14477e-06
NC_030855.1	12100001	12200000	83	6.62874e-06
NC_030855.1	12200001	12300000	157	2.24941e-05
NC_030855.1	12300001	12400000	52	6.76964e-06
NC_030855.1	12400001	12500000	38	3.37138e-06
NC_030855.1	12500001	12600000	40	3.15705e-06
NC_030855.1	12600001	12700000	83	1.08398e-05
NC_030855.1	12700001	12800000	14	1.42227e-06
NC_030855.1	12800001	12900000	63	9.38223e-06
NC_030855.1	12900001	13000000	175	3.03544e-05
NC_030855.1	13000001	13100000	19	5.84514e-06
NC_030855.1	13100001	13200000	64	1.13638e-05
NC_030855.1	13200001	13300000	21	1.13659e-06
NC_030855.1	13300001	13400000	55	5.86663e-06
NC_030855.1	13400001	13500000	16	5.58529e-07
NC_030855.1	13500001	13600000	20	9.02776e-07
NC_030855.1	13600001	13700000	65	1.06495e-05
NC_030855.1	13700001	13800000	55	4.82725e-06
NC_030855.1	13800001	13900000	103	1.31233e-05
NC_030855.1	13900001	14000000	36	8.26898e-06
NC_030855.1	14000001	14100000	21	7.74158e-06
NC_030855.1	14100001	14200000	12	1.05207e-06
[truncated: 1,351 more rows]
