# Supplementary material for: Wild or Introduced? Investigating the Genetic Landscape of Cacao Populations in South America
Source: Ecol Evol. 2025 Jul 22;15(7):e71746. doi: 10.1002/ece3.71746 (PMC12283127; doi:10.1002/ece3.71746)
Supplement: Supplementary file 1 — Appendix S1: Output files for nucleotide diversity (π) and Tajima’s D analyses, providing detailed metrics for population‐level genetic variation across all samples. Appendix S2: Output files for expected heterozygosity (He), observed heterozygosity (Ho), and fixation index (F), summarizing genetic diversity and inbreeding coefficients across the sampled populations. Appendix S3: Principal Component Analysis (PCA) outputs, including loadings and coordinates for all individuals sampled, highlighting population structure and genetic clustering patterns. Appendix S4: Pairwise FST output files, detailing genetic differentiation metrics between sampled populations, reflecting gene flow and isolation patterns. Appendix S5: STRUCTURE analysis outputs, detailing ancestry proportions and admixture patterns for K values ranging from 1 to 8. Here are included the output files for each run and replicate, a summary of likelihood values for all tested conditions, and a graph illustrating the variation in likelihoods as K ranges from 1 to 8. These results provide insights into population genetic structure and the extent of admixture among groups. Table S1: Traceable matchings between the sample names used in this study and the clone designations reported by Motamayor et al. (2008), providing a clear reference for sample identity and origin. * = Not sampled in Motamayor et al. (2008), but sample coming from the same collection and the same region (see Bartley 2005). [file ECE3-15-e71746-s001.zip › Supplementary Materials/Appendix_S1/Nucleotide_Diversity/guiana_group_pi.windowed.pi]

CHROM	BIN_START	BIN_END	N_VARIANTS	PI
NC_030850.1	1	100000	46	1.56111e-05
NC_030850.1	100001	200000	49	2.2757e-05
NC_030850.1	200001	300000	84	7.68622e-05
NC_030850.1	300001	400000	88	6.47714e-05
NC_030850.1	400001	500000	74	3.13394e-05
NC_030850.1	500001	600000	44	2.8911e-05
NC_030850.1	600001	700000	42	2.4294e-05
NC_030850.1	700001	800000	83	2.37541e-05
NC_030850.1	800001	900000	54	2.68255e-05
NC_030850.1	900001	1000000	39	2.35239e-05
NC_030850.1	1000001	1100000	31	1.89054e-05
NC_030850.1	1100001	1200000	15	5.71504e-06
NC_030850.1	1200001	1300000	47	1.90188e-05
NC_030850.1	1300001	1400000	60	1.48434e-05
NC_030850.1	1400001	1500000	23	1.18704e-05
NC_030850.1	1500001	1600000	20	3.84688e-06
NC_030850.1	1600001	1700000	22	1.32987e-05
NC_030850.1	1700001	1800000	44	2.37442e-05
NC_030850.1	1800001	1900000	42	2.69313e-05
NC_030850.1	1900001	2000000	17	1.08806e-05
NC_030850.1	2000001	2100000	17	1.14301e-05
NC_030850.1	2100001	2200000	22	1.8684e-05
NC_030850.1	2200001	2300000	14	1.0001e-05
NC_030850.1	2300001	2400000	50	2.27568e-05
NC_030850.1	2400001	2500000	38	2.74807e-05
NC_030850.1	2500001	2600000	36	2.51712e-05
NC_030850.1	2600001	2700000	20	1.28591e-05
NC_030850.1	2700001	2800000	35	2.29733e-05
NC_030850.1	2800001	2900000	26	1.79155e-05
NC_030850.1	2900001	3000000	41	3.1658e-05
NC_030850.1	3000001	3100000	35	1.13222e-05
NC_030850.1	3100001	3200000	36	2.48424e-05
NC_030850.1	3200001	3300000	47	1.78095e-05
NC_030850.1	3300001	3400000	59	2.74862e-05
NC_030850.1	3400001	3500000	36	1.14321e-05
NC_030850.1	3500001	3600000	32	2.20926e-05
NC_030850.1	3600001	3700000	48	2.97914e-05
NC_030850.1	3700001	3800000	25	9.45255e-06
NC_030850.1	3800001	3900000	24	6.59487e-06
NC_030850.1	3900001	4000000	27	2.46207e-05
NC_030850.1	4000001	4100000	25	1.65967e-05
NC_030850.1	4100001	4200000	29	1.85761e-05
NC_030850.1	4200001	4300000	34	1.47295e-05
NC_030850.1	4300001	4400000	12	9.45143e-06
NC_030850.1	4400001	4500000	34	1.39601e-05
NC_030850.1	4500001	4600000	36	1.95663e-05
NC_030850.1	4600001	4700000	43	2.30846e-05
NC_030850.1	4700001	4800000	10	1.14294e-05
NC_030850.1	4800001	4900000	25	9.23282e-06
NC_030850.1	4900001	5000000	24	1.27496e-05
NC_030850.1	5000001	5100000	36	1.37407e-05
NC_030850.1	5100001	5200000	40	3.29772e-05
NC_030850.1	5200001	5300000	20	9.34218e-06
NC_030850.1	5300001	5400000	28	8.02405e-06
NC_030850.1	5400001	5500000	14	1.39575e-05
NC_030850.1	5500001	5600000	45	1.45114e-05
NC_030850.1	5600001	5700000	41	5.44122e-05
NC_030850.1	5700001	5800000	26	1.0112e-05
NC_030850.1	5800001	5900000	39	4.11106e-05
NC_030850.1	5900001	6000000	15	1.39576e-05
NC_030850.1	6000001	6100000	29	2.59394e-05
NC_030850.1	6100001	6200000	34	4.62746e-05
NC_030850.1	6200001	6300000	26	1.26402e-05
NC_030850.1	6300001	6400000	27	2.03337e-05
NC_030850.1	6400001	6500000	24	1.37389e-05
NC_030850.1	6500001	6600000	17	5.27553e-06
NC_030850.1	6600001	6700000	52	7.80485e-05
NC_030850.1	6700001	6800000	39	2.74806e-05
NC_030850.1	6800001	6900000	37	2.35238e-05
NC_030850.1	6900001	7000000	10	5.82466e-06
NC_030850.1	7000001	7100000	42	4.47382e-05
NC_030850.1	7100001	7200000	8	2.85734e-06
NC_030850.1	7200001	7300000	30	1.52787e-05
NC_030850.1	7300001	7400000	38	3.17674e-05
NC_030850.1	7400001	7500000	50	6.39769e-05
NC_030850.1	7500001	7600000	10	2.8574e-06
NC_030850.1	7600001	7700000	23	1.79152e-05
NC_030850.1	7700001	7800000	29	9.89272e-06
NC_030850.1	7800001	7900000	29	1.85756e-05
NC_030850.1	7900001	8000000	128	0.000126725
NC_030850.1	8000001	8100000	21	8.79277e-06
NC_030850.1	8100001	8200000	29	1.1981e-05
NC_030850.1	8200001	8300000	32	2.44015e-05
NC_030850.1	8300001	8400000	29	1.00025e-05
NC_030850.1	8400001	8500000	12	4.83566e-06
NC_030850.1	8500001	8600000	25	1.06615e-05
NC_030850.1	8600001	8700000	34	2.65996e-05
NC_030850.1	8700001	8800000	21	1.00017e-05
NC_030850.1	8800001	8900000	10	7.80279e-06
NC_030850.1	8900001	9000000	38	1.11028e-05
NC_030850.1	9000001	9100000	20	1.09908e-05
NC_030850.1	9100001	9200000	34	6.70545e-06
NC_030850.1	9200001	9300000	27	1.4289e-05
NC_030850.1	9300001	9400000	26	8.57346e-06
NC_030850.1	9400001	9500000	51	1.74805e-05
NC_030850.1	9500001	9600000	4	3.29678e-06
NC_030850.1	9600001	9700000	23	9.45234e-06
NC_030850.1	9700001	9800000	6	4.50567e-06
NC_030850.1	9800001	9900000	27	1.96747e-05
NC_030850.1	9900001	10000000	24	8.13359e-06
NC_030850.1	10000001	10100000	17	1.98921e-05
NC_030850.1	10100001	10200000	17	2.05519e-05
NC_030850.1	10200001	10300000	2	2.19785e-07
NC_030850.1	10300001	10400000	8	3.18704e-06
NC_030850.1	10400001	10500000	16	7.91314e-06
NC_030850.1	10500001	10600000	5	5.49478e-07
NC_030850.1	10600001	10700000	15	4.83583e-06
NC_030850.1	10700001	10800000	26	1.05518e-05
NC_030850.1	10800001	10900000	8	4.39587e-06
NC_030850.1	10900001	11000000	7	3.4068e-06
NC_030850.1	11000001	11100000	16	4.06655e-06
NC_030850.1	11100001	11200000	41	1.94573e-05
NC_030850.1	11200001	11300000	17	1.18697e-05
NC_030850.1	11300001	11400000	18	1.0551e-05
NC_030850.1	11400001	11500000	10	3.73659e-06
NC_030850.1	11500001	11600000	7	2.52763e-06
NC_030850.1	11600001	11700000	22	1.13209e-05
NC_030850.1	11700001	11800000	32	1.6378e-05
NC_030850.1	11800001	11900000	14	9.34156e-06
NC_030850.1	11900001	12000000	26	1.71466e-05
NC_030850.1	12000001	12100000	8	2.52766e-06
NC_030850.1	12100001	12200000	24	1.84646e-05
NC_030850.1	12200001	12300000	22	1.27495e-05
NC_030850.1	12300001	12400000	12	5.7148e-06
NC_030850.1	12400001	12500000	50	2.15475e-05
NC_030850.1	12500001	12600000	16	4.72598e-06
NC_030850.1	12600001	12700000	23	2.6928e-05
NC_030850.1	12700001	12800000	20	5.38559e-06
NC_030850.1	12800001	12900000	6	6.5938e-07
NC_030850.1	12900001	13000000	45	2.05574e-05
NC_030850.1	13000001	13100000	26	1.14312e-05
NC_030850.1	13100001	13200000	32	1.25309e-05
NC_030850.1	13200001	13300000	14	3.29714e-06
NC_030850.1	13300001	13400000	16	8.4626e-06
NC_030850.1	13400001	13500000	6	5.27489e-06
NC_030850.1	13500001	13600000	30	1.51684e-05
NC_030850.1	13600001	13700000	26	1.64873e-05
NC_030850.1	13700001	13800000	23	2.29703e-05
NC_030850.1	13800001	13900000	17	1.00012e-05
NC_030850.1	13900001	14000000	11	1.06601e-05
NC_030850.1	14000001	14100000	66	4.05719e-05
NC_030850.1	14100001	14200000	31	1.24208e-05
NC_030850.1	14200001	14300000	12	2.19806e-06
NC_030850.1	14300001	14400000	10	1.86831e-06
NC_030850.1	14400001	14500000	9	9.89099e-07
NC_030850.1	14500001	14600000	13	3.0773e-06
NC_030850.1	14600001	14700000	22	8.24329e-06
NC_030850.1	14700001	14800000	29	8.46367e-06
NC_030850.1	14800001	14900000	16	3.51701e-06
NC_030850.1	14900001	15000000	42	3.66044e-05
NC_030850.1	15000001	15100000	19	1.08809e-05
NC_030850.1	15100001	15200000	30	1.47287e-05
NC_030850.1	15200001	15300000	21	9.89185e-06
NC_030850.1	15300001	15400000	27	1.46186e-05
NC_030850.1	15400001	15500000	16	1.50566e-05
NC_030850.1	15500001	15600000	24	1.39586e-05
NC_030850.1	15600001	15700000	16	5.16555e-06
NC_030850.1	15700001	15800000	14	6.26445e-06
NC_030850.1	15800001	15900000	3	1.64839e-06
NC_030850.1	15900001	16000000	4	4.39578e-07
NC_030850.1	16000001	16100000	13	3.0773e-06
NC_030850.1	16100001	16200000	36	1.78075e-05
NC_030850.1	16200001	16300000	31	1.06622e-05
NC_030850.1	16300001	16400000	28	9.78267e-06
NC_030850.1	16400001	16500000	18	5.60534e-06
NC_030850.1	16500001	16600000	14	3.95656e-06
NC_030850.1	16600001	16700000	19	4.94591e-06
NC_030850.1	16700001	16800000	29	1.52785e-05
NC_030850.1	16800001	16900000	28	1.25305e-05
NC_030850.1	16900001	17000000	4	2.85721e-06
NC_030850.1	17000001	17100000	49	2.81432e-05
NC_030850.1	17100001	17200000	31	1.06624e-05
NC_030850.1	17200001	17300000	11	9.45123e-06
NC_030850.1	17300001	17400000	7	6.1541e-06
NC_030850.1	17400001	17500000	12	9.78093e-06
NC_030850.1	17500001	17600000	52	4.02367e-05
NC_030850.1	17600001	17700000	15	2.74765e-06
NC_030850.1	17700001	17800000	15	7.14371e-06
NC_030850.1	17800001	17900000	47	2.85823e-05
NC_030850.1	17900001	18000000	33	1.78069e-05
NC_030850.1	18000001	18100000	28	2.34116e-05
NC_030850.1	18100001	18200000	23	2.31908e-05
NC_030850.1	18200001	18300000	30	2.95675e-05
NC_030850.1	18300001	18400000	32	8.57401e-06
NC_030850.1	18400001	18500000	5	1.20885e-06
NC_030850.1	18500001	18600000	23	1.06615e-05
NC_030850.1	18600001	18700000	36	1.18719e-05
NC_030850.1	18700001	18800000	40	2.45131e-05
NC_030850.1	18800001	18900000	19	7.80352e-06
NC_030850.1	18900001	19000000	12	6.04456e-06
NC_030850.1	19000001	19100000	19	8.35308e-06
NC_030850.1	19100001	19200000	37	2.0336e-05
NC_030850.1	19200001	19300000	26	1.14312e-05
NC_030850.1	19300001	19400000	37	3.23173e-05
NC_030850.1	19400001	19500000	48	2.66046e-05
NC_030850.1	19500001	19600000	43	2.16564e-05
NC_030850.1	19600001	19700000	19	1.6596e-05
NC_030850.1	19700001	19800000	53	2.83642e-05
NC_030850.1	19800001	19900000	19	6.92423e-06
NC_030850.1	19900001	20000000	54	2.26482e-05
NC_030850.1	20000001	20100000	2	6.59353e-07
NC_030850.1	20100001	20200000	18	8.79253e-06
NC_030850.1	20200001	20300000	14	1.4507e-05
NC_030850.1	20300001	20400000	24	1.8685e-05
NC_030850.1	20400001	20500000	58	2.49577e-05
NC_030850.1	20500001	20600000	22	1.02218e-05
NC_030850.1	20600001	20700000	22	8.57306e-06
NC_030850.1	20700001	20800000	14	5.3853e-06
NC_030850.1	20800001	20900000	33	1.01129e-05
NC_030850.1	20900001	21000000	15	2.74765e-06
NC_030850.1	21000001	21100000	5	9.89059e-07
NC_030850.1	21100001	21200000	17	1.07707e-05
NC_030850.1	21200001	21300000	30	1.29705e-05
NC_030850.1	21300001	21400000	11	5.93461e-06
NC_030850.1	21400001	21500000	6	2.96718e-06
NC_030850.1	21500001	21600000	4	4.39578e-07
NC_030850.1	21600001	21700000	31	2.81387e-05
NC_030850.1	21700001	21800000	7	7.69284e-07
NC_030850.1	21800001	21900000	10	4.72566e-06
NC_030850.1	21900001	22000000	13	5.27532e-06
NC_030850.1	22000001	22100000	1	1.09891e-07
NC_030850.1	22100001	22200000	5	2.41769e-06
NC_030850.1	22200001	22300000	13	2.74759e-06
NC_030850.1	22300001	22400000	11	3.84652e-06
NC_030850.1	22400001	22500000	2	2.19785e-07
NC_030850.1	22600001	22700000	28	1.32998e-05
NC_030850.1	22700001	22800000	4	1.7583e-06
NC_030850.1	22800001	22900000	13	6.26444e-06
NC_030850.1	22900001	23000000	5	3.62648e-06
NC_030850.1	23000001	23100000	3	3.2968e-07
NC_030850.1	23100001	23200000	19	1.08809e-05
NC_030850.1	23200001	23300000	11	2.96734e-06
NC_030850.1	23300001	23400000	12	6.81382e-06
NC_030850.1	23400001	23500000	13	9.12188e-06
NC_030850.1	23500001	23600000	13	2.96739e-06
NC_030850.1	23600001	23700000	4	4.39578e-07
NC_030850.1	23700001	23800000	37	9.56369e-06
NC_030850.1	23800001	23900000	8	2.96726e-06
NC_030850.1	23900001	24000000	13	1.05506e-05
NC_030850.1	24000001	24100000	35	1.1652e-05
NC_030850.1	24100001	24200000	25	9.89226e-06
NC_030850.1	24200001	24300000	28	8.68349e-06
NC_030850.1	24300001	24400000	41	2.35245e-05
NC_030850.1	24400001	24500000	2	1.09892e-06
NC_030850.1	24500001	24600000	13	1.11e-05
NC_030850.1	24600001	24700000	23	1.13209e-05
NC_030850.1	24700001	24800000	3	3.2968e-07
NC_030850.1	24800001	24900000	12	6.70392e-06
NC_030850.1	24900001	25000000	36	1.35207e-05
NC_030850.1	25000001	25100000	12	4.17628e-06
NC_030850.1	25100001	25200000	3	3.2968e-07
NC_030850.1	25200001	25300000	20	7.36395e-06
NC_030850.1	25300001	25400000	12	6.26432e-06
NC_030850.1	25400001	25500000	24	1.57173e-05
NC_030850.1	25500001	25600000	6	9.89069e-07
NC_030850.1	25600001	25700000	15	5.27545e-06
NC_030850.1	25700001	25800000	10	4.83558e-06
NC_030850.1	25800001	25900000	14	4.50606e-06
NC_030850.1	25900001	26000000	19	1.17601e-05
NC_030850.1	26000001	26100000	15	4.72592e-06
NC_030850.1	26100001	26200000	11	1.86833e-06
NC_030850.1	26200001	26300000	5	3.51662e-06
NC_030850.1	26300001	26400000	42	1.39614e-05
NC_030850.1	26400001	26500000	23	7.3641e-06
NC_030850.1	26500001	26600000	16	7.36358e-06
NC_030850.1	26600001	26700000	53	2.61652e-05
NC_030850.1	26700001	26800000	16	1.04409e-05
NC_030850.1	26800001	26900000	36	1.48399e-05
NC_030850.1	26900001	27000000	19	9.8917e-06
NC_030850.1	27000001	27100000	9	1.08799e-05
NC_030850.1	27100001	27200000	10	2.8574e-06
NC_030850.1	27200001	27300000	17	9.45176e-06
NC_030850.1	27300001	27400000	19	1.01114e-05
NC_030850.1	27400001	27500000	23	1.43984e-05
NC_030850.1	27500001	27600000	19	4.94594e-06
NC_030850.1	27600001	27700000	7	8.79168e-06
NC_030850.1	27700001	27800000	16	6.70423e-06
NC_030850.1	27800001	27900000	29	1.75869e-05
NC_030850.1	27900001	28000000	27	9.56276e-06
NC_030850.1	28000001	28100000	28	1.50585e-05
NC_030850.1	28100001	28200000	7	2.19795e-06
NC_030850.1	28300001	28400000	26	4.48432e-05
NC_030850.1	28400001	28500000	17	3.84678e-06
NC_030850.1	28500001	28600000	24	9.12287e-06
NC_030850.1	28600001	28700000	11	3.84652e-06
NC_030850.1	28700001	28800000	40	2.66015e-05
NC_030850.1	28800001	28900000	50	2.01185e-05
NC_030850.1	28900001	29000000	44	3.55052e-05
NC_030850.1	29000001	29100000	12	5.49506e-06
NC_030850.1	29100001	29200000	24	2.00033e-05
NC_030850.1	29200001	29300000	24	1.1431e-05
NC_030850.1	29300001	29400000	55	3.19915e-05
NC_030850.1	29400001	29500000	34	1.61587e-05
NC_030850.1	29500001	29600000	45	3.63866e-05
NC_030850.1	29600001	29700000	26	1.89052e-05
NC_030850.1	29700001	29800000	19	8.79266e-06
NC_030850.1	29800001	29900000	27	2.41801e-05
NC_030850.1	29900001	30000000	28	1.61573e-05
NC_030850.1	30000001	30100000	58	2.70463e-05
NC_030850.1	30100001	30200000	46	2.89124e-05
NC_030850.1	30200001	30300000	47	3.55083e-05
NC_030850.1	30300001	30400000	48	2.27566e-05
NC_030850.1	30400001	30500000	45	2.14369e-05
NC_030850.1	30500001	30600000	24	1.6926e-05
NC_030850.1	30600001	30700000	26	2.01139e-05
NC_030850.1	30700001	30800000	72	3.98043e-05
NC_030850.1	30800001	30900000	56	4.1555e-05
NC_030850.1	30900001	31000000	32	1.20914e-05
NC_030850.1	31000001	31100000	53	5.29892e-05
NC_030850.1	31100001	31200000	25	1.45086e-05
NC_030850.1	31200001	31300000	44	3.19884e-05
NC_030850.1	31300001	31400000	53	6.40894e-05
NC_030850.1	31400001	31500000	53	3.18817e-05
NC_030850.1	31500001	31600000	29	1.5608e-05
NC_030850.1	31600001	31700000	40	2.16552e-05
NC_030850.1	31700001	31800000	42	1.3082e-05
NC_030850.1	31800001	31900000	31	1.91253e-05
NC_030850.1	31900001	32000000	30	2.00047e-05
NC_030850.1	32000001	32100000	24	1.43985e-05
NC_030850.1	32100001	32200000	21	1.02217e-05
NC_030850.1	32200001	32300000	23	1.48378e-05
NC_030850.1	32300001	32400000	39	4.14383e-05
NC_030850.1	32400001	32500000	24	1.58274e-05
NC_030850.1	32500001	32600000	44	1.4731e-05
NC_030850.1	32600001	32700000	35	2.28635e-05
NC_030850.1	32700001	32800000	64	5.44212e-05
NC_030850.1	32800001	32900000	42	1.93475e-05
NC_030850.1	32900001	33000000	38	1.64892e-05
NC_030850.1	33000001	33100000	25	8.68321e-06
NC_030850.1	33100001	33200000	37	1.8797e-05
NC_030850.1	33200001	33300000	16	1.39577e-05
NC_030850.1	33300001	33400000	24	2.91256e-05
NC_030850.1	33400001	33500000	31	2.16539e-05
NC_030850.1	33500001	33600000	37	1.52798e-05
NC_030850.1	33600001	33700000	49	3.40791e-05
NC_030850.1	33700001	33800000	26	1.1651e-05
NC_030850.1	33800001	33900000	29	2.20927e-05
NC_030850.1	33900001	34000000	33	1.94554e-05
NC_030850.1	34000001	34100000	22	1.13208e-05
NC_030850.1	34100001	34200000	53	4.05661e-05
NC_030850.1	34200001	34300000	35	1.71483e-05
NC_030850.1	34300001	34400000	100	6.30189e-05
NC_030850.1	34400001	34500000	61	2.51784e-05
NC_030850.1	34500001	34600000	39	1.14326e-05
NC_030850.1	34600001	34700000	22	1.84645e-05
NC_030850.1	34700001	34800000	67	7.44339e-05
NC_030850.1	34800001	34900000	41	2.22056e-05
NC_030850.1	34900001	35000000	73	7.53169e-05
NC_030850.1	35000001	35100000	44	5.10047e-05
NC_030850.1	35100001	35200000	56	8.61828e-05
NC_030850.1	35200001	35300000	46	1.91289e-05
NC_030850.1	35300001	35400000	32	3.5283e-05
NC_030850.1	35400001	35500000	76	3.94754e-05
NC_030850.1	35500001	35600000	66	4.51904e-05
NC_030850.1	35600001	35700000	58	3.80396e-05
NC_030850.1	35700001	35800000	41	3.42959e-05
NC_030850.1	35800001	35900000	53	2.91341e-05
NC_030850.1	35900001	36000000	59	3.06742e-05
NC_030850.1	36000001	36100000	38	8.90433e-06
NC_030850.1	36100001	36200000	113	5.203e-05
NC_030850.1	36200001	36300000	54	6.96945e-05
NC_030850.1	36300001	36400000	40	2.1106e-05
NC_030850.1	36400001	36500000	26	1.20908e-05
NC_030850.1	36500001	36600000	68	4.26603e-05
NC_030850.1	36600001	36700000	44	2.60538e-05
NC_030850.1	36700001	36800000	83	2.83737e-05
NC_030850.1	36800001	36900000	68	6.54198e-05
NC_030850.1	36900001	37000000	67	5.53043e-05
NC_030850.1	37000001	37100000	66	4.13406e-05
NC_030850.1	37100001	37200000	41	3.88022e-05
NC_030850.1	37200001	37300000	26	1.13212e-05
NC_030850.1	37300001	37400000	5	5.49478e-07
NC_030851.1	1	100000	13	4.8357e-06
NC_030851.1	100001	200000	87	4.99266e-05
NC_030851.1	200001	300000	93	6.07067e-05
NC_030851.1	300001	400000	29	1.92354e-05
NC_030851.1	400001	500000	33	1.39601e-05
NC_030851.1	500001	600000	53	1.68212e-05
NC_030851.1	600001	700000	123	5.63217e-05
NC_030851.1	700001	800000	80	5.06911e-05
NC_030851.1	800001	900000	116	9.61277e-05
NC_030851.1	900001	1000000	59	5.80429e-05
NC_030851.1	1000001	1100000	49	6.07844e-05
NC_030851.1	1100001	1200000	47	2.75927e-05
NC_030851.1	1200001	1300000	86	3.78291e-05
NC_030851.1	1300001	1400000	36	2.02262e-05
NC_030851.1	1400001	1500000	39	1.38512e-05
NC_030851.1	1500001	1600000	24	2.29709e-05
NC_030851.1	1600001	1700000	42	2.20957e-05
NC_030851.1	1700001	1800000	81	4.75057e-05
NC_030851.1	1800001	1900000	71	4.16741e-05
NC_030851.1	1900001	2000000	29	1.93454e-05
NC_030851.1	2000001	2100000	32	1.76966e-05
NC_030851.1	2100001	2200000	23	1.84648e-05
NC_030851.1	2200001	2300000	47	6.99125e-05
NC_030851.1	2300001	2400000	50	2.18776e-05
NC_030851.1	2400001	2500000	48	2.92425e-05
NC_030851.1	2500001	2600000	73	3.85941e-05
NC_030851.1	2600001	2700000	43	9.78415e-06
NC_030851.1	2700001	2800000	59	3.82593e-05
NC_030851.1	2800001	2900000	54	3.50711e-05
NC_030851.1	2900001	3000000	62	3.10049e-05
NC_030851.1	3000001	3100000	29	2.41811e-05
NC_030851.1	3100001	3200000	32	3.0996e-05
NC_030851.1	3200001	3300000	52	3.91365e-05
NC_030851.1	3300001	3400000	47	4.61701e-05
NC_030851.1	3400001	3500000	130	3.05868e-05
NC_030851.1	3500001	3600000	69	4.71672e-05
NC_030851.1	3600001	3700000	50	2.33057e-05
NC_030851.1	3700001	3800000	59	9.92682e-05
NC_030851.1	3800001	3900000	27	1.29701e-05
NC_030851.1	3900001	4000000	13	7.3633e-06
NC_030851.1	4000001	4100000	64	8.17952e-05
NC_030851.1	4100001	4200000	37	1.67086e-05
NC_030851.1	4200001	4300000	26	7.0346e-06
NC_030851.1	4300001	4400000	58	3.16622e-05
NC_030851.1	4400001	4500000	26	1.31896e-05
NC_030851.1	4500001	4600000	36	2.93484e-05
NC_030851.1	4600001	4700000	68	3.99112e-05
NC_030851.1	4700001	4800000	32	1.4949e-05
NC_030851.1	4800001	4900000	32	2.42914e-05
NC_030851.1	4900001	5000000	28	2.0664e-05
NC_030851.1	5000001	5100000	6	2.63749e-06
NC_030851.1	5100001	5200000	23	9.45232e-06
NC_030851.1	5200001	5300000	25	1.06617e-05
NC_030851.1	5300001	5400000	27	1.13212e-05
NC_030851.1	5400001	5500000	32	2.48399e-05
NC_030851.1	5500001	5600000	61	3.67213e-05
NC_030851.1	5600001	5700000	29	2.71481e-05
NC_030851.1	5700001	5800000	30	1.92356e-05
NC_030851.1	5800001	5900000	37	2.5171e-05
NC_030851.1	5900001	6000000	65	5.94782e-05
NC_030851.1	6000001	6100000	31	2.2862e-05
NC_030851.1	6100001	6200000	37	2.42924e-05
NC_030851.1	6200001	6300000	33	3.13254e-05
NC_030851.1	6300001	6400000	30	1.84659e-05
NC_030851.1	6400001	6500000	33	2.09938e-05
NC_030851.1	6500001	6600000	31	3.52811e-05
NC_030851.1	6600001	6700000	44	2.77013e-05
NC_030851.1	6700001	6800000	34	3.01156e-05
NC_030851.1	6800001	6900000	27	2.01135e-05
NC_030851.1	6900001	7000000	23	1.8794e-05
NC_030851.1	7000001	7100000	34	2.18734e-05
NC_030851.1	7100001	7200000	17	1.3518e-05
NC_030851.1	7200001	7300000	25	1.6047e-05
NC_030851.1	7300001	7400000	28	1.78057e-05
NC_030851.1	7400001	7500000	45	3.86925e-05
NC_030851.1	7500001	7600000	36	1.61585e-05
NC_030851.1	7600001	7700000	51	3.26497e-05
NC_030851.1	7700001	7800000	23	8.90284e-06
NC_030851.1	7800001	7900000	40	3.01183e-05
NC_030851.1	7900001	8000000	38	2.80298e-05
NC_030851.1	8000001	8100000	24	1.92342e-05
NC_030851.1	8100001	8200000	30	3.11048e-05
NC_030851.1	8200001	8300000	26	1.41787e-05
NC_030851.1	8300001	8400000	17	5.9349e-06
NC_030851.1	8400001	8500000	43	2.22054e-05
NC_030851.1	8500001	8600000	28	2.00045e-05
NC_030851.1	8600001	8700000	27	1.53877e-05
NC_030851.1	8700001	8800000	53	2.84739e-05
NC_030851.1	8800001	8900000	25	1.17606e-05
NC_030851.1	8900001	9000000	6	1.75833e-06
NC_030851.1	9000001	9100000	7	3.29691e-06
NC_030851.1	9100001	9200000	12	4.50598e-06
NC_030851.1	9200001	9300000	18	8.46281e-06
NC_030851.1	9300001	9400000	11	2.85744e-06
NC_030851.1	9400001	9500000	13	5.60499e-06
NC_030851.1	9500001	9600000	7	4.06617e-06
NC_030851.1	9600001	9700000	16	1.21992e-05
NC_030851.1	9700001	9800000	2	1.75827e-06
NC_030851.1	9800001	9900000	27	2.01134e-05
NC_030851.1	9900001	10000000	59	2.55076e-05
NC_030851.1	10000001	10100000	22	1.51674e-05
NC_030851.1	10100001	10200000	4	4.39578e-07
NC_030851.1	10200001	10300000	7	1.97815e-06
NC_030851.1	10300001	10400000	6	1.09897e-06
NC_030851.1	10400001	10500000	5	5.49478e-07
NC_030851.1	10500001	10600000	18	1.35181e-05
NC_030851.1	10600001	10700000	23	1.92344e-05
NC_030851.1	10700001	10800000	22	1.47278e-05
NC_030851.1	10800001	10900000	29	7.36461e-06
NC_030851.1	10900001	11000000	3	4.17592e-06
NC_030851.1	11000001	11100000	22	7.47395e-06
NC_030851.1	11100001	11200000	13	6.37428e-06
NC_030851.1	11200001	11300000	14	8.0228e-06
NC_030851.1	11300001	11400000	3	7.69252e-07
NC_030851.1	11400001	11500000	20	6.26489e-06
NC_030851.1	11500001	11600000	2	2.19785e-07
NC_030851.1	11600001	11700000	11	8.79179e-06
NC_030851.1	11700001	11800000	23	9.23253e-06
NC_030851.1	11800001	11900000	24	1.19802e-05
NC_030851.1	11900001	12000000	17	1.47271e-05
NC_030851.1	12000001	12100000	19	4.61621e-06
NC_030851.1	12100001	12200000	24	1.80247e-05
NC_030851.1	12200001	12300000	9	1.1429e-05
NC_030851.1	12300001	12400000	6	2.74739e-06
NC_030851.1	12400001	12500000	26	2.51689e-05
NC_030851.1	12500001	12600000	32	1.78066e-05
NC_030851.1	12600001	12700000	37	3.63822e-05
NC_030851.1	12700001	12800000	10	5.27514e-06
NC_030851.1	12800001	12900000	16	4.94573e-06
NC_030851.1	12900001	13000000	11	5.27521e-06
NC_030851.1	13000001	13100000	15	1.23089e-05
NC_030851.1	13100001	13200000	5	5.27487e-06
NC_030851.1	13200001	13300000	13	3.5169e-06
NC_030851.1	13300001	13400000	10	3.95637e-06
NC_030851.1	13400001	13500000	22	5.27582e-06
NC_030851.1	13500001	13600000	10	3.62668e-06
NC_030851.1	13600001	13700000	1	1.09891e-07
NC_030851.1	13700001	13800000	18	6.37464e-06
NC_030851.1	13800001	13900000	15	1.08802e-05
NC_030851.1	13900001	14000000	15	1.25289e-05
NC_030851.1	14000001	14100000	18	5.7152e-06
NC_030851.1	14100001	14200000	8	2.63756e-06
NC_030851.1	14200001	14300000	14	4.17635e-06
NC_030851.1	14300001	14400000	26	1.93442e-05
NC_030851.1	14400001	14500000	26	1.97839e-05
NC_030851.1	14500001	14600000	7	1.86825e-06
NC_030851.1	14600001	14700000	5	2.08801e-06
NC_030851.1	14700001	14800000	26	1.22004e-05
NC_030851.1	14800001	14900000	15	1.15397e-05
NC_030851.1	14900001	15000000	16	1.51663e-05
NC_030851.1	15000001	15100000	31	1.9455e-05
NC_030851.1	15100001	15200000	14	5.93474e-06
NC_030851.1	15200001	15300000	6	6.92337e-06
NC_030851.1	15300001	15400000	2	2.5275e-06
NC_030851.1	15400001	15500000	15	1.25289e-05
NC_030851.1	15500001	15600000	13	4.3961e-06
NC_030851.1	15600001	15700000	5	3.07704e-06
NC_030851.1	15700001	15800000	2	1.97804e-06
NC_030851.1	15800001	15900000	35	2.22037e-05
NC_030851.1	15900001	16000000	11	6.48403e-06
NC_030851.1	16000001	16100000	4	2.85721e-06
NC_030851.1	16100001	16200000	15	1.47264e-05
NC_030851.1	16200001	16300000	18	1.2969e-05
NC_030851.1	16300001	16400000	35	1.8027e-05
NC_030851.1	16400001	16500000	20	9.89172e-06
NC_030851.1	16500001	16600000	12	2.41786e-06
NC_030851.1	16600001	16700000	26	1.7146e-05
NC_030851.1	16700001	16800000	13	5.05555e-06
NC_030851.1	16800001	16900000	25	6.15527e-06
NC_030851.1	16900001	17000000	33	6.70537e-06
NC_030851.1	17000001	17100000	15	1.09902e-05
NC_030851.1	17100001	17200000	1	1.09891e-07
NC_030851.1	17200001	17300000	21	1.24195e-05
NC_030851.1	17300001	17400000	6	3.84633e-06
NC_030851.1	17400001	17500000	11	1.1759e-05
NC_030851.1	17500001	17600000	4	5.0551e-06
NC_030851.1	17700001	17800000	1	1.09891e-07
NC_030851.1	17800001	17900000	26	1.4399e-05
NC_030851.1	17900001	18000000	6	6.5938e-07
NC_030851.1	18000001	18100000	7	1.42867e-06
NC_030851.1	18100001	18200000	27	1.03321e-05
NC_030851.1	18200001	18300000	9	4.28601e-06
NC_030851.1	18300001	18400000	25	6.26516e-06
NC_030851.1	18400001	18500000	11	2.96733e-06
NC_030851.1	18500001	18600000	17	7.91327e-06
NC_030851.1	18600001	18700000	4	4.39578e-07
NC_030851.1	18800001	18900000	17	7.25389e-06
NC_030851.1	18900001	19000000	12	3.73666e-06
NC_030851.1	19000001	19100000	12	3.07727e-06
NC_030851.1	19100001	19200000	7	4.83541e-06
NC_030851.1	19200001	19300000	23	1.04415e-05
NC_030851.1	19300001	19400000	47	2.20971e-05
NC_030851.1	19400001	19500000	22	2.84662e-05
NC_030851.1	19500001	19600000	25	9.01299e-06
NC_030851.1	19600001	19700000	28	1.18709e-05
NC_030851.1	19700001	19800000	16	3.51702e-06
NC_030851.1	19800001	19900000	7	2.52762e-06
NC_030851.1	19900001	20000000	21	7.14425e-06
NC_030851.1	20000001	20100000	42	1.62701e-05
NC_030851.1	20100001	20200000	19	6.26484e-06
NC_030851.1	20200001	20300000	12	3.18717e-06
NC_030851.1	20300001	20400000	37	1.02233e-05
NC_030851.1	20400001	20500000	12	3.84659e-06
NC_030851.1	20500001	20600000	4	1.53852e-06
NC_030851.1	20600001	20700000	11	3.18713e-06
NC_030851.1	20700001	20800000	15	5.05566e-06
NC_030851.1	20800001	20900000	25	1.3849e-05
NC_030851.1	20900001	21000000	8	5.4948e-06
NC_030851.1	21000001	21100000	3	1.20882e-06
NC_030851.1	21100001	21200000	11	3.84651e-06
NC_030851.1	21200001	21300000	10	1.08796e-05
NC_030851.1	21300001	21400000	13	8.68217e-06
NC_030851.1	21400001	21500000	6	7.25287e-06
NC_030851.1	21500001	21600000	10	1.37373e-05
NC_030851.1	21600001	21700000	13	2.52779e-06
NC_030851.1	21700001	21800000	5	2.96716e-06
NC_030851.1	21800001	21900000	43	1.06637e-05
NC_030851.1	21900001	22000000	19	6.15492e-06
NC_030851.1	22000001	22100000	31	1.02227e-05
NC_030851.1	22100001	22200000	17	5.71517e-06
NC_030851.1	22200001	22300000	4	4.39578e-07
NC_030851.1	22300001	22400000	12	5.05548e-06
NC_030851.1	22400001	22500000	8	1.75837e-06
NC_030851.1	22500001	22600000	28	1.36295e-05
NC_030851.1	22600001	22700000	19	1.12105e-05
NC_030851.1	22700001	22800000	2	2.19785e-07
NC_030851.1	22800001	22900000	3	3.95613e-06
NC_030851.1	22900001	23000000	8	3.95628e-06
NC_030851.1	23000001	23100000	8	5.71457e-06
NC_030851.1	23100001	23200000	11	5.93461e-06
NC_030851.1	23200001	23300000	19	6.04502e-06
NC_030851.1	23300001	23400000	2	1.09892e-06
NC_030851.1	23400001	23500000	4	3.84628e-06
NC_030851.1	23500001	23600000	11	6.92375e-06
NC_030851.1	23600001	23700000	19	9.01249e-06
NC_030851.1	23800001	23900000	23	1.28595e-05
NC_030851.1	23900001	24000000	24	1.41788e-05
NC_030851.1	24000001	24100000	2	1.3187e-06
NC_030851.1	24100001	24200000	5	3.51661e-06
NC_030851.1	24300001	24400000	11	4.61584e-06
NC_030851.1	24400001	24500000	2	2.30772e-06
NC_030851.1	24600001	24700000	15	1.95624e-05
NC_030851.1	24700001	24800000	12	6.92368e-06
NC_030851.1	24800001	24900000	14	6.81404e-06
NC_030851.1	24900001	25000000	21	1.90131e-05
NC_030851.1	25000001	25100000	7	1.86825e-06
NC_030851.1	25100001	25200000	18	6.59443e-06
NC_030851.1	25200001	25300000	13	3.8466e-06
NC_030851.1	25300001	25400000	18	1.98925e-05
NC_030851.1	25400001	25500000	15	1.35181e-05
NC_030851.1	25500001	25600000	2	8.79136e-07
NC_030851.1	25700001	25800000	1	1.09891e-07
NC_030851.1	25800001	25900000	5	1.42864e-06
NC_030851.1	25900001	26000000	10	2.198e-06
NC_030851.1	26000001	26100000	2	1.86816e-06
NC_030851.1	26100001	26200000	24	9.56241e-06
NC_030851.1	26200001	26300000	4	8.79154e-07
NC_030851.1	26300001	26400000	5	5.05512e-06
NC_030851.1	26400001	26500000	2	1.3187e-06
NC_030851.1	26500001	26600000	14	1.05507e-05
NC_030851.1	26600001	26700000	22	7.25414e-06
NC_030851.1	26700001	26800000	12	5.93461e-06
NC_030851.1	26800001	26900000	7	2.9672e-06
NC_030851.1	26900001	27000000	14	9.23179e-06
NC_030851.1	27000001	27100000	10	5.93448e-06
NC_030851.1	27100001	27200000	8	4.17609e-06
NC_030851.1	27200001	27300000	5	2.30778e-06
NC_030851.1	27300001	27400000	7	2.52762e-06
NC_030851.1	27400001	27500000	7	5.38485e-06
NC_030851.1	27500001	27600000	17	1.0331e-05
NC_030851.1	27600001	27700000	7	3.84636e-06
NC_030851.1	27700001	27800000	3	9.89037e-07
NC_030851.1	27800001	27900000	8	6.48386e-06
NC_030851.1	27900001	28000000	18	9.12216e-06
NC_030851.1	28000001	28100000	9	5.16516e-06
NC_030851.1	28100001	28200000	21	1.24194e-05
NC_030851.1	28200001	28300000	15	7.03384e-06
NC_030851.1	28300001	28400000	3	2.74729e-06
NC_030851.1	28400001	28500000	13	4.39615e-06
NC_030851.1	28500001	28600000	4	6.59366e-07
NC_030851.1	28600001	28700000	20	1.15402e-05
NC_030851.1	28700001	28800000	19	1.13204e-05
NC_030851.1	28800001	28900000	7	6.04416e-06
NC_030851.1	28900001	29000000	5	1.64842e-06
NC_030851.1	29000001	29100000	21	1.67059e-05
NC_030851.1	29100001	29200000	5	4.94516e-06
NC_030851.1	29200001	29300000	17	1.56065e-05
NC_030851.1	29300001	29400000	19	8.90242e-06
NC_030851.1	29400001	29500000	26	1.07716e-05
NC_030851.1	29500001	29600000	21	1.00017e-05
NC_030851.1	29600001	29700000	7	3.62658e-06
NC_030851.1	29700001	29800000	14	1.13198e-05
NC_030851.1	29800001	29900000	13	1.19789e-05
NC_030851.1	29900001	30000000	27	3.04443e-05
NC_030851.1	30000001	30100000	9	7.9125e-06
NC_030851.1	30100001	30200000	32	3.00067e-05
NC_030851.1	30200001	30300000	19	1.31886e-05
NC_030851.1	30300001	30400000	22	1.62666e-05
NC_030851.1	30400001	30500000	13	9.01186e-06
NC_030851.1	30500001	30600000	5	3.51663e-06
NC_030851.1	30600001	30700000	1	3.18682e-06
NC_030851.1	30700001	30800000	4	1.8682e-06
NC_030851.1	30800001	30900000	9	4.50581e-06
NC_030851.1	30900001	31000000	12	6.04455e-06
NC_030851.1	31000001	31100000	30	3.49525e-05
NC_030851.1	31100001	31200000	15	1.32981e-05
NC_030851.1	31200001	31300000	5	5.49478e-07
NC_030851.1	31300001	31400000	29	1.37395e-05
NC_030851.1	31400001	31500000	16	2.03318e-05
NC_030851.1	31500001	31600000	15	1.07703e-05
NC_030851.1	31600001	31700000	30	2.6269e-05
NC_030851.1	31700001	31800000	18	1.36282e-05
NC_030851.1	31800001	31900000	25	2.16528e-05
NC_030851.1	31900001	32000000	10	1.10995e-05
NC_030851.1	32000001	32100000	22	1.1101e-05
NC_030851.1	32100001	32200000	22	1.70359e-05
NC_030851.1	32200001	32300000	16	1.18695e-05
NC_030851.1	32300001	32400000	39	3.53929e-05
NC_030851.1	32400001	32500000	27	1.82455e-05
NC_030851.1	32500001	32600000	23	2.48386e-05
NC_030851.1	32600001	32700000	10	5.05536e-06
NC_030851.1	32700001	32800000	16	1.13198e-05
NC_030851.1	32800001	32900000	13	3.62679e-06
NC_030851.1	32900001	33000000	5	4.61552e-06
NC_030851.1	33000001	33100000	35	2.1984e-05
NC_030851.1	33100001	33200000	12	6.59403e-06
NC_030851.1	33200001	33300000	20	1.83538e-05
NC_030851.1	33300001	33400000	11	9.01166e-06
NC_030851.1	33400001	33500000	16	1.01109e-05
NC_030851.1	33500001	33600000	6	3.73641e-06
NC_030851.1	33600001	33700000	14	1.60454e-05
NC_030851.1	33700001	33800000	7	1.09898e-06
NC_030851.1	33800001	33900000	10	3.73659e-06
NC_030851.1	33900001	34000000	27	1.0332e-05
NC_030851.1	34000001	34100000	35	2.22036e-05
NC_030851.1	34100001	34200000	17	1.28586e-05
NC_030851.1	34200001	34300000	4	2.08797e-06
NC_030851.1	34300001	34400000	20	7.25406e-06
NC_030851.1	34400001	34500000	22	1.28593e-05
NC_030851.1	34500001	34600000	74	5.55239e-05
NC_030851.1	34600001	34700000	36	2.58305e-05
NC_030851.1	34700001	34800000	79	7.65208e-05
NC_030851.1	34800001	34900000	11	7.36326e-06
NC_030851.1	34900001	35000000	36	3.34145e-05
NC_030851.1	35000001	35100000	6	5.71452e-06
NC_030851.1	35100001	35200000	19	1.13203e-05
NC_030851.1	35200001	35300000	27	1.4948e-05
NC_030851.1	35300001	35400000	21	1.25295e-05
NC_030851.1	35400001	35500000	24	2.11026e-05
NC_030851.1	35500001	35600000	4	6.59366e-07
NC_030851.1	35700001	35800000	36	1.73677e-05
NC_030851.1	35800001	35900000	17	9.89136e-06
NC_030851.1	35900001	36000000	32	2.4511e-05
NC_030851.1	36000001	36100000	9	1.34071e-05
NC_030851.1	36100001	36200000	17	8.46271e-06
NC_030851.1	36200001	36300000	27	2.65977e-05
NC_030851.1	36300001	36400000	25	8.24354e-06
NC_030851.1	36400001	36500000	19	1.02213e-05
NC_030851.1	36500001	36600000	40	3.02285e-05
NC_030851.1	36600001	36700000	68	5.56322e-05
NC_030851.1	36700001	36800000	54	4.1336e-05
NC_030851.1	36800001	36900000	52	3.22103e-05
NC_030851.1	36900001	37000000	35	2.27541e-05
NC_030851.1	37000001	37100000	22	1.57167e-05
NC_030851.1	37100001	37200000	10	8.79177e-06
NC_030851.1	37200001	37300000	21	1.17603e-05
NC_030851.1	37300001	37400000	32	1.9236e-05
NC_030851.1	37400001	37500000	10	1.01107e-05
NC_030851.1	37500001	37600000	8	1.31878e-06
NC_030851.1	37600001	37700000	34	1.54989e-05
NC_030851.1	37700001	37800000	20	1.42879e-05
NC_030851.1	37800001	37900000	15	1.12101e-05
NC_030851.1	37900001	38000000	16	1.60455e-05
NC_030851.1	38000001	38100000	18	1.29689e-05
NC_030851.1	38100001	38200000	57	1.73713e-05
NC_030851.1	38200001	38300000	25	1.80258e-05
NC_030851.1	38300001	38400000	45	2.37455e-05
NC_030851.1	38400001	38500000	53	4.81518e-05
NC_030851.1	38500001	38600000	39	2.92403e-05
NC_030851.1	38600001	38700000	38	1.33014e-05
NC_030851.1	38700001	38800000	34	1.40703e-05
NC_030851.1	38800001	38900000	5	2.30778e-06
NC_030851.1	38900001	39000000	33	3.12143e-05
NC_030851.1	39000001	39100000	62	0.000116967
NC_030851.1	39100001	39200000	40	2.00068e-05
NC_030851.1	39200001	39300000	52	4.41939e-05
NC_030851.1	39300001	39400000	64	2.75973e-05
NC_030851.1	39400001	39500000	88	4.77272e-05
NC_030851.1	39500001	39600000	22	1.07712e-05
NC_030851.1	39600001	39700000	38	2.29743e-05
NC_030851.1	39700001	39800000	53	6.62885e-05
NC_030851.1	39800001	39900000	85	6.11408e-05
NC_030851.1	39900001	40000000	63	2.74868e-05
NC_030851.1	40000001	40100000	56	4.34239e-05
NC_030851.1	40100001	40200000	49	2.74836e-05
NC_030851.1	40200001	40300000	57	3.16632e-05
NC_030851.1	40300001	40400000	12	7.80292e-06
NC_030851.1	40400001	40500000	46	2.6383e-05
NC_030851.1	40500001	40600000	56	3.24322e-05
NC_030851.1	40600001	40700000	41	1.8358e-05
NC_030851.1	40700001	40800000	49	2.41856e-05
NC_030851.1	40800001	40900000	61	2.68269e-05
NC_030851.1	40900001	41000000	57	2.92453e-05
NC_030851.1	41000001	41100000	66	3.68333e-05
NC_030851.1	41100001	41200000	39	2.04462e-05
NC_030851.1	41200001	41300000	8	6.59386e-06
NC_030852.1	1	100000	1	2.19781e-06
NC_030852.1	100001	200000	22	1.40683e-05
NC_030852.1	200001	300000	67	3.03463e-05
NC_030852.1	300001	400000	20	6.70446e-06
NC_030852.1	400001	500000	21	5.93522e-06
NC_030852.1	500001	600000	47	2.66037e-05
NC_030852.1	600001	700000	45	1.96782e-05
NC_030852.1	700001	800000	78	3.91463e-05
NC_030852.1	800001	900000	11	6.15437e-06
NC_030852.1	900001	1000000	44	1.38513e-05
NC_030852.1	1000001	1100000	4	4.39578e-07
NC_030852.1	1100001	1200000	36	8.46439e-06
NC_030852.1	1200001	1300000	52	2.68251e-05
NC_030852.1	1300001	1400000	22	8.02358e-06
NC_030852.1	1400001	1500000	29	1.58281e-05
NC_030852.1	1500001	1600000	34	1.49492e-05
NC_030852.1	1600001	1700000	22	5.71544e-06
NC_030852.1	1700001	1800000	50	5.33157e-05
NC_030852.1	1800001	1900000	32	1.8246e-05
NC_030852.1	1900001	2000000	7	2.52763e-06
NC_030852.1	2000001	2100000	24	1.19805e-05
NC_030852.1	2100001	2200000	108	4.89482e-05
NC_030852.1	2200001	2300000	27	1.08817e-05
NC_030852.1	2300001	2400000	53	1.88005e-05
NC_030852.1	2400001	2500000	14	4.50609e-06
NC_030852.1	2500001	2600000	10	1.12096e-05
NC_030852.1	2600001	2700000	20	1.62662e-05
NC_030852.1	2700001	2800000	42	5.92488e-05
NC_030852.1	2800001	2900000	39	3.82533e-05
NC_030852.1	2900001	3000000	10	8.24245e-06
NC_030852.1	3000001	3100000	21	9.89199e-06
NC_030852.1	3100001	3200000	6	2.8573e-06
NC_030852.1	3200001	3300000	18	1.97829e-05
NC_030852.1	3300001	3400000	22	1.04416e-05
NC_030852.1	3500001	3600000	6	7.03329e-06
NC_030852.1	3600001	3700000	34	5.16656e-06
NC_030852.1	3700001	3800000	49	1.82498e-05
NC_030852.1	3900001	4000000	13	2.9674e-06
NC_030852.1	4100001	4200000	56	6.15649e-05
NC_030852.1	4200001	4300000	13	8.24267e-06
NC_030852.1	4300001	4400000	116	9.22854e-05
NC_030852.1	4400001	4500000	29	2.38516e-05
NC_030852.1	4600001	4700000	1	1.09891e-07
NC_030852.1	4700001	4800000	7	1.97815e-06
NC_030852.1	4800001	4900000	28	1.32999e-05
NC_030852.1	4900001	5000000	28	1.61578e-05
NC_030852.1	5000001	5100000	38	2.01167e-05
NC_030852.1	5100001	5200000	12	6.37421e-06
NC_030852.1	5200001	5300000	8	4.61571e-06
NC_030852.1	5300001	5400000	9	4.83554e-06
NC_030852.1	5400001	5500000	22	6.1551e-06
NC_030852.1	5500001	5600000	14	7.25359e-06
NC_030852.1	5600001	5700000	6	1.64845e-06
NC_030852.1	5700001	5800000	8	1.53858e-06
NC_030852.1	5800001	5900000	6	1.53855e-06
NC_030852.1	5900001	6000000	1	1.09891e-07
NC_030852.1	6000001	6100000	6	2.85729e-06
NC_030852.1	6100001	6200000	41	1.96773e-05
NC_030852.1	6200001	6300000	12	2.96737e-06
NC_030852.1	6300001	6400000	3	3.2968e-07
NC_030852.1	6400001	6500000	9	6.26425e-06
NC_030852.1	6500001	6600000	2	2.19785e-07
NC_030852.1	6600001	6700000	75	5.14607e-05
NC_030852.1	6700001	6800000	17	3.18734e-06
NC_030852.1	6800001	6900000	19	3.84684e-06
NC_030852.1	6900001	7000000	30	1.81362e-05
NC_030852.1	7000001	7100000	3	1.5385e-06
NC_030852.1	7100001	7200000	21	9.01256e-06
NC_030852.1	7200001	7300000	15	2.74765e-06
NC_030852.1	7300001	7400000	6	1.75834e-06
NC_030852.1	7400001	7500000	42	2.57224e-05
NC_030852.1	7500001	7600000	30	9.45315e-06
NC_030852.1	7600001	7700000	4	1.09894e-06
NC_030852.1	7700001	7800000	9	2.30789e-06
NC_030852.1	7800001	7900000	15	2.19813e-06
NC_030852.1	7900001	8000000	6	1.20886e-06
NC_030852.1	8000001	8100000	10	1.86831e-06
NC_030852.1	8100001	8200000	26	1.20908e-05
NC_030852.1	8200001	8300000	25	8.90313e-06
NC_030852.1	8300001	8400000	4	4.39578e-07
NC_030852.1	8400001	8500000	3	1.86818e-06
NC_030852.1	8500001	8600000	17	3.29723e-06
NC_030852.1	8600001	8700000	14	3.29713e-06
NC_030852.1	8700001	8800000	11	1.42873e-06
NC_030852.1	8800001	8900000	11	2.08813e-06
NC_030852.1	8900001	9000000	20	4.94599e-06
NC_030852.1	9000001	9100000	31	1.40697e-05
NC_030852.1	9100001	9200000	13	7.36351e-06
NC_030852.1	9200001	9300000	30	7.58455e-06
NC_030852.1	9300001	9400000	19	8.35306e-06
NC_030852.1	9400001	9500000	4	6.59366e-07
NC_030852.1	9500001	9600000	11	6.04447e-06
NC_030852.1	9600001	9700000	16	1.97833e-06
NC_030852.1	9700001	9800000	35	1.72582e-05
NC_030852.1	9800001	9900000	27	1.53882e-05
NC_030852.1	9900001	10000000	3	1.20883e-06
NC_030852.1	10000001	10100000	15	1.6486e-06
NC_030852.1	10100001	10200000	6	2.08803e-06
NC_030852.1	10200001	10300000	8	1.31878e-06
NC_030852.1	10300001	10400000	18	7.14405e-06
NC_030852.1	10400001	10500000	7	7.69284e-07
NC_030852.1	10600001	10700000	23	8.4632e-06
NC_030852.1	10700001	10800000	17	3.07742e-06
NC_030852.1	10800001	10900000	4	7.69261e-07
NC_030852.1	10900001	11000000	26	9.78246e-06
NC_030852.1	11000001	11100000	14	2.41791e-06
NC_030852.1	11100001	11200000	44	1.15433e-05
NC_030852.1	11200001	11300000	11	2.30794e-06
NC_030852.1	11300001	11400000	23	9.12281e-06
NC_030852.1	11400001	11500000	51	1.71509e-05
NC_030852.1	11500001	11600000	41	8.24499e-06
NC_030852.1	11600001	11700000	4	2.96711e-06
NC_030852.1	11700001	11800000	6	2.85728e-06
NC_030852.1	11900001	12000000	32	1.68181e-05
NC_030852.1	12000001	12100000	28	1.86857e-05
NC_030852.1	12100001	12200000	16	5.9349e-06
NC_030852.1	12200001	12300000	41	1.45108e-05
NC_030852.1	12300001	12400000	3	9.89038e-07
NC_030852.1	12400001	12500000	22	8.57314e-06
NC_030852.1	12500001	12600000	10	2.85741e-06
NC_030852.1	12600001	12700000	23	8.46331e-06
NC_030852.1	12700001	12800000	1	1.20879e-06
NC_030852.1	12800001	12900000	11	3.95645e-06
NC_030852.1	12900001	13000000	29	6.70516e-06
NC_030852.1	13000001	13100000	13	4.61593e-06
NC_030852.1	13100001	13200000	9	1.2089e-06
NC_030852.1	13200001	13300000	22	1.47281e-05
NC_030852.1	13300001	13400000	6	3.40676e-06
NC_030852.1	13400001	13500000	44	1.8359e-05
NC_030852.1	13500001	13600000	29	3.26446e-05
NC_030852.1	13600001	13700000	45	2.52847e-05
NC_030852.1	13800001	13900000	74	2.6282e-05
NC_030852.1	13900001	14000000	7	1.86826e-06
NC_030852.1	14000001	14100000	11	6.81377e-06
NC_030852.1	14100001	14200000	24	4.39663e-06
NC_030852.1	14200001	14300000	31	1.20913e-05
NC_030852.1	14300001	14400000	18	6.92423e-06
NC_030852.1	14400001	14500000	10	2.85741e-06
NC_030852.1	14500001	14600000	13	4.06641e-06
NC_030852.1	14600001	14700000	44	2.35248e-05
NC_030852.1	14700001	14800000	44	2.33051e-05
NC_030852.1	14800001	14900000	12	3.29708e-06
NC_030852.1	14900001	15000000	20	8.57284e-06
NC_030852.1	15000001	15100000	43	2.17664e-05
NC_030852.1	15100001	15200000	13	8.68216e-06
NC_030852.1	15200001	15300000	6	4.61555e-06
NC_030852.1	15300001	15400000	35	1.49494e-05
NC_030852.1	15400001	15500000	16	9.12204e-06
NC_030852.1	15500001	15600000	11	2.96734e-06
NC_030852.1	15600001	15700000	33	1.26412e-05
NC_030852.1	15700001	15800000	11	3.84654e-06
NC_030852.1	15800001	15900000	17	8.79242e-06
NC_030852.1	15900001	16000000	45	2.28659e-05
NC_030852.1	16000001	16100000	3	3.2968e-07
NC_030852.1	16100001	16200000	3	9.89039e-07
NC_030852.1	16200001	16300000	14	8.46253e-06
NC_030852.1	16300001	16400000	18	6.15487e-06
NC_030852.1	16400001	16500000	52	3.41901e-05
NC_030852.1	16500001	16600000	16	1.40675e-05
NC_030852.1	16600001	16700000	11	1.02206e-05
NC_030852.1	16700001	16800000	13	2.96738e-06
NC_030852.1	16800001	16900000	30	5.71592e-06
NC_030852.1	16900001	17000000	26	2.04431e-05
NC_030852.1	17000001	17100000	15	1.53864e-05
NC_030852.1	17100001	17200000	19	5.49545e-06
NC_030852.1	17200001	17300000	55	2.26484e-05
NC_030852.1	17300001	17400000	21	6.15507e-06
NC_030852.1	17400001	17500000	45	1.58307e-05
NC_030852.1	17500001	17600000	1	9.89016e-07
NC_030852.1	17600001	17700000	29	1.75869e-05
NC_030852.1	17700001	17800000	24	5.93541e-06
NC_030852.1	17800001	17900000	25	6.92468e-06
NC_030852.1	17900001	18000000	26	9.45275e-06
NC_030852.1	18100001	18200000	25	6.48501e-06
NC_030852.1	18200001	18300000	19	6.04497e-06
NC_030852.1	18300001	18400000	1	4.39565e-07
NC_030852.1	18400001	18500000	11	1.64853e-06
NC_030852.1	18500001	18600000	22	1.00019e-05
NC_030852.1	18600001	18700000	5	3.95617e-06
NC_030852.1	18700001	18800000	20	9.78176e-06
NC_030852.1	18800001	18900000	3	3.29678e-06
NC_030852.1	18900001	19000000	1	9.89016e-07
NC_030852.1	19100001	19200000	6	1.64845e-06
NC_030852.1	19200001	19300000	22	7.14432e-06
NC_030852.1	19400001	19500000	17	4.28641e-06
NC_030852.1	19500001	19600000	56	2.1769e-05
NC_030852.1	19600001	19700000	13	2.52779e-06
NC_030852.1	19700001	19800000	33	1.429e-05
NC_030852.1	19800001	19900000	15	2.30803e-06
NC_030852.1	19900001	20000000	5	5.49478e-07
NC_030852.1	20000001	20100000	1	1.09891e-07
NC_030852.1	20100001	20200000	10	5.49496e-06
NC_030852.1	20200001	20300000	47	3.66076e-05
NC_030852.1	20300001	20400000	7	1.64846e-06
NC_030852.1	20400001	20500000	44	2.19862e-05
NC_030852.1	20500001	20600000	35	1.17619e-05
NC_030852.1	20600001	20700000	11	4.61583e-06
NC_030852.1	20700001	20800000	41	2.89111e-05
NC_030852.1	20800001	20900000	14	1.08804e-05
NC_030852.1	20900001	21000000	6	6.5938e-07
NC_030852.1	21000001	21100000	6	2.19792e-06
NC_030852.1	21100001	21200000	17	2.02225e-05
NC_030852.1	21200001	21300000	37	4.39682e-05
NC_030852.1	21300001	21400000	43	1.83588e-05
NC_030852.1	21400001	21500000	16	1.00014e-05
NC_030852.1	21500001	21600000	5	2.30779e-06
NC_030852.1	21600001	21700000	49	3.36401e-05
NC_030852.1	21700001	21800000	31	1.1102e-05
NC_030852.1	21800001	21900000	18	6.1548e-06
NC_030852.1	21900001	22000000	20	1.187e-05
NC_030852.1	22000001	22100000	10	4.39596e-06
NC_030852.1	22100001	22200000	9	1.077e-05
NC_030852.1	22200001	22300000	19	1.24196e-05
NC_030852.1	22300001	22400000	33	2.25332e-05
NC_030852.1	22400001	22500000	20	1.04413e-05
NC_030852.1	22500001	22600000	30	1.81364e-05
NC_030852.1	22600001	22700000	41	1.80283e-05
NC_030852.1	22700001	22800000	9	8.35218e-06
NC_030852.1	22800001	22900000	4	1.09894e-06
NC_030852.1	22900001	23000000	4	8.79154e-07
NC_030852.1	23000001	23100000	1	1.09891e-07
NC_030852.1	23100001	23200000	8	2.63755e-06
NC_030852.1	23200001	23300000	18	5.0558e-06
NC_030852.1	23300001	23400000	13	1.02207e-05
NC_030852.1	23400001	23500000	27	8.68344e-06
NC_030852.1	23500001	23600000	9	4.94546e-06
NC_030852.1	23600001	23700000	51	3.05621e-05
NC_030852.1	23700001	23800000	11	8.57215e-06
NC_030852.1	23800001	23900000	5	9.89059e-07
NC_030852.1	23900001	24000000	40	1.25322e-05
NC_030852.1	24000001	24100000	3	6.5936e-07
NC_030852.1	24100001	24200000	14	1.53867e-06
NC_030852.1	24200001	24300000	40	3.12185e-05
NC_030852.1	24300001	24400000	25	1.30795e-05
NC_030852.1	24400001	24500000	52	3.84784e-05
NC_030852.1	24500001	24600000	26	2.86866e-05
NC_030852.1	24600001	24700000	70	3.79349e-05
NC_030852.1	24700001	24800000	43	4.188e-05
NC_030852.1	24800001	24900000	31	1.1212e-05
NC_030852.1	24900001	25000000	63	5.55229e-05
NC_030852.1	25000001	25100000	48	5.43061e-05
NC_030852.1	25100001	25200000	43	2.84722e-05
NC_030852.1	25200001	25300000	20	1.45079e-05
NC_030852.1	25300001	25400000	48	3.40784e-05
NC_030852.1	25400001	25500000	60	4.62853e-05
NC_030852.1	25500001	25600000	23	1.73658e-05
NC_030852.1	25600001	25700000	68	3.70537e-05
NC_030852.1	25700001	25800000	52	3.51778e-05
NC_030852.1	25800001	25900000	37	1.58292e-05
NC_030852.1	25900001	26000000	49	2.60542e-05
NC_030852.1	26000001	26100000	26	1.13213e-05
NC_030852.1	26100001	26200000	39	2.14356e-05
NC_030852.1	26200001	26300000	20	2.67069e-05
NC_030852.1	26300001	26400000	35	3.0228e-05
NC_030852.1	26400001	26500000	45	5.65017e-05
NC_030852.1	26500001	26600000	45	4.9466e-05
NC_030852.1	26600001	26700000	42	2.88014e-05
NC_030852.1	26700001	26800000	33	2.01155e-05
NC_030852.1	26800001	26900000	47	3.3857e-05
NC_030852.1	26900001	27000000	107	3.07991e-05
NC_030852.1	27000001	27100000	29	1.73667e-05
NC_030852.1	27100001	27200000	50	3.6279e-05
NC_030852.1	27200001	27300000	52	3.66097e-05
NC_030852.1	27300001	27400000	78	7.05905e-05
NC_030852.1	27400001	27500000	54	3.54002e-05
NC_030852.1	27500001	27600000	63	4.44185e-05
NC_030852.1	27600001	27700000	68	5.66239e-05
NC_030852.1	27700001	27800000	72	0.000101692
NC_030852.1	27800001	27900000	86	5.49844e-05
NC_030852.1	27900001	28000000	51	1.07744e-05
NC_030852.1	28000001	28100000	13	7.80306e-06
NC_030852.1	28100001	28200000	31	1.4839e-05
NC_030852.1	28200001	28300000	55	5.78267e-05
NC_030852.1	28300001	28400000	21	1.84643e-05
NC_030852.1	28400001	28500000	57	6.13404e-05
NC_030852.1	28500001	28600000	4	3.077e-06
NC_030852.1	28600001	28700000	52	3.61694e-05
NC_030852.1	28700001	28800000	62	9.24529e-05
NC_030852.1	28800001	28900000	38	4.23163e-05
NC_030852.1	28900001	29000000	55	4.02371e-05
NC_030852.1	29000001	29100000	22	2.15419e-05
NC_030852.1	29100001	29200000	49	1.86893e-05
NC_030852.1	29200001	29300000	16	1.132e-05
NC_030852.1	29300001	29400000	58	5.49682e-05
NC_030852.1	29400001	29500000	78	0.000116985
NC_030852.1	29500001	29600000	34	3.1326e-05
NC_030852.1	29600001	29700000	24	2.75866e-05
NC_030852.1	29700001	29800000	50	3.61677e-05
NC_030852.1	29800001	29900000	74	8.41129e-05
NC_030852.1	29900001	30000000	36	3.5502e-05
NC_030852.1	30000001	30100000	46	4.78193e-05
NC_030852.1	30100001	30200000	67	4.88141e-05
NC_030852.1	30200001	30300000	79	7.03674e-05
NC_030852.1	30300001	30400000	57	5.2987e-05
NC_030852.1	30400001	30500000	32	2.5611e-05
NC_030852.1	30500001	30600000	63	5.3319e-05
NC_030852.1	30600001	30700000	39	3.37437e-05
NC_030852.1	30700001	30800000	45	2.924e-05
NC_030852.1	30800001	30900000	51	2.66039e-05
NC_030852.1	30900001	31000000	24	2.18713e-05
NC_030852.1	31000001	31100000	21	2.16509e-05
NC_030852.1	31100001	31200000	36	2.07744e-05
NC_030852.1	31200001	31300000	38	3.96798e-05
NC_030852.1	31300001	31400000	34	2.00049e-05
NC_030852.1	31400001	31500000	28	1.72563e-05
NC_030852.1	31500001	31600000	80	6.2566e-05
NC_030852.1	31600001	31700000	25	2.1542e-05
NC_030852.1	31700001	31800000	40	3.81415e-05
NC_030852.1	31800001	31900000	28	1.9125e-05
NC_030852.1	31900001	32000000	37	4.95703e-05
NC_030852.1	32000001	32100000	84	5.23425e-05
NC_030852.1	32100001	32200000	57	3.99063e-05
NC_030852.1	32200001	32300000	18	1.74746e-05
NC_030852.1	32300001	32400000	40	3.99005e-05
NC_030852.1	32400001	32500000	78	3.69466e-05
NC_030852.1	32500001	32600000	60	5.12301e-05
NC_030852.1	32600001	32700000	30	1.81361e-05
NC_030852.1	32700001	32800000	40	4.2647e-05
NC_030852.1	32800001	32900000	20	2.71455e-05
NC_030852.1	32900001	33000000	34	3.13261e-05
NC_030852.1	33000001	33100000	23	1.85741e-05
NC_030852.1	33100001	33200000	27	3.34122e-05
NC_030852.1	33200001	33300000	26	1.54975e-05
NC_030852.1	33300001	33400000	35	3.91299e-05
NC_030852.1	33400001	33500000	69	5.51908e-05
NC_030852.1	33500001	33600000	39	2.79203e-05
NC_030852.1	33600001	33700000	43	3.56154e-05
NC_030852.1	33700001	33800000	36	4.12177e-05
NC_030852.1	33800001	33900000	32	1.9565e-05
NC_030852.1	33900001	34000000	55	2.97935e-05
NC_030852.1	34000001	34100000	53	4.2763e-05
NC_030852.1	34100001	34200000	37	2.9128e-05
NC_030852.1	34200001	34300000	62	4.7274e-05
NC_030852.1	34300001	34400000	46	2.63833e-05
NC_030852.1	34400001	34500000	32	2.25327e-05
NC_030852.1	34500001	34600000	49	2.37457e-05
NC_030852.1	34600001	34700000	28	2.52799e-05
NC_030852.1	34700001	34800000	15	1.30785e-05
NC_030852.1	34800001	34900000	57	3.56212e-05
NC_030852.1	34900001	35000000	201	6.12125e-05
NC_030852.1	35000001	35100000	37	3.29745e-05
NC_030852.1	35100001	35200000	61	3.8699e-05
NC_030852.1	35200001	35300000	39	2.23146e-05
NC_030852.1	35300001	35400000	111	0.000134278
NC_030852.1	35400001	35500000	47	3.48467e-05
NC_030852.1	35500001	35600000	27	3.68178e-05
NC_030852.1	35600001	35700000	60	5.7821e-05
NC_030852.1	35700001	35800000	65	3.18861e-05
NC_030852.1	35800001	35900000	57	3.2873e-05
NC_030852.1	35900001	36000000	79	2.27632e-05
NC_030852.1	36000001	36100000	36	2.46215e-05
NC_030852.1	36100001	36200000	19	1.03312e-05
NC_030852.1	36200001	36300000	30	1.91254e-05
NC_030852.1	36300001	36400000	2	2.19785e-07
NC_030853.1	1	100000	73	5.99234e-05
NC_030853.1	100001	200000	36	1.62685e-05
NC_030853.1	200001	300000	128	8.26127e-05
NC_030853.1	300001	400000	60	2.86958e-05
NC_030853.1	400001	500000	74	3.92552e-05
NC_030853.1	500001	600000	42	2.87997e-05
NC_030853.1	600001	700000	46	2.47341e-05
NC_030853.1	700001	800000	37	8.46448e-06
NC_030853.1	800001	900000	60	3.63907e-05
NC_030853.1	900001	1000000	79	5.43182e-05
NC_030853.1	1000001	1100000	40	2.14359e-05
NC_030853.1	1100001	1200000	35	1.41801e-05
NC_030853.1	1200001	1300000	67	3.40851e-05
NC_030853.1	1300001	1400000	84	5.94897e-05
NC_030853.1	1400001	1500000	23	2.26413e-05
NC_030853.1	1500001	1600000	58	5.10135e-05
NC_030853.1	1600001	1700000	55	3.56201e-05
NC_030853.1	1700001	1800000	33	1.87966e-05
NC_030853.1	1800001	1900000	106	6.08245e-05
NC_030853.1	1900001	2000000	24	1.3629e-05
NC_030853.1	2000001	2100000	10	5.60481e-06
NC_030853.1	2100001	2200000	95	6.07096e-05
NC_030853.1	2200001	2300000	67	4.33201e-05
NC_030853.1	2300001	2400000	45	1.46214e-05
NC_030853.1	2400001	2500000	24	2.20922e-05
NC_030853.1	2500001	2600000	20	1.34087e-05
NC_030853.1	2600001	2700000	22	1.53874e-05
NC_030853.1	2700001	2800000	43	1.30821e-05
NC_030853.1	2800001	2900000	35	2.02257e-05
NC_030853.1	2900001	3000000	37	2.09959e-05
NC_030853.1	3000001	3100000	34	2.25341e-05
NC_030853.1	3100001	3200000	12	3.62678e-06
NC_030853.1	3200001	3300000	40	3.84728e-05
NC_030853.1	3300001	3400000	39	2.0007e-05
NC_030853.1	3400001	3500000	2	2.19785e-07
NC_030853.1	3500001	3600000	17	3.40714e-06
NC_030853.1	3600001	3700000	48	5.90307e-05
NC_030853.1	3700001	3800000	16	8.13297e-06
NC_030853.1	3800001	3900000	10	1.13194e-05
NC_030853.1	3900001	4000000	42	3.44062e-05
NC_030853.1	4000001	4100000	11	3.84655e-06
NC_030853.1	4100001	4200000	17	4.61611e-06
NC_030853.1	4200001	4300000	52	3.30916e-05
NC_030853.1	4300001	4400000	18	1.28586e-05
NC_030853.1	4400001	4500000	8	5.49479e-06
NC_030853.1	4500001	4600000	32	2.97861e-05
NC_030853.1	4600001	4700000	5	2.52758e-06
NC_030853.1	4700001	4800000	21	1.01117e-05
NC_030853.1	4800001	4900000	15	6.26456e-06
NC_030853.1	4900001	5000000	34	1.90165e-05
NC_030853.1	5000001	5100000	5	2.74737e-06
NC_030853.1	5100001	5200000	18	6.92416e-06
NC_030853.1	5200001	5300000	6	1.86824e-06
NC_030853.1	5300001	5400000	36	1.57192e-05
NC_030853.1	5400001	5500000	11	3.84655e-06
NC_030853.1	5500001	5600000	5	2.08801e-06
NC_030853.1	5600001	5700000	21	7.80373e-06
NC_030853.1	5700001	5800000	4	8.79154e-07
NC_030853.1	5800001	5900000	24	9.12287e-06
NC_030853.1	5900001	6000000	34	1.90166e-05
NC_030853.1	6000001	6100000	4	1.7583e-06
NC_030853.1	6100001	6200000	15	1.57157e-05
NC_030853.1	6200001	6300000	37	1.33012e-05
NC_030853.1	6300001	6400000	33	1.36305e-05
NC_030853.1	6400001	6500000	26	2.54988e-05
NC_030853.1	6500001	6600000	36	2.29732e-05
NC_030853.1	6600001	6700000	40	3.12193e-05
NC_030853.1	6700001	6800000	40	1.78082e-05
NC_030853.1	6800001	6900000	12	1.53864e-06
NC_030853.1	6900001	7000000	8	1.64848e-06
NC_030853.1	7000001	7100000	15	3.51699e-06
NC_030853.1	7100001	7200000	27	1.92345e-05
NC_030853.1	7200001	7300000	9	5.2751e-06
NC_030853.1	7300001	7400000	70	6.21175e-05
NC_030853.1	7400001	7500000	9	5.60477e-06
NC_030853.1	7500001	7600000	22	1.6926e-05
NC_030853.1	7600001	7700000	7	5.93439e-06
NC_030853.1	7700001	7800000	126	9.3728e-05
NC_030853.1	7800001	7900000	83	7.22455e-05
NC_030853.1	7900001	8000000	6	4.50573e-06
NC_030853.1	8000001	8100000	43	4.43001e-05
NC_030853.1	8100001	8200000	29	2.64898e-05
NC_030853.1	8200001	8300000	67	4.87091e-05
NC_030853.1	8300001	8400000	27	1.69272e-05
NC_030853.1	8400001	8500000	27	1.39593e-05
NC_030853.1	8500001	8600000	59	2.95755e-05
NC_030853.1	8600001	8700000	18	1.07709e-05
NC_030853.1	8700001	8800000	28	1.06619e-05
NC_030853.1	8800001	8900000	49	2.01189e-05
NC_030853.1	8900001	9000000	4	2.74735e-06
NC_030853.1	9000001	9100000	1	1.09891e-07
NC_030853.1	9100001	9200000	30	1.94556e-05
NC_030853.1	9200001	9300000	22	1.05515e-05
NC_030853.1	9300001	9400000	24	1.27498e-05
NC_030853.1	9400001	9500000	27	2.09935e-05
NC_030853.1	9500001	9600000	70	4.84896e-05
NC_030853.1	9600001	9700000	79	5.15717e-05
NC_030853.1	9700001	9800000	38	2.57222e-05
NC_030853.1	9800001	9900000	29	2.00049e-05
NC_030853.1	9900001	10000000	3	1.5385e-06
NC_030853.1	10000001	10100000	46	2.12178e-05
NC_030853.1	10100001	10200000	45	2.4625e-05
NC_030853.1	10200001	10300000	68	2.02326e-05
NC_030853.1	10300001	10400000	37	1.57195e-05
NC_030853.1	10400001	10500000	22	6.70467e-06
NC_030853.1	10500001	10600000	2	2.19785e-07
NC_030853.1	10600001	10700000	26	1.02222e-05
NC_030853.1	10700001	10800000	3	7.69252e-07
NC_030853.1	10800001	10900000	14	9.67144e-06
NC_030853.1	10900001	11000000	39	1.27518e-05
NC_030853.1	11000001	11100000	21	1.47278e-05
NC_030853.1	11100001	11200000	40	2.14357e-05
NC_030853.1	11200001	11300000	16	9.67158e-06
NC_030853.1	11300001	11400000	2	6.59353e-07
NC_030853.1	11400001	11500000	6	1.31876e-06
NC_030853.1	11500001	11600000	11	5.49501e-06
NC_030853.1	11600001	11700000	33	1.53892e-05
NC_030853.1	11700001	11800000	21	5.49559e-06
NC_030853.1	11800001	11900000	23	8.35343e-06
NC_030853.1	12000001	12100000	5	1.20885e-06
NC_030853.1	12100001	12200000	34	1.36306e-05
NC_030853.1	12300001	12400000	21	2.17618e-05
NC_030853.1	12400001	12500000	26	1.02223e-05
NC_030853.1	12500001	12600000	3	5.49467e-07
NC_030853.1	12600001	12700000	23	1.50577e-05
NC_030853.1	12700001	12800000	15	1.143e-05
NC_030853.1	12800001	12900000	60	2.97962e-05
NC_030853.1	12900001	13000000	41	3.078e-05
NC_030853.1	13000001	13100000	18	5.1657e-06
NC_030853.1	13100001	13200000	16	7.91312e-06
NC_030853.1	13200001	13300000	21	8.46304e-06
NC_030853.1	13300001	13400000	13	6.15455e-06
NC_030853.1	13400001	13500000	47	1.05542e-05
NC_030853.1	13500001	13600000	21	3.18747e-06
NC_030853.1	13600001	13700000	39	8.13492e-06
NC_030853.1	13700001	13800000	10	5.49499e-06
NC_030853.1	13800001	13900000	17	8.68267e-06
NC_030853.1	13900001	14000000	23	4.61639e-06
NC_030853.1	14000001	14100000	17	6.70432e-06
NC_030853.1	14100001	14200000	17	5.71512e-06
NC_030853.1	14200001	14300000	24	1.36291e-05
NC_030853.1	14400001	14500000	24	1.80257e-05
NC_030853.1	14500001	14600000	11	5.60494e-06
NC_030853.1	14600001	14700000	18	8.68271e-06
NC_030853.1	14700001	14800000	21	2.20914e-05
NC_030853.1	14800001	14900000	7	1.20887e-06
NC_030853.1	14900001	15000000	24	7.80396e-06
NC_030853.1	15000001	15100000	16	4.39626e-06
NC_030853.1	15100001	15200000	25	1.54977e-05
NC_030853.1	15200001	15300000	11	4.72573e-06
NC_030853.1	15300001	15400000	40	4.57287e-05
NC_030853.1	15400001	15500000	20	1.79149e-05
NC_030853.1	15500001	15600000	45	1.13236e-05
NC_030853.1	15600001	15700000	24	5.60565e-06
NC_030853.1	15700001	15800000	13	2.6377e-06
NC_030853.1	15800001	15900000	11	1.07702e-05
NC_030853.1	15900001	16000000	18	1.38482e-05
NC_030853.1	16000001	16100000	22	1.83546e-05
NC_030853.1	16100001	16200000	18	1.20897e-05
NC_030853.1	16200001	16300000	22	2.26407e-05
NC_030853.1	16300001	16400000	59	5.10141e-05
NC_030853.1	16400001	16500000	23	2.24212e-05
NC_030853.1	16500001	16600000	36	1.70382e-05
NC_030853.1	16600001	16700000	15	9.01222e-06
NC_030853.1	16700001	16800000	6	2.96718e-06
NC_030853.1	16800001	16900000	20	1.20899e-05
NC_030853.1	16900001	17000000	22	9.56227e-06
NC_030853.1	17000001	17100000	15	5.1655e-06
NC_030853.1	17100001	17200000	27	7.80415e-06
NC_030853.1	17200001	17300000	9	1.86829e-06
NC_030853.1	17300001	17400000	21	1.5387e-05
NC_030853.1	17400001	17500000	17	2.16507e-05
NC_030853.1	17500001	17600000	31	5.12199e-05
NC_030853.1	17600001	17700000	2	2.19785e-07
NC_030853.1	17700001	17800000	5	7.69268e-07
NC_030853.1	17800001	17900000	84	3.95902e-05
NC_030853.1	17900001	18000000	13	3.29711e-06
NC_030853.1	18000001	18100000	24	9.56236e-06
NC_030853.1	18100001	18200000	36	2.4513e-05
NC_030853.1	18200001	18300000	26	8.46362e-06
NC_030853.1	18300001	18400000	14	4.50605e-06
NC_030853.1	18400001	18500000	44	3.023e-05
NC_030853.1	18500001	18600000	18	8.13305e-06
NC_030853.1	18600001	18700000	16	8.24295e-06
NC_030853.1	18700001	18800000	4	6.59366e-07
NC_030853.1	18800001	18900000	56	3.26538e-05
NC_030853.1	18900001	19000000	24	8.1337e-06
NC_030853.1	19000001	19100000	28	1.24206e-05
NC_030853.1	19100001	19200000	29	1.31902e-05
NC_030853.1	19200001	19300000	29	1.84655e-05
NC_030853.1	19300001	19400000	7	1.43962e-05
NC_030853.1	19400001	19500000	28	2.40708e-05
NC_030853.1	19500001	19600000	28	2.18732e-05
NC_030853.1	19600001	19700000	4	4.39578e-07
NC_030853.1	19700001	19800000	8	6.15413e-06
NC_030853.1	19800001	19900000	2	2.19785e-07
NC_030853.1	19900001	20000000	30	1.53886e-05
NC_030853.1	20000001	20100000	33	2.39625e-05
NC_030853.1	20100001	20200000	5	4.94524e-06
NC_030853.1	20200001	20300000	7	2.08805e-06
NC_030853.1	20300001	20400000	12	2.63766e-06
NC_030853.1	20400001	20500000	67	5.69472e-05
NC_030853.1	20500001	20600000	35	2.14349e-05
NC_030853.1	20600001	20700000	47	2.39658e-05
NC_030853.1	20700001	20800000	61	3.89198e-05
NC_030853.1	20800001	20900000	31	1.5718e-05
NC_030853.1	20900001	21000000	31	2.2972e-05
NC_030853.1	21000001	21100000	22	3.24226e-05
NC_030853.1	21100001	21200000	29	2.34119e-05
NC_030853.1	21200001	21300000	24	1.52779e-05
NC_030853.1	21300001	21400000	105	5.59834e-05
NC_030853.1	21400001	21500000	21	1.07712e-05
NC_030853.1	21500001	21600000	15	7.91304e-06
NC_030853.1	21600001	21700000	10	4.39595e-06
NC_030853.1	21700001	21800000	13	1.07703e-05
NC_030853.1	21800001	21900000	41	2.41834e-05
NC_030853.1	21900001	22000000	59	4.3208e-05
NC_030853.1	22000001	22100000	31	1.02227e-05
NC_030853.1	22100001	22200000	58	7.25594e-05
NC_030853.1	22200001	22300000	86	4.08e-05
NC_030853.1	22300001	22400000	39	2.6492e-05
NC_030853.1	22400001	22500000	43	1.39616e-05
NC_030853.1	22500001	22600000	50	2.97927e-05
NC_030853.1	22600001	22700000	30	1.72567e-05
NC_030853.1	22700001	22800000	19	1.29689e-05
NC_030853.1	22800001	22900000	34	2.13247e-05
NC_030853.1	22900001	23000000	54	2.50667e-05
NC_030853.1	23000001	23100000	23	6.81465e-06
NC_030853.1	23100001	23200000	27	1.28599e-05
NC_030853.1	23200001	23300000	15	1.14298e-05
NC_030853.1	23300001	23400000	57	1.40734e-05
NC_030853.1	23400001	23500000	29	1.97849e-05
NC_030853.1	23500001	23600000	51	2.66046e-05
NC_030853.1	23600001	23700000	67	4.26602e-05
NC_030853.1	23700001	23800000	26	1.5058e-05
NC_030853.1	23800001	23900000	96	4.01423e-05
NC_030853.1	23900001	24000000	44	1.80288e-05
NC_030853.1	24000001	24100000	36	1.61588e-05
NC_030853.1	24100001	24200000	82	2.85926e-05
NC_030853.1	24200001	24300000	28	1.14314e-05
NC_030853.1	24300001	24400000	14	1.16495e-05
NC_030853.1	24400001	24500000	63	4.35389e-05
NC_030853.1	24500001	24600000	13	7.91291e-06
NC_030853.1	24600001	24700000	23	9.4524e-06
NC_030853.1	24700001	24800000	31	1.352e-05
NC_030853.1	24800001	24900000	17	7.25383e-06
NC_030853.1	24900001	25000000	21	7.4739e-06
NC_030853.1	25000001	25100000	21	7.36406e-06
NC_030853.1	25100001	25200000	83	2.26545e-05
NC_030853.1	25200001	25300000	43	1.26422e-05
NC_030853.1	25300001	25400000	29	1.91255e-05
NC_030853.1	25400001	25500000	49	2.75935e-05
NC_030853.1	25500001	25600000	63	3.21041e-05
NC_030853.1	25600001	25700000	70	3.26578e-05
NC_030853.1	25700001	25800000	88	4.7179e-05
NC_030853.1	25800001	25900000	24	1.253e-05
NC_030853.1	25900001	26000000	36	2.38525e-05
NC_030853.1	26000001	26100000	67	3.01278e-05
NC_030853.1	26100001	26200000	54	2.72659e-05
NC_030853.1	26200001	26300000	73	4.66232e-05
NC_030853.1	26300001	26400000	63	3.88121e-05
NC_030853.1	26400001	26500000	35	2.19843e-05
NC_030853.1	26500001	26600000	29	1.53884e-05
NC_030853.1	26600001	26700000	22	8.02347e-06
NC_030853.1	26700001	26800000	36	2.5942e-05
NC_030853.1	26800001	26900000	33	2.0555e-05
NC_030853.1	26900001	27000000	111	5.77466e-05
NC_030853.1	27000001	27100000	38	2.4073e-05
NC_030853.1	27100001	27200000	48	3.68264e-05
NC_030853.1	27200001	27300000	65	4.01317e-05
NC_030853.1	27300001	27400000	36	3.07781e-05
NC_030853.1	27400001	27500000	40	1.81381e-05
NC_030853.1	27500001	27600000	27	1.38492e-05
NC_030853.1	27600001	27700000	38	2.51723e-05
NC_030853.1	27700001	27800000	10	8.13253e-06
NC_030853.1	27800001	27900000	37	3.28667e-05
NC_030853.1	27900001	28000000	22	1.74755e-05
NC_030853.1	28000001	28100000	34	2.86884e-05
NC_030853.1	28100001	28200000	57	5.77166e-05
NC_030853.1	28200001	28300000	51	3.19912e-05
NC_030853.1	28300001	28400000	60	6.849e-05
NC_030853.1	28400001	28500000	25	2.68178e-05
NC_030853.1	28500001	28600000	48	4.91396e-05
NC_030853.1	28600001	28700000	103	8.89764e-05
NC_030853.1	28700001	28800000	34	2.66012e-05
NC_030853.1	28800001	28900000	35	4.04508e-05
NC_030853.1	28900001	29000000	55	1.20941e-05
NC_030853.1	29000001	29100000	40	3.51765e-05
NC_030853.1	29100001	29200000	63	5.65115e-05
NC_030853.1	29200001	29300000	30	4.70411e-05
NC_030853.1	29300001	29400000	51	3.94664e-05
NC_030853.1	29400001	29500000	46	1.79197e-05
NC_030853.1	29500001	29600000	59	4.83754e-05
NC_030853.1	29600001	29700000	60	6.15678e-05
NC_030853.1	29700001	29800000	71	7.97149e-05
NC_030853.1	29800001	29900000	61	6.60737e-05
NC_030853.1	29900001	30000000	50	5.12256e-05
NC_030853.1	30000001	30100000	88	0.000105453
NC_030853.1	30100001	30200000	61	7.93771e-05
NC_030853.1	30200001	30300000	53	3.25426e-05
NC_030853.1	30300001	30400000	73	1.96838e-05
NC_030853.1	30400001	30500000	26	1.92346e-05
NC_030853.1	30500001	30600000	39	1.80283e-05
NC_030853.1	30600001	30700000	55	2.00097e-05
NC_030853.1	30700001	30800000	88	4.50897e-05
NC_030853.1	30800001	30900000	40	3.2647e-05
NC_030853.1	30900001	31000000	60	2.71566e-05
NC_030853.1	31000001	31100000	28	1.40692e-05
NC_030853.1	31100001	31200000	40	2.08861e-05
NC_030853.1	31200001	31300000	59	3.39726e-05
NC_030853.1	31300001	31400000	74	5.26705e-05
NC_030853.1	31400001	31500000	48	3.74857e-05
NC_030853.1	31500001	31600000	55	5.49622e-05
NC_030853.1	31600001	31700000	84	4.7285e-05
NC_030853.1	31700001	31800000	37	2.78092e-05
NC_030853.1	31800001	31900000	37	8.46441e-06
NC_030854.1	1	100000	41	3.26452e-05
NC_030854.1	100001	200000	39	4.11099e-05
NC_030854.1	200001	300000	54	3.69375e-05
NC_030854.1	300001	400000	59	4.08965e-05
NC_030854.1	400001	500000	56	2.08897e-05
NC_030854.1	500001	600000	56	3.12238e-05
NC_030854.1	600001	700000	48	2.06676e-05
NC_030854.1	700001	800000	43	4.28715e-05
NC_030854.1	800001	900000	96	5.83956e-05
NC_030854.1	900001	1000000	58	3.58412e-05
NC_030854.1	1000001	1100000	44	2.96807e-05
NC_030854.1	1100001	1200000	60	6.42026e-05
NC_030854.1	1200001	1300000	101	4.72952e-05
NC_030854.1	1300001	1400000	93	5.70753e-05
NC_030854.1	1400001	1500000	83	4.12386e-05
NC_030854.1	1500001	1600000	48	2.3306e-05
NC_030854.1	1600001	1700000	33	3.17655e-05
NC_030854.1	1700001	1800000	75	3.24384e-05
NC_030854.1	1800001	1900000	70	2.57302e-05
NC_030854.1	1900001	2000000	56	3.39714e-05
NC_030854.1	2000001	2100000	54	2.02294e-05
NC_030854.1	2100001	2200000	37	1.76975e-05
NC_030854.1	2200001	2300000	43	2.18755e-05
NC_030854.1	2300001	2400000	49	2.85831e-05
NC_030854.1	2400001	2500000	65	4.59574e-05
NC_030854.1	2500001	2600000	48	3.71554e-05
NC_030854.1	2600001	2700000	44	3.58357e-05
NC_030854.1	2700001	2800000	8	2.85733e-06
NC_030854.1	2800001	2900000	77	8.82928e-05
NC_030854.1	2900001	3000000	47	2.85816e-05
NC_030854.1	3000001	3100000	55	3.30906e-05
NC_030854.1	3100001	3200000	53	2.71553e-05
NC_030854.1	3200001	3300000	28	1.5608e-05
NC_030854.1	3300001	3400000	14	1.70344e-05
NC_030854.1	3400001	3500000	34	3.08871e-05
NC_030854.1	3500001	3600000	31	2.24227e-05
NC_030854.1	3600001	3700000	60	4.04601e-05
NC_030854.1	3700001	3800000	29	2.48405e-05
NC_030854.1	3800001	3900000	10	2.19801e-06
NC_030854.1	3900001	4000000	2	1.3187e-06
NC_030854.1	4000001	4100000	41	3.83633e-05
NC_030854.1	4100001	4200000	60	6.33263e-05
NC_030854.1	4200001	4300000	27	3.82479e-05
NC_030854.1	4300001	4400000	35	1.64885e-05
NC_030854.1	4400001	4500000	22	1.5607e-05
NC_030854.1	4500001	4600000	48	2.69338e-05
NC_030854.1	4600001	4700000	14	1.27485e-05
NC_030854.1	4700001	4800000	13	7.25359e-06
NC_030854.1	4800001	4900000	5	1.64843e-06
NC_030854.1	4900001	5000000	9	3.95635e-06
NC_030854.1	5000001	5100000	22	1.73658e-05
NC_030854.1	5100001	5200000	62	5.31034e-05
NC_030854.1	5200001	5300000	15	4.1764e-06
NC_030854.1	5300001	5400000	15	7.69322e-06
NC_030854.1	5400001	5500000	7	3.95626e-06
NC_030854.1	5500001	5600000	8	5.38493e-06
NC_030854.1	5600001	5700000	15	5.93481e-06
NC_030854.1	5700001	5800000	6	3.51664e-06
NC_030854.1	5800001	5900000	13	1.06602e-05
NC_030854.1	5900001	6000000	30	1.0772e-05
NC_030854.1	6000001	6100000	29	1.47291e-05
NC_030854.1	6100001	6200000	39	1.29717e-05
NC_030854.1	6200001	6300000	28	2.18724e-05
NC_030854.1	6300001	6400000	28	2.02238e-05
NC_030854.1	6400001	6500000	21	1.36286e-05
NC_030854.1	6500001	6600000	16	1.26387e-05
NC_030854.1	6600001	6700000	34	3.22065e-05
NC_030854.1	6700001	6800000	5	2.52758e-06
NC_030854.1	6800001	6900000	19	6.48464e-06
NC_030854.1	6900001	7000000	7	2.52762e-06
NC_030854.1	7000001	7100000	6	1.31876e-06
NC_030854.1	7100001	7200000	10	5.38508e-06
NC_030854.1	7200001	7300000	49	2.85837e-05
NC_030854.1	7300001	7400000	41	2.20959e-05
NC_030854.1	7400001	7500000	83	4.26679e-05
NC_030854.1	7500001	7600000	65	3.60643e-05
NC_030854.1	7600001	7700000	47	1.29727e-05
NC_030854.1	7700001	7800000	17	6.4845e-06
NC_030854.1	7800001	7900000	30	1.57184e-05
NC_030854.1	7900001	8000000	19	1.01115e-05
NC_030854.1	8000001	8100000	14	2.01116e-05
NC_030854.1	8100001	8200000	19	1.01115e-05
NC_030854.1	8200001	8300000	11	4.28613e-06
NC_030854.1	8300001	8400000	12	2.08816e-06
NC_030854.1	8400001	8500000	12	6.9237e-06
NC_030854.1	8500001	8600000	18	1.18696e-05
NC_030854.1	8600001	8700000	18	1.17598e-05
NC_030854.1	8700001	8800000	25	9.56258e-06
NC_030854.1	8800001	8900000	25	2.8576e-05
NC_030854.1	8900001	9000000	18	8.13319e-06
NC_030854.1	9000001	9100000	1	1.09891e-07
NC_030854.1	9100001	9200000	10	3.7366e-06
NC_030854.1	9200001	9300000	35	2.57211e-05
NC_030854.1	9300001	9400000	14	8.46246e-06
NC_030854.1	9400001	9500000	9	4.94539e-06
NC_030854.1	9500001	9600000	4	4.39578e-07
NC_030854.1	9600001	9700000	21	1.07713e-05
NC_030854.1	9700001	9800000	49	1.35226e-05
NC_030854.1	9800001	9900000	15	6.04479e-06
NC_030854.1	9900001	10000000	28	2.27527e-05
NC_030854.1	10000001	10100000	29	2.08841e-05
NC_030854.1	10100001	10200000	5	7.69268e-07
NC_030854.1	10200001	10300000	16	6.70425e-06
NC_030854.1	10400001	10500000	4	2.74733e-06
NC_030854.1	10500001	10600000	22	6.15508e-06
NC_030854.1	10600001	10700000	13	7.6932e-06
NC_030854.1	10700001	10800000	15	4.83581e-06
NC_030854.1	10800001	10900000	10	8.46206e-06
NC_030854.1	10900001	11000000	20	6.37481e-06
NC_030854.1	11000001	11100000	36	2.30833e-05
NC_030854.1	11100001	11200000	19	7.36386e-06
NC_030854.1	11200001	11300000	35	2.08848e-05
NC_030854.1	11300001	11400000	32	1.68176e-05
NC_030854.1	11500001	11600000	10	4.39597e-06
NC_030854.1	11600001	11700000	14	6.59417e-06
NC_030854.1	11700001	11800000	6	2.4177e-06
NC_030854.1	11800001	11900000	26	1.06618e-05
NC_030854.1	11900001	12000000	11	7.69289e-06
NC_030854.1	12000001	12100000	7	2.63754e-06
NC_030854.1	12100001	12200000	23	4.50648e-06
NC_030854.1	12200001	12300000	23	5.71551e-06
NC_030854.1	12300001	12400000	8	2.08807e-06
NC_030854.1	12400001	12500000	35	1.43999e-05
NC_030854.1	12600001	12700000	21	3.84692e-06
NC_030854.1	12700001	12800000	27	6.70501e-06
NC_030854.1	12800001	12900000	15	5.60519e-06
NC_030854.1	12900001	13000000	19	3.07749e-06
NC_030854.1	13100001	13200000	12	5.49511e-06
NC_030854.1	13200001	13300000	27	7.47446e-06
NC_030854.1	13300001	13400000	21	6.92441e-06
NC_030854.1	13400001	13500000	24	2.0883e-05
NC_030854.1	13500001	13600000	4	4.39578e-07
NC_030854.1	13600001	13700000	22	5.71546e-06
NC_030854.1	13700001	13800000	26	1.22006e-05
NC_030854.1	13800001	13900000	4	1.53852e-06
NC_030854.1	13900001	14000000	13	8.46238e-06
NC_030854.1	14000001	14100000	15	8.68234e-06
NC_030854.1	14100001	14200000	15	8.9021e-06
NC_030854.1	14200001	14300000	14	1.48365e-05
NC_030854.1	14300001	14400000	20	1.45078e-05
NC_030854.1	14400001	14500000	4	8.79155e-07
NC_030854.1	14500001	14600000	12	4.7258e-06
NC_030854.1	14600001	14700000	33	1.04426e-05
NC_030854.1	14700001	14800000	12	5.60498e-06
NC_030854.1	14800001	14900000	14	1.03309e-05
NC_030854.1	14900001	15000000	16	6.92407e-06
NC_030854.1	15000001	15100000	16	1.154e-05
NC_030854.1	15100001	15200000	9	3.18706e-06
NC_030854.1	15200001	15300000	3	3.2968e-07
NC_030854.1	15300001	15400000	1	3.29673e-07
NC_030854.1	15400001	15500000	19	8.57277e-06
NC_030854.1	15500001	15600000	29	1.46188e-05
NC_030854.1	15600001	15700000	9	2.08809e-06
NC_030854.1	15700001	15800000	13	4.17631e-06
NC_030854.1	15800001	15900000	19	6.15494e-06
NC_030854.1	15900001	16000000	62	3.6063e-05
NC_030854.1	16000001	16100000	10	6.59396e-06
NC_030854.1	16100001	16200000	25	7.58415e-06
NC_030854.1	16200001	16300000	27	1.45086e-05
NC_030854.1	16300001	16400000	6	2.08802e-06
NC_030854.1	16500001	16600000	36	1.90169e-05
NC_030854.1	16600001	16700000	49	1.3083e-05
NC_030854.1	16700001	16800000	37	1.05531e-05
NC_030854.1	16800001	16900000	12	6.59404e-06
NC_030854.1	16900001	17000000	13	2.08818e-06
NC_030854.1	17000001	17100000	37	1.67085e-05
NC_030854.1	17200001	17300000	14	6.26455e-06
NC_030854.1	17300001	17400000	15	6.04477e-06
NC_030854.1	17400001	17500000	1	7.69236e-07
NC_030854.1	17500001	17600000	14	5.93478e-06
NC_030854.1	17600001	17700000	26	9.89241e-06
NC_030854.1	17700001	17800000	11	3.62674e-06
NC_030854.1	17900001	18000000	25	9.45269e-06
NC_030854.1	18000001	18100000	9	2.08808e-06
NC_030854.1	18100001	18200000	11	1.14294e-05
NC_030854.1	18200001	18300000	6	9.89069e-07
NC_030854.1	18300001	18400000	29	1.01125e-05
NC_030854.1	18400001	18500000	6	2.63749e-06
NC_030854.1	18500001	18600000	15	7.80315e-06
NC_030854.1	18600001	18700000	19	2.13215e-05
NC_030854.1	18700001	18800000	23	1.71461e-05
NC_030854.1	18800001	18900000	16	5.82499e-06
NC_030854.1	19000001	19100000	2	2.19785e-07
NC_030854.1	19100001	19200000	29	6.70516e-06
NC_030854.1	19200001	19300000	10	1.31881e-06
NC_030854.1	19300001	19400000	11	4.9455e-06
NC_030854.1	19400001	19500000	21	6.26494e-06
NC_030854.1	19500001	19600000	26	5.60579e-06
NC_030854.1	19600001	19700000	9	2.19799e-06
NC_030854.1	19700001	19800000	29	4.28646e-05
NC_030854.1	19900001	20000000	13	2.30799e-06
NC_030854.1	20000001	20100000	4	8.79154e-07
NC_030854.1	20100001	20200000	13	3.6268e-06
NC_030854.1	20200001	20300000	26	7.6941e-06
NC_030854.1	20300001	20400000	25	8.79321e-06
NC_030854.1	20400001	20500000	33	6.81536e-06
NC_030854.1	20500001	20600000	1	1.09891e-07
NC_030854.1	20600001	20700000	11	3.51685e-06
NC_030854.1	20700001	20800000	18	1.28592e-05
NC_030854.1	20800001	20900000	18	1.8684e-05
NC_030854.1	20900001	21000000	1	1.09891e-07
NC_030854.1	21000001	21100000	8	1.75838e-06
NC_030854.1	21100001	21200000	24	2.2092e-05
NC_030854.1	21200001	21300000	25	4.50659e-06
NC_030854.1	21300001	21400000	14	4.61595e-06
NC_030854.1	21400001	21500000	11	1.64853e-06
NC_030854.1	21500001	21600000	5	2.30779e-06
NC_030854.1	21600001	21700000	26	1.81352e-05
NC_030854.1	21700001	21800000	22	1.12109e-05
NC_030854.1	21800001	21900000	9	5.60477e-06
NC_030854.1	21900001	22000000	12	6.59398e-06
NC_030854.1	22000001	22100000	9	1.1759e-05
NC_030854.1	22100001	22200000	16	1.28589e-05
NC_030854.1	22200001	22300000	9	1.6485e-06
NC_030854.1	22300001	22400000	3	2.30774e-06
NC_030854.1	22400001	22500000	11	7.03356e-06
NC_030854.1	22500001	22600000	11	8.68193e-06
NC_030854.1	22600001	22700000	11	4.7257e-06
NC_030854.1	22700001	22800000	4	1.20884e-06
NC_030854.1	22800001	22900000	23	1.11011e-05
NC_030854.1	22900001	23000000	38	1.9347e-05
NC_030854.1	23000001	23100000	16	1.07707e-05
NC_030854.1	23100001	23200000	23	1.242e-05
NC_030854.1	23200001	23300000	22	1.31891e-05
NC_030854.1	23300001	23400000	15	1.27486e-05
NC_030854.1	23400001	23500000	44	1.97878e-05
NC_030854.1	23500001	23600000	10	2.52771e-06
NC_030854.1	23600001	23700000	12	6.92373e-06
NC_030854.1	23700001	23800000	22	3.95689e-06
NC_030854.1	23800001	23900000	13	5.71496e-06
NC_030854.1	23900001	24000000	30	3.79203e-05
NC_030854.1	24000001	24100000	4	4.39578e-07
NC_030854.1	24100001	24200000	26	2.34107e-05
NC_030854.1	24200001	24300000	2	1.97806e-06
NC_030854.1	24300001	24400000	1	3.29673e-07
NC_030854.1	24400001	24500000	37	2.08854e-05
NC_030854.1	24600001	24700000	24	1.36289e-05
NC_030854.1	24700001	24800000	30	1.15417e-05
NC_030854.1	24800001	24900000	1	1.09891e-07
NC_030854.1	24900001	25000000	4	6.59366e-07
NC_030854.1	25100001	25200000	12	8.35238e-06
NC_030854.1	25200001	25300000	28	2.34106e-05
NC_030854.1	25300001	25400000	14	1.03309e-05
NC_030854.1	25400001	25500000	15	1.15394e-05
NC_030854.1	25500001	25600000	16	1.04409e-05
NC_030854.1	25600001	25700000	25	5.38589e-06
NC_030854.1	25800001	25900000	11	6.04444e-06
NC_030854.1	25900001	26000000	14	7.47336e-06
NC_030854.1	26000001	26100000	18	1.70352e-05
NC_030854.1	26100001	26200000	15	8.13292e-06
NC_030854.1	26200001	26300000	33	1.09922e-05
NC_030854.1	26300001	26400000	9	9.12145e-06
NC_030854.1	26400001	26500000	20	1.15405e-05
NC_030854.1	26500001	26600000	60	7.12381e-05
NC_030854.1	26600001	26700000	4	1.42863e-06
NC_030854.1	26700001	26800000	9	1.8683e-06
NC_030854.1	26900001	27000000	27	1.61569e-05
NC_030854.1	27000001	27100000	41	1.69291e-05
NC_030854.1	27100001	27200000	22	1.29694e-05
NC_030854.1	27200001	27300000	37	3.98994e-05
NC_030854.1	27300001	27400000	27	9.23298e-06
NC_030854.1	27400001	27500000	26	3.49514e-05
NC_030854.1	27500001	27600000	31	1.33003e-05
NC_030854.1	27600001	27700000	24	1.82451e-05
NC_030854.1	27700001	27800000	45	5.85912e-05
NC_030854.1	27800001	27900000	1	1.64836e-06
NC_030854.1	27900001	28000000	12	1.0001e-05
NC_030854.1	28000001	28100000	41	3.8474e-05
NC_030854.1	28100001	28200000	35	1.5609e-05
NC_030854.1	28200001	28300000	15	4.83581e-06
NC_030854.1	28300001	28400000	30	1.86857e-05
NC_030854.1	28400001	28500000	10	3.8465e-06
NC_030854.1	28500001	28600000	28	5.49598e-06
NC_030854.1	28600001	28700000	35	1.37406e-05
NC_030854.1	28700001	28800000	32	1.5499e-05
NC_030854.1	28800001	28900000	32	1.96751e-05
NC_030854.1	28900001	29000000	40	1.37413e-05
NC_030854.1	29000001	29100000	12	1.79134e-05
NC_030854.1	29100001	29200000	18	1.46171e-05
NC_030854.1	29200001	29300000	26	2.18728e-05
NC_030854.1	29300001	29400000	22	4.72628e-06
NC_030854.1	29400001	29500000	42	2.09964e-05
NC_030854.1	29500001	29600000	83	3.20008e-05
NC_030854.1	29600001	29700000	147	0.000173164
NC_030854.1	29700001	29800000	31	1.87957e-05
NC_030854.1	29800001	29900000	29	1.83556e-05
NC_030854.1	29900001	30000000	61	2.47386e-05
NC_030854.1	30000001	30100000	59	1.64924e-05
NC_030854.1	30100001	30200000	73	8.59805e-05
NC_030854.1	30200001	30300000	33	1.37402e-05
NC_030854.1	30300001	30400000	14	4.28627e-06
NC_030854.1	30400001	30500000	55	2.63857e-05
NC_030854.1	30500001	30600000	50	2.58351e-05
NC_030854.1	30600001	30700000	50	1.49517e-05
NC_030854.1	30700001	30800000	44	1.38515e-05
NC_030854.1	30800001	30900000	46	5.10065e-05
NC_030854.1	30900001	31000000	24	8.02374e-06
NC_030854.1	31000001	31100000	29	1.93451e-05
NC_030854.1	31100001	31200000	20	4.94597e-06
NC_030854.1	31200001	31300000	12	2.19805e-06
NC_030854.1	31300001	31400000	18	6.26475e-06
NC_030854.1	31400001	31500000	70	2.82593e-05
NC_030854.1	31500001	31600000	1	9.89016e-07
NC_030854.1	31600001	31700000	5	9.89059e-07
NC_030854.1	31700001	31800000	4	4.39578e-07
NC_030854.1	31800001	31900000	70	1.48448e-05
NC_030854.1	31900001	32000000	20	9.45222e-06
NC_030854.1	32000001	32100000	56	1.49528e-05
NC_030854.1	32100001	32200000	41	1.85779e-05
NC_030854.1	32200001	32300000	28	7.69424e-06
NC_030854.1	32300001	32400000	47	1.55011e-05
NC_030854.1	32400001	32500000	54	2.09989e-05
NC_030854.1	32500001	32600000	33	1.62685e-05
NC_030854.1	32600001	32700000	8	4.8355e-06
NC_030854.1	32700001	32800000	18	4.83595e-06
NC_030854.1	32800001	32900000	4	4.39578e-07
NC_030854.1	32900001	33000000	5	4.83535e-06
NC_030854.1	33000001	33100000	62	2.10005e-05
NC_030854.1	33100001	33200000	63	4.01285e-05
NC_030854.1	33200001	33300000	39	1.84675e-05
NC_030854.1	33300001	33400000	47	2.26466e-05
NC_030854.1	33400001	33500000	12	6.37428e-06
NC_030854.1	33500001	33600000	43	2.2096e-05
NC_030854.1	33600001	33700000	56	2.6606e-05
NC_030854.1	33700001	33800000	62	1.66029e-05
NC_030854.1	33800001	33900000	44	2.9021e-05
NC_030854.1	33900001	34000000	25	6.26519e-06
NC_030854.1	34000001	34100000	28	6.04559e-06
NC_030854.1	34100001	34200000	9	1.97819e-06
NC_030854.1	34200001	34300000	50	2.72639e-05
NC_030854.1	34300001	34400000	43	3.01196e-05
NC_030854.1	34400001	34500000	21	7.47393e-06
NC_030854.1	34500001	34600000	22	1.14308e-05
NC_030854.1	34600001	34700000	55	5.21091e-05
NC_030854.1	34700001	34800000	30	1.86854e-05
NC_030854.1	34800001	34900000	99	9.55706e-05
NC_030854.1	34900001	35000000	75	1.77047e-05
NC_030854.1	35000001	35100000	47	5.96906e-05
NC_030854.1	35100001	35200000	44	1.93478e-05
NC_030854.1	35200001	35300000	15	2.67057e-05
NC_030854.1	35300001	35400000	40	1.63796e-05
NC_030854.1	35400001	35500000	36	3.18773e-05
NC_030854.1	35500001	35600000	30	3.60524e-05
NC_030854.1	35600001	35700000	32	2.38523e-05
NC_030854.1	35700001	35800000	60	2.38582e-05
NC_030854.1	35800001	35900000	81	2.21048e-05
NC_030854.1	35900001	36000000	34	1.52787e-05
NC_030854.1	36000001	36100000	49	1.93486e-05
NC_030854.1	36100001	36200000	57	3.51783e-05
NC_030854.1	36200001	36300000	19	1.29688e-05
NC_030854.1	36300001	36400000	197	0.000119321
NC_030854.1	36400001	36500000	45	2.28662e-05
NC_030854.1	36500001	36600000	55	2.64967e-05
NC_030854.1	36600001	36700000	58	3.85883e-05
NC_030854.1	36700001	36800000	56	3.3642e-05
NC_030854.1	36800001	36900000	72	2.86986e-05
NC_030854.1	36900001	37000000	88	4.047e-05
NC_030854.1	37000001	37100000	77	4.27731e-05
NC_030854.1	37100001	37200000	24	1.49476e-05
NC_030854.1	37200001	37300000	68	3.25458e-05
NC_030854.1	37300001	37400000	36	1.6708e-05
NC_030854.1	37400001	37500000	58	1.13249e-05
NC_030854.1	37500001	37600000	78	3.07898e-05
NC_030854.1	37600001	37700000	100	4.21239e-05
NC_030854.1	37700001	37800000	88	5.08056e-05
NC_030854.1	37800001	37900000	79	5.62994e-05
NC_030854.1	37900001	38000000	47	2.90218e-05
NC_030854.1	38000001	38100000	42	4.53953e-05
NC_030854.1	38100001	38200000	106	0.000106128
NC_030854.1	38200001	38300000	120	7.10614e-05
NC_030854.1	38300001	38400000	41	3.56133e-05
NC_030854.1	38400001	38500000	71	6.17886e-05
NC_030854.1	38500001	38600000	127	0.000108791
NC_030854.1	38600001	38700000	132	0.000107148
NC_030854.1	38700001	38800000	87	6.73016e-05
NC_030854.1	38800001	38900000	59	7.28803e-05
NC_030854.1	38900001	39000000	54	3.73784e-05
NC_030854.1	39000001	39100000	87	6.33376e-05
NC_030854.1	39100001	39200000	43	2.72613e-05
NC_030854.1	39200001	39300000	31	1.97847e-05
NC_030854.1	39300001	39400000	9	1.3188e-06
NC_030855.1	1	100000	85	5.7515e-05
NC_030855.1	100001	200000	2	4.39569e-07
NC_030855.1	200001	300000	27	3.20939e-05
NC_030855.1	300001	400000	45	4.82567e-05
NC_030855.1	400001	500000	60	4.9693e-05
NC_030855.1	500001	600000	53	2.94643e-05
NC_030855.1	600001	700000	126	4.80755e-05
NC_030855.1	700001	800000	35	1.38505e-05
NC_030855.1	800001	900000	27	1.98944e-05
NC_030855.1	900001	1000000	9	7.58277e-06
NC_030855.1	1000001	1100000	10	2.8574e-06
NC_030855.1	1100001	1200000	47	1.2533e-05
NC_030855.1	1200001	1300000	28	5.05629e-06
NC_030855.1	1300001	1400000	39	1.4071e-05
NC_030855.1	1400001	1500000	60	3.27628e-05
NC_030855.1	1500001	1600000	29	1.22007e-05
NC_030855.1	1600001	1700000	17	4.83591e-06
NC_030855.1	1700001	1800000	40	3.2648e-05
NC_030855.1	1800001	1900000	61	7.01419e-05
NC_030855.1	1900001	2000000	45	5.11148e-05
NC_030855.1	2000001	2100000	25	1.07715e-05
NC_030855.1	2100001	2200000	47	2.96826e-05
NC_030855.1	2200001	2300000	34	2.17635e-05
NC_030855.1	2300001	2400000	11	1.97823e-06
NC_030855.1	2400001	2500000	29	1.31901e-05
NC_030855.1	2500001	2600000	15	1.18696e-05
NC_030855.1	2600001	2700000	10	6.92351e-06
NC_030855.1	2700001	2800000	19	1.91237e-05
NC_030855.1	2800001	2900000	34	2.16542e-05
NC_030855.1	2900001	3000000	48	1.2753e-05
NC_030855.1	3000001	3100000	16	1.28588e-05
NC_030855.1	3100001	3200000	28	8.9034e-06
NC_030855.1	3200001	3300000	3	1.20883e-06
NC_030855.1	3300001	3400000	36	3.70437e-05
NC_030855.1	3400001	3500000	19	1.93432e-05
NC_030855.1	3500001	3600000	23	1.14307e-05
NC_030855.1	3600001	3700000	31	2.0994e-05
NC_030855.1	3700001	3800000	27	1.49484e-05
NC_030855.1	3800001	3900000	26	1.37392e-05
NC_030855.1	4000001	4100000	2	2.19785e-07
NC_030855.1	4100001	4200000	31	1.15417e-05
NC_030855.1	4200001	4300000	22	1.18703e-05
NC_030855.1	4300001	4400000	27	1.00025e-05
NC_030855.1	4400001	4500000	34	1.39602e-05
NC_030855.1	4500001	4600000	19	3.84684e-06
NC_030855.1	4600001	4700000	16	9.67156e-06
NC_030855.1	4700001	4800000	9	3.73656e-06
NC_030855.1	4800001	4900000	23	1.06615e-05
NC_030855.1	4900001	5000000	18	7.69346e-06
NC_030855.1	5000001	5100000	18	6.59443e-06
NC_030855.1	5100001	5200000	32	1.54988e-05
NC_030855.1	5200001	5300000	9	2.08809e-06
NC_030855.1	5300001	5400000	3	3.2968e-07
NC_030855.1	5400001	5500000	2	2.85714e-06
NC_030855.1	5500001	5600000	16	1.53861e-05
NC_030855.1	5600001	5700000	30	1.64873e-05
NC_030855.1	5700001	5800000	10	6.70378e-06
NC_030855.1	5800001	5900000	31	9.0136e-06
NC_030855.1	5900001	6000000	69	7.56455e-05
NC_030855.1	6000001	6100000	13	9.1217e-06
NC_030855.1	6100001	6200000	69	4.48575e-05
NC_030855.1	6200001	6300000	5	2.08801e-06
NC_030855.1	6300001	6400000	29	2.45114e-05
NC_030855.1	6400001	6500000	33	3.34155e-05
NC_030855.1	6500001	6600000	53	3.0673e-05
NC_030855.1	6600001	6700000	4	4.39578e-07
NC_030855.1	6700001	6800000	27	2.61585e-05
NC_030855.1	6800001	6900000	58	1.96808e-05
NC_030855.1	6900001	7000000	27	1.17608e-05
NC_030855.1	7000001	7100000	4	2.19787e-06
NC_030855.1	7100001	7200000	5	6.92322e-06
NC_030855.1	7200001	7300000	24	1.89041e-05
NC_030855.1	7300001	7400000	13	1.64856e-06
NC_030855.1	7400001	7500000	5	4.39575e-06
NC_030855.1	7500001	7600000	9	7.03343e-06
NC_030855.1	7600001	7700000	5	5.82426e-06
NC_030855.1	7700001	7800000	18	1.176e-05
NC_030855.1	7800001	7900000	48	1.31925e-05
NC_030855.1	7900001	8000000	1	3.18682e-06
NC_030855.1	8000001	8100000	2	7.69245e-07
NC_030855.1	8100001	8200000	21	8.573e-06
NC_030855.1	8200001	8300000	19	4.50631e-06
NC_030855.1	8300001	8400000	22	1.04416e-05
NC_030855.1	8400001	8500000	10	4.17618e-06
NC_030855.1	8500001	8600000	6	1.31876e-06
NC_030855.1	8600001	8700000	7	4.28595e-06
NC_030855.1	8700001	8800000	16	5.16559e-06
NC_030855.1	8800001	8900000	9	3.62668e-06
NC_030855.1	8900001	9000000	29	1.72569e-05
NC_030855.1	9000001	9100000	11	2.96733e-06
NC_030855.1	9100001	9200000	8	2.63755e-06
NC_030855.1	9200001	9300000	14	6.04468e-06
NC_030855.1	9300001	9400000	33	1.63786e-05
NC_030855.1	9400001	9500000	39	1.51703e-05
NC_030855.1	9500001	9600000	27	1.5828e-05
NC_030855.1	9600001	9700000	10	3.18711e-06
NC_030855.1	9700001	9800000	37	1.73685e-05
NC_030855.1	9800001	9900000	17	9.01226e-06
NC_030855.1	9900001	10000000	5	9.89059e-07
NC_030855.1	10000001	10100000	7	1.42867e-06
NC_030855.1	10100001	10200000	4	3.73638e-06
NC_030855.1	10200001	10300000	9	3.18708e-06
NC_030855.1	10300001	10400000	10	8.79184e-06
NC_030855.1	10400001	10500000	6	2.08803e-06
NC_030855.1	10500001	10600000	7	6.37397e-06
NC_030855.1	10600001	10700000	31	1.08821e-05
NC_030855.1	10700001	10800000	37	1.24217e-05
NC_030855.1	10800001	10900000	34	8.90396e-06
NC_030855.1	10900001	11000000	16	8.02311e-06
NC_030855.1	11000001	11100000	4	4.39578e-07
NC_030855.1	11100001	11200000	3	9.89037e-07
NC_030855.1	11200001	11300000	11	2.74754e-06
NC_030855.1	11300001	11400000	14	4.61598e-06
NC_030855.1	11500001	11600000	9	1.2089e-06
NC_030855.1	11600001	11700000	22	7.8037e-06
NC_030855.1	11800001	11900000	17	4.72601e-06
NC_030855.1	11900001	12000000	12	1.86835e-06
NC_030855.1	12000001	12100000	17	3.40716e-06
NC_030855.1	12100001	12200000	45	9.12481e-06
NC_030855.1	12200001	12300000	45	1.57204e-05
NC_030855.1	12300001	12400000	14	5.05561e-06
NC_030855.1	12400001	12500000	11	1.20892e-06
NC_030855.1	12500001	12600000	11	2.30793e-06
NC_030855.1	12600001	12700000	21	1.54973e-05
NC_030855.1	12700001	12800000	11	1.59354e-05
NC_030855.1	12800001	12900000	22	1.84645e-05
NC_030855.1	12900001	13000000	28	1.46188e-05
NC_030855.1	13000001	13100000	9	1.01105e-05
NC_030855.1	13100001	13200000	13	1.17593e-05
NC_030855.1	13200001	13300000	1	1.09891e-07
NC_030855.1	13400001	13500000	3	2.96711e-06
NC_030855.1	13500001	13600000	2	2.19785e-07
NC_030855.1	13600001	13700000	13	6.37432e-06
NC_030855.1	13700001	13800000	13	5.05554e-06
NC_030855.1	13800001	13900000	32	1.5609e-05
NC_030855.1	13900001	14000000	20	1.40682e-05
NC_030855.1	14000001	14100000	7	3.29691e-06
NC_030855.1	14200001	14300000	18	4.17654e-06
NC_030855.1	14300001	14400000	16	1.14301e-05
NC_030855.1	14400001	14500000	5	1.42864e-06
NC_030855.1	14500001	14600000	29	1.43993e-05
NC_030855.1	14600001	14700000	29	1.30802e-05
NC_030855.1	14700001	14800000	44	2.19864e-05
NC_030855.1	14800001	14900000	21	9.67216e-06
NC_030855.1	14900001	15000000	23	8.46332e-06
NC_030855.1	15000001	15100000	61	2.30895e-05
NC_030855.1	15100001	15200000	31	1.81366e-05
NC_030855.1	15200001	15300000	67	5.67344e-05
NC_030855.1	15300001	15400000	27	1.68168e-05
NC_030855.1	15400001	15500000	26	1.13213e-05
NC_030855.1	15500001	15600000	18	8.13308e-06
NC_030855.1	15600001	15700000	17	1.17596e-05
NC_030855.1	15700001	15800000	14	5.49514e-06
NC_030855.1	15800001	15900000	6	3.18697e-06
NC_030855.1	15900001	16000000	15	1.23086e-05
NC_030855.1	16000001	16100000	23	1.05515e-05
NC_030855.1	16100001	16200000	12	2.63766e-06
NC_030855.1	16300001	16400000	7	4.72554e-06
NC_030855.1	16400001	16500000	3	1.20882e-06
NC_030855.1	16500001	16600000	41	2.78115e-05
NC_030855.1	16600001	16700000	39	4.22098e-05
NC_030855.1	16700001	16800000	27	1.00023e-05
NC_030855.1	16800001	16900000	17	6.8142e-06
NC_030855.1	16900001	17000000	40	1.82482e-05
NC_030855.1	17000001	17100000	69	3.16671e-05
NC_030855.1	17100001	17200000	6	8.79158e-06
NC_030855.1	17200001	17300000	37	2.35238e-05
NC_030855.1	17300001	17400000	3	1.20882e-06
NC_030855.1	17500001	17600000	20	9.45228e-06
NC_030855.1	17600001	17700000	14	9.78139e-06
[truncated: 1,240 more rows]
