# Supplementary material for: Wild or Introduced? Investigating the Genetic Landscape of Cacao Populations in South America
Source: Ecol Evol. 2025 Jul 22;15(7):e71746. doi: 10.1002/ece3.71746 (PMC12283127; doi:10.1002/ece3.71746)
Supplement: Supplementary file 1 — Appendix S1: Output files for nucleotide diversity (π) and Tajima’s D analyses, providing detailed metrics for population‐level genetic variation across all samples. Appendix S2: Output files for expected heterozygosity (He), observed heterozygosity (Ho), and fixation index (F), summarizing genetic diversity and inbreeding coefficients across the sampled populations. Appendix S3: Principal Component Analysis (PCA) outputs, including loadings and coordinates for all individuals sampled, highlighting population structure and genetic clustering patterns. Appendix S4: Pairwise FST output files, detailing genetic differentiation metrics between sampled populations, reflecting gene flow and isolation patterns. Appendix S5: STRUCTURE analysis outputs, detailing ancestry proportions and admixture patterns for K values ranging from 1 to 8. Here are included the output files for each run and replicate, a summary of likelihood values for all tested conditions, and a graph illustrating the variation in likelihoods as K ranges from 1 to 8. These results provide insights into population genetic structure and the extent of admixture among groups. Table S1: Traceable matchings between the sample names used in this study and the clone designations reported by Motamayor et al. (2008), providing a clear reference for sample identity and origin. * = Not sampled in Motamayor et al. (2008), but sample coming from the same collection and the same region (see Bartley 2005). [file ECE3-15-e71746-s001.zip › Supplementary Materials/Appendix_S1/Nucleotide_Diversity/amelonado_pi_results.windowed.pi]

CHROM	BIN_START	BIN_END	N_VARIANTS	PI
NC_030850.1	1	100000	80	1.36368e-05
NC_030850.1	100001	200000	127	2.07947e-05
NC_030850.1	200001	300000	236	5.1543e-05
NC_030850.1	300001	400000	231	4.91184e-05
NC_030850.1	400001	500000	195	3.12678e-05
NC_030850.1	500001	600000	144	2.44295e-05
NC_030850.1	600001	700000	225	3.86551e-05
NC_030850.1	700001	800000	243	4.73631e-05
NC_030850.1	800001	900000	211	4.5035e-05
NC_030850.1	900001	1000000	152	3.44446e-05
NC_030850.1	1000001	1100000	159	3.47783e-05
NC_030850.1	1100001	1200000	80	1.01178e-05
NC_030850.1	1200001	1300000	139	2.80593e-05
NC_030850.1	1300001	1400000	137	1.7276e-05
NC_030850.1	1400001	1500000	124	2.40944e-05
NC_030850.1	1500001	1600000	64	1.6933e-05
NC_030850.1	1600001	1700000	62	1.25348e-05
NC_030850.1	1700001	1800000	156	3.49956e-05
NC_030850.1	1800001	1900000	127	1.91445e-05
NC_030850.1	1900001	2000000	84	1.80363e-05
NC_030850.1	2000001	2100000	111	1.99113e-05
NC_030850.1	2100001	2200000	149	3.38941e-05
NC_030850.1	2200001	2300000	85	1.59471e-05
NC_030850.1	2300001	2400000	168	3.03785e-05
NC_030850.1	2400001	2500000	125	2.37645e-05
NC_030850.1	2500001	2600000	74	1.25364e-05
NC_030850.1	2600001	2700000	85	1.22079e-05
NC_030850.1	2700001	2800000	108	2.32106e-05
NC_030850.1	2800001	2900000	119	2.1233e-05
NC_030850.1	2900001	3000000	119	2.72837e-05
NC_030850.1	3000001	3100000	126	2.56352e-05
NC_030850.1	3100001	3200000	106	6.47866e-05
NC_030850.1	3200001	3300000	117	2.13427e-05
NC_030850.1	3300001	3400000	160	2.83953e-05
NC_030850.1	3400001	3500000	81	1.30871e-05
NC_030850.1	3500001	3600000	107	2.14504e-05
NC_030850.1	3600001	3700000	134	3.01483e-05
NC_030850.1	3700001	3800000	89	1.58378e-05
NC_030850.1	3800001	3900000	81	1.29772e-05
NC_030850.1	3900001	4000000	75	1.1327e-05
NC_030850.1	4000001	4100000	110	1.68312e-05
NC_030850.1	4100001	4200000	134	2.14565e-05
NC_030850.1	4200001	4300000	106	2.07903e-05
NC_030850.1	4300001	4400000	34	7.03526e-06
NC_030850.1	4400001	4500000	111	2.22212e-05
NC_030850.1	4500001	4600000	137	3.0149e-05
NC_030850.1	4600001	4700000	130	2.45357e-05
NC_030850.1	4700001	4800000	58	1.52831e-05
NC_030850.1	4800001	4900000	59	1.11052e-05
NC_030850.1	4900001	5000000	73	1.84741e-05
NC_030850.1	5000001	5100000	119	2.48634e-05
NC_030850.1	5100001	5200000	91	2.6506e-05
NC_030850.1	5200001	5300000	63	1.22052e-05
NC_030850.1	5300001	5400000	152	3.51054e-05
NC_030850.1	5400001	5500000	98	2.00187e-05
NC_030850.1	5500001	5600000	101	2.15589e-05
NC_030850.1	5600001	5700000	99	4.26753e-05
NC_030850.1	5700001	5800000	105	1.62803e-05
NC_030850.1	5800001	5900000	110	3.68495e-05
NC_030850.1	5900001	6000000	65	1.51741e-05
NC_030850.1	6000001	6100000	89	1.49579e-05
NC_030850.1	6100001	6200000	101	1.79294e-05
NC_030850.1	6200001	6300000	77	1.50659e-05
NC_030850.1	6300001	6400000	71	1.13265e-05
NC_030850.1	6400001	6500000	69	1.08864e-05
NC_030850.1	6500001	6600000	44	1.38517e-05
NC_030850.1	6600001	6700000	134	3.2348e-05
NC_030850.1	6700001	6800000	125	4.82964e-05
NC_030850.1	6800001	6900000	121	2.71741e-05
NC_030850.1	6900001	7000000	17	2.52789e-06
NC_030850.1	7000001	7100000	120	3.67431e-05
NC_030850.1	7100001	7200000	47	1.12138e-05
NC_030850.1	7200001	7300000	88	2.08966e-05
NC_030850.1	7300001	7400000	98	2.95874e-05
NC_030850.1	7400001	7500000	103	3.56379e-05
NC_030850.1	7500001	7600000	78	1.40765e-05
NC_030850.1	7600001	7700000	66	1.40746e-05
NC_030850.1	7700001	7800000	54	2.20984e-05
NC_030850.1	7800001	7900000	67	1.45146e-05
NC_030850.1	7900001	8000000	184	0.000126358
NC_030850.1	8000001	8100000	79	1.52863e-05
NC_030850.1	8100001	8200000	70	1.52847e-05
NC_030850.1	8200001	8300000	156	3.4557e-05
NC_030850.1	8300001	8400000	54	1.20942e-05
NC_030850.1	8400001	8500000	51	1.1544e-05
NC_030850.1	8500001	8600000	154	2.28914e-05
NC_030850.1	8600001	8700000	145	3.69735e-05
NC_030850.1	8700001	8800000	96	2.00184e-05
NC_030850.1	8800001	8900000	41	7.91519e-06
NC_030850.1	8900001	9000000	78	1.18771e-05
NC_030850.1	9000001	9100000	57	1.52828e-05
NC_030850.1	9100001	9200000	55	8.79591e-06
NC_030850.1	9200001	9300000	67	1.8473e-05
NC_030850.1	9300001	9400000	74	1.55055e-05
NC_030850.1	9400001	9500000	73	1.49555e-05
NC_030850.1	9500001	9600000	36	4.72695e-06
NC_030850.1	9600001	9700000	42	8.35493e-06
NC_030850.1	9700001	9800000	94	1.61684e-05
NC_030850.1	9800001	9900000	133	2.83879e-05
NC_030850.1	9900001	10000000	93	3.64049e-05
NC_030850.1	10000001	10100000	112	2.72812e-05
NC_030850.1	10100001	10200000	89	2.46362e-05
NC_030850.1	10200001	10300000	44	5.93661e-06
NC_030850.1	10300001	10400000	18	2.96755e-06
NC_030850.1	10400001	10500000	46	1.45117e-05
NC_030850.1	10500001	10600000	15	1.6486e-06
NC_030850.1	10600001	10700000	98	1.84789e-05
NC_030850.1	10700001	10800000	153	2.67428e-05
NC_030850.1	10800001	10900000	51	8.68556e-06
NC_030850.1	10900001	11000000	87	1.66072e-05
NC_030850.1	11000001	11100000	16	2.41796e-06
NC_030850.1	11100001	11200000	90	1.64979e-05
NC_030850.1	11200001	11300000	38	5.05682e-06
NC_030850.1	11300001	11400000	30	8.90351e-06
NC_030850.1	11400001	11500000	22	4.1767e-06
NC_030850.1	11500001	11600000	15	4.61605e-06
NC_030850.1	11600001	11700000	97	1.55092e-05
NC_030850.1	11700001	11800000	65	1.42945e-05
NC_030850.1	11800001	11900000	48	1.45119e-05
NC_030850.1	11900001	12000000	81	1.7486e-05
NC_030850.1	12000001	12100000	22	5.38573e-06
NC_030850.1	12100001	12200000	64	1.24251e-05
NC_030850.1	12200001	12300000	110	1.85913e-05
NC_030850.1	12300001	12400000	48	1.03344e-05
NC_030850.1	12400001	12500000	51	1.63812e-05
NC_030850.1	12500001	12600000	35	1.0223e-05
NC_030850.1	12600001	12700000	20	1.49475e-05
NC_030850.1	12700001	12800000	22	1.04415e-05
NC_030850.1	12800001	12900000	15	3.40706e-06
NC_030850.1	12900001	13000000	130	3.58679e-05
NC_030850.1	13000001	13100000	65	1.25353e-05
NC_030850.1	13100001	13200000	59	1.51731e-05
NC_030850.1	13200001	13300000	6	2.19792e-06
NC_030850.1	13300001	13400000	52	1.36331e-05
NC_030850.1	13400001	13500000	36	5.71627e-06
NC_030850.1	13500001	13600000	84	2.18852e-05
NC_030850.1	13600001	13700000	38	1.48404e-05
NC_030850.1	13700001	13800000	102	2.7828e-05
NC_030850.1	13800001	13900000	42	2.56126e-05
NC_030850.1	13900001	14000000	7	2.08804e-06
NC_030850.1	14000001	14100000	133	2.80575e-05
NC_030850.1	14100001	14200000	79	2.01247e-05
NC_030850.1	14200001	14300000	29	4.28691e-06
NC_030850.1	14300001	14400000	8	4.39589e-06
NC_030850.1	14400001	14500000	28	3.07778e-06
NC_030850.1	14500001	14600000	27	4.50666e-06
NC_030850.1	14600001	14700000	63	1.07758e-05
NC_030850.1	14700001	14800000	44	7.4757e-06
NC_030850.1	14800001	14900000	9	1.4287e-06
NC_030850.1	14900001	15000000	111	4.82874e-05
NC_030850.1	15000001	15100000	91	1.64979e-05
NC_030850.1	15100001	15200000	99	1.9579e-05
NC_030850.1	15200001	15300000	52	1.46224e-05
NC_030850.1	15300001	15400000	31	9.78288e-06
NC_030850.1	15400001	15500000	35	1.28611e-05
NC_030850.1	15500001	15600000	78	2.1334e-05
NC_030850.1	15600001	15700000	6	6.5938e-07
NC_030850.1	15700001	15800000	16	7.3637e-06
NC_030850.1	15900001	16000000	10	2.96731e-06
NC_030850.1	16000001	16100000	16	7.36369e-06
NC_030850.1	16100001	16200000	52	1.61616e-05
NC_030850.1	16200001	16300000	61	1.5943e-05
NC_030850.1	16300001	16400000	34	7.80467e-06
NC_030850.1	16400001	16500000	40	4.61721e-06
NC_030850.1	16500001	16600000	1	3.29673e-07
NC_030850.1	16600001	16700000	30	4.39688e-06
NC_030850.1	16700001	16800000	74	1.82544e-05
NC_030850.1	16800001	16900000	78	2.29835e-05
NC_030850.1	16900001	17000000	24	3.29748e-06
NC_030850.1	17000001	17100000	79	2.89217e-05
NC_030850.1	17100001	17200000	47	1.64906e-05
NC_030850.1	17200001	17300000	25	1.24201e-05
NC_030850.1	17300001	17400000	15	3.40707e-06
NC_030850.1	17400001	17500000	38	7.80501e-06
NC_030850.1	17500001	17600000	36	3.33064e-05
NC_030850.1	17600001	17700000	26	8.24362e-06
NC_030850.1	17700001	17800000	21	2.30817e-06
NC_030850.1	17800001	17900000	45	1.00043e-05
NC_030850.1	17900001	18000000	10	2.19801e-06
NC_030850.1	18000001	18100000	11	7.03364e-06
NC_030850.1	18100001	18200000	18	4.83598e-06
NC_030850.1	18200001	18300000	13	4.06642e-06
NC_030850.1	18300001	18400000	14	3.18724e-06
NC_030850.1	18400001	18500000	4	2.96714e-06
NC_030850.1	18500001	18600000	12	3.29708e-06
NC_030850.1	18600001	18700000	5	3.62652e-06
NC_030850.1	18700001	18800000	24	7.58408e-06
NC_030850.1	18800001	18900000	52	7.69617e-06
NC_030850.1	18900001	19000000	2	2.08794e-06
NC_030850.1	19000001	19100000	22	5.05601e-06
NC_030850.1	19100001	19200000	38	1.83573e-05
NC_030850.1	19200001	19300000	1	1.09891e-07
NC_030850.1	19300001	19400000	52	1.59419e-05
NC_030850.1	19400001	19500000	41	1.4511e-05
NC_030850.1	19500001	19600000	15	5.60512e-06
NC_030850.1	19600001	19700000	12	7.47333e-06
NC_030850.1	19700001	19800000	33	1.20915e-05
NC_030850.1	19800001	19900000	2	2.19785e-07
NC_030850.1	19900001	20000000	9	6.4839e-06
NC_030850.1	20100001	20200000	22	4.94611e-06
NC_030850.1	20200001	20300000	3	1.86818e-06
NC_030850.1	20300001	20400000	14	1.12101e-05
NC_030850.1	20400001	20500000	10	1.04403e-05
NC_030850.1	20500001	20600000	12	1.53864e-06
NC_030850.1	20600001	20700000	9	2.30789e-06
NC_030850.1	20800001	20900000	4	4.39578e-07
NC_030850.1	20900001	21000000	61	8.68646e-06
NC_030850.1	21100001	21200000	9	2.74747e-06
NC_030850.1	21200001	21300000	46	1.22031e-05
NC_030850.1	21300001	21400000	7	2.52762e-06
NC_030850.1	21400001	21500000	2	1.53848e-06
NC_030850.1	21500001	21600000	1	1.09891e-07
NC_030850.1	21600001	21700000	32	4.89117e-05
NC_030850.1	21700001	21800000	3	3.2968e-07
NC_030850.1	21800001	21900000	1	1.09891e-07
NC_030850.1	21900001	22000000	16	7.91315e-06
NC_030850.1	22000001	22100000	18	1.97837e-06
NC_030850.1	22100001	22200000	12	7.47328e-06
NC_030850.1	22200001	22300000	12	4.39606e-06
NC_030850.1	22300001	22400000	2	6.59353e-07
NC_030850.1	22600001	22700000	45	1.30824e-05
NC_030850.1	22700001	22800000	2	4.39569e-07
NC_030850.1	22800001	22900000	7	5.16512e-06
NC_030850.1	23000001	23100000	10	3.8465e-06
NC_030850.1	23100001	23200000	55	1.03352e-05
NC_030850.1	23200001	23300000	14	4.7259e-06
NC_030850.1	23300001	23400000	7	4.72555e-06
NC_030850.1	23400001	23500000	4	8.79154e-07
NC_030850.1	23500001	23600000	11	2.85744e-06
NC_030850.1	23600001	23700000	5	5.60456e-06
NC_030850.1	23700001	23800000	21	3.4073e-06
NC_030850.1	23800001	23900000	7	1.97815e-06
NC_030850.1	23900001	24000000	20	8.35306e-06
NC_030850.1	24000001	24100000	8	2.19796e-06
NC_030850.1	24100001	24200000	14	7.58339e-06
NC_030850.1	24200001	24300000	7	3.2969e-06
NC_030850.1	24300001	24400000	32	1.05526e-05
NC_030850.1	24400001	24500000	1	1.09891e-07
NC_030850.1	24600001	24700000	20	9.67181e-06
NC_030850.1	24800001	24900000	4	4.39578e-07
NC_030850.1	24900001	25000000	32	9.78312e-06
NC_030850.1	25000001	25100000	3	6.5936e-07
NC_030850.1	25100001	25200000	23	2.52805e-06
NC_030850.1	25200001	25300000	67	1.59442e-05
NC_030850.1	25300001	25400000	9	4.72564e-06
NC_030850.1	25400001	25500000	69	1.40752e-05
NC_030850.1	25500001	25600000	25	6.37511e-06
NC_030850.1	25600001	25700000	28	4.9464e-06
NC_030850.1	25700001	25800000	7	1.42867e-06
NC_030850.1	25800001	25900000	7	5.27499e-06
NC_030850.1	25900001	26000000	32	8.35419e-06
NC_030850.1	26000001	26100000	24	7.36423e-06
NC_030850.1	26200001	26300000	24	4.72638e-06
NC_030850.1	26300001	26400000	98	1.63893e-05
NC_030850.1	26400001	26500000	57	1.29741e-05
NC_030850.1	26500001	26600000	45	8.35522e-06
NC_030850.1	26600001	26700000	108	3.83887e-05
NC_030850.1	26700001	26800000	29	1.04423e-05
NC_030850.1	26800001	26900000	125	2.17843e-05
NC_030850.1	26900001	27000000	53	9.56531e-06
NC_030850.1	27000001	27100000	12	6.26434e-06
NC_030850.1	27200001	27300000	46	6.1566e-06
NC_030850.1	27300001	27400000	67	1.27554e-05
NC_030850.1	27400001	27500000	35	1.12124e-05
NC_030850.1	27500001	27600000	12	1.64855e-06
NC_030850.1	27600001	27700000	13	4.28622e-06
NC_030850.1	27700001	27800000	39	1.07732e-05
NC_030850.1	27800001	27900000	69	1.23158e-05
NC_030850.1	27900001	28000000	19	3.73695e-06
NC_030850.1	28000001	28100000	64	1.26451e-05
NC_030850.1	28100001	28200000	62	8.35673e-06
NC_030850.1	28300001	28400000	15	1.86841e-06
NC_030850.1	28400001	28500000	18	5.2756e-06
NC_030850.1	28500001	28600000	55	1.6052e-05
NC_030850.1	28600001	28700000	11	2.96733e-06
NC_030850.1	28700001	28800000	96	2.18879e-05
NC_030850.1	28800001	28900000	107	2.58504e-05
NC_030850.1	28900001	29000000	106	3.14591e-05
NC_030850.1	29000001	29100000	48	1.0884e-05
NC_030850.1	29100001	29200000	63	1.64929e-05
NC_030850.1	29200001	29300000	77	1.12172e-05
NC_030850.1	29300001	29400000	136	4.04891e-05
NC_030850.1	29400001	29500000	57	1.2974e-05
NC_030850.1	29500001	29600000	73	2.16631e-05
NC_030850.1	29600001	29700000	63	2.71581e-05
NC_030850.1	29700001	29800000	96	1.72687e-05
NC_030850.1	29800001	29900000	61	1.92415e-05
NC_030850.1	29900001	30000000	61	1.51735e-05
NC_030850.1	30000001	30100000	119	3.70738e-05
NC_030850.1	30100001	30200000	122	3.53147e-05
NC_030850.1	30200001	30300000	111	2.97008e-05
NC_030850.1	30300001	30400000	58	2.86957e-05
NC_030850.1	30400001	30500000	133	2.72873e-05
NC_030850.1	30500001	30600000	69	1.29756e-05
NC_030850.1	30600001	30700000	95	2.0128e-05
NC_030850.1	30700001	30800000	145	2.57502e-05
NC_030850.1	30800001	30900000	115	3.03615e-05
NC_030850.1	30900001	31000000	44	8.68497e-06
NC_030850.1	31000001	31100000	90	3.56321e-05
NC_030850.1	31100001	31200000	94	1.35289e-05
NC_030850.1	31200001	31300000	101	2.1339e-05
NC_030850.1	31300001	31400000	140	3.86211e-05
NC_030850.1	31400001	31500000	85	2.39742e-05
NC_030850.1	31500001	31600000	72	2.1882e-05
NC_030850.1	31600001	31700000	133	2.28864e-05
NC_030850.1	31700001	31800000	118	2.28827e-05
NC_030850.1	31800001	31900000	125	3.06951e-05
NC_030850.1	31900001	32000000	101	2.00191e-05
NC_030850.1	32000001	32100000	107	1.67206e-05
NC_030850.1	32100001	32200000	46	8.68514e-06
NC_030850.1	32200001	32300000	79	1.9245e-05
NC_030850.1	32300001	32400000	111	2.50813e-05
NC_030850.1	32400001	32500000	84	1.52871e-05
NC_030850.1	32500001	32600000	138	2.83886e-05
NC_030850.1	32600001	32700000	164	2.50949e-05
NC_030850.1	32700001	32800000	140	3.53206e-05
NC_030850.1	32800001	32900000	111	2.89308e-05
NC_030850.1	32900001	33000000	123	3.12446e-05
NC_030850.1	33000001	33100000	105	1.73802e-05
NC_030850.1	33100001	33200000	91	3.44236e-05
NC_030850.1	33200001	33300000	73	1.47355e-05
NC_030850.1	33300001	33400000	56	1.45132e-05
NC_030850.1	33400001	33500000	105	2.28799e-05
NC_030850.1	33500001	33600000	113	2.20016e-05
NC_030850.1	33600001	33700000	88	1.48477e-05
NC_030850.1	33700001	33800000	103	3.12386e-05
NC_030850.1	33800001	33900000	90	2.32063e-05
NC_030850.1	33900001	34000000	96	2.44172e-05
NC_030850.1	34000001	34100000	90	1.59478e-05
NC_030850.1	34100001	34200000	169	3.15894e-05
NC_030850.1	34200001	34300000	129	2.88266e-05
NC_030850.1	34300001	34400000	172	4.80985e-05
NC_030850.1	34400001	34500000	114	3.2451e-05
NC_030850.1	34500001	34600000	153	3.04836e-05
NC_030850.1	34600001	34700000	128	2.68459e-05
NC_030850.1	34700001	34800000	154	4.1817e-05
NC_030850.1	34800001	34900000	113	2.68414e-05
NC_030850.1	34900001	35000000	99	4.4765e-05
NC_030850.1	35000001	35100000	134	2.97075e-05
NC_030850.1	35100001	35200000	73	2.22122e-05
NC_030850.1	35200001	35300000	86	3.87104e-05
NC_030850.1	35300001	35400000	69	1.80336e-05
NC_030850.1	35400001	35500000	133	2.55271e-05
NC_030850.1	35500001	35600000	214	4.15138e-05
NC_030850.1	35600001	35700000	147	3.8294e-05
NC_030850.1	35700001	35800000	104	2.87084e-05
NC_030850.1	35800001	35900000	105	2.93693e-05
NC_030850.1	35900001	36000000	188	3.9631e-05
NC_030850.1	36000001	36100000	93	3.88246e-05
NC_030850.1	36100001	36200000	204	6.96895e-05
NC_030850.1	36200001	36300000	181	6.89043e-05
NC_030850.1	36300001	36400000	113	2.24419e-05
NC_030850.1	36400001	36500000	53	1.22038e-05
NC_030850.1	36500001	36600000	146	4.9626e-05
NC_030850.1	36600001	36700000	151	3.09238e-05
NC_030850.1	36700001	36800000	161	3.22478e-05
NC_030850.1	36800001	36900000	149	4.30278e-05
NC_030850.1	36900001	37000000	183	4.83246e-05
NC_030850.1	37000001	37100000	185	4.6454e-05
NC_030850.1	37100001	37200000	167	3.23594e-05
NC_030850.1	37200001	37300000	80	1.28671e-05
NC_030850.1	37300001	37400000	9	7.58299e-06
NC_030851.1	1	100000	90	2.27662e-05
NC_030851.1	100001	200000	220	5.41788e-05
NC_030851.1	200001	300000	247	5.61751e-05
NC_030851.1	300001	400000	104	2.46393e-05
NC_030851.1	400001	500000	90	1.96872e-05
NC_030851.1	500001	600000	129	3.64171e-05
NC_030851.1	600001	700000	179	4.29296e-05
NC_030851.1	700001	800000	247	6.56467e-05
NC_030851.1	800001	900000	266	0.000113129
NC_030851.1	900001	1000000	158	4.95221e-05
NC_030851.1	1000001	1100000	100	4.32249e-05
NC_030851.1	1100001	1200000	54	3.61698e-05
NC_030851.1	1200001	1300000	144	4.21434e-05
NC_030851.1	1300001	1400000	91	1.91373e-05
NC_030851.1	1400001	1500000	43	1.58302e-05
NC_030851.1	1500001	1600000	86	2.25449e-05
NC_030851.1	1600001	1700000	156	4.08281e-05
NC_030851.1	1700001	1800000	188	7.06677e-05
NC_030851.1	1800001	1900000	77	3.12297e-05
NC_030851.1	1900001	2000000	111	2.97003e-05
NC_030851.1	2000001	2100000	186	5.01952e-05
NC_030851.1	2100001	2200000	88	3.58515e-05
NC_030851.1	2200001	2300000	189	4.85467e-05
NC_030851.1	2300001	2400000	82	2.35339e-05
NC_030851.1	2400001	2500000	157	3.73072e-05
NC_030851.1	2500001	2600000	221	5.29669e-05
NC_030851.1	2600001	2700000	183	4.64525e-05
NC_030851.1	2700001	2800000	121	2.79435e-05
NC_030851.1	2800001	2900000	85	4.22299e-05
NC_030851.1	2900001	3000000	139	3.10298e-05
NC_030851.1	3000001	3100000	96	2.05682e-05
NC_030851.1	3100001	3200000	174	4.06155e-05
NC_030851.1	3200001	3300000	119	2.98129e-05
NC_030851.1	3300001	3400000	166	3.57709e-05
NC_030851.1	3400001	3500000	211	4.55848e-05
NC_030851.1	3500001	3600000	167	4.91953e-05
NC_030851.1	3600001	3700000	127	3.64156e-05
NC_030851.1	3700001	3800000	180	0.000107861
NC_030851.1	3800001	3900000	122	3.24542e-05
NC_030851.1	3900001	4000000	120	2.62932e-05
NC_030851.1	4000001	4100000	131	6.02901e-05
NC_030851.1	4100001	4200000	127	2.95952e-05
NC_030851.1	4200001	4300000	117	2.34321e-05
NC_030851.1	4300001	4400000	85	2.18847e-05
NC_030851.1	4400001	4500000	106	1.76002e-05
NC_030851.1	4500001	4600000	62	2.46285e-05
NC_030851.1	4600001	4700000	159	3.09257e-05
NC_030851.1	4700001	4800000	73	2.01234e-05
NC_030851.1	4800001	4900000	69	1.96831e-05
NC_030851.1	4900001	5000000	70	1.82541e-05
NC_030851.1	5000001	5100000	13	3.0773e-06
NC_030851.1	5100001	5200000	114	1.8482e-05
NC_030851.1	5200001	5300000	109	2.06811e-05
NC_030851.1	5300001	5400000	80	1.49566e-05
NC_030851.1	5400001	5500000	90	2.37558e-05
NC_030851.1	5500001	5600000	166	3.96214e-05
NC_030851.1	5600001	5700000	74	3.28782e-05
NC_030851.1	5700001	5800000	96	2.39774e-05
NC_030851.1	5800001	5900000	150	3.44439e-05
NC_030851.1	5900001	6000000	135	2.90478e-05
NC_030851.1	6000001	6100000	137	3.79605e-05
NC_030851.1	6100001	6200000	131	2.17856e-05
NC_030851.1	6200001	6300000	76	2.35326e-05
NC_030851.1	6300001	6400000	108	2.27707e-05
NC_030851.1	6400001	6500000	105	2.54095e-05
NC_030851.1	6500001	6600000	144	3.53226e-05
NC_030851.1	6600001	6700000	76	2.15538e-05
NC_030851.1	6700001	6800000	69	3.50751e-05
NC_030851.1	6800001	6900000	76	1.7705e-05
NC_030851.1	6900001	7000000	44	1.07736e-05
NC_030851.1	7000001	7100000	49	1.84696e-05
NC_030851.1	7100001	7200000	57	1.01154e-05
NC_030851.1	7200001	7300000	104	1.69403e-05
NC_030851.1	7300001	7400000	48	1.07741e-05
NC_030851.1	7400001	7500000	100	1.78192e-05
NC_030851.1	7500001	7600000	81	1.51766e-05
NC_030851.1	7600001	7700000	139	2.9159e-05
NC_030851.1	7700001	7800000	110	1.60612e-05
NC_030851.1	7800001	7900000	119	2.92636e-05
NC_030851.1	7900001	8000000	102	1.64997e-05
NC_030851.1	8000001	8100000	58	1.26444e-05
NC_030851.1	8100001	8200000	112	4.89495e-05
NC_030851.1	8200001	8300000	119	3.66334e-05
NC_030851.1	8300001	8400000	54	1.61619e-05
NC_030851.1	8400001	8500000	121	5.36831e-05
NC_030851.1	8500001	8600000	118	1.89225e-05
NC_030851.1	8600001	8700000	92	2.63956e-05
NC_030851.1	8700001	8800000	147	5.89798e-05
NC_030851.1	8800001	8900000	44	1.605e-05
NC_030851.1	8900001	9000000	21	4.83612e-06
NC_030851.1	9000001	9100000	12	2.30796e-06
NC_030851.1	9100001	9200000	18	1.97837e-06
NC_030851.1	9200001	9300000	85	1.22079e-05
NC_030851.1	9300001	9400000	54	2.05595e-05
NC_030851.1	9400001	9500000	28	1.02222e-05
NC_030851.1	9500001	9600000	10	3.29698e-06
NC_030851.1	9600001	9700000	34	9.45354e-06
NC_030851.1	9700001	9800000	8	4.0662e-06
NC_030851.1	9800001	9900000	34	1.16519e-05
NC_030851.1	9900001	10000000	92	2.11172e-05
NC_030851.1	10000001	10100000	80	2.96915e-05
NC_030851.1	10100001	10200000	21	4.28657e-06
NC_030851.1	10200001	10300000	9	2.30788e-06
NC_030851.1	10300001	10400000	17	3.73685e-06
NC_030851.1	10400001	10500000	4	2.08798e-06
NC_030851.1	10500001	10600000	17	1.06609e-05
NC_030851.1	10600001	10700000	45	1.42918e-05
NC_030851.1	10700001	10800000	75	1.68251e-05
NC_030851.1	10800001	10900000	66	9.78648e-06
NC_030851.1	10900001	11000000	35	8.4644e-06
NC_030851.1	11000001	11100000	20	7.03424e-06
NC_030851.1	11100001	11200000	75	1.15469e-05
NC_030851.1	11200001	11300000	36	6.37583e-06
NC_030851.1	11300001	11400000	15	1.6486e-06
NC_030851.1	11400001	11500000	47	7.91572e-06
NC_030851.1	11500001	11600000	21	2.30817e-06
NC_030851.1	11600001	11700000	15	7.69321e-06
NC_030851.1	11700001	11800000	20	9.34216e-06
NC_030851.1	11800001	11900000	58	1.56128e-05
NC_030851.1	11900001	12000000	93	1.61683e-05
NC_030851.1	12000001	12100000	37	7.80497e-06
NC_030851.1	12100001	12200000	28	1.73666e-05
NC_030851.1	12200001	12300000	21	8.13337e-06
NC_030851.1	12300001	12400000	16	2.85758e-06
NC_030851.1	12400001	12500000	56	2.25382e-05
NC_030851.1	12500001	12600000	66	1.86926e-05
NC_030851.1	12600001	12700000	49	2.64946e-05
NC_030851.1	12700001	12800000	9	7.47295e-06
NC_030851.1	12800001	12900000	31	1.22012e-05
NC_030851.1	12900001	13000000	10	1.09901e-06
NC_030851.1	13000001	13100000	6	8.79173e-07
NC_030851.1	13100001	13200000	37	8.57445e-06
NC_030851.1	13200001	13300000	19	3.84685e-06
NC_030851.1	13300001	13400000	23	3.18753e-06
NC_030851.1	13400001	13500000	14	6.59416e-06
NC_030851.1	13500001	13600000	25	5.93546e-06
NC_030851.1	13600001	13700000	3	1.20882e-06
NC_030851.1	13700001	13800000	13	3.51692e-06
NC_030851.1	13800001	13900000	11	9.12159e-06
NC_030851.1	13900001	14000000	23	8.68312e-06
NC_030851.1	14000001	14100000	4	1.09894e-06
NC_030851.1	14200001	14300000	1	5.49455e-07
NC_030851.1	14300001	14400000	7	4.06616e-06
NC_030851.1	14400001	14500000	25	2.3301e-05
NC_030851.1	14500001	14600000	3	9.89039e-07
NC_030851.1	14600001	14700000	1	5.49455e-07
NC_030851.1	14700001	14800000	8	1.31878e-06
NC_030851.1	14800001	14900000	47	1.85794e-05
NC_030851.1	14900001	15000000	11	4.28614e-06
NC_030851.1	15000001	15100000	92	2.92553e-05
NC_030851.1	15100001	15200000	14	2.85752e-06
NC_030851.1	15200001	15300000	25	8.02389e-06
NC_030851.1	15300001	15400000	5	9.89058e-07
NC_030851.1	15400001	15500000	29	2.01148e-05
NC_030851.1	15500001	15600000	10	1.12093e-05
NC_030851.1	15600001	15700000	10	1.97821e-06
NC_030851.1	15800001	15900000	18	9.01242e-06
NC_030851.1	15900001	16000000	22	7.69384e-06
NC_030851.1	16000001	16100000	4	2.96713e-06
NC_030851.1	16100001	16200000	35	1.76976e-05
NC_030851.1	16200001	16300000	22	4.94609e-06
NC_030851.1	16300001	16400000	5	2.088e-06
NC_030851.1	16400001	16500000	6	1.31876e-06
NC_030851.1	16500001	16600000	42	4.6173e-06
NC_030851.1	16600001	16700000	27	9.89248e-06
NC_030851.1	16700001	16800000	9	5.05535e-06
NC_030851.1	16800001	16900000	6	3.95622e-06
NC_030851.1	16900001	17000000	19	4.50631e-06
NC_030851.1	17000001	17100000	42	9.45429e-06
NC_030851.1	17200001	17300000	84	1.99057e-05
NC_030851.1	17300001	17400000	31	6.70525e-06
NC_030851.1	17400001	17500000	28	1.84657e-05
NC_030851.1	17500001	17600000	19	1.25294e-05
NC_030851.1	17600001	17700000	15	9.12201e-06
NC_030851.1	17800001	17900000	5	3.40674e-06
NC_030851.1	17900001	18000000	12	5.27523e-06
NC_030851.1	18000001	18100000	11	1.86833e-06
NC_030851.1	18100001	18200000	42	7.58549e-06
NC_030851.1	18200001	18300000	23	9.34257e-06
NC_030851.1	18300001	18400000	54	1.17643e-05
NC_030851.1	18400001	18500000	7	4.28595e-06
NC_030851.1	18500001	18600000	22	9.23264e-06
NC_030851.1	18600001	18700000	9	5.16517e-06
NC_030851.1	18700001	18800000	6	1.97813e-06
NC_030851.1	18800001	18900000	11	5.27521e-06
NC_030851.1	18900001	19000000	8	7.9124e-06
NC_030851.1	19000001	19100000	1	1.09891e-07
NC_030851.1	19100001	19200000	1	5.49455e-07
NC_030851.1	19200001	19300000	80	2.61727e-05
NC_030851.1	19300001	19400000	41	2.39648e-05
NC_030851.1	19400001	19500000	14	7.80316e-06
NC_030851.1	19500001	19600000	16	1.41774e-05
NC_030851.1	19600001	19700000	16	9.01207e-06
NC_030851.1	19700001	19800000	5	3.18693e-06
NC_030851.1	19900001	20000000	9	4.72564e-06
NC_030851.1	20000001	20100000	5	1.75832e-06
NC_030851.1	20100001	20200000	9	6.70371e-06
NC_030851.1	20200001	20300000	30	9.23324e-06
NC_030851.1	20300001	20400000	14	7.91292e-06
NC_030851.1	20400001	20500000	27	6.37526e-06
NC_030851.1	20500001	20600000	1	1.75825e-06
NC_030851.1	20600001	20700000	31	6.92507e-06
NC_030851.1	20700001	20800000	13	1.21991e-05
NC_030851.1	20800001	20900000	16	6.37446e-06
NC_030851.1	20900001	21000000	5	3.84628e-06
NC_030851.1	21000001	21100000	2	4.39569e-07
NC_030851.1	21100001	21200000	1	7.69236e-07
NC_030851.1	21300001	21400000	3	2.52752e-06
NC_030851.1	21400001	21500000	6	1.21978e-05
NC_030851.1	21500001	21600000	26	1.71463e-05
NC_030851.1	21600001	21700000	3	7.69253e-07
NC_030851.1	21700001	21800000	10	8.68201e-06
NC_030851.1	21800001	21900000	24	2.56086e-05
NC_030851.1	21900001	22000000	9	2.85738e-06
NC_030851.1	22000001	22100000	18	9.56194e-06
NC_030851.1	22100001	22200000	29	1.29704e-05
NC_030851.1	22200001	22300000	8	8.7919e-07
NC_030851.1	22300001	22400000	6	3.40675e-06
NC_030851.1	22400001	22500000	4	4.83522e-06
NC_030851.1	22500001	22600000	17	1.03311e-05
NC_030851.1	22600001	22700000	25	2.31916e-05
NC_030851.1	22800001	22900000	8	1.16489e-05
NC_030851.1	22900001	23000000	17	3.62696e-06
NC_030851.1	23000001	23100000	7	2.74742e-06
NC_030851.1	23100001	23200000	31	8.68378e-06
NC_030851.1	23200001	23300000	3	1.86818e-06
NC_030851.1	23300001	23400000	17	2.6378e-06
NC_030851.1	23400001	23500000	9	6.92355e-06
NC_030851.1	23500001	23600000	4	4.39578e-07
NC_030851.1	23600001	23700000	1	1.09891e-07
NC_030851.1	23700001	23800000	3	7.69252e-07
NC_030851.1	23800001	23900000	14	9.89128e-06
NC_030851.1	23900001	24000000	29	8.79357e-06
NC_030851.1	24000001	24100000	15	1.6486e-06
NC_030851.1	24100001	24200000	5	5.05512e-06
NC_030851.1	24300001	24400000	20	1.54971e-05
NC_030851.1	24400001	24500000	4	1.97808e-06
NC_030851.1	24600001	24700000	13	1.30783e-05
NC_030851.1	24700001	24800000	18	4.94588e-06
NC_030851.1	24800001	24900000	23	1.14308e-05
NC_030851.1	24900001	25000000	22	1.16505e-05
NC_030851.1	25000001	25100000	3	1.5385e-06
NC_030851.1	25100001	25200000	15	4.94572e-06
NC_030851.1	25200001	25300000	42	6.70603e-06
NC_030851.1	25300001	25400000	39	1.28618e-05
NC_030851.1	25400001	25500000	21	1.45082e-05
NC_030851.1	25500001	25600000	16	2.19815e-06
NC_030851.1	25600001	25700000	2	2.19785e-07
NC_030851.1	25800001	25900000	2	4.39569e-07
NC_030851.1	25900001	26000000	20	3.18744e-06
NC_030851.1	26000001	26100000	15	3.40708e-06
NC_030851.1	26100001	26200000	18	1.43978e-05
NC_030851.1	26200001	26300000	2	2.19785e-07
NC_030851.1	26400001	26500000	2	1.3187e-06
NC_030851.1	26500001	26600000	5	3.40674e-06
NC_030851.1	26600001	26700000	11	4.50591e-06
NC_030851.1	26700001	26800000	9	5.16516e-06
NC_030851.1	26800001	26900000	1	7.69236e-07
NC_030851.1	26900001	27000000	57	7.80654e-06
NC_030851.1	27000001	27100000	1	1.09891e-07
NC_030851.1	27100001	27200000	3	2.30774e-06
NC_030851.1	27300001	27400000	1	1.09891e-07
NC_030851.1	27400001	27500000	31	4.28702e-06
NC_030851.1	27500001	27600000	3	7.69253e-07
NC_030851.1	27600001	27700000	2	6.59353e-07
NC_030851.1	27700001	27800000	2	2.19782e-06
NC_030851.1	27800001	27900000	26	6.37518e-06
NC_030851.1	27900001	28000000	25	1.11012e-05
NC_030851.1	28000001	28100000	16	1.18695e-05
NC_030851.1	28100001	28200000	30	6.92506e-06
NC_030851.1	28200001	28300000	6	6.5938e-07
NC_030851.1	28300001	28400000	36	8.68418e-06
NC_030851.1	28400001	28500000	2	2.19785e-07
NC_030851.1	28500001	28600000	8	8.7919e-07
NC_030851.1	28600001	28700000	10	1.00007e-05
NC_030851.1	28700001	28800000	16	8.79243e-06
NC_030851.1	28800001	28900000	40	7.25551e-06
NC_030851.1	28900001	29000000	23	7.47408e-06
NC_030851.1	29000001	29100000	10	6.26428e-06
NC_030851.1	29100001	29200000	17	7.69339e-06
NC_030851.1	29200001	29300000	9	7.25331e-06
NC_030851.1	29300001	29400000	30	1.42895e-05
NC_030851.1	29400001	29500000	17	4.39629e-06
NC_030851.1	29500001	29600000	22	2.41811e-06
NC_030851.1	29600001	29700000	33	7.03523e-06
NC_030851.1	29700001	29800000	58	9.34591e-06
NC_030851.1	29800001	29900000	26	4.83636e-06
NC_030851.1	29900001	30000000	6	3.51664e-06
NC_030851.1	30000001	30100000	4	2.19788e-06
NC_030851.1	30100001	30200000	23	1.42884e-05
NC_030851.1	30200001	30300000	58	9.34589e-06
NC_030851.1	30300001	30400000	51	1.37428e-05
NC_030851.1	30400001	30500000	34	8.13443e-06
NC_030851.1	30500001	30600000	15	3.29718e-06
NC_030851.1	30600001	30700000	14	1.53867e-06
NC_030851.1	30700001	30800000	14	2.41791e-06
NC_030851.1	30800001	30900000	14	1.53867e-06
NC_030851.1	30900001	31000000	7	3.62656e-06
NC_030851.1	31000001	31100000	96	2.62876e-05
NC_030851.1	31100001	31200000	48	9.56488e-06
NC_030851.1	31200001	31300000	4	4.39578e-07
NC_030851.1	31300001	31400000	104	2.46395e-05
NC_030851.1	31400001	31500000	39	1.97868e-05
NC_030851.1	31500001	31600000	59	1.03355e-05
NC_030851.1	31600001	31700000	68	1.33053e-05
NC_030851.1	31700001	31800000	33	9.6733e-06
NC_030851.1	31800001	31900000	3	1.97807e-06
NC_030851.1	31900001	32000000	44	1.79192e-05
NC_030851.1	32000001	32100000	15	9.34184e-06
NC_030851.1	32100001	32200000	44	1.65998e-05
NC_030851.1	32200001	32300000	66	1.55042e-05
NC_030851.1	32300001	32400000	129	3.26766e-05
NC_030851.1	32400001	32500000	83	3.43111e-05
NC_030851.1	32500001	32600000	67	2.27611e-05
NC_030851.1	32600001	32700000	48	8.79522e-06
NC_030851.1	32700001	32800000	64	1.64933e-05
NC_030851.1	32800001	32900000	74	1.50655e-05
NC_030851.1	32900001	33000000	17	5.27553e-06
NC_030851.1	33000001	33100000	70	2.18819e-05
NC_030851.1	33100001	33200000	52	1.67112e-05
NC_030851.1	33200001	33300000	67	1.52843e-05
NC_030851.1	33300001	33400000	71	2.39715e-05
NC_030851.1	33400001	33500000	76	1.7375e-05
NC_030851.1	33500001	33600000	33	4.2871e-06
NC_030851.1	33600001	33700000	40	2.28649e-05
NC_030851.1	33700001	33800000	34	6.92534e-06
NC_030851.1	33800001	33900000	57	1.06652e-05
NC_030851.1	33900001	34000000	45	1.83587e-05
NC_030851.1	34000001	34100000	123	2.76146e-05
NC_030851.1	34100001	34200000	43	1.08835e-05
NC_030851.1	34200001	34300000	13	2.52778e-06
NC_030851.1	34300001	34400000	45	1.45114e-05
NC_030851.1	34400001	34500000	60	3.11146e-05
NC_030851.1	34500001	34600000	217	6.83773e-05
NC_030851.1	34600001	34700000	93	3.51936e-05
NC_030851.1	34700001	34800000	151	5.656e-05
NC_030851.1	34800001	34900000	18	4.06663e-06
NC_030851.1	34900001	35000000	72	3.4307e-05
NC_030851.1	35000001	35100000	16	6.59429e-06
NC_030851.1	35100001	35200000	37	1.54994e-05
NC_030851.1	35200001	35300000	117	2.61826e-05
NC_030851.1	35300001	35400000	83	1.92458e-05
NC_030851.1	35400001	35500000	20	1.06612e-05
NC_030851.1	35500001	35600000	12	1.75845e-06
NC_030851.1	35700001	35800000	55	2.62761e-05
NC_030851.1	35800001	35900000	47	1.72599e-05
NC_030851.1	35900001	36000000	96	1.96883e-05
NC_030851.1	36000001	36100000	37	6.04612e-06
NC_030851.1	36100001	36200000	30	6.81507e-06
NC_030851.1	36200001	36300000	68	2.57293e-05
NC_030851.1	36300001	36400000	54	9.23557e-06
NC_030851.1	36400001	36500000	94	1.69383e-05
NC_030851.1	36500001	36600000	96	2.46372e-05
NC_030851.1	36600001	36700000	129	7.05134e-05
NC_030851.1	36700001	36800000	108	3.12395e-05
NC_030851.1	36800001	36900000	78	2.41934e-05
NC_030851.1	36900001	37000000	68	2.07821e-05
NC_030851.1	37000001	37100000	61	2.01209e-05
NC_030851.1	37100001	37200000	22	5.71547e-06
NC_030851.1	37200001	37300000	72	1.09967e-05
NC_030851.1	37300001	37400000	97	2.00184e-05
NC_030851.1	37400001	37500000	26	7.25449e-06
NC_030851.1	37600001	37700000	65	1.67135e-05
NC_030851.1	37700001	37800000	56	1.25341e-05
NC_030851.1	37800001	37900000	35	1.12125e-05
NC_030851.1	37900001	38000000	82	2.36441e-05
NC_030851.1	38000001	38100000	86	1.27579e-05
NC_030851.1	38100001	38200000	102	1.97994e-05
NC_030851.1	38200001	38300000	67	1.22056e-05
NC_030851.1	38300001	38400000	123	2.93746e-05
NC_030851.1	38400001	38500000	95	1.71585e-05
NC_030851.1	38500001	38600000	92	2.08973e-05
NC_030851.1	38600001	38700000	115	2.06822e-05
NC_030851.1	38700001	38800000	74	1.16567e-05
NC_030851.1	38800001	38900000	25	6.26516e-06
NC_030851.1	38900001	39000000	78	2.11141e-05
NC_030851.1	39000001	39100000	151	0.000106843
NC_030851.1	39100001	39200000	88	2.04566e-05
NC_030851.1	39200001	39300000	131	3.91675e-05
NC_030851.1	39300001	39400000	196	4.37069e-05
NC_030851.1	39400001	39500000	160	3.94001e-05
NC_030851.1	39500001	39600000	131	1.91454e-05
NC_030851.1	39600001	39700000	107	2.38703e-05
NC_030851.1	39700001	39800000	78	3.8269e-05
NC_030851.1	39800001	39900000	199	4.10669e-05
NC_030851.1	39900001	40000000	182	3.39052e-05
NC_030851.1	40000001	40100000	158	4.03898e-05
NC_030851.1	40100001	40200000	166	3.99516e-05
NC_030851.1	40200001	40300000	94	1.69385e-05
NC_030851.1	40300001	40400000	67	1.31952e-05
NC_030851.1	40400001	40500000	130	2.68465e-05
NC_030851.1	40500001	40600000	192	3.93023e-05
NC_030851.1	40600001	40700000	95	3.15653e-05
NC_030851.1	40700001	40800000	143	3.96124e-05
NC_030851.1	40800001	40900000	158	3.2356e-05
NC_030851.1	40900001	41000000	164	4.16016e-05
NC_030851.1	41000001	41100000	193	4.23845e-05
NC_030851.1	41100001	41200000	120	2.34334e-05
NC_030851.1	41200001	41300000	6	1.09896e-06
NC_030852.1	1	100000	1	1.09891e-07
NC_030852.1	100001	200000	52	1.14341e-05
NC_030852.1	200001	300000	138	2.99292e-05
NC_030852.1	300001	400000	84	1.9026e-05
NC_030852.1	400001	500000	53	1.00051e-05
NC_030852.1	500001	600000	80	1.95752e-05
NC_030852.1	600001	700000	61	1.06657e-05
NC_030852.1	700001	800000	127	3.15763e-05
NC_030852.1	800001	900000	90	2.27667e-05
NC_030852.1	900001	1000000	112	1.60613e-05
NC_030852.1	1000001	1100000	31	7.58466e-06
NC_030852.1	1100001	1200000	21	3.40728e-06
NC_030852.1	1200001	1300000	139	5.32533e-05
NC_030852.1	1300001	1400000	66	1.23155e-05
NC_030852.1	1400001	1500000	88	2.00164e-05
NC_030852.1	1500001	1600000	143	3.67519e-05
NC_030852.1	1600001	1700000	158	5.13931e-05
NC_030852.1	1700001	1800000	149	7.7685e-05
NC_030852.1	1800001	1900000	125	5.14836e-05
NC_030852.1	1900001	2000000	5	5.49478e-07
NC_030852.1	2000001	2100000	69	2.06724e-05
NC_030852.1	2100001	2200000	121	3.67442e-05
NC_030852.1	2200001	2300000	42	9.78413e-06
NC_030852.1	2300001	2400000	74	1.9354e-05
NC_030852.1	2400001	2500000	106	2.33204e-05
NC_030852.1	2500001	2600000	32	6.70531e-06
NC_030852.1	2600001	2700000	49	8.3556e-06
NC_030852.1	2700001	2800000	22	6.04517e-06
NC_030852.1	2800001	2900000	45	2.3196e-05
NC_030852.1	2900001	3000000	4	2.08799e-06
NC_030852.1	3000001	3100000	74	1.48456e-05
NC_030852.1	3200001	3300000	4	4.39578e-07
NC_030852.1	3300001	3400000	42	8.46499e-06
NC_030852.1	3500001	3600000	8	8.7919e-07
NC_030852.1	3600001	3700000	15	4.9457e-06
NC_030852.1	3700001	3800000	57	1.17646e-05
NC_030852.1	3900001	4000000	5	1.53853e-06
NC_030852.1	4100001	4200000	13	6.59408e-06
NC_030852.1	4200001	4300000	17	5.82509e-06
NC_030852.1	4300001	4400000	62	3.89225e-05
NC_030852.1	4400001	4500000	29	1.11018e-05
NC_030852.1	4600001	4700000	12	1.31884e-06
NC_030852.1	4800001	4900000	26	1.07716e-05
NC_030852.1	4900001	5000000	51	2.25377e-05
NC_030852.1	5000001	5100000	37	1.08828e-05
NC_030852.1	5100001	5200000	11	3.40692e-06
NC_030852.1	5200001	5300000	42	1.16529e-05
NC_030852.1	5300001	5400000	24	5.16601e-06
NC_030852.1	5400001	5500000	67	1.55044e-05
NC_030852.1	5500001	5600000	14	4.17634e-06
NC_030852.1	5600001	5700000	12	1.75845e-06
NC_030852.1	5700001	5800000	2	2.19785e-07
NC_030852.1	5800001	5900000	49	8.57548e-06
NC_030852.1	5900001	6000000	15	2.74765e-06
NC_030852.1	6000001	6100000	7	5.93435e-06
NC_030852.1	6100001	6200000	8	4.83546e-06
NC_030852.1	6300001	6400000	1	9.89016e-07
NC_030852.1	6400001	6500000	51	1.06645e-05
NC_030852.1	6500001	6600000	24	8.13369e-06
NC_030852.1	6600001	6700000	28	8.35375e-06
NC_030852.1	6700001	6800000	35	6.37577e-06
NC_030852.1	6800001	6900000	27	3.62734e-06
NC_030852.1	6900001	7000000	56	2.20984e-05
NC_030852.1	7100001	7200000	10	4.17617e-06
NC_030852.1	7200001	7300000	1	1.09891e-07
NC_030852.1	7300001	7400000	14	6.15456e-06
NC_030852.1	7400001	7500000	44	1.80286e-05
NC_030852.1	7500001	7600000	15	3.40707e-06
NC_030852.1	7600001	7700000	17	4.39631e-06
NC_030852.1	7700001	7800000	19	5.1657e-06
NC_030852.1	7800001	7900000	39	5.82638e-06
NC_030852.1	7900001	8000000	8	1.53858e-06
NC_030852.1	8000001	8100000	8	1.75837e-06
NC_030852.1	8100001	8200000	7	2.96722e-06
NC_030852.1	8200001	8300000	23	8.13355e-06
NC_030852.1	8300001	8400000	3	1.20882e-06
NC_030852.1	8400001	8500000	6	1.09897e-06
NC_030852.1	8500001	8600000	42	1.23125e-05
NC_030852.1	8600001	8700000	3	1.64839e-06
NC_030852.1	8700001	8800000	10	3.18711e-06
NC_030852.1	8800001	8900000	2	6.59353e-07
NC_030852.1	8900001	9000000	9	3.62666e-06
NC_030852.1	9000001	9100000	4	3.18691e-06
NC_030852.1	9100001	9200000	7	2.30784e-06
NC_030852.1	9200001	9300000	2	1.09892e-06
NC_030852.1	9300001	9400000	31	7.91438e-06
NC_030852.1	9400001	9500000	1	3.29673e-07
NC_030852.1	9500001	9600000	25	5.38587e-06
NC_030852.1	9600001	9700000	2	1.3187e-06
NC_030852.1	9700001	9800000	44	1.9898e-05
NC_030852.1	9800001	9900000	15	9.34166e-06
NC_030852.1	10000001	10100000	9	9.89099e-07
NC_030852.1	10100001	10200000	11	1.97823e-06
NC_030852.1	10300001	10400000	7	2.52763e-06
NC_030852.1	10500001	10600000	5	2.74737e-06
NC_030852.1	10600001	10700000	32	2.06639e-05
NC_030852.1	10700001	10800000	9	1.2089e-06
NC_030852.1	10800001	10900000	8	1.75837e-06
NC_030852.1	10900001	11000000	14	7.25349e-06
NC_030852.1	11000001	11100000	5	2.088e-06
NC_030852.1	11100001	11200000	13	6.26443e-06
NC_030852.1	11200001	11300000	13	2.96739e-06
NC_030852.1	11300001	11400000	13	5.71493e-06
NC_030852.1	11400001	11500000	30	1.7147e-05
NC_030852.1	11500001	11600000	4	7.69261e-07
NC_030852.1	11600001	11700000	22	6.26499e-06
NC_030852.1	11900001	12000000	17	7.36381e-06
NC_030852.1	12000001	12100000	10	7.80281e-06
NC_030852.1	12100001	12200000	3	5.49467e-07
NC_030852.1	12200001	12300000	2	8.79136e-07
NC_030852.1	12300001	12400000	4	1.09894e-06
NC_030852.1	12400001	12500000	3	7.69253e-07
NC_030852.1	12500001	12600000	3	3.2968e-07
NC_030852.1	12600001	12700000	54	1.23139e-05
NC_030852.1	12700001	12800000	11	1.20892e-06
NC_030852.1	12800001	12900000	3	9.89037e-07
NC_030852.1	12900001	13000000	8	1.10995e-05
NC_030852.1	13000001	13100000	2	2.30772e-06
NC_030852.1	13200001	13300000	8	7.03345e-06
NC_030852.1	13300001	13400000	3	7.69252e-07
NC_030852.1	13400001	13500000	27	1.1871e-05
NC_030852.1	13500001	13600000	1	1.09891e-07
NC_030852.1	13600001	13700000	51	2.13286e-05
NC_030852.1	13800001	13900000	46	2.41858e-05
NC_030852.1	13900001	14000000	2	2.19785e-07
NC_030852.1	14000001	14100000	10	7.47318e-06
NC_030852.1	14100001	14200000	6	1.53855e-06
NC_030852.1	14200001	14300000	29	1.50588e-05
NC_030852.1	14300001	14400000	26	7.25454e-06
NC_030852.1	14400001	14500000	19	2.52794e-06
NC_030852.1	14500001	14600000	2	6.59353e-07
NC_030852.1	14600001	14700000	6	5.82445e-06
NC_030852.1	14700001	14800000	14	3.29713e-06
NC_030852.1	14800001	14900000	4	2.08798e-06
NC_030852.1	14900001	15000000	10	1.09901e-06
NC_030852.1	15000001	15100000	6	4.8354e-06
NC_030852.1	15100001	15200000	2	2.19785e-07
NC_030852.1	15300001	15400000	2	6.59353e-07
NC_030852.1	15400001	15500000	6	2.6375e-06
NC_030852.1	15500001	15600000	24	5.38583e-06
NC_030852.1	15600001	15700000	1	1.09891e-07
NC_030852.1	15700001	15800000	10	2.8574e-06
NC_030852.1	15800001	15900000	1	1.09891e-07
NC_030852.1	15900001	16000000	58	1.46232e-05
NC_030852.1	16000001	16100000	7	3.18699e-06
NC_030852.1	16100001	16200000	4	2.19788e-06
NC_030852.1	16200001	16300000	4	4.39578e-07
NC_030852.1	16400001	16500000	22	1.42885e-05
NC_030852.1	16500001	16600000	20	4.94597e-06
NC_030852.1	16600001	16700000	1	5.49455e-07
NC_030852.1	16700001	16800000	7	1.20887e-06
NC_030852.1	16800001	16900000	60	8.79633e-06
NC_030852.1	16900001	17000000	22	5.05595e-06
NC_030852.1	17000001	17100000	30	4.61672e-06
NC_030852.1	17100001	17200000	87	2.04563e-05
NC_030852.1	17200001	17300000	35	2.15449e-05
NC_030852.1	17300001	17400000	22	3.07759e-06
NC_030852.1	17400001	17500000	72	1.27561e-05
NC_030852.1	17500001	17600000	1	2.63736e-06
NC_030852.1	17600001	17700000	71	2.52912e-05
NC_030852.1	17700001	17800000	21	1.08811e-05
NC_030852.1	17800001	17900000	2	5.49461e-07
NC_030852.1	17900001	18000000	3	7.69253e-07
NC_030852.1	18000001	18100000	3	3.2968e-07
NC_030852.1	18100001	18200000	1	5.49455e-07
NC_030852.1	18200001	18300000	11	2.19804e-06
NC_030852.1	18300001	18400000	10	1.75841e-06
NC_030852.1	18400001	18500000	4	1.64841e-06
NC_030852.1	18500001	18600000	21	7.47388e-06
NC_030852.1	18600001	18700000	27	4.28683e-06
NC_030852.1	18700001	18800000	27	4.50667e-06
NC_030852.1	19100001	19200000	6	6.5938e-07
NC_030852.1	19200001	19300000	6	4.61559e-06
NC_030852.1	19300001	19400000	1	1.09891e-07
NC_030852.1	19400001	19500000	2	2.19785e-07
NC_030852.1	19500001	19600000	90	2.96954e-05
NC_030852.1	19600001	19700000	12	1.75845e-06
NC_030852.1	19700001	19800000	11	8.35243e-06
NC_030852.1	19800001	19900000	1	1.09891e-07
NC_030852.1	19900001	20000000	17	1.86845e-06
NC_030852.1	20000001	20100000	13	5.3852e-06
NC_030852.1	20100001	20200000	27	7.69423e-06
NC_030852.1	20200001	20300000	26	2.48399e-05
NC_030852.1	20300001	20400000	20	3.40726e-06
NC_030852.1	20400001	20500000	13	9.45148e-06
NC_030852.1	20500001	20600000	8	1.97817e-06
NC_030852.1	20600001	20700000	13	2.96739e-06
NC_030852.1	20700001	20800000	20	1.78051e-05
NC_030852.1	20800001	20900000	33	5.05658e-06
NC_030852.1	20900001	21000000	23	3.18753e-06
NC_030852.1	21000001	21100000	3	3.2968e-07
NC_030852.1	21100001	21200000	24	9.23282e-06
NC_030852.1	21200001	21300000	97	1.84787e-05
NC_030852.1	21300001	21400000	79	2.08946e-05
NC_030852.1	21400001	21500000	8	1.31878e-06
NC_030852.1	21500001	21600000	7	1.42867e-06
NC_030852.1	21600001	21700000	54	4.25466e-05
NC_030852.1	21700001	21800000	33	5.71611e-06
NC_030852.1	21800001	21900000	48	6.81638e-06
NC_030852.1	21900001	22000000	46	8.35528e-06
NC_030852.1	22000001	22100000	13	7.36341e-06
NC_030852.1	22100001	22200000	15	3.84671e-06
NC_030852.1	22200001	22300000	58	1.09952e-05
NC_030852.1	22300001	22400000	92	2.44166e-05
NC_030852.1	22400001	22500000	43	8.79477e-06
NC_030852.1	22500001	22600000	79	2.03449e-05
NC_030852.1	22600001	22700000	164	3.01571e-05
NC_030852.1	22700001	22800000	71	1.88036e-05
NC_030852.1	22900001	23000000	8	1.86828e-06
NC_030852.1	23100001	23200000	63	1.55038e-05
NC_030852.1	23200001	23300000	39	7.4753e-06
NC_030852.1	23300001	23400000	71	1.08866e-05
NC_030852.1	23400001	23500000	68	1.11062e-05
NC_030852.1	23500001	23600000	50	7.2563e-06
NC_030852.1	23600001	23700000	70	1.17662e-05
NC_030852.1	23700001	23800000	31	5.82589e-06
NC_030852.1	23800001	23900000	16	2.08824e-06
NC_030852.1	23900001	24000000	47	8.02564e-06
NC_030852.1	24000001	24100000	7	7.69284e-07
NC_030852.1	24100001	24200000	24	3.29748e-06
NC_030852.1	24200001	24300000	83	4.1568e-05
NC_030852.1	24300001	24400000	85	1.91364e-05
NC_030852.1	24400001	24500000	67	2.78192e-05
NC_030852.1	24500001	24600000	19	1.00016e-05
NC_030852.1	24600001	24700000	78	3.39774e-05
NC_030852.1	24700001	24800000	110	2.91507e-05
NC_030852.1	24800001	24900000	83	1.71564e-05
NC_030852.1	24900001	25000000	147	4.00541e-05
NC_030852.1	25000001	25100000	90	2.83746e-05
NC_030852.1	25100001	25200000	126	2.04646e-05
NC_030852.1	25200001	25300000	69	1.08864e-05
NC_030852.1	25300001	25400000	133	2.49771e-05
NC_030852.1	25400001	25500000	107	3.67381e-05
NC_030852.1	25500001	25600000	71	2.46312e-05
NC_030852.1	25600001	25700000	130	3.87275e-05
NC_030852.1	25700001	25800000	182	3.83076e-05
NC_030852.1	25800001	25900000	130	3.01469e-05
NC_030852.1	25900001	26000000	146	3.66437e-05
NC_030852.1	26000001	26100000	78	1.69356e-05
NC_030852.1	26100001	26200000	150	2.35508e-05
NC_030852.1	26200001	26300000	81	2.04553e-05
NC_030852.1	26300001	26400000	83	2.24346e-05
NC_030852.1	26400001	26500000	161	3.63194e-05
NC_030852.1	26500001	26600000	154	3.97271e-05
NC_030852.1	26600001	26700000	140	3.57606e-05
NC_030852.1	26700001	26800000	165	3.63199e-05
NC_030852.1	26800001	26900000	108	3.02496e-05
NC_030852.1	26900001	27000000	162	3.73095e-05
NC_030852.1	27000001	27100000	165	2.98271e-05
NC_030852.1	27100001	27200000	168	3.30202e-05
NC_030852.1	27200001	27300000	106	3.73982e-05
NC_030852.1	27300001	27400000	210	4.51448e-05
NC_030852.1	27400001	27500000	100	3.00273e-05
NC_030852.1	27500001	27600000	97	2.55176e-05
NC_030852.1	27600001	27700000	150	3.6755e-05
NC_030852.1	27700001	27800000	138	3.86197e-05
NC_030852.1	27800001	27900000	133	3.3888e-05
NC_030852.1	27900001	28000000	134	2.06861e-05
NC_030852.1	28000001	28100000	44	7.47573e-06
NC_030852.1	28100001	28200000	42	8.0252e-06
NC_030852.1	28200001	28300000	153	5.06217e-05
NC_030852.1	28300001	28400000	74	1.45158e-05
NC_030852.1	28400001	28500000	152	3.45547e-05
NC_030852.1	28500001	28600000	1	1.09891e-07
NC_030852.1	28600001	28700000	71	1.66045e-05
NC_030852.1	28700001	28800000	108	3.05799e-05
NC_030852.1	28800001	28900000	79	2.79313e-05
NC_030852.1	28900001	29000000	129	3.42168e-05
NC_030852.1	29000001	29100000	60	1.1655e-05
NC_030852.1	29100001	29200000	129	1.77147e-05
NC_030852.1	29200001	29300000	81	1.19875e-05
NC_030852.1	29300001	29400000	199	5.22955e-05
NC_030852.1	29400001	29500000	99	6.66512e-05
NC_030852.1	29500001	29600000	130	2.9817e-05
NC_030852.1	29600001	29700000	58	1.47333e-05
NC_030852.1	29700001	29800000	144	3.32317e-05
NC_030852.1	29800001	29900000	94	2.34272e-05
NC_030852.1	29900001	30000000	125	2.13443e-05
NC_030852.1	30000001	30100000	134	2.42072e-05
NC_030852.1	30100001	30200000	181	4.6783e-05
NC_030852.1	30200001	30300000	163	5.38167e-05
NC_030852.1	30300001	30400000	147	3.38932e-05
NC_030852.1	30400001	30500000	79	2.29838e-05
NC_030852.1	30500001	30600000	133	3.10278e-05
NC_030852.1	30600001	30700000	114	2.9812e-05
NC_030852.1	30700001	30800000	178	3.51151e-05
NC_030852.1	30800001	30900000	155	2.72934e-05
NC_030852.1	30900001	31000000	116	1.95824e-05
NC_030852.1	31000001	31100000	90	1.82574e-05
NC_030852.1	31100001	31200000	119	2.34333e-05
NC_030852.1	31200001	31300000	133	2.60772e-05
NC_030852.1	31300001	31400000	101	2.40887e-05
NC_030852.1	31400001	31500000	94	2.30975e-05
NC_030852.1	31500001	31600000	143	4.03825e-05
NC_030852.1	31600001	31700000	89	2.41956e-05
NC_030852.1	31700001	31800000	137	2.99293e-05
NC_030852.1	31800001	31900000	90	2.38658e-05
NC_030852.1	31900001	32000000	62	3.44138e-05
NC_030852.1	32000001	32100000	198	6.58331e-05
NC_030852.1	32100001	32200000	131	4.88488e-05
NC_030852.1	32200001	32300000	72	2.02333e-05
NC_030852.1	32300001	32400000	93	4.32213e-05
NC_030852.1	32400001	32500000	120	3.13535e-05
NC_030852.1	32500001	32600000	169	3.80825e-05
NC_030852.1	32600001	32700000	127	3.85068e-05
NC_030852.1	32700001	32800000	145	3.84033e-05
NC_030852.1	32800001	32900000	126	2.99254e-05
NC_030852.1	32900001	33000000	145	2.82813e-05
NC_030852.1	33000001	33100000	117	2.00226e-05
NC_030852.1	33100001	33200000	97	4.6743e-05
NC_030852.1	33200001	33300000	82	3.25511e-05
NC_030852.1	33300001	33400000	112	3.45414e-05
NC_030852.1	33400001	33500000	218	7.41018e-05
NC_030852.1	33500001	33600000	86	2.63939e-05
NC_030852.1	33600001	33700000	135	3.85094e-05
NC_030852.1	33700001	33800000	102	2.72785e-05
NC_030852.1	33800001	33900000	90	1.86974e-05
NC_030852.1	33900001	34000000	144	3.99434e-05
NC_030852.1	34000001	34100000	126	3.56466e-05
NC_030852.1	34100001	34200000	120	2.61838e-05
NC_030852.1	34200001	34300000	151	3.15841e-05
NC_030852.1	34300001	34400000	83	1.63867e-05
NC_030852.1	34400001	34500000	92	2.3427e-05
NC_030852.1	34500001	34600000	139	2.44281e-05
NC_030852.1	34600001	34700000	184	4.77742e-05
NC_030852.1	34700001	34800000	71	2.06726e-05
NC_030852.1	34800001	34900000	202	4.53592e-05
NC_030852.1	34900001	35000000	217	4.54789e-05
NC_030852.1	35000001	35100000	176	2.69694e-05
NC_030852.1	35100001	35200000	192	4.12842e-05
NC_030852.1	35200001	35300000	116	2.09023e-05
NC_030852.1	35300001	35400000	153	9.65015e-05
NC_030852.1	35400001	35500000	163	3.75291e-05
NC_030852.1	35500001	35600000	127	2.26649e-05
NC_030852.1	35600001	35700000	158	5.24912e-05
NC_030852.1	35700001	35800000	170	4.24852e-05
NC_030852.1	35800001	35900000	175	6.28458e-05
NC_030852.1	35900001	36000000	171	3.115e-05
NC_030852.1	36000001	36100000	134	3.83988e-05
NC_030852.1	36100001	36200000	164	3.76401e-05
NC_030852.1	36200001	36300000	186	5.30559e-05
NC_030852.1	36300001	36400000	48	7.91578e-06
NC_030853.1	1	100000	78	1.86951e-05
NC_030853.1	100001	200000	57	1.51729e-05
NC_030853.1	200001	300000	208	5.14183e-05
NC_030853.1	300001	400000	102	2.35392e-05
NC_030853.1	400001	500000	170	4.80969e-05
NC_030853.1	500001	600000	98	2.94765e-05
NC_030853.1	600001	700000	150	2.92726e-05
NC_030853.1	700001	800000	87	1.64971e-05
NC_030853.1	800001	900000	110	3.34406e-05
NC_030853.1	900001	1000000	212	4.17329e-05
NC_030853.1	1000001	1100000	84	2.27653e-05
NC_030853.1	1100001	1200000	48	1.48413e-05
NC_030853.1	1200001	1300000	95	2.01283e-05
NC_030853.1	1300001	1400000	208	6.5179e-05
NC_030853.1	1400001	1500000	32	4.39697e-06
NC_030853.1	1500001	1600000	92	2.87053e-05
NC_030853.1	1600001	1700000	126	3.6636e-05
NC_030853.1	1700001	1800000	87	1.85869e-05
NC_030853.1	1800001	1900000	108	3.55302e-05
NC_030853.1	1900001	2000000	20	6.15492e-06
NC_030853.1	2000001	2100000	12	2.08816e-06
NC_030853.1	2100001	2200000	115	2.31022e-05
NC_030853.1	2200001	2300000	132	2.66271e-05
NC_030853.1	2300001	2400000	92	1.44085e-05
NC_030853.1	2400001	2500000	47	1.23131e-05
NC_030853.1	2500001	2600000	23	9.12278e-06
NC_030853.1	2600001	2700000	87	1.67173e-05
NC_030853.1	2700001	2800000	145	2.38796e-05
NC_030853.1	2800001	2900000	119	2.87136e-05
NC_030853.1	2900001	3000000	36	1.17621e-05
NC_030853.1	3000001	3100000	110	1.93612e-05
NC_030853.1	3100001	3200000	46	6.81622e-06
NC_030853.1	3200001	3300000	117	2.35427e-05
NC_030853.1	3300001	3400000	56	1.0995e-05
NC_030853.1	3500001	3600000	22	2.41811e-06
NC_030853.1	3600001	3700000	73	1.95735e-05
NC_030853.1	3700001	3800000	62	1.31946e-05
NC_030853.1	3800001	3900000	28	1.09916e-05
NC_030853.1	3900001	4000000	60	1.30842e-05
NC_030853.1	4000001	4100000	16	2.08824e-06
NC_030853.1	4100001	4200000	19	3.40722e-06
NC_030853.1	4200001	4300000	25	1.39592e-05
NC_030853.1	4300001	4400000	56	1.2754e-05
NC_030853.1	4400001	4500000	4	7.69261e-07
NC_030853.1	4500001	4600000	29	2.23126e-05
NC_030853.1	4600001	4700000	2	4.39569e-07
NC_030853.1	4700001	4800000	22	1.231e-05
NC_030853.1	4800001	4900000	39	9.12427e-06
NC_030853.1	4900001	5000000	24	1.16508e-05
NC_030853.1	5100001	5200000	4	4.39578e-07
NC_030853.1	5200001	5300000	4	4.61552e-06
NC_030853.1	5300001	5400000	13	5.1654e-06
NC_030853.1	5400001	5500000	6	6.5938e-07
NC_030853.1	5600001	5700000	5	2.1979e-06
NC_030853.1	5700001	5800000	5	1.86822e-06
NC_030853.1	5800001	5900000	21	1.06611e-05
NC_030853.1	5900001	6000000	10	9.67096e-06
NC_030853.1	6000001	6100000	3	1.4286e-06
NC_030853.1	6100001	6200000	19	2.96758e-06
NC_030853.1	6200001	6300000	12	3.95649e-06
NC_030853.1	6300001	6400000	3	6.5936e-07
NC_030853.1	6400001	6500000	7	4.06618e-06
NC_030853.1	6500001	6600000	14	1.53867e-06
NC_030853.1	6600001	6700000	10	9.45134e-06
NC_030853.1	6700001	6800000	46	9.45463e-06
NC_030853.1	7100001	7200000	32	1.6708e-05
NC_030853.1	7300001	7400000	23	2.36301e-05
NC_030853.1	7400001	7500000	3	1.64839e-06
NC_030853.1	7500001	7600000	4	2.08799e-06
NC_030853.1	7600001	7700000	1	5.49455e-07
NC_030853.1	7700001	7800000	40	1.03335e-05
NC_030853.1	7800001	7900000	23	1.89047e-05
NC_030853.1	7900001	8000000	11	1.20892e-06
NC_030853.1	8000001	8100000	39	1.30817e-05
NC_030853.1	8100001	8200000	42	6.59611e-06
NC_030853.1	8200001	8300000	24	1.97842e-05
NC_030853.1	8300001	8400000	2	6.59353e-07
NC_030853.1	8400001	8500000	12	7.14355e-06
NC_030853.1	8500001	8600000	21	1.11009e-05
NC_030853.1	8600001	8700000	16	4.94579e-06
NC_030853.1	8700001	8800000	8	3.51673e-06
NC_030853.1	8800001	8900000	8	2.85733e-06
NC_030853.1	8900001	9000000	1	1.09891e-07
NC_030853.1	9100001	9200000	2	2.19785e-07
NC_030853.1	9200001	9300000	50	7.91595e-06
NC_030853.1	9400001	9500000	10	3.95638e-06
NC_030853.1	9500001	9600000	28	6.04557e-06
NC_030853.1	9600001	9700000	18	7.91336e-06
NC_030853.1	9700001	9800000	12	9.89108e-06
NC_030853.1	9800001	9900000	4	2.52755e-06
NC_030853.1	9900001	10000000	3	5.49467e-07
NC_030853.1	10000001	10100000	17	6.59438e-06
NC_030853.1	10100001	10200000	16	5.93495e-06
NC_030853.1	10200001	10300000	11	5.1653e-06
NC_030853.1	10300001	10400000	17	7.25387e-06
NC_030853.1	10400001	10500000	21	7.03429e-06
NC_030853.1	10600001	10700000	12	5.16538e-06
NC_030853.1	10800001	10900000	29	6.04565e-06
NC_030853.1	10900001	11000000	14	3.84666e-06
NC_030853.1	11100001	11200000	8	5.38493e-06
NC_030853.1	11200001	11300000	8	1.20889e-06
NC_030853.1	11300001	11400000	1	1.09891e-07
NC_030853.1	11400001	11500000	3	3.2968e-07
NC_030853.1	11500001	11600000	5	1.31874e-06
NC_030853.1	11600001	11700000	26	1.79162e-05
NC_030853.1	11700001	11800000	3	3.2968e-07
NC_030853.1	11800001	11900000	8	3.18705e-06
NC_030853.1	12000001	12100000	1	5.49455e-07
NC_030853.1	12100001	12200000	10	5.38511e-06
NC_030853.1	12200001	12300000	2	2.19785e-07
NC_030853.1	12300001	12400000	52	1.16541e-05
NC_030853.1	12400001	12500000	70	1.16563e-05
NC_030853.1	12500001	12600000	13	3.8466e-06
NC_030853.1	12600001	12700000	49	1.48418e-05
NC_030853.1	12700001	12800000	3	9.89039e-07
NC_030853.1	12800001	12900000	2	2.19785e-07
NC_030853.1	12900001	13000000	17	4.39632e-06
NC_030853.1	13000001	13100000	41	9.34421e-06
NC_030853.1	13100001	13200000	3	3.2968e-07
NC_030853.1	13200001	13300000	35	5.1666e-06
NC_030853.1	13300001	13400000	24	1.00021e-05
NC_030853.1	13400001	13500000	20	6.15501e-06
NC_030853.1	13500001	13600000	2	2.19785e-07
NC_030853.1	13600001	13700000	21	2.30817e-06
NC_030853.1	13700001	13800000	4	2.19788e-06
NC_030853.1	13800001	13900000	4	2.41767e-06
NC_030853.1	13900001	14000000	7	2.08804e-06
NC_030853.1	14000001	14100000	19	2.0883e-06
NC_030853.1	14100001	14200000	21	3.51721e-06
NC_030853.1	14200001	14300000	5	4.61557e-06
NC_030853.1	14400001	14500000	41	7.03574e-06
NC_030853.1	14500001	14600000	36	7.25525e-06
NC_030853.1	14600001	14700000	1	1.09891e-07
NC_030853.1	14700001	14800000	29	8.02413e-06
NC_030853.1	14900001	15000000	13	1.64856e-06
NC_030853.1	15000001	15100000	1	1.09891e-07
NC_030853.1	15100001	15200000	23	5.27588e-06
NC_030853.1	15200001	15300000	8	3.07715e-06
NC_030853.1	15300001	15400000	105	2.48597e-05
NC_030853.1	15400001	15500000	23	9.56243e-06
NC_030853.1	15500001	15600000	21	4.06674e-06
NC_030853.1	15600001	15700000	42	5.82658e-06
NC_030853.1	15700001	15800000	6	5.71452e-06
NC_030853.1	15800001	15900000	17	2.52789e-06
NC_030853.1	15900001	16000000	7	2.52762e-06
NC_030853.1	16000001	16100000	52	1.06646e-05
NC_030853.1	16100001	16200000	57	1.17645e-05
NC_030853.1	16200001	16300000	120	2.9594e-05
NC_030853.1	16300001	16400000	143	3.45519e-05
NC_030853.1	16400001	16500000	65	2.35304e-05
NC_030853.1	16500001	16600000	105	2.321e-05
NC_030853.1	16600001	16700000	66	1.22056e-05
NC_030853.1	16700001	16800000	7	2.85732e-06
NC_030853.1	16800001	16900000	73	1.06669e-05
NC_030853.1	16900001	17000000	71	9.78699e-06
NC_030853.1	17000001	17100000	20	3.9568e-06
NC_030853.1	17100001	17200000	18	2.41801e-06
NC_030853.1	17200001	17300000	18	6.5945e-06
NC_030853.1	17300001	17400000	93	2.71662e-05
NC_030853.1	17400001	17500000	62	1.26449e-05
NC_030853.1	17500001	17600000	47	3.353e-05
NC_030853.1	17700001	17800000	3	1.20883e-06
NC_030853.1	17800001	17900000	86	1.99064e-05
NC_030853.1	17900001	18000000	10	1.42871e-06
NC_030853.1	18000001	18100000	27	7.03476e-06
NC_030853.1	18100001	18200000	99	1.79293e-05
NC_030853.1	18200001	18300000	32	4.94658e-06
NC_030853.1	18300001	18400000	35	6.59561e-06
NC_030853.1	18400001	18500000	86	1.40777e-05
NC_030853.1	18500001	18600000	64	8.46685e-06
NC_030853.1	18600001	18700000	40	6.15625e-06
NC_030853.1	18800001	18900000	65	1.83629e-05
NC_030853.1	18900001	19000000	28	4.17697e-06
NC_030853.1	19000001	19100000	21	6.37486e-06
NC_030853.1	19100001	19200000	42	6.37624e-06
NC_030853.1	19200001	19300000	72	1.60548e-05
NC_030853.1	19300001	19400000	3	1.5385e-06
NC_030853.1	19400001	19500000	24	1.03316e-05
NC_030853.1	19500001	19600000	45	7.69565e-06
NC_030853.1	19600001	19700000	14	1.97829e-06
NC_030853.1	19700001	19800000	2	3.18684e-06
NC_030853.1	19800001	19900000	1	1.09891e-07
NC_030853.1	19900001	20000000	61	1.22048e-05
NC_030853.1	20000001	20100000	109	3.09105e-05
NC_030853.1	20100001	20200000	21	4.72624e-06
NC_030853.1	20200001	20300000	18	1.97837e-06
NC_030853.1	20300001	20400000	30	4.17704e-06
NC_030853.1	20400001	20500000	131	4.8737e-05
NC_030853.1	20500001	20600000	56	9.5656e-06
NC_030853.1	20600001	20700000	83	2.69437e-05
NC_030853.1	20700001	20800000	67	2.83684e-05
NC_030853.1	20800001	20900000	38	1.25316e-05
NC_030853.1	20900001	21000000	114	2.54119e-05
NC_030853.1	21000001	21100000	37	1.83577e-05
NC_030853.1	21100001	21200000	73	2.84804e-05
NC_030853.1	21200001	21300000	37	7.91482e-06
NC_030853.1	21300001	21400000	174	4.07262e-05
NC_030853.1	21400001	21500000	56	9.23576e-06
NC_030853.1	21500001	21600000	50	8.24574e-06
NC_030853.1	21600001	21700000	17	3.18732e-06
NC_030853.1	21700001	21800000	36	6.92549e-06
NC_030853.1	21800001	21900000	140	3.37806e-05
NC_030853.1	21900001	22000000	62	1.46239e-05
NC_030853.1	22000001	22100000	114	2.2992e-05
NC_030853.1	22100001	22200000	81	4.05785e-05
NC_030853.1	22200001	22300000	100	0.000116353
NC_030853.1	22300001	22400000	72	2.10032e-05
NC_030853.1	22400001	22500000	143	4.1154e-05
NC_030853.1	22500001	22600000	188	3.13759e-05
NC_030853.1	22600001	22700000	133	2.98172e-05
NC_030853.1	22700001	22800000	63	1.80325e-05
NC_030853.1	22800001	22900000	46	1.51711e-05
NC_030853.1	22900001	23000000	115	2.00224e-05
NC_030853.1	23000001	23100000	70	1.15463e-05
NC_030853.1	23100001	23200000	84	1.18779e-05
NC_030853.1	23200001	23300000	49	7.03635e-06
NC_030853.1	23300001	23400000	99	1.50694e-05
NC_030853.1	23400001	23500000	78	1.38566e-05
NC_030853.1	23500001	23600000	98	2.68378e-05
NC_030853.1	23600001	23700000	166	2.92774e-05
NC_030853.1	23700001	23800000	77	2.40828e-05
NC_030853.1	23800001	23900000	224	3.87646e-05
NC_030853.1	23900001	24000000	94	1.84783e-05
NC_030853.1	24000001	24100000	89	2.03468e-05
NC_030853.1	24100001	24200000	176	6.60415e-05
NC_030853.1	24200001	24300000	83	1.8916e-05
NC_030853.1	24300001	24400000	57	1.22044e-05
NC_030853.1	24400001	24500000	112	3.12417e-05
NC_030853.1	24500001	24600000	56	1.20944e-05
NC_030853.1	24600001	24700000	81	1.91354e-05
NC_030853.1	24700001	24800000	113	2.38718e-05
NC_030853.1	24800001	24900000	94	1.41888e-05
NC_030853.1	24900001	25000000	71	1.2646e-05
NC_030853.1	25000001	25100000	68	1.20958e-05
NC_030853.1	25100001	25200000	176	3.53337e-05
NC_030853.1	25200001	25300000	122	2.34338e-05
NC_030853.1	25300001	25400000	114	2.12322e-05
NC_030853.1	25400001	25500000	101	2.43089e-05
NC_030853.1	25500001	25600000	189	3.96314e-05
NC_030853.1	25600001	25700000	129	2.98159e-05
NC_030853.1	25700001	25800000	144	3.58734e-05
NC_030853.1	25800001	25900000	76	2.15535e-05
NC_030853.1	25900001	26000000	82	1.97952e-05
NC_030853.1	26000001	26100000	134	2.86082e-05
NC_030853.1	26100001	26200000	116	2.05725e-05
NC_030853.1	26200001	26300000	112	3.1902e-05
NC_030853.1	26300001	26400000	107	3.05803e-05
NC_030853.1	26400001	26500000	91	1.95772e-05
NC_030853.1	26500001	26600000	109	3.10199e-05
NC_030853.1	26600001	26700000	46	1.79196e-05
NC_030853.1	26700001	26800000	85	1.94663e-05
NC_030853.1	26800001	26900000	84	1.84761e-05
NC_030853.1	26900001	27000000	162	4.00608e-05
NC_030853.1	27000001	27100000	106	1.84804e-05
NC_030853.1	27100001	27200000	143	3.38922e-05
NC_030853.1	27200001	27300000	154	3.97269e-05
NC_030853.1	27300001	27400000	102	2.12294e-05
NC_030853.1	27400001	27500000	121	2.76138e-05
NC_030853.1	27500001	27600000	118	2.48628e-05
NC_030853.1	27600001	27700000	151	3.59853e-05
NC_030853.1	27700001	27800000	42	1.06635e-05
NC_030853.1	27800001	27900000	106	3.62991e-05
NC_030853.1	27900001	28000000	135	2.31072e-05
NC_030853.1	28000001	28100000	159	4.38005e-05
NC_030853.1	28100001	28200000	168	5.8111e-05
NC_030853.1	28200001	28300000	169	4.76567e-05
NC_030853.1	28300001	28400000	134	3.74088e-05
NC_030853.1	28400001	28500000	71	2.21021e-05
NC_030853.1	28500001	28600000	118	3.98233e-05
NC_030853.1	28600001	28700000	187	3.76501e-05
NC_030853.1	28700001	28800000	91	1.6718e-05
NC_030853.1	28800001	28900000	106	3.49797e-05
NC_030853.1	28900001	29000000	131	2.12358e-05
NC_030853.1	29000001	29100000	73	1.8364e-05
NC_030853.1	29100001	29200000	177	3.99571e-05
NC_030853.1	29200001	29300000	148	3.15829e-05
NC_030853.1	29300001	29400000	130	2.92668e-05
NC_030853.1	29400001	29500000	106	2.12304e-05
NC_030853.1	29500001	29600000	83	2.78233e-05
NC_030853.1	29600001	29700000	147	4.43465e-05
NC_030853.1	29700001	29800000	152	2.98236e-05
NC_030853.1	29800001	29900000	120	2.00232e-05
NC_030853.1	29900001	30000000	163	6.12976e-05
NC_030853.1	30000001	30100000	240	5.14353e-05
NC_030853.1	30100001	30200000	140	2.36585e-05
NC_030853.1	30200001	30300000	129	2.17853e-05
NC_030853.1	30300001	30400000	118	1.70527e-05
NC_030853.1	30400001	30500000	106	4.08069e-05
NC_030853.1	30500001	30600000	93	2.13374e-05
NC_030853.1	30600001	30700000	139	2.31077e-05
NC_030853.1	30700001	30800000	152	3.47756e-05
NC_030853.1	30800001	30900000	139	3.58704e-05
NC_030853.1	30900001	31000000	147	3.93949e-05
NC_030853.1	31000001	31100000	137	1.91466e-05
NC_030853.1	31100001	31200000	102	2.50793e-05
NC_030853.1	31200001	31300000	162	3.35682e-05
NC_030853.1	31300001	31400000	162	2.57549e-05
NC_030853.1	31400001	31500000	170	3.87436e-05
NC_030853.1	31500001	31600000	161	3.67591e-05
NC_030853.1	31600001	31700000	210	4.1181e-05
NC_030853.1	31700001	31800000	201	4.8442e-05
NC_030853.1	31800001	31900000	195	4.34876e-05
NC_030854.1	1	100000	136	4.95116e-05
NC_030854.1	100001	200000	131	4.29076e-05
NC_030854.1	200001	300000	137	5.32503e-05
NC_030854.1	300001	400000	229	6.03483e-05
NC_030854.1	400001	500000	163	3.67601e-05
NC_030854.1	500001	600000	106	3.82783e-05
NC_030854.1	600001	700000	162	4.71032e-05
NC_030854.1	700001	800000	120	3.83929e-05
NC_030854.1	800001	900000	267	8.51474e-05
NC_030854.1	900001	1000000	169	3.30196e-05
NC_030854.1	1000001	1100000	117	2.94818e-05
NC_030854.1	1100001	1200000	187	3.33559e-05
NC_030854.1	1200001	1300000	150	4.12635e-05
NC_030854.1	1300001	1400000	197	7.4746e-05
NC_030854.1	1400001	1500000	150	3.49944e-05
NC_030854.1	1500001	1600000	44	1.06638e-05
NC_030854.1	1600001	1700000	103	2.5409e-05
NC_030854.1	1700001	1800000	102	2.03496e-05
NC_030854.1	1800001	1900000	171	3.15905e-05
NC_030854.1	1900001	2000000	126	3.27859e-05
NC_030854.1	2000001	2100000	88	2.74948e-05
NC_030854.1	2100001	2200000	76	2.26531e-05
NC_030854.1	2200001	2300000	156	3.42265e-05
NC_030854.1	2300001	2400000	161	2.82855e-05
NC_030854.1	2400001	2500000	137	3.37798e-05
NC_030854.1	2500001	2600000	158	3.38979e-05
NC_030854.1	2600001	2700000	129	4.08177e-05
NC_030854.1	2700001	2800000	48	9.56482e-06
NC_030854.1	2800001	2900000	133	3.81793e-05
NC_030854.1	2900001	3000000	145	3.89537e-05
NC_030854.1	3000001	3100000	170	4.66668e-05
NC_030854.1	3100001	3200000	92	2.81554e-05
NC_030854.1	3200001	3300000	33	1.7807e-05
NC_030854.1	3300001	3400000	31	1.7367e-05
NC_030854.1	3400001	3500000	104	3.18981e-05
NC_030854.1	3500001	3600000	74	1.91341e-05
NC_030854.1	3600001	3700000	146	4.64341e-05
NC_030854.1	3700001	3800000	73	2.62811e-05
NC_030854.1	3800001	3900000	5	9.89058e-07
NC_030854.1	3900001	4000000	25	9.34264e-06
NC_030854.1	4000001	4100000	82	2.14452e-05
NC_030854.1	4100001	4200000	54	2.27578e-05
NC_030854.1	4200001	4300000	76	1.7485e-05
NC_030854.1	4300001	4400000	66	1.40747e-05
NC_030854.1	4400001	4500000	72	2.16627e-05
NC_030854.1	4500001	4600000	98	2.48576e-05
NC_030854.1	4600001	4700000	40	1.14326e-05
NC_030854.1	4700001	4800000	38	8.02489e-06
NC_030854.1	4800001	4900000	14	6.26453e-06
NC_030854.1	4900001	5000000	4	6.59366e-07
NC_030854.1	5000001	5100000	27	5.93556e-06
NC_030854.1	5100001	5200000	60	2.34186e-05
NC_030854.1	5200001	5300000	20	2.19824e-06
NC_030854.1	5300001	5400000	26	9.12294e-06
NC_030854.1	5400001	5500000	2	2.19785e-07
NC_030854.1	5500001	5600000	23	4.39657e-06
NC_030854.1	5600001	5700000	26	1.20906e-05
NC_030854.1	5700001	5800000	26	5.16612e-06
NC_030854.1	5800001	5900000	41	1.63794e-05
NC_030854.1	5900001	6000000	61	1.51734e-05
NC_030854.1	6000001	6100000	63	2.13311e-05
NC_030854.1	6100001	6200000	51	1.05546e-05
NC_030854.1	6200001	6300000	44	2.09965e-05
NC_030854.1	6300001	6400000	75	2.18832e-05
NC_030854.1	6400001	6500000	8	2.19796e-06
NC_030854.1	6500001	6600000	4	2.41766e-06
NC_030854.1	6600001	6700000	17	7.91327e-06
NC_030854.1	6700001	6800000	18	2.41801e-06
NC_030854.1	6800001	6900000	50	1.07744e-05
NC_030854.1	6900001	7000000	5	5.49478e-07
NC_030854.1	7000001	7100000	15	3.73679e-06
NC_030854.1	7100001	7200000	4	4.39578e-07
NC_030854.1	7200001	7300000	17	8.24286e-06
NC_030854.1	7300001	7400000	3	1.20882e-06
NC_030854.1	7400001	7500000	16	4.83585e-06
NC_030854.1	7500001	7600000	11	4.06635e-06
NC_030854.1	7600001	7700000	5	5.49478e-07
NC_030854.1	7700001	7800000	17	6.15483e-06
NC_030854.1	7800001	7900000	27	7.36445e-06
NC_030854.1	7900001	8000000	29	5.9357e-06
NC_030854.1	8000001	8100000	27	1.38491e-05
NC_030854.1	8100001	8200000	72	1.48453e-05
NC_030854.1	8200001	8300000	2	2.19785e-07
NC_030854.1	8300001	8400000	15	1.6486e-06
NC_030854.1	8400001	8500000	10	1.42871e-06
NC_030854.1	8500001	8600000	1	1.09891e-07
NC_030854.1	8600001	8700000	1	1.09891e-07
NC_030854.1	8700001	8800000	2	1.4286e-06
NC_030854.1	8800001	8900000	40	1.72587e-05
NC_030854.1	8900001	9000000	36	7.36514e-06
NC_030854.1	9100001	9200000	5	5.49478e-07
NC_030854.1	9200001	9300000	90	1.41882e-05
NC_030854.1	9300001	9400000	51	9.89498e-06
NC_030854.1	9400001	9500000	23	5.38577e-06
NC_030854.1	9500001	9600000	2	5.49461e-07
NC_030854.1	9600001	9700000	3	9.89037e-07
NC_030854.1	9700001	9800000	33	9.0138e-06
NC_030854.1	9800001	9900000	3	3.2968e-07
NC_030854.1	9900001	10000000	16	2.63766e-05
NC_030854.1	10000001	10100000	29	1.68174e-05
NC_030854.1	10100001	10200000	23	2.85779e-06
NC_030854.1	10200001	10300000	62	1.18752e-05
NC_030854.1	10300001	10400000	1	1.09891e-07
NC_030854.1	10400001	10500000	22	7.47404e-06
NC_030854.1	10500001	10600000	16	3.84673e-06
NC_030854.1	10600001	10700000	26	1.70368e-05
NC_030854.1	10700001	10800000	30	1.16514e-05
NC_030854.1	10800001	10900000	5	1.42864e-06
NC_030854.1	10900001	11000000	8	1.31878e-06
NC_030854.1	11000001	11100000	18	1.79141e-05
NC_030854.1	11100001	11200000	2	6.59353e-07
NC_030854.1	11200001	11300000	3	9.89037e-07
NC_030854.1	11300001	11400000	1	4.39565e-07
NC_030854.1	11500001	11600000	2	3.07696e-06
NC_030854.1	11600001	11700000	2	2.19785e-07
NC_030854.1	11700001	11800000	1	3.29673e-07
NC_030854.1	11900001	12000000	3	5.49467e-07
NC_030854.1	12000001	12100000	1	1.09891e-07
NC_030854.1	12100001	12200000	4	3.077e-06
NC_030854.1	12200001	12300000	9	2.63758e-06
NC_030854.1	12400001	12500000	19	7.9134e-06
NC_030854.1	12500001	12600000	2	2.19785e-07
NC_030854.1	12600001	12700000	7	7.363e-06
NC_030854.1	12700001	12800000	16	1.20896e-05
NC_030854.1	12900001	13000000	17	1.76947e-05
NC_030854.1	13100001	13200000	3	9.89039e-07
NC_030854.1	13200001	13300000	12	4.17628e-06
NC_030854.1	13300001	13400000	7	7.69284e-07
NC_030854.1	13400001	13500000	56	1.09949e-05
NC_030854.1	13600001	13700000	7	2.30784e-06
NC_030854.1	13700001	13800000	4	4.39578e-07
NC_030854.1	13800001	13900000	12	1.97825e-06
NC_030854.1	13900001	14000000	3	1.6484e-06
NC_030854.1	14000001	14100000	8	2.41776e-06
NC_030854.1	14100001	14200000	1	1.09891e-07
NC_030854.1	14200001	14300000	43	7.03587e-06
NC_030854.1	14300001	14400000	10	5.16528e-06
NC_030854.1	14500001	14600000	3	7.69252e-07
NC_030854.1	14600001	14700000	6	2.30782e-06
NC_030854.1	14700001	14800000	12	5.27524e-06
NC_030854.1	14800001	14900000	23	9.89214e-06
NC_030854.1	14900001	15000000	4	2.63744e-06
NC_030854.1	15000001	15100000	5	3.29683e-06
NC_030854.1	15200001	15300000	4	4.39578e-07
NC_030854.1	15300001	15400000	2	4.39569e-07
NC_030854.1	15400001	15500000	4	1.53852e-06
NC_030854.1	15500001	15600000	7	2.96721e-06
NC_030854.1	15600001	15700000	2	8.79136e-07
NC_030854.1	15700001	15800000	1	1.09891e-07
NC_030854.1	15800001	15900000	6	3.73644e-06
NC_030854.1	15900001	16000000	7	4.72551e-06
NC_030854.1	16000001	16100000	2	2.19785e-07
NC_030854.1	16100001	16200000	4	6.59359e-06
NC_030854.1	16200001	16300000	3	3.2968e-07
NC_030854.1	16300001	16400000	22	5.82536e-06
NC_030854.1	16500001	16600000	32	1.65981e-05
NC_030854.1	16600001	16700000	33	6.84731e-05
NC_030854.1	16700001	16800000	18	2.02221e-05
NC_030854.1	16800001	16900000	2	4.39569e-07
NC_030854.1	17000001	17100000	3	7.69252e-07
NC_030854.1	17200001	17300000	25	1.297e-05
NC_030854.1	17300001	17400000	20	3.73698e-06
NC_030854.1	17500001	17600000	13	7.25354e-06
NC_030854.1	17600001	17700000	25	9.23285e-06
NC_030854.1	17700001	17800000	10	3.6267e-06
NC_030854.1	17800001	17900000	1	5.49455e-07
NC_030854.1	17900001	18000000	11	9.78094e-06
NC_030854.1	18000001	18100000	3	1.64839e-06
NC_030854.1	18100001	18200000	8	2.63756e-06
NC_030854.1	18200001	18300000	2	2.19785e-07
NC_030854.1	18300001	18400000	19	6.26483e-06
NC_030854.1	18400001	18500000	11	2.85744e-06
NC_030854.1	18500001	18600000	24	7.47415e-06
NC_030854.1	18600001	18700000	24	1.29695e-05
NC_030854.1	18700001	18800000	84	1.83663e-05
NC_030854.1	18800001	18900000	14	3.07733e-06
NC_030854.1	18900001	19000000	10	5.05536e-06
NC_030854.1	19000001	19100000	1	1.09891e-07
NC_030854.1	19100001	19200000	50	1.05545e-05
NC_030854.1	19200001	19300000	1	1.09891e-07
NC_030854.1	19300001	19400000	6	6.5938e-07
NC_030854.1	19400001	19500000	10	4.61576e-06
NC_030854.1	19500001	19600000	22	9.01268e-06
NC_030854.1	19600001	19700000	7	6.04417e-06
NC_030854.1	19700001	19800000	17	5.05573e-06
NC_030854.1	19900001	20000000	11	2.52774e-06
NC_030854.1	20000001	20100000	2	2.19785e-07
NC_030854.1	20100001	20200000	2	2.19785e-07
NC_030854.1	20200001	20300000	19	9.23222e-06
NC_030854.1	20300001	20400000	8	1.42868e-06
NC_030854.1	20400001	20500000	9	1.6485e-06
NC_030854.1	20500001	20600000	3	3.2968e-07
NC_030854.1	20700001	20800000	2	6.59353e-07
NC_030854.1	20800001	20900000	1	5.49455e-07
NC_030854.1	20900001	21000000	4	6.59366e-07
NC_030854.1	21000001	21100000	15	3.40707e-06
NC_030854.1	21100001	21200000	38	1.02234e-05
NC_030854.1	21200001	21300000	41	1.92377e-05
NC_030854.1	21300001	21400000	15	2.52784e-06
NC_030854.1	21400001	21500000	12	3.18717e-06
NC_030854.1	21500001	21600000	4	3.077e-06
NC_030854.1	21600001	21700000	33	1.58287e-05
NC_030854.1	21700001	21800000	28	5.38605e-06
NC_030854.1	21800001	21900000	8	1.75837e-06
NC_030854.1	21900001	22000000	8	4.61569e-06
NC_030854.1	22000001	22100000	20	9.782e-06
NC_030854.1	22100001	22200000	20	3.8469e-06
NC_030854.1	22200001	22300000	47	1.07741e-05
NC_030854.1	22300001	22400000	1	5.49455e-07
NC_030854.1	22400001	22500000	17	3.07742e-06
NC_030854.1	22500001	22600000	27	9.23293e-06
NC_030854.1	22600001	22700000	37	5.16671e-06
NC_030854.1	22700001	22800000	3	3.18688e-06
NC_030854.1	22800001	22900000	49	8.02575e-06
NC_030854.1	22900001	23000000	6	2.4177e-06
NC_030854.1	23000001	23100000	2	2.19785e-07
NC_030854.1	23100001	23200000	18	7.25396e-06
NC_030854.1	23200001	23300000	11	4.39603e-06
NC_030854.1	23300001	23400000	24	3.29748e-06
NC_030854.1	23400001	23500000	13	2.30798e-06
NC_030854.1	23500001	23600000	12	4.61585e-06
NC_030854.1	23600001	23700000	24	7.58412e-06
NC_030854.1	23700001	23800000	2	2.19785e-07
NC_030854.1	23800001	23900000	22	3.07758e-06
NC_030854.1	23900001	24000000	38	4.63871e-05
NC_030854.1	24000001	24100000	14	1.53867e-06
NC_030854.1	24100001	24200000	70	1.66044e-05
NC_030854.1	24200001	24300000	2	2.19785e-07
NC_030854.1	24300001	24400000	20	5.05588e-06
NC_030854.1	24400001	24500000	82	1.85858e-05
NC_030854.1	24500001	24600000	2	2.19785e-07
NC_030854.1	24600001	24700000	32	1.11022e-05
NC_030854.1	24700001	24800000	31	1.17616e-05
NC_030854.1	24800001	24900000	3	3.2968e-07
NC_030854.1	24900001	25000000	20	2.52797e-06
NC_030854.1	25100001	25200000	21	1.4288e-05
NC_030854.1	25200001	25300000	62	1.2315e-05
NC_030854.1	25300001	25400000	30	9.67304e-06
NC_030854.1	25400001	25500000	6	4.94528e-06
NC_030854.1	25500001	25600000	54	1.52824e-05
NC_030854.1	25600001	25700000	23	8.57323e-06
NC_030854.1	25800001	25900000	33	1.16518e-05
NC_030854.1	25900001	26000000	51	1.1654e-05
NC_030854.1	26000001	26100000	65	1.5284e-05
NC_030854.1	26100001	26200000	63	8.90655e-06
NC_030854.1	26200001	26300000	51	1.55018e-05
NC_030854.1	26300001	26400000	56	6.9269e-06
NC_030854.1	26400001	26500000	13	4.39612e-06
NC_030854.1	26500001	26600000	157	4.62204e-05
NC_030854.1	26600001	26700000	39	1.3851e-05
NC_030854.1	26700001	26800000	3	3.2968e-07
NC_030854.1	26900001	27000000	17	1.79142e-05
NC_030854.1	27000001	27100000	47	1.04442e-05
NC_030854.1	27100001	27200000	91	1.55082e-05
NC_030854.1	27200001	27300000	101	2.28791e-05
NC_030854.1	27300001	27400000	52	8.13601e-06
NC_030854.1	27400001	27500000	65	2.12216e-05
NC_030854.1	27500001	27600000	66	1.89127e-05
NC_030854.1	27600001	27700000	56	1.93505e-05
NC_030854.1	27700001	27800000	99	2.48586e-05
NC_030854.1	27800001	27900000	13	2.52778e-06
NC_030854.1	27900001	28000000	7	2.41774e-06
NC_030854.1	28000001	28100000	81	1.59465e-05
NC_030854.1	28100001	28200000	118	2.34329e-05
NC_030854.1	28200001	28300000	42	6.59607e-06
NC_030854.1	28300001	28400000	79	1.42966e-05
NC_030854.1	28400001	28500000	39	8.02489e-06
NC_030854.1	28500001	28600000	44	6.26644e-06
NC_030854.1	28600001	28700000	76	1.40761e-05
NC_030854.1	28700001	28800000	104	1.925e-05
NC_030854.1	28800001	28900000	68	1.35252e-05
NC_030854.1	28900001	29000000	94	2.48571e-05
NC_030854.1	29000001	29100000	3	1.4286e-06
NC_030854.1	29100001	29200000	30	3.95721e-06
NC_030854.1	29200001	29300000	74	1.46259e-05
NC_030854.1	29300001	29400000	19	3.84685e-06
NC_030854.1	29400001	29500000	108	2.45304e-05
NC_030854.1	29500001	29600000	143	2.82803e-05
NC_030854.1	29600001	29700000	170	0.00014163
NC_030854.1	29700001	29800000	69	1.91333e-05
NC_030854.1	29800001	29900000	125	2.23345e-05
NC_030854.1	29900001	30000000	104	3.14589e-05
NC_030854.1	30000001	30100000	112	2.15616e-05
NC_030854.1	30100001	30200000	96	7.76458e-05
NC_030854.1	30200001	30300000	102	1.71598e-05
NC_030854.1	30300001	30400000	33	8.24432e-06
NC_030854.1	30400001	30500000	118	2.93731e-05
NC_030854.1	30500001	30600000	62	2.67176e-05
NC_030854.1	30600001	30700000	89	2.49657e-05
NC_030854.1	30700001	30800000	52	1.85798e-05
NC_030854.1	30800001	30900000	66	4.42006e-05
NC_030854.1	30900001	31000000	14	9.67138e-06
NC_030854.1	31000001	31100000	27	1.04422e-05
NC_030854.1	31100001	31200000	20	5.3856e-06
NC_030854.1	31200001	31300000	22	8.79296e-06
NC_030854.1	31300001	31400000	104	1.63902e-05
NC_030854.1	31400001	31500000	123	2.62948e-05
NC_030854.1	31600001	31700000	5	1.64843e-06
NC_030854.1	31800001	31900000	121	2.31038e-05
NC_030854.1	31900001	32000000	33	4.61688e-06
NC_030854.1	32000001	32100000	105	2.23299e-05
NC_030854.1	32100001	32200000	119	2.91537e-05
NC_030854.1	32200001	32300000	69	1.27556e-05
NC_030854.1	32300001	32400000	70	9.67694e-06
NC_030854.1	32400001	32500000	106	2.59604e-05
NC_030854.1	32500001	32600000	72	2.25424e-05
NC_030854.1	32600001	32700000	71	1.23162e-05
NC_030854.1	32700001	32800000	41	1.24222e-05
NC_030854.1	32800001	32900000	13	1.42876e-06
NC_030854.1	32900001	33000000	6	3.18697e-06
NC_030854.1	33000001	33100000	59	2.07802e-05
NC_030854.1	33100001	33200000	96	2.62871e-05
NC_030854.1	33200001	33300000	57	1.89107e-05
NC_030854.1	33300001	33400000	68	1.82531e-05
NC_030854.1	33400001	33500000	36	7.69498e-06
NC_030854.1	33500001	33600000	101	1.37499e-05
NC_030854.1	33600001	33700000	105	2.84895e-05
NC_030854.1	33700001	33800000	151	2.22305e-05
NC_030854.1	33800001	33900000	122	2.61842e-05
NC_030854.1	33900001	34000000	41	1.52804e-05
NC_030854.1	34000001	34100000	51	7.36632e-06
NC_030854.1	34100001	34200000	19	4.50629e-06
NC_030854.1	34200001	34300000	146	3.42225e-05
NC_030854.1	34300001	34400000	114	2.92618e-05
NC_030854.1	34400001	34500000	28	1.87958e-05
NC_030854.1	34500001	34600000	54	8.9058e-06
NC_030854.1	34600001	34700000	114	4.22407e-05
NC_030854.1	34700001	34800000	72	2.04531e-05
NC_030854.1	34800001	34900000	147	9.40738e-05
NC_030854.1	34900001	35000000	142	2.57492e-05
NC_030854.1	35000001	35100000	59	3.2984e-05
NC_030854.1	35100001	35200000	105	1.74903e-05
NC_030854.1	35200001	35300000	57	2.03399e-05
NC_030854.1	35300001	35400000	81	1.42969e-05
NC_030854.1	35400001	35500000	18	3.29728e-06
NC_030854.1	35500001	35600000	43	1.57202e-05
NC_030854.1	35600001	35700000	129	2.76157e-05
NC_030854.1	35700001	35800000	136	3.42189e-05
NC_030854.1	35800001	35900000	170	3.29104e-05
NC_030854.1	35900001	36000000	62	2.75966e-05
NC_030854.1	36000001	36100000	152	3.35644e-05
NC_030854.1	36100001	36200000	112	3.67382e-05
NC_030854.1	36200001	36300000	45	1.41815e-05
NC_030854.1	36300001	36400000	196	8.60847e-05
NC_030854.1	36400001	36500000	66	1.55041e-05
NC_030854.1	36500001	36600000	79	1.75954e-05
NC_030854.1	36600001	36700000	137	2.88285e-05
NC_030854.1	36700001	36800000	64	1.91322e-05
NC_030854.1	36800001	36900000	104	1.84801e-05
NC_030854.1	36900001	37000000	150	5.07283e-05
NC_030854.1	37000001	37100000	156	3.60963e-05
NC_030854.1	37100001	37200000	97	2.67268e-05
NC_030854.1	37200001	37300000	163	3.74198e-05
NC_030854.1	37300001	37400000	118	2.9043e-05
NC_030854.1	37400001	37500000	116	1.55121e-05
NC_030854.1	37500001	37600000	92	3.78315e-05
NC_030854.1	37600001	37700000	140	4.12619e-05
NC_030854.1	37700001	37800000	210	5.94544e-05
NC_030854.1	37800001	37900000	132	4.82983e-05
NC_030854.1	37900001	38000000	152	4.98492e-05
NC_030854.1	38000001	38100000	89	3.92596e-05
NC_030854.1	38100001	38200000	194	5.35008e-05
NC_030854.1	38200001	38300000	181	6.76918e-05
NC_030854.1	38300001	38400000	154	3.74157e-05
NC_030854.1	38400001	38500000	142	3.43305e-05
NC_030854.1	38500001	38600000	103	4.3995e-05
NC_030854.1	38600001	38700000	143	6.83294e-05
NC_030854.1	38700001	38800000	193	3.88632e-05
NC_030854.1	38800001	38900000	151	4.28064e-05
NC_030854.1	38900001	39000000	110	2.76107e-05
NC_030854.1	39000001	39100000	258	5.75022e-05
NC_030854.1	39100001	39200000	180	4.381e-05
NC_030854.1	39200001	39300000	123	3.15751e-05
NC_030854.1	39300001	39400000	46	7.91562e-06
NC_030855.1	1	100000	170	6.4498e-05
NC_030855.1	100001	200000	50	7.47613e-06
NC_030855.1	200001	300000	94	3.38747e-05
NC_030855.1	300001	400000	117	5.14807e-05
NC_030855.1	400001	500000	201	4.47001e-05
NC_030855.1	500001	600000	67	1.55044e-05
NC_030855.1	600001	700000	181	3.23638e-05
NC_030855.1	700001	800000	58	1.3524e-05
NC_030855.1	800001	900000	27	1.61574e-05
NC_030855.1	900001	1000000	2	2.19785e-07
NC_030855.1	1000001	1100000	65	1.45144e-05
NC_030855.1	1100001	1200000	68	1.44051e-05
NC_030855.1	1200001	1300000	76	1.12171e-05
NC_030855.1	1300001	1400000	109	4.19082e-05
NC_030855.1	1400001	1500000	116	4.02619e-05
NC_030855.1	1500001	1600000	123	2.18938e-05
NC_030855.1	1600001	1700000	46	1.2423e-05
NC_030855.1	1700001	1800000	16	8.24281e-06
NC_030855.1	1800001	1900000	125	2.95952e-05
NC_030855.1	1900001	2000000	98	2.96968e-05
NC_030855.1	2000001	2100000	89	1.77072e-05
NC_030855.1	2100001	2200000	61	2.19904e-05
NC_030855.1	2200001	2300000	115	1.9802e-05
NC_030855.1	2300001	2400000	16	2.41796e-06
NC_030855.1	2400001	2500000	42	1.97873e-05
NC_030855.1	2500001	2600000	59	1.56129e-05
NC_030855.1	2600001	2700000	54	2.09986e-05
NC_030855.1	2700001	2800000	87	2.56253e-05
NC_030855.1	2800001	2900000	95	2.25476e-05
NC_030855.1	2900001	3000000	29	5.16627e-06
NC_030855.1	3000001	3100000	25	9.1229e-06
NC_030855.1	3100001	3200000	36	1.20919e-05
NC_030855.1	3200001	3300000	30	3.29768e-06
NC_030855.1	3300001	3400000	26	9.01321e-06
NC_030855.1	3400001	3500000	30	1.2311e-05
NC_030855.1	3500001	3600000	75	1.69352e-05
NC_030855.1	3600001	3700000	60	1.47336e-05
NC_030855.1	3700001	3800000	64	1.31949e-05
NC_030855.1	3800001	3900000	46	9.12491e-06
NC_030855.1	4000001	4100000	26	3.51738e-06
NC_030855.1	4100001	4200000	72	2.33121e-05
NC_030855.1	4200001	4300000	34	7.80468e-06
NC_030855.1	4300001	4400000	33	9.12367e-06
NC_030855.1	4400001	4500000	84	2.16652e-05
NC_030855.1	4500001	4600000	18	3.07746e-06
NC_030855.1	4600001	4700000	5	2.30779e-06
NC_030855.1	4700001	4800000	12	1.31884e-06
NC_030855.1	4800001	4900000	54	2.01198e-05
NC_030855.1	4900001	5000000	2	1.97804e-06
NC_030855.1	5000001	5100000	55	1.14346e-05
NC_030855.1	5100001	5200000	119	1.9803e-05
NC_030855.1	5200001	5300000	1	1.09891e-07
NC_030855.1	5300001	5400000	11	2.52773e-06
NC_030855.1	5400001	5500000	15	4.39618e-06
NC_030855.1	5500001	5600000	49	1.81398e-05
NC_030855.1	5600001	5700000	12	1.97825e-06
NC_030855.1	5700001	5800000	2	2.19785e-07
NC_030855.1	5800001	5900000	41	1.00039e-05
NC_030855.1	5900001	6000000	23	1.02219e-05
NC_030855.1	6100001	6200000	56	1.86909e-05
NC_030855.1	6200001	6300000	4	4.39578e-07
NC_030855.1	6300001	6400000	24	6.59489e-06
NC_030855.1	6400001	6500000	57	1.57226e-05
NC_030855.1	6500001	6600000	68	1.20959e-05
NC_030855.1	6600001	6700000	22	2.85776e-06
NC_030855.1	6700001	6800000	31	6.92511e-06
NC_030855.1	6800001	6900000	94	2.08978e-05
NC_030855.1	6900001	7000000	39	9.56396e-06
NC_030855.1	7000001	7100000	14	2.41791e-06
NC_030855.1	7100001	7200000	3	4.94512e-06
NC_030855.1	7200001	7300000	75	1.58355e-05
NC_030855.1	7400001	7500000	39	4.28737e-06
NC_030855.1	7500001	7600000	10	5.05533e-06
NC_030855.1	7600001	7700000	14	6.81396e-06
NC_030855.1	7700001	7800000	9	2.52768e-06
NC_030855.1	7800001	7900000	47	1.92382e-05
NC_030855.1	7900001	8000000	7	3.07712e-06
NC_030855.1	8000001	8100000	1	5.49455e-07
NC_030855.1	8100001	8200000	13	4.61592e-06
NC_030855.1	8200001	8300000	17	2.52789e-06
NC_030855.1	8300001	8400000	68	1.9793e-05
NC_030855.1	8400001	8500000	18	1.32987e-05
NC_030855.1	8500001	8600000	9	3.73657e-06
NC_030855.1	8600001	8700000	12	6.81389e-06
NC_030855.1	8700001	8800000	4	2.52756e-06
NC_030855.1	8900001	9000000	11	2.74754e-06
NC_030855.1	9000001	9100000	6	4.28587e-06
NC_030855.1	9100001	9200000	8	8.7919e-07
NC_030855.1	9300001	9400000	13	1.45071e-05
NC_030855.1	9400001	9500000	40	6.15624e-06
NC_030855.1	9500001	9600000	16	5.38543e-06
NC_030855.1	9600001	9700000	2	1.20881e-06
NC_030855.1	9700001	9800000	15	1.39578e-05
NC_030855.1	9800001	9900000	5	2.088e-06
NC_030855.1	9900001	10000000	10	2.30791e-06
NC_030855.1	10000001	10100000	6	6.5938e-07
NC_030855.1	10100001	10200000	22	3.07758e-06
NC_030855.1	10200001	10300000	16	3.29721e-06
NC_030855.1	10300001	10400000	46	9.12485e-06
NC_030855.1	10400001	10500000	1	1.09891e-07
NC_030855.1	10500001	10600000	2	3.62641e-06
NC_030855.1	10600001	10700000	3	7.69253e-07
NC_030855.1	10700001	10800000	14	2.1981e-06
NC_030855.1	10800001	10900000	2	2.19785e-07
NC_030855.1	10900001	11000000	22	5.05602e-06
NC_030855.1	11100001	11200000	4	4.39578e-07
NC_030855.1	11200001	11300000	19	5.27566e-06
NC_030855.1	11300001	11400000	23	3.62719e-06
NC_030855.1	11400001	11500000	1	3.29673e-07
NC_030855.1	11500001	11600000	3	1.97807e-06
NC_030855.1	11600001	11700000	7	8.57187e-06
NC_030855.1	11800001	11900000	6	2.85728e-06
NC_030855.1	11900001	12000000	20	1.34089e-05
NC_030855.1	12000001	12100000	5	1.20885e-06
NC_030855.1	12100001	12200000	3	3.2968e-07
NC_030855.1	12200001	12300000	46	9.45468e-06
NC_030855.1	12300001	12400000	17	6.26474e-06
NC_030855.1	12400001	12500000	26	3.73721e-06
NC_030855.1	12500001	12600000	6	8.79173e-07
NC_030855.1	12600001	12700000	34	1.65986e-05
NC_030855.1	12700001	12800000	1	7.69236e-07
NC_030855.1	12800001	12900000	23	6.04527e-06
NC_030855.1	12900001	13000000	52	1.68209e-05
NC_030855.1	13000001	13100000	25	8.02387e-06
NC_030855.1	13100001	13200000	13	9.67134e-06
NC_030855.1	13400001	13500000	2	2.19785e-07
NC_030855.1	13600001	13700000	12	2.85746e-06
NC_030855.1	13700001	13800000	18	3.95673e-06
NC_030855.1	13800001	13900000	49	1.36326e-05
NC_030855.1	13900001	14000000	32	1.34104e-05
NC_030855.1	14000001	14100000	1	1.09891e-07
NC_030855.1	14200001	14300000	2	9.89029e-07
NC_030855.1	14300001	14400000	19	6.26482e-06
NC_030855.1	14500001	14600000	12	5.05546e-06
NC_030855.1	14600001	14700000	9	5.60476e-06
NC_030855.1	14700001	14800000	17	1.03311e-05
NC_030855.1	14800001	14900000	8	3.84642e-06
NC_030855.1	15000001	15100000	9	3.84643e-06
NC_030855.1	15100001	15200000	6	4.28593e-06
NC_030855.1	15200001	15300000	41	1.83584e-05
NC_030855.1	15300001	15400000	18	5.38554e-06
NC_030855.1	15400001	15500000	18	6.59442e-06
NC_030855.1	15500001	15600000	2	2.19785e-07
NC_030855.1	15600001	15700000	27	3.18766e-06
NC_030855.1	15700001	15800000	33	1.56087e-05
NC_030855.1	15800001	15900000	11	2.08813e-06
NC_030855.1	15900001	16000000	48	1.64906e-05
NC_030855.1	16000001	16100000	69	1.95727e-05
NC_030855.1	16100001	16200000	37	6.04611e-06
NC_030855.1	16300001	16400000	10	1.09901e-06
NC_030855.1	16500001	16600000	41	1.55004e-05
NC_030855.1	16600001	16700000	88	2.07863e-05
NC_030855.1	16700001	16800000	57	1.59424e-05
NC_030855.1	16800001	16900000	49	7.69593e-06
NC_030855.1	16900001	17000000	89	1.51778e-05
NC_030855.1	17000001	17100000	188	5.41619e-05
NC_030855.1	17100001	17200000	14	8.24275e-06
NC_030855.1	17200001	17300000	57	1.4843e-05
NC_030855.1	17400001	17500000	2	2.19785e-07
NC_030855.1	17500001	17600000	19	1.36286e-05
NC_030855.1	17600001	17700000	24	5.27591e-06
NC_030855.1	17700001	17800000	37	1.02233e-05
NC_030855.1	17800001	17900000	97	2.8377e-05
NC_030855.1	17900001	18000000	106	1.92505e-05
NC_030855.1	18000001	18100000	72	1.22063e-05
NC_030855.1	18100001	18200000	58	1.33041e-05
NC_030855.1	18200001	18300000	67	1.00065e-05
NC_030855.1	18300001	18400000	47	1.19833e-05
NC_030855.1	18400001	18500000	48	1.05542e-05
NC_030855.1	18500001	18600000	48	9.67479e-06
NC_030855.1	18600001	18700000	42	6.59609e-06
NC_030855.1	18700001	18800000	107	3.48703e-05
NC_030855.1	18800001	18900000	35	8.90401e-06
NC_030855.1	18900001	19000000	200	4.48105e-05
NC_030855.1	19000001	19100000	73	1.82541e-05
NC_030855.1	19100001	19200000	115	2.23322e-05
NC_030855.1	19200001	19300000	83	2.29847e-05
NC_030855.1	19300001	19400000	54	1.31935e-05
NC_030855.1	19400001	19500000	71	1.23162e-05
NC_030855.1	19500001	19600000	141	3.213e-05
NC_030855.1	19600001	19700000	83	2.25444e-05
NC_030855.1	19700001	19800000	166	3.31288e-05
NC_030855.1	19800001	19900000	117	2.12327e-05
NC_030855.1	19900001	20000000	114	3.5092e-05
NC_030855.1	20000001	20100000	60	1.01157e-05
NC_030855.1	20100001	20200000	80	1.55064e-05
NC_030855.1	20200001	20300000	123	2.6074e-05
NC_030855.1	20300001	20400000	109	1.4191e-05
NC_030855.1	20400001	20500000	107	3.86071e-05
NC_030855.1	20500001	20600000	90	2.11167e-05
NC_030855.1	20600001	20700000	109	2.13407e-05
NC_030855.1	20700001	20800000	160	3.4998e-05
NC_030855.1	20800001	20900000	85	1.60569e-05
NC_030855.1	20900001	21000000	52	7.25642e-06
NC_030855.1	21000001	21100000	83	1.48469e-05
NC_030855.1	21100001	21200000	155	0.000120269
NC_030855.1	21200001	21300000	30	3.73737e-06
NC_030855.1	21300001	21400000	82	1.4187e-05
NC_030855.1	21400001	21500000	81	1.77059e-05
NC_030855.1	21500001	21600000	103	9.27167e-05
NC_030855.1	21600001	21700000	105	2.10099e-05
NC_030855.1	21700001	21800000	108	3.553e-05
NC_030855.1	21800001	21900000	40	8.35486e-06
NC_030855.1	21900001	22000000	98	2.10087e-05
NC_030855.1	22000001	22100000	86	2.16659e-05
NC_030855.1	22100001	22200000	101	3.00279e-05
NC_030855.1	22200001	22300000	120	2.35434e-05
NC_030855.1	22300001	22400000	152	4.00565e-05
NC_030855.1	22400001	22500000	59	1.63825e-05
NC_030855.1	22500001	22600000	200	3.33613e-05
NC_030855.1	22600001	22700000	140	4.91823e-05
NC_030855.1	22700001	22800000	195	7.88204e-05
NC_030855.1	22800001	22900000	160	3.30172e-05
NC_030855.1	22900001	23000000	185	4.15009e-05
NC_030855.1	23000001	23100000	110	2.05709e-05
NC_030855.1	23100001	23200000	109	3.28903e-05
NC_030855.1	23200001	23300000	126	2.8275e-05
NC_030855.1	23300001	23400000	77	1.71553e-05
NC_030855.1	23400001	23500000	256	6.47698e-05
NC_030855.1	23500001	23600000	165	3.47791e-05
[truncated: 1,139 more rows]
