# Supplementary material for: Wild or Introduced? Investigating the Genetic Landscape of Cacao Populations in South America
Source: Ecol Evol. 2025 Jul 22;15(7):e71746. doi: 10.1002/ece3.71746 (PMC12283127; doi:10.1002/ece3.71746)
Supplement: Supplementary file 1 — Appendix S1: Output files for nucleotide diversity (π) and Tajima’s D analyses, providing detailed metrics for population‐level genetic variation across all samples. Appendix S2: Output files for expected heterozygosity (He), observed heterozygosity (Ho), and fixation index (F), summarizing genetic diversity and inbreeding coefficients across the sampled populations. Appendix S3: Principal Component Analysis (PCA) outputs, including loadings and coordinates for all individuals sampled, highlighting population structure and genetic clustering patterns. Appendix S4: Pairwise FST output files, detailing genetic differentiation metrics between sampled populations, reflecting gene flow and isolation patterns. Appendix S5: STRUCTURE analysis outputs, detailing ancestry proportions and admixture patterns for K values ranging from 1 to 8. Here are included the output files for each run and replicate, a summary of likelihood values for all tested conditions, and a graph illustrating the variation in likelihoods as K ranges from 1 to 8. These results provide insights into population genetic structure and the extent of admixture among groups. Table S1: Traceable matchings between the sample names used in this study and the clone designations reported by Motamayor et al. (2008), providing a clear reference for sample identity and origin. * = Not sampled in Motamayor et al. (2008), but sample coming from the same collection and the same region (see Bartley 2005). [file ECE3-15-e71746-s001.zip › Supplementary Materials/Appendix_S1/Nucleotide_Diversity/native_pi_overall.sites.pi]

CHROM	POS	PI
NC_030850.1	4576	0
NC_030850.1	8257	0
NC_030850.1	8262	0
NC_030850.1	8281	0
NC_030850.1	8283	0
NC_030850.1	8453	1
NC_030850.1	9221	0
NC_030850.1	9236	0
NC_030850.1	9237	0
NC_030850.1	9238	0
NC_030850.1	9247	0
NC_030850.1	9273	0
NC_030850.1	9282	0
NC_030850.1	9298	0
NC_030850.1	9315	0
NC_030850.1	9362	0
NC_030850.1	9388	0
NC_030850.1	9892	0
NC_030850.1	9894	0
NC_030850.1	9910	0
NC_030850.1	9916	0
NC_030850.1	9933	0
NC_030850.1	9956	0
NC_030850.1	9965	0
NC_030850.1	9994	0
NC_030850.1	10016	0
NC_030850.1	10745	0
NC_030850.1	10774	0
NC_030850.1	10795	0
NC_030850.1	10800	0
NC_030850.1	13289	0
NC_030850.1	13308	0
NC_030850.1	17873	0
NC_030850.1	18996	1
NC_030850.1	23979	0
NC_030850.1	24651	0
NC_030850.1	25125	0
NC_030850.1	25991	0
NC_030850.1	29899	0.14936
NC_030850.1	30068	0.4
NC_030850.1	30101	1
NC_030850.1	33117	0
NC_030850.1	33213	0
NC_030850.1	37693	0
NC_030850.1	47555	0
NC_030850.1	47965	0.186207
NC_030850.1	48146	1
NC_030850.1	50544	0
NC_030850.1	50575	0
NC_030850.1	50604	0
NC_030850.1	52172	0
NC_030850.1	52187	0
NC_030850.1	52210	0
NC_030850.1	53920	0
NC_030850.1	53940	0
NC_030850.1	53954	0
NC_030850.1	53983	0
NC_030850.1	54024	0
NC_030850.1	55753	0
NC_030850.1	55803	0
NC_030850.1	56030	0
NC_030850.1	56036	0
NC_030850.1	56128	0
NC_030850.1	56136	0
NC_030850.1	56456	0
NC_030850.1	56521	0
NC_030850.1	56547	0
NC_030850.1	56548	0
NC_030850.1	59196	0
NC_030850.1	59202	0
NC_030850.1	59206	0
NC_030850.1	59239	0
NC_030850.1	59264	0
NC_030850.1	59424	0
NC_030850.1	59942	0
NC_030850.1	59945	0
NC_030850.1	60016	0
NC_030850.1	60041	1
NC_030850.1	60343	0
NC_030850.1	60344	0
NC_030850.1	63309	1
NC_030850.1	63348	0.394737
NC_030850.1	63390	1
NC_030850.1	63431	0.157143
NC_030850.1	63887	0.666667
NC_030850.1	63924	0.114082
NC_030850.1	63933	0
NC_030850.1	63979	1
NC_030850.1	65079	1
NC_030850.1	65088	0.157143
NC_030850.1	65224	0
NC_030850.1	67382	0.273115
NC_030850.1	68936	0
NC_030850.1	68952	0
NC_030850.1	72206	0.114082
NC_030850.1	72280	0
NC_030850.1	72334	0.169133
NC_030850.1	72402	1
NC_030850.1	72739	0
NC_030850.1	72752	0
NC_030850.1	73013	0
NC_030850.1	73510	1
NC_030850.1	73898	1
NC_030850.1	73972	0
NC_030850.1	74023	0.114082
NC_030850.1	74055	0.666667
NC_030850.1	75517	0
NC_030850.1	75529	0
NC_030850.1	78235	0
NC_030850.1	78251	0
NC_030850.1	78252	0
NC_030850.1	78255	0
NC_030850.1	78262	0
NC_030850.1	78274	0
NC_030850.1	78290	0
NC_030850.1	78318	0
NC_030850.1	82648	0.213904
NC_030850.1	82868	0.349206
NC_030850.1	88106	0.666667
NC_030850.1	90996	0
NC_030850.1	91797	0.535714
NC_030850.1	91961	1
NC_030850.1	95628	0
NC_030850.1	95891	0
NC_030850.1	97243	0.367965
NC_030850.1	97344	0.533333
NC_030850.1	98033	0
NC_030850.1	98034	0
NC_030850.1	98035	0
NC_030850.1	98036	0
NC_030850.1	98170	0.0625
NC_030850.1	98844	0
NC_030850.1	98904	0
NC_030850.1	99098	0
NC_030850.1	99989	0
NC_030850.1	101259	0
NC_030850.1	101270	0
NC_030850.1	101308	0
NC_030850.1	101345	0
NC_030850.1	101372	0
NC_030850.1	107362	0.535714
NC_030850.1	107844	0
NC_030850.1	107858	0.193457
NC_030850.1	107940	1
NC_030850.1	112915	0
NC_030850.1	113925	1
NC_030850.1	114913	0
NC_030850.1	116259	0.184615
NC_030850.1	123970	0
NC_030850.1	123984	0
NC_030850.1	123998	0
NC_030850.1	124068	0
NC_030850.1	126890	1
NC_030850.1	127040	0.535714
NC_030850.1	127042	0
NC_030850.1	127051	0.409091
NC_030850.1	127791	0
NC_030850.1	129133	0
NC_030850.1	129473	0.304233
NC_030850.1	132426	1
NC_030850.1	132469	0.666667
NC_030850.1	132621	1
NC_030850.1	132632	1
NC_030850.1	132654	0.666667
NC_030850.1	133079	0
NC_030850.1	133141	0
NC_030850.1	137842	0
NC_030850.1	137871	0
NC_030850.1	138331	0.5
NC_030850.1	138391	0
NC_030850.1	138493	0
NC_030850.1	138506	0
NC_030850.1	138559	1
NC_030850.1	138931	0.666667
NC_030850.1	138936	1
NC_030850.1	138939	1
NC_030850.1	138941	1
NC_030850.1	138941	0.846154
NC_030850.1	138942	0
NC_030850.1	138943	0.5
NC_030850.1	138945	0.5
NC_030850.1	139102	0.666667
NC_030850.1	139510	0
NC_030850.1	142164	0
NC_030850.1	142174	0
NC_030850.1	142220	0
NC_030850.1	142274	0
NC_030850.1	147302	0.555556
NC_030850.1	147311	0.5
NC_030850.1	147312	0.849673
NC_030850.1	147313	1
NC_030850.1	147313	0.681818
NC_030850.1	147314	1
NC_030850.1	147316	1
NC_030850.1	147317	1
NC_030850.1	147319	0.333333
NC_030850.1	147469	0.198413
NC_030850.1	147516	0
NC_030850.1	147895	0
NC_030850.1	147902	0
NC_030850.1	151965	0.466667
NC_030850.1	151992	0.466667
NC_030850.1	152044	0.466667
NC_030850.1	152064	0.294118
NC_030850.1	152069	0.666667
NC_030850.1	152098	1
NC_030850.1	152107	0.25
NC_030850.1	152108	0.25
NC_030850.1	152187	0.466667
NC_030850.1	152982	0.466667
NC_030850.1	152987	1
NC_030850.1	152999	0.263736
NC_030850.1	153242	1
NC_030850.1	153314	1
NC_030850.1	154948	1
NC_030850.1	154983	0.6
NC_030850.1	155144	1
NC_030850.1	155581	0
NC_030850.1	155682	0
NC_030850.1	156812	0
NC_030850.1	158478	0
NC_030850.1	158483	1
NC_030850.1	160746	0
NC_030850.1	160755	0.409091
NC_030850.1	161155	1
NC_030850.1	162898	0
NC_030850.1	162988	0.142857
NC_030850.1	162994	0.409091
NC_030850.1	163505	0.535714
NC_030850.1	163669	1
NC_030850.1	165950	0
NC_030850.1	165981	0
NC_030850.1	166017	0
NC_030850.1	166058	0.344203
NC_030850.1	166061	1
NC_030850.1	166063	0.571429
NC_030850.1	166083	0.5
NC_030850.1	166120	0
NC_030850.1	166123	1
NC_030850.1	166161	0.484848
NC_030850.1	166169	1
NC_030850.1	166171	1
NC_030850.1	166201	0
NC_030850.1	166247	0
NC_030850.1	166268	0
NC_030850.1	167239	0
NC_030850.1	167917	0
NC_030850.1	169202	0
NC_030850.1	169439	0
NC_030850.1	169458	0.533333
NC_030850.1	169490	1
NC_030850.1	171104	0
NC_030850.1	171553	0
NC_030850.1	174049	0
NC_030850.1	175063	0
NC_030850.1	176078	0
NC_030850.1	177492	0
NC_030850.1	177504	0
NC_030850.1	181663	1
NC_030850.1	185022	0.533333
NC_030850.1	185095	0.454545
NC_030850.1	186022	0
NC_030850.1	191546	0
NC_030850.1	191601	0
NC_030850.1	192126	1
NC_030850.1	192138	0.555556
NC_030850.1	195404	0.285714
NC_030850.1	195577	0.6
NC_030850.1	195948	1
NC_030850.1	195951	0
NC_030850.1	195960	0
NC_030850.1	195985	0
NC_030850.1	195989	0.428571
NC_030850.1	196013	0.0714286
NC_030850.1	196038	0.666667
NC_030850.1	196042	0
NC_030850.1	196155	0
NC_030850.1	201879	0.503268
NC_030850.1	201891	1
NC_030850.1	201908	0.666667
NC_030850.1	201930	0.0666667
NC_030850.1	201980	1
NC_030850.1	201993	0.157143
NC_030850.1	202058	0.6
NC_030850.1	203203	0.0974359
NC_030850.1	203297	0.289855
NC_030850.1	203310	1
NC_030850.1	203359	0.5
NC_030850.1	203361	0.666667
NC_030850.1	203367	0.428571
NC_030850.1	203390	0
NC_030850.1	203391	0.05
NC_030850.1	203812	1
NC_030850.1	205128	0
NC_030850.1	208536	0.43956
NC_030850.1	208562	1
NC_030850.1	208618	0.355556
NC_030850.1	208648	0.484848
NC_030850.1	208682	1
NC_030850.1	208693	0.571429
NC_030850.1	208705	1
NC_030850.1	208745	1
NC_030850.1	208780	0
NC_030850.1	209756	0.23908
NC_030850.1	209771	0.23908
NC_030850.1	209882	0
NC_030850.1	211983	0
NC_030850.1	212365	0
NC_030850.1	212378	0.714286
NC_030850.1	212383	0
NC_030850.1	212388	0
NC_030850.1	212391	0.875
NC_030850.1	212496	0.258467
NC_030850.1	212566	0.258467
NC_030850.1	213184	0
NC_030850.1	213189	0
NC_030850.1	213222	0
NC_030850.1	215165	0
NC_030850.1	218426	0
NC_030850.1	218975	0
NC_030850.1	220720	0
NC_030850.1	221266	0
NC_030850.1	221276	0
NC_030850.1	221279	0
NC_030850.1	221280	0
NC_030850.1	221289	0
NC_030850.1	221294	0
NC_030850.1	221326	0
NC_030850.1	221330	0
NC_030850.1	221336	0
NC_030850.1	221351	0
NC_030850.1	221352	0
NC_030850.1	221357	0
NC_030850.1	221369	0
NC_030850.1	221375	0
NC_030850.1	225068	0.268421
NC_030850.1	225138	0.336842
NC_030850.1	227023	1
NC_030850.1	227029	0.666667
NC_030850.1	227031	0.494505
NC_030850.1	227130	0.325
NC_030850.1	227155	0.325
NC_030850.1	233365	0
NC_030850.1	233380	0
NC_030850.1	233702	0
NC_030850.1	233735	0
NC_030850.1	233761	0
NC_030850.1	235582	0.533333
NC_030850.1	235688	0.2
NC_030850.1	235754	0.428571
NC_030850.1	235816	0
NC_030850.1	236152	0
NC_030850.1	236174	0
NC_030850.1	236353	0
NC_030850.1	236380	0.193457
NC_030850.1	236395	1
NC_030850.1	236423	0.666667
NC_030850.1	236497	0.666667
NC_030850.1	238030	0
NC_030850.1	239965	0.466667
NC_030850.1	240023	1
NC_030850.1	240076	0.2
NC_030850.1	240104	0.428571
NC_030850.1	240109	0.362637
NC_030850.1	240121	0.533333
NC_030850.1	242239	0.533333
NC_030850.1	242357	0.428571
NC_030850.1	242363	0
NC_030850.1	242393	0.535714
NC_030850.1	242402	0.666667
NC_030850.1	245382	1
NC_030850.1	245473	0.43956
NC_030850.1	246620	1
NC_030850.1	246633	0.666667
NC_030850.1	247063	0
NC_030850.1	252084	0.311688
NC_030850.1	252115	1
NC_030850.1	252116	0.344203
NC_030850.1	252119	1
NC_030850.1	252194	1
NC_030850.1	252228	0.198413
NC_030850.1	255478	0
NC_030850.1	255810	0
NC_030850.1	256597	0.165775
NC_030850.1	256643	0.213904
NC_030850.1	256692	0
NC_030850.1	258066	1
NC_030850.1	258087	1
NC_030850.1	258088	1
NC_030850.1	258998	0
NC_030850.1	259012	0
NC_030850.1	262048	0
NC_030850.1	262172	1
NC_030850.1	265919	1
NC_030850.1	265929	0
NC_030850.1	265963	0.175403
NC_030850.1	266012	1
NC_030850.1	266046	0.246753
NC_030850.1	266131	0.107937
NC_030850.1	266550	0
NC_030850.1	266573	0
NC_030850.1	266580	0
NC_030850.1	267095	1
NC_030850.1	267110	1
NC_030850.1	267112	0.512685
NC_030850.1	267120	0.225806
NC_030850.1	267125	0.206131
NC_030850.1	267129	0.494505
NC_030850.1	267152	0.494505
NC_030850.1	267186	0.225806
NC_030850.1	267205	1
NC_030850.1	267206	0.186207
NC_030850.1	267221	0.6
NC_030850.1	267224	1
NC_030850.1	267260	0.184615
NC_030850.1	267275	0.530303
NC_030850.1	267282	0.530303
NC_030850.1	267285	0.186207
NC_030850.1	267288	0.184615
NC_030850.1	267302	0.527473
NC_030850.1	267323	1
NC_030850.1	273504	0.5
NC_030850.1	273581	0.203175
NC_030850.1	273655	0.458333
NC_030850.1	273721	0
NC_030850.1	276371	0.366013
NC_030850.1	276402	0.366013
NC_030850.1	276480	0.4
NC_030850.1	276549	0.2
NC_030850.1	276563	0.2
NC_030850.1	277450	0.233333
NC_030850.1	277665	0.388889
NC_030850.1	277670	0.263736
NC_030850.1	277678	0.428571
NC_030850.1	278273	0
NC_030850.1	288933	0.464615
NC_030850.1	288945	0.300725
NC_030850.1	290877	0.535714
NC_030850.1	290904	0
NC_030850.1	290926	1
NC_030850.1	290985	0
NC_030850.1	291005	0
NC_030850.1	291019	0
NC_030850.1	291035	0
NC_030850.1	291041	0.25
NC_030850.1	291062	0.409091
NC_030850.1	292419	0
NC_030850.1	293160	0
NC_030850.1	293164	0.666667
NC_030850.1	293251	0
NC_030850.1	293357	0
NC_030850.1	293376	0
NC_030850.1	295123	0.189474
NC_030850.1	295233	1
NC_030850.1	295611	0.6
NC_030850.1	295614	0.742529
NC_030850.1	295695	0
NC_030850.1	295730	0.555556
NC_030850.1	295911	0.314516
NC_030850.1	295930	0.478947
NC_030850.1	296044	0
NC_030850.1	296059	0.530303
NC_030850.1	296061	0.6
NC_030850.1	298246	0.367965
NC_030850.1	298248	0.367965
NC_030850.1	298292	0.367965
NC_030850.1	298377	1
NC_030850.1	298399	1
NC_030850.1	298462	1
NC_030850.1	299028	0.505263
NC_030850.1	299036	0
NC_030850.1	299718	0
NC_030850.1	301648	0.666667
NC_030850.1	301687	0.325
NC_030850.1	301694	0.571429
NC_030850.1	301744	0.535714
NC_030850.1	301777	1
NC_030850.1	301782	0.666667
NC_030850.1	301786	0
NC_030850.1	301787	0.533333
NC_030850.1	301795	1
NC_030850.1	301817	0
NC_030850.1	301853	0.25
NC_030850.1	301858	0.535714
NC_030850.1	301867	0.535714
NC_030850.1	301874	0.533333
NC_030850.1	302563	0
NC_030850.1	303386	0
NC_030850.1	305137	0
NC_030850.1	305152	0
NC_030850.1	305191	0
NC_030850.1	305193	0
NC_030850.1	305206	0.6
NC_030850.1	305238	0.311688
NC_030850.1	305247	0.409091
NC_030850.1	305248	0.43956
NC_030850.1	305302	0
NC_030850.1	305912	0.424837
NC_030850.1	305918	0.323077
NC_030850.1	306061	0.2
NC_030850.1	306725	0
NC_030850.1	307361	0.120968
NC_030850.1	307395	0
NC_030850.1	307478	0.484848
NC_030850.1	307547	0.114082
NC_030850.1	307576	0.25
NC_030850.1	310503	1
NC_030850.1	310576	1
NC_030850.1	310578	0.571429
NC_030850.1	310612	0.189474
NC_030850.1	311606	0.4
NC_030850.1	311624	0.535714
NC_030850.1	311634	0.25
NC_030850.1	312245	1
NC_030850.1	315080	0.535714
NC_030850.1	315161	0.525
NC_030850.1	317381	0.355556
NC_030850.1	317424	0.355556
NC_030850.1	317448	0
NC_030850.1	317449	0.289855
NC_030850.1	317450	0
NC_030850.1	317467	0.120968
NC_030850.1	317486	0
NC_030850.1	317523	0.533333
NC_030850.1	317542	0.270769
NC_030850.1	317564	0.355556
NC_030850.1	317570	0.270769
NC_030850.1	317574	0.5
NC_030850.1	318299	0.2
NC_030850.1	318369	0.666667
NC_030850.1	318373	0.666667
NC_030850.1	318391	0.666667
NC_030850.1	318429	0.233333
NC_030850.1	318469	1
NC_030850.1	318484	0.299465
NC_030850.1	318506	1
NC_030850.1	326160	0.666667
NC_030850.1	326302	0
NC_030850.1	327972	0.533333
NC_030850.1	328043	0
NC_030850.1	328045	0.533333
NC_030850.1	328101	0.533333
NC_030850.1	328153	0
NC_030850.1	328155	0.175403
NC_030850.1	329508	0
NC_030850.1	334730	0.166667
NC_030850.1	334732	0
NC_030850.1	334740	0.166667
NC_030850.1	334784	0.666667
NC_030850.1	334879	0.289855
NC_030850.1	334891	0
NC_030850.1	336035	0
NC_030850.1	340520	1
NC_030850.1	340550	0.0588235
NC_030850.1	340556	1
NC_030850.1	340562	0.0588235
NC_030850.1	340608	0.355556
NC_030850.1	344298	0
NC_030850.1	344323	1
NC_030850.1	344334	0
NC_030850.1	344358	0
NC_030850.1	344705	0
NC_030850.1	344729	0
NC_030850.1	345953	1
NC_030850.1	346065	1
NC_030850.1	346082	0
NC_030850.1	347282	0.571429
NC_030850.1	347337	1
NC_030850.1	347475	0.25
NC_030850.1	351204	0
NC_030850.1	352082	0
NC_030850.1	352214	0
NC_030850.1	352304	0
NC_030850.1	352326	0
NC_030850.1	354057	0.6
NC_030850.1	354233	0.233333
NC_030850.1	355133	0
NC_030850.1	355134	0
NC_030850.1	357123	0
NC_030850.1	358949	0.463768
NC_030850.1	358970	0
NC_030850.1	359171	0.484848
NC_030850.1	359177	0.516923
NC_030850.1	359190	0
NC_030850.1	360465	0.458333
NC_030850.1	360625	0.287356
NC_030850.1	360630	0
NC_030850.1	360701	0.571429
NC_030850.1	362036	0.5
NC_030850.1	362038	0.203175
NC_030850.1	362045	0.304233
NC_030850.1	362068	0.5
NC_030850.1	362072	0.530303
NC_030850.1	362135	0.535714
NC_030850.1	362226	0.458333
NC_030850.1	362231	0.494505
NC_030850.1	362242	0.5
NC_030850.1	363045	0
NC_030850.1	363113	0
NC_030850.1	365345	0
NC_030850.1	365394	0
NC_030850.1	367277	0
NC_030850.1	367365	0
NC_030850.1	367395	0
NC_030850.1	369669	0.647368
NC_030850.1	369710	1
NC_030850.1	369734	1
NC_030850.1	369796	0.323077
NC_030850.1	369797	0
NC_030850.1	369832	0
NC_030850.1	372629	1
NC_030850.1	372669	1
NC_030850.1	372681	0.666667
NC_030850.1	372715	0.25
NC_030850.1	372774	1
NC_030850.1	372823	0
NC_030850.1	373357	0.387097
NC_030850.1	373415	1
NC_030850.1	373534	0
NC_030850.1	374102	1
NC_030850.1	374172	1
NC_030850.1	374241	1
NC_030850.1	374253	1
NC_030850.1	374254	0.519481
NC_030850.1	375379	0.6
NC_030850.1	375389	0.666667
NC_030850.1	375483	0.6
NC_030850.1	375547	0.666667
NC_030850.1	375634	1
NC_030850.1	375643	1
NC_030850.1	375765	0.666667
NC_030850.1	377648	1
NC_030850.1	377722	0.666667
NC_030850.1	377811	0.666667
NC_030850.1	377848	0.666667
NC_030850.1	378406	0
NC_030850.1	378417	0
NC_030850.1	382341	0
NC_030850.1	391490	1
NC_030850.1	391578	0.428571
NC_030850.1	391620	0.355556
NC_030850.1	392528	0
NC_030850.1	392544	0
NC_030850.1	394965	0
NC_030850.1	394970	0.571429
NC_030850.1	394976	0.478947
NC_030850.1	395033	0
NC_030850.1	395087	0.5
NC_030850.1	397548	0
NC_030850.1	397562	0
NC_030850.1	399178	0
NC_030850.1	399228	0
NC_030850.1	401514	0
NC_030850.1	401560	0
NC_030850.1	401599	0
NC_030850.1	402211	0
NC_030850.1	402219	0
NC_030850.1	402262	0
NC_030850.1	402292	1
NC_030850.1	402301	1
NC_030850.1	402303	0
NC_030850.1	402308	0
NC_030850.1	402312	0
NC_030850.1	402328	0
NC_030850.1	402333	0
NC_030850.1	402364	0
NC_030850.1	402365	0
NC_030850.1	402389	0
NC_030850.1	402398	0
NC_030850.1	402406	0
NC_030850.1	402713	0
NC_030850.1	402792	0
NC_030850.1	402835	0
NC_030850.1	402845	0
NC_030850.1	405917	0.333333
NC_030850.1	405929	0.571429
NC_030850.1	405972	1
NC_030850.1	406004	0.535714
NC_030850.1	407695	0
NC_030850.1	407696	0.6
NC_030850.1	407719	0
NC_030850.1	407745	0.6
NC_030850.1	407747	0.571429
NC_030850.1	408568	0.535714
NC_030850.1	408582	1
NC_030850.1	408583	1
NC_030850.1	408642	0
NC_030850.1	408695	0
NC_030850.1	408726	0.666667
NC_030850.1	408958	0
NC_030850.1	413276	0
NC_030850.1	413297	0
NC_030850.1	413327	0
NC_030850.1	417329	1
NC_030850.1	417363	0
NC_030850.1	417400	0
NC_030850.1	417576	0
NC_030850.1	417662	0
NC_030850.1	417700	0.6
NC_030850.1	417740	0.6
NC_030850.1	417791	0
NC_030850.1	420988	0.571429
NC_030850.1	421016	0
NC_030850.1	422836	0
NC_030850.1	426289	0
NC_030850.1	426328	0
NC_030850.1	426365	0
NC_030850.1	426573	0
NC_030850.1	426825	0
NC_030850.1	426879	0
NC_030850.1	429483	0
NC_030850.1	434224	0.336898
NC_030850.1	434331	0.387097
NC_030850.1	434425	1
NC_030850.1	434972	0
NC_030850.1	435194	0
NC_030850.1	435912	1
NC_030850.1	435915	0
NC_030850.1	435952	1
NC_030850.1	435966	1
NC_030850.1	435989	1
NC_030850.1	435998	1
NC_030850.1	436021	1
NC_030850.1	436759	1
NC_030850.1	437053	1
NC_030850.1	437072	1
NC_030850.1	437105	1
NC_030850.1	437172	1
NC_030850.1	440153	0.527473
NC_030850.1	440264	0.529412
NC_030850.1	440289	0.529412
NC_030850.1	440317	0.6
NC_030850.1	440367	1
NC_030850.1	440412	1
NC_030850.1	440417	0.415584
NC_030850.1	440435	1
NC_030850.1	440449	1
NC_030850.1	440536	0.666667
NC_030850.1	441803	0.424837
NC_030850.1	441807	1
NC_030850.1	441858	0.666667
NC_030850.1	441900	0.6
NC_030850.1	441993	1
NC_030850.1	442110	0.571429
NC_030850.1	442156	1
NC_030850.1	443338	1
NC_030850.1	443427	0.571429
NC_030850.1	443458	0.571429
NC_030850.1	443464	0.571429
NC_030850.1	443466	0.571429
NC_030850.1	443473	0.571429
NC_030850.1	443497	0
NC_030850.1	443506	0
NC_030850.1	443507	0.533333
NC_030850.1	443511	0.6
NC_030850.1	443560	1
NC_030850.1	443564	0
NC_030850.1	443571	0
NC_030850.1	443574	0
NC_030850.1	443584	0
NC_030850.1	443610	0
NC_030850.1	445864	0
NC_030850.1	445892	0
NC_030850.1	449304	0.5
NC_030850.1	458851	0.344203
NC_030850.1	458903	1
NC_030850.1	458912	0.535714
NC_030850.1	459017	0.6
NC_030850.1	459411	1
NC_030850.1	459414	0.535714
NC_030850.1	459524	0.535714
NC_030850.1	459560	0.265597
NC_030850.1	461875	0.571429
NC_030850.1	466536	0
NC_030850.1	466543	0
NC_030850.1	466565	0
NC_030850.1	470589	0
NC_030850.1	470664	0
NC_030850.1	472156	0.535714
NC_030850.1	472177	0.571429
NC_030850.1	472199	0.0526316
NC_030850.1	472259	0.535714
NC_030850.1	472265	0.203175
NC_030850.1	474531	0
NC_030850.1	478886	0
NC_030850.1	478892	1
NC_030850.1	479381	0.571429
NC_030850.1	479443	1
NC_030850.1	479537	0.442105
NC_030850.1	479572	1
NC_030850.1	483551	0.442105
NC_030850.1	483692	0.666667
NC_030850.1	483693	0.571429
NC_030850.1	483718	0.43956
NC_030850.1	484303	0
NC_030850.1	488108	0.484848
NC_030850.1	488110	0.535714
NC_030850.1	488120	0.246753
NC_030850.1	488157	0.533333
NC_030850.1	488201	0.233333
NC_030850.1	488212	0.355556
NC_030850.1	488245	1
NC_030850.1	488261	0.355556
NC_030850.1	488273	0.5
NC_030850.1	488283	0
NC_030850.1	488314	0
NC_030850.1	488319	0
NC_030850.1	488322	0
NC_030850.1	488343	0
NC_030850.1	488428	0
NC_030850.1	488527	1
NC_030850.1	488601	0.6
NC_030850.1	488611	0.323077
NC_030850.1	488613	0.466667
NC_030850.1	488644	0.555556
NC_030850.1	488679	1
NC_030850.1	491715	0.6
NC_030850.1	491751	0.666667
NC_030850.1	491795	0.666667
NC_030850.1	491830	1
NC_030850.1	491843	1
NC_030850.1	491914	0
NC_030850.1	493161	1
NC_030850.1	493202	1
NC_030850.1	493236	0.415584
NC_030850.1	493248	0.415584
NC_030850.1	493290	1
NC_030850.1	493293	1
NC_030850.1	493295	1
NC_030850.1	493308	0.391304
NC_030850.1	494536	0
NC_030850.1	494595	0
NC_030850.1	494848	0
NC_030850.1	496384	1
NC_030850.1	500166	0.355556
NC_030850.1	500228	1
NC_030850.1	500241	0
NC_030850.1	500278	0.2
NC_030850.1	500279	0.2
NC_030850.1	500310	0.666667
NC_030850.1	500323	0.666667
NC_030850.1	501716	1
NC_030850.1	501766	0.268421
NC_030850.1	501833	0.268421
NC_030850.1	501859	0
NC_030850.1	502326	0
NC_030850.1	502341	0
NC_030850.1	503233	0
NC_030850.1	509820	1
NC_030850.1	509892	0.6
NC_030850.1	510994	0
NC_030850.1	511011	0
NC_030850.1	511853	0.484848
NC_030850.1	511933	0
NC_030850.1	511977	0.165775
NC_030850.1	512043	0.325
NC_030850.1	515951	1
NC_030850.1	516698	0
NC_030850.1	519104	0.6
NC_030850.1	524822	1
NC_030850.1	524855	0.6
NC_030850.1	524899	1
NC_030850.1	524914	0.666667
NC_030850.1	524945	0.325
NC_030850.1	525001	1
NC_030850.1	525030	0.287356
NC_030850.1	525082	1
NC_030850.1	525154	1
NC_030850.1	525182	0.157143
NC_030850.1	525199	0.394737
NC_030850.1	525426	0
NC_030850.1	525473	0
NC_030850.1	526169	1
NC_030850.1	526320	0.147692
NC_030850.1	527582	0
NC_030850.1	527662	0.538462
NC_030850.1	527667	0
NC_030850.1	527697	0.355556
NC_030850.1	527699	0.525
NC_030850.1	527723	0.6
NC_030850.1	527815	0.666667
NC_030850.1	528263	0
NC_030850.1	530562	0
NC_030850.1	531073	0
NC_030850.1	531093	0.679894
NC_030850.1	531102	1
NC_030850.1	531103	0
NC_030850.1	531199	0.535714
NC_030850.1	531244	0
NC_030850.1	533452	0
NC_030850.1	533592	0
NC_030850.1	534379	0
NC_030850.1	534383	1
NC_030850.1	534412	0.6
NC_030850.1	535372	0.6
NC_030850.1	535836	0
NC_030850.1	536076	0.533333
NC_030850.1	536117	1
NC_030850.1	536127	0.533333
NC_030850.1	536656	0.535714
NC_030850.1	536717	0.530303
NC_030850.1	536728	0.362637
NC_030850.1	536784	1
NC_030850.1	547756	1
NC_030850.1	547894	0.666667
NC_030850.1	547960	1
NC_030850.1	548707	0
NC_030850.1	549625	1
NC_030850.1	553420	0
NC_030850.1	554717	0.341394
NC_030850.1	554745	0.6
NC_030850.1	554773	0.355556
NC_030850.1	554903	0.287356
NC_030850.1	555064	0.470588
NC_030850.1	555162	0.535714
NC_030850.1	557718	0
NC_030850.1	557810	0.331034
NC_030850.1	557819	0.331034
NC_030850.1	557924	0.409091
NC_030850.1	557931	0.545455
NC_030850.1	557940	0.331034
NC_030850.1	557965	0.666667
NC_030850.1	557983	0.349206
NC_030850.1	559313	0
NC_030850.1	559669	0
NC_030850.1	559670	0
NC_030850.1	560562	0
NC_030850.1	563046	1
NC_030850.1	565512	0
NC_030850.1	565571	0
NC_030850.1	567796	0
NC_030850.1	569451	0
NC_030850.1	570402	0
NC_030850.1	571396	0.666667
NC_030850.1	571431	0
NC_030850.1	571443	0.666667
NC_030850.1	571506	0
NC_030850.1	571572	1
NC_030850.1	571599	0.362637
NC_030850.1	572748	0
NC_030850.1	572750	0
NC_030850.1	572756	0
NC_030850.1	572759	0
NC_030850.1	572767	0
NC_030850.1	572782	0
NC_030850.1	572795	0
NC_030850.1	572804	0
NC_030850.1	572806	0
NC_030850.1	572808	0.530303
NC_030850.1	572824	0.527473
NC_030850.1	572838	0.412698
NC_030850.1	572860	0.530303
NC_030850.1	572886	0.530303
NC_030850.1	572895	0.530303
NC_030850.1	572907	0.6
NC_030850.1	572956	0.5
NC_030850.1	572969	0.233333
NC_030850.1	572987	0.289855
NC_030850.1	572988	0.289855
NC_030850.1	572990	0.289855
NC_030850.1	573084	1
NC_030850.1	573092	0.409091
NC_030850.1	573773	0
NC_030850.1	574313	0
NC_030850.1	574343	0
NC_030850.1	574977	0
NC_030850.1	577507	0
NC_030850.1	577602	1
NC_030850.1	578993	0
NC_030850.1	580252	0
NC_030850.1	585630	1
NC_030850.1	585655	0.6
NC_030850.1	585728	0.285714
NC_030850.1	585753	0.43956
NC_030850.1	586121	0.442105
NC_030850.1	586137	0.666667
NC_030850.1	586144	0.666667
NC_030850.1	586207	0.533333
NC_030850.1	586210	0.6
NC_030850.1	586284	0.533333
NC_030850.1	586327	0.555556
NC_030850.1	588663	0
NC_030850.1	588675	0
NC_030850.1	588709	0.428571
NC_030850.1	588790	0
NC_030850.1	590972	0.666667
NC_030850.1	595914	0.666667
NC_030850.1	596021	1
NC_030850.1	600948	1
NC_030850.1	600989	0.157143
NC_030850.1	601001	0.246032
NC_030850.1	601143	0.666667
NC_030850.1	601165	1
NC_030850.1	603371	1
NC_030850.1	603374	0.6
NC_030850.1	605920	0.5
NC_030850.1	605944	0
NC_030850.1	605966	0.666667
NC_030850.1	606054	0.5
NC_030850.1	606068	0.20915
NC_030850.1	606074	0
NC_030850.1	606085	0.5
NC_030850.1	606091	1
NC_030850.1	607058	0
NC_030850.1	608597	0
NC_030850.1	609173	0
NC_030850.1	609243	0
NC_030850.1	611201	1
NC_030850.1	611263	0.530303
NC_030850.1	611265	1
NC_030850.1	613862	0
NC_030850.1	613898	0
NC_030850.1	613972	0
NC_030850.1	614025	0
NC_030850.1	618597	1
NC_030850.1	621074	0.535714
NC_030850.1	621128	1
NC_030850.1	621130	1
NC_030850.1	621138	0.533333
NC_030850.1	621146	1
NC_030850.1	621159	0.666667
NC_030850.1	621162	1
NC_030850.1	621198	1
NC_030850.1	621209	0.666667
NC_030850.1	623669	0
NC_030850.1	623725	0
NC_030850.1	623873	1
NC_030850.1	623890	1
NC_030850.1	623896	1
NC_030850.1	623962	0.533333
NC_030850.1	623997	0
NC_030850.1	624026	1
NC_030850.1	626729	1
NC_030850.1	626813	1
NC_030850.1	630071	0
NC_030850.1	630490	0
NC_030850.1	630501	0
NC_030850.1	630572	0
NC_030850.1	631795	0.458333
NC_030850.1	635145	0.666667
NC_030850.1	635173	1
NC_030850.1	635183	0.370115
NC_030850.1	635193	0.314516
NC_030850.1	635207	0.285714
NC_030850.1	635224	0.527473
NC_030850.1	635292	1
NC_030850.1	635301	1
NC_030850.1	636092	0.6
NC_030850.1	636112	0.666667
NC_030850.1	636193	0.186207
NC_030850.1	636220	0
NC_030850.1	639853	1
NC_030850.1	639869	0.601307
NC_030850.1	639880	1
NC_030850.1	640026	1
NC_030850.1	642767	0.325
NC_030850.1	642884	1
NC_030850.1	642892	0.409091
NC_030850.1	642945	0.571429
NC_030850.1	646805	0
NC_030850.1	646811	0.530303
NC_030850.1	646894	0.571429
NC_030850.1	646898	0
NC_030850.1	646955	1
NC_030850.1	646975	0.530303
NC_030850.1	646996	0
NC_030850.1	648932	1
NC_030850.1	650404	1
NC_030850.1	652904	0.5
NC_030850.1	653107	1
NC_030850.1	656674	0
NC_030850.1	657251	0
NC_030850.1	657356	0
NC_030850.1	658376	0
NC_030850.1	658437	1
NC_030850.1	659218	0.228261
NC_030850.1	659237	0
NC_030850.1	659338	0.111111
NC_030850.1	659339	0.355556
NC_030850.1	659340	0
NC_030850.1	659379	0.5
NC_030850.1	662304	0.533333
NC_030850.1	662319	0.452381
NC_030850.1	662338	0
NC_030850.1	662455	0.366013
NC_030850.1	662519	1
NC_030850.1	662539	1
NC_030850.1	665748	0
NC_030850.1	665857	0
NC_030850.1	665867	0
NC_030850.1	665965	0
NC_030850.1	665972	0
NC_030850.1	665975	0
NC_030850.1	666035	0
NC_030850.1	666048	0
NC_030850.1	667799	0
NC_030850.1	667831	0
NC_030850.1	667993	0.336898
NC_030850.1	668011	1
NC_030850.1	668012	0.387097
NC_030850.1	668090	0.666667
NC_030850.1	669174	1
NC_030850.1	669469	0.111111
NC_030850.1	669505	0
NC_030850.1	674653	0.484848
NC_030850.1	674658	1
NC_030850.1	674744	0.404598
NC_030850.1	674765	1
NC_030850.1	674796	1
NC_030850.1	674841	0.555556
NC_030850.1	674845	1
NC_030850.1	675858	0
NC_030850.1	676036	0.458333
NC_030850.1	676105	0.6
NC_030850.1	676171	0.571429
NC_030850.1	676203	0.165775
NC_030850.1	676242	0.6
NC_030850.1	676250	0.6
NC_030850.1	676897	0
NC_030850.1	680048	1
NC_030850.1	680053	0.530303
NC_030850.1	684368	1
NC_030850.1	684387	0.404598
NC_030850.1	684487	0
NC_030850.1	684510	0.666667
NC_030850.1	685083	0.521053
NC_030850.1	685090	0.666667
NC_030850.1	685118	1
NC_030850.1	685244	0
NC_030850.1	685245	1
NC_030850.1	689231	1
NC_030850.1	689270	0.6
NC_030850.1	689335	0.666667
NC_030850.1	689354	0
NC_030850.1	689367	0.571429
NC_030850.1	689439	0.506494
NC_030850.1	689468	1
NC_030850.1	689523	1
NC_030850.1	691368	0
NC_030850.1	691618	0
NC_030850.1	691653	0
NC_030850.1	695438	0
NC_030850.1	695486	0
NC_030850.1	697002	0.530303
NC_030850.1	697022	0.6
NC_030850.1	698389	0.213904
NC_030850.1	698438	0.6
NC_030850.1	698482	0.6
NC_030850.1	703794	0.666667
NC_030850.1	703836	0.666667
NC_030850.1	703838	0.666667
NC_030850.1	703949	0.545455
NC_030850.1	704296	0
NC_030850.1	704305	0
NC_030850.1	705999	0
NC_030850.1	706377	0.503268
NC_030850.1	706414	0.107937
NC_030850.1	706633	0.6
NC_030850.1	706679	0.571429
NC_030850.1	706718	0.571429
NC_030850.1	706719	0.503268
NC_030850.1	707002	0.6
NC_030850.1	707025	0.505263
NC_030850.1	707035	0.142308
NC_030850.1	711857	0.571429
NC_030850.1	711904	1
NC_030850.1	712308	0
NC_030850.1	712997	1
NC_030850.1	713079	0
NC_030850.1	713983	1
NC_030850.1	714110	1
NC_030850.1	714120	0.6
NC_030850.1	714166	0.6
NC_030850.1	714179	0.666667
NC_030850.1	714661	0.6
NC_030850.1	715312	0.120968
NC_030850.1	715360	0.6
NC_030850.1	717739	0.114082
NC_030850.1	717832	0.366013
NC_030850.1	718051	0
NC_030850.1	718310	0.157143
NC_030850.1	718311	0.157143
NC_030850.1	718414	0.6
NC_030850.1	719169	0
NC_030850.1	719182	0
NC_030850.1	719184	1
NC_030850.1	719662	1
NC_030850.1	719667	0.203175
NC_030850.1	719688	0.6
NC_030850.1	719689	0.6
NC_030850.1	719701	1
NC_030850.1	719795	0.555556
NC_030850.1	719868	0.224359
NC_030850.1	720424	0.175403
NC_030850.1	720425	0
NC_030850.1	720441	0.521053
NC_030850.1	720457	0.424837
NC_030850.1	720497	1
NC_030850.1	720558	0.6
NC_030850.1	721447	0.571429
NC_030850.1	721539	0.666667
NC_030850.1	721633	0.518116
NC_030850.1	722028	0
NC_030850.1	722032	0.530303
NC_030850.1	722036	0.14936
NC_030850.1	722036	0
NC_030850.1	722070	1
NC_030850.1	722138	1
NC_030850.1	722158	0
NC_030850.1	722177	0.325
NC_030850.1	722578	0.6
NC_030850.1	722620	0.6
NC_030850.1	722757	1
NC_030850.1	722787	0.535714
NC_030850.1	724695	1
NC_030850.1	724749	0.535714
NC_030850.1	724754	0.535714
NC_030850.1	724776	0
NC_030850.1	724810	0.666667
NC_030850.1	724872	0
NC_030850.1	730317	0.466667
NC_030850.1	730324	0.253968
NC_030850.1	730450	1
NC_030850.1	730472	0.409231
NC_030850.1	730516	0.6
NC_030850.1	730528	1
NC_030850.1	732932	0
NC_030850.1	732951	0
NC_030850.1	737669	0.6
NC_030850.1	737738	0.385714
NC_030850.1	737974	1
NC_030850.1	737983	0.212308
NC_030850.1	738389	0.344203
NC_030850.1	738392	0.571429
NC_030850.1	738420	0.571429
NC_030850.1	738433	1
NC_030850.1	738477	1
NC_030850.1	738479	0.30303
NC_030850.1	738495	1
NC_030850.1	738501	0.442105
NC_030850.1	738527	0
NC_030850.1	738532	0
NC_030850.1	738536	0
NC_030850.1	738601	0
NC_030850.1	739468	0
NC_030850.1	739490	0
NC_030850.1	739542	0
NC_030850.1	739550	0
NC_030850.1	743270	0.666667
NC_030850.1	743277	0.431159
NC_030850.1	743301	0.4
NC_030850.1	743304	0.366013
NC_030850.1	743314	0.535714
NC_030850.1	743323	1
NC_030850.1	743410	1
NC_030850.1	743417	0.428571
NC_030850.1	743454	0
NC_030850.1	743473	0
NC_030850.1	743488	0.25
NC_030850.1	745520	0
NC_030850.1	750133	0.2
NC_030850.1	750142	0.253968
NC_030850.1	750151	0.2
NC_030850.1	750259	0.294118
NC_030850.1	753142	0
NC_030850.1	754151	0
NC_030850.1	754216	0
NC_030850.1	756128	0
NC_030850.1	756147	0.533333
NC_030850.1	756243	0.4
NC_030850.1	756274	0.367965
NC_030850.1	757700	0.225806
NC_030850.1	757710	0.225806
NC_030850.1	757761	1
NC_030850.1	757821	0.428571
NC_030850.1	757841	1
NC_030850.1	757842	1
NC_030850.1	757906	1
NC_030850.1	760162	0
NC_030850.1	760222	0
NC_030850.1	760657	0.5
NC_030850.1	760680	0.666667
NC_030850.1	760711	0.527473
NC_030850.1	761005	0
NC_030850.1	762471	0
NC_030850.1	762771	0.466667
NC_030850.1	762773	1
NC_030850.1	762794	0.466667
NC_030850.1	762854	0.533333
NC_030850.1	762917	1
NC_030850.1	766742	0.666667
NC_030850.1	768619	0.137566
NC_030850.1	768699	0.5
NC_030850.1	769188	0.6
NC_030850.1	769195	0
NC_030850.1	769209	0
NC_030850.1	769890	0.6
NC_030850.1	769903	0.533333
NC_030850.1	769946	0.533333
NC_030850.1	769957	0.530303
NC_030850.1	770029	0.388889
NC_030850.1	770035	0.533333
NC_030850.1	772583	0
NC_030850.1	772844	0.535714
NC_030850.1	780597	0
NC_030850.1	780618	0
NC_030850.1	780844	0
NC_030850.1	782558	0
NC_030850.1	782581	0
NC_030850.1	782589	0
NC_030850.1	783335	0
NC_030850.1	783402	0
NC_030850.1	785013	0
NC_030850.1	788302	0.125
NC_030850.1	788358	0.289855
NC_030850.1	788368	0.333333
NC_030850.1	788457	0
NC_030850.1	788477	0
NC_030850.1	788499	0
NC_030850.1	788513	1
NC_030850.1	788514	1
NC_030850.1	788519	0
NC_030850.1	788527	0
NC_030850.1	790101	0
NC_030850.1	794596	1
NC_030850.1	794682	0.666667
NC_030850.1	794725	1
NC_030850.1	794797	0.530303
NC_030850.1	794813	0.304233
NC_030850.1	794828	0.533333
NC_030850.1	795608	0
NC_030850.1	795675	0
NC_030850.1	798370	0.409091
NC_030850.1	798496	0.535714
NC_030850.1	798501	0.355556
NC_030850.1	800009	0
NC_030850.1	803568	0.497835
NC_030850.1	803575	0.733333
NC_030850.1	803578	1
NC_030850.1	803578	0.278947
NC_030850.1	803609	1
NC_030850.1	803735	0.666667
NC_030850.1	805069	0.366013
NC_030850.1	805092	0
NC_030850.1	805278	0
NC_030850.1	805280	1
NC_030850.1	805457	1
NC_030850.1	805869	0.666667
NC_030850.1	806017	1
NC_030850.1	807483	1
NC_030850.1	807490	0.5
NC_030850.1	807585	1
NC_030850.1	811695	0
NC_030850.1	815101	1
NC_030850.1	815118	0.535714
NC_030850.1	821743	0.6
NC_030850.1	821820	0.666667
NC_030850.1	821896	0.666667
NC_030850.1	821931	1
NC_030850.1	821938	0.25
NC_030850.1	822252	0
NC_030850.1	823671	1
NC_030850.1	823699	1
NC_030850.1	823748	0.304233
NC_030850.1	823749	0.304233
NC_030850.1	823759	0.6
NC_030850.1	823767	0.270769
NC_030850.1	823800	0.6
NC_030850.1	823815	0.6
NC_030850.1	823842	0.270769
NC_030850.1	823843	0.270769
NC_030850.1	823850	0.6
NC_030850.1	823875	1
NC_030850.1	823883	0.424837
NC_030850.1	823890	0.533333
NC_030850.1	824164	0
NC_030850.1	824217	0
NC_030850.1	824219	0.559033
NC_030850.1	824432	0.833333
NC_030850.1	824433	1
NC_030850.1	824447	1
NC_030850.1	824448	0.0714286
NC_030850.1	824449	0.30303
NC_030850.1	824449	0.769231
NC_030850.1	824451	1
NC_030850.1	825878	0.666667
NC_030850.1	830757	0
NC_030850.1	831364	0
NC_030850.1	831468	0
NC_030850.1	831475	0
NC_030850.1	832503	0
NC_030850.1	832551	0
NC_030850.1	835694	0.114082
NC_030850.1	835716	0.20915
NC_030850.1	835809	0.114082
NC_030850.1	839668	1
NC_030850.1	839807	0.25
NC_030850.1	840311	0.466667
NC_030850.1	840345	0.0666667
NC_030850.1	842166	0.111111
NC_030850.1	842284	0.111111
NC_030850.1	842302	0
NC_030850.1	842322	0.0769231
NC_030850.1	842324	0.0769231
NC_030850.1	842360	1
NC_030850.1	842603	0
NC_030850.1	844085	1
NC_030850.1	844844	0.4
NC_030850.1	845160	0.666667
NC_030850.1	845249	0
NC_030850.1	847020	0
NC_030850.1	847123	0.294118
NC_030850.1	847493	0.666667
NC_030850.1	847497	0.466667
NC_030850.1	850350	0.114082
NC_030850.1	850395	0.114082
NC_030850.1	850431	0.535714
NC_030850.1	851295	0
NC_030850.1	851306	0
NC_030850.1	858891	0
NC_030850.1	858922	0
NC_030850.1	859275	0.165775
NC_030850.1	859291	0
NC_030850.1	859322	0.165775
NC_030850.1	859347	1
NC_030850.1	867317	0
NC_030850.1	867414	0.366013
NC_030850.1	867442	0
NC_030850.1	867487	0.484848
NC_030850.1	870413	1
NC_030850.1	870457	0
NC_030850.1	870548	0.166667
NC_030850.1	871446	0.15942
NC_030850.1	871475	0.666667
NC_030850.1	871499	0.428571
NC_030850.1	873462	0
NC_030850.1	873794	0.0769231
NC_030850.1	873802	0
NC_030850.1	873827	1
NC_030850.1	873838	0
NC_030850.1	874553	1
NC_030850.1	874670	0.409091
NC_030850.1	874694	1
NC_030850.1	874721	0.409091
NC_030850.1	878029	0.25
NC_030850.1	878213	0.428571
NC_030850.1	879257	0
NC_030850.1	879307	0
NC_030850.1	880193	1
NC_030850.1	880242	0.43956
NC_030850.1	880314	0.666667
NC_030850.1	883916	0.458333
NC_030850.1	883965	0.409091
NC_030850.1	884382	0.43956
NC_030850.1	884449	0.43956
NC_030850.1	884500	0.43956
NC_030850.1	884654	0
NC_030850.1	884712	0.6
NC_030850.1	884787	0.355556
NC_030850.1	884884	1
NC_030850.1	887347	0
NC_030850.1	887361	0.666667
NC_030850.1	887459	0
NC_030850.1	893101	1
NC_030850.1	893151	0.428571
NC_030850.1	894608	0.666667
NC_030850.1	894612	0.666667
NC_030850.1	894782	0.666667
NC_030850.1	894794	0.30303
NC_030850.1	894864	0.533333
NC_030850.1	895003	1
NC_030850.1	895132	0
NC_030850.1	895157	0
NC_030850.1	895161	1
NC_030850.1	897137	1
NC_030850.1	897213	0.666667
NC_030850.1	897234	1
NC_030850.1	897259	1
NC_030850.1	897263	0.428571
NC_030850.1	897373	1
NC_030850.1	898949	0
NC_030850.1	898997	1
NC_030850.1	899040	0.323077
NC_030850.1	902398	1
NC_030850.1	902468	0.43956
NC_030850.1	902565	1
NC_030850.1	902573	1
NC_030850.1	903469	0
NC_030850.1	907348	0
NC_030850.1	908006	0.666667
NC_030850.1	909805	1
NC_030850.1	910314	0
NC_030850.1	910370	0
NC_030850.1	912040	0.261538
NC_030850.1	912272	1
NC_030850.1	912411	0
NC_030850.1	912725	0
NC_030850.1	913051	0
NC_030850.1	913055	0.666667
NC_030850.1	913189	1
NC_030850.1	913340	0
NC_030850.1	914766	0.5
NC_030850.1	914818	0.5
NC_030850.1	914878	0.5
NC_030850.1	914915	0
NC_030850.1	914917	0
NC_030850.1	914925	0
NC_030850.1	914946	0
NC_030850.1	914950	0
NC_030850.1	914975	0
NC_030850.1	915001	0
NC_030850.1	916465	0.505263
NC_030850.1	916556	0.666667
NC_030850.1	916557	0.666667
NC_030850.1	916563	0.666667
NC_030850.1	916578	0.6
NC_030850.1	916639	0
NC_030850.1	917786	1
NC_030850.1	917789	0
NC_030850.1	917795	1
NC_030850.1	917801	1
NC_030850.1	917810	0
NC_030850.1	917831	0.5
NC_030850.1	917834	0
NC_030850.1	917846	0
NC_030850.1	917847	0
NC_030850.1	917848	0
NC_030850.1	917849	0
NC_030850.1	917852	0
NC_030850.1	917855	0
NC_030850.1	917861	0
NC_030850.1	917867	0
NC_030850.1	917873	0
NC_030850.1	917891	0
NC_030850.1	920658	1
NC_030850.1	924807	0
NC_030850.1	925180	0.223404
NC_030850.1	925310	0
NC_030850.1	925469	0.14936
NC_030850.1	925547	0.333333
NC_030850.1	931722	0
NC_030850.1	932921	0.666667
NC_030850.1	932929	0.571429
NC_030850.1	932982	0.666667
NC_030850.1	933013	0.17316
NC_030850.1	933104	0.533333
NC_030850.1	935471	1
NC_030850.1	935520	0.666667
NC_030850.1	935597	1
NC_030850.1	935649	0.415584
NC_030850.1	937200	0
NC_030850.1	938377	0.212308
NC_030850.1	938568	0.6
NC_030850.1	938736	0
NC_030850.1	942695	0
NC_030850.1	942717	0
NC_030850.1	947854	0.533333
NC_030850.1	952388	1
NC_030850.1	952425	1
NC_030850.1	952482	0.246753
NC_030850.1	952503	0.147692
NC_030850.1	954521	0.666667
NC_030850.1	954546	0.246753
NC_030850.1	954547	0.246753
NC_030850.1	954675	0.20915
NC_030850.1	955932	0
NC_030850.1	959812	0
NC_030850.1	966107	0.352823
NC_030850.1	966146	0.533333
NC_030850.1	966241	0.5
NC_030850.1	966316	0.494505
NC_030850.1	966326	0.114082
NC_030850.1	966340	0.366013
NC_030850.1	966544	0.466667
NC_030850.1	966556	0.246032
NC_030850.1	966558	0
NC_030850.1	966576	0.246032
NC_030850.1	966581	0.246032
NC_030850.1	966630	0.533333
NC_030850.1	966643	0.355556
NC_030850.1	966653	0.186207
NC_030850.1	966664	0.843077
NC_030850.1	966671	0.385621
NC_030850.1	966690	0
NC_030850.1	966695	0.186207
NC_030850.1	966696	0.5
NC_030850.1	966917	0
NC_030850.1	969793	0.137566
NC_030850.1	969810	0.533333
NC_030850.1	969850	0.137566
NC_030850.1	969909	1
NC_030850.1	969945	0.289855
NC_030850.1	969946	0.533333
NC_030850.1	969991	0.533333
NC_030850.1	972770	0
NC_030850.1	972788	0
NC_030850.1	972799	0
NC_030850.1	975547	1
NC_030850.1	975628	1
NC_030850.1	976329	0.157143
NC_030850.1	976372	0
NC_030850.1	976395	0
NC_030850.1	976494	0
NC_030850.1	976501	0
NC_030850.1	976522	0.165775
NC_030850.1	976608	0.280242
NC_030850.1	976634	0.355556
NC_030850.1	976680	0.294118
NC_030850.1	976686	0.175403
NC_030850.1	976769	0.175403
NC_030850.1	977713	1
NC_030850.1	978066	0
NC_030850.1	978103	0
NC_030850.1	978248	0
NC_030850.1	978252	0
NC_030850.1	978298	0
NC_030850.1	979133	0.666667
NC_030850.1	979160	0.107937
NC_030850.1	979164	0
NC_030850.1	979224	0
NC_030850.1	979226	0
NC_030850.1	979302	0.4
NC_030850.1	979543	0
NC_030850.1	979559	0
NC_030850.1	979601	0
NC_030850.1	980394	0
NC_030850.1	980802	0
NC_030850.1	980808	0.666667
NC_030850.1	980829	1
NC_030850.1	980866	0
NC_030850.1	980932	0
NC_030850.1	980974	0
NC_030850.1	981226	0
NC_030850.1	981234	0
NC_030850.1	982440	0
NC_030850.1	982449	0
NC_030850.1	982458	0
NC_030850.1	982502	0
NC_030850.1	983256	0
NC_030850.1	983258	0
NC_030850.1	983289	0.6
NC_030850.1	985483	1
NC_030850.1	985533	1
NC_030850.1	985537	0
NC_030850.1	986546	0.666667
NC_030850.1	986626	0.142857
NC_030850.1	987153	0.6
NC_030850.1	987182	0
NC_030850.1	987197	0
NC_030850.1	987310	0.246753
NC_030850.1	987352	0.6
NC_030850.1	987363	0.666667
NC_030850.1	990082	0
NC_030850.1	994472	0
NC_030850.1	997361	0
NC_030850.1	999754	0.666667
NC_030850.1	999755	0
NC_030850.1	1001397	0
NC_030850.1	1001415	0
NC_030850.1	1002490	1
NC_030850.1	1002505	1
NC_030850.1	1002543	0
NC_030850.1	1002544	1
NC_030850.1	1003276	0.442105
NC_030850.1	1003315	0.263736
NC_030850.1	1003368	1
NC_030850.1	1003519	0.503268
NC_030850.1	1003847	0
NC_030850.1	1004594	0.25
NC_030850.1	1005129	0.470588
NC_030850.1	1005154	0.470588
NC_030850.1	1005318	1
NC_030850.1	1006124	0
NC_030850.1	1006296	0.527473
NC_030850.1	1007221	1
NC_030850.1	1007613	0
NC_030850.1	1011980	0.409091
NC_030850.1	1012064	0.666667
NC_030850.1	1013958	1
NC_030850.1	1014037	0.5
NC_030850.1	1014038	1
NC_030850.1	1014715	1
NC_030850.1	1014787	0.198413
NC_030850.1	1015239	1
NC_030850.1	1017047	0
NC_030850.1	1017052	0.533333
NC_030850.1	1017225	0.198413
NC_030850.1	1017230	0
NC_030850.1	1023413	0
NC_030850.1	1024630	0
NC_030850.1	1024646	0
NC_030850.1	1024667	0
NC_030850.1	1024677	0
NC_030850.1	1024684	0
NC_030850.1	1024685	0
NC_030850.1	1024692	0
NC_030850.1	1024700	0
NC_030850.1	1024702	0
NC_030850.1	1024703	0
NC_030850.1	1024704	0
NC_030850.1	1024709	0
NC_030850.1	1024712	0
NC_030850.1	1024722	0
NC_030850.1	1024723	0
NC_030850.1	1024748	0
NC_030850.1	1024768	0
NC_030850.1	1024772	0
NC_030850.1	1024774	0
NC_030850.1	1024787	0
NC_030850.1	1024791	0
NC_030850.1	1029775	0.533333
NC_030850.1	1029780	0
NC_030850.1	1029782	0.582418
NC_030850.1	1029783	0.533333
NC_030850.1	1029791	0.333333
NC_030850.1	1029792	0.333333
NC_030850.1	1029793	0.333333
NC_030850.1	1029794	0.268421
NC_030850.1	1029828	0.535714
NC_030850.1	1030310	0.270769
NC_030850.1	1031040	0
NC_030850.1	1031105	0.43956
NC_030850.1	1031111	0
NC_030850.1	1031142	0.571429
NC_030850.1	1031153	0
NC_030850.1	1031249	0.111111
NC_030850.1	1031276	0
NC_030850.1	1031394	0.25
NC_030850.1	1032112	0
NC_030850.1	1032124	0
NC_030850.1	1033341	1
NC_030850.1	1033363	0
NC_030850.1	1033388	0
NC_030850.1	1033440	0
NC_030850.1	1033883	0.1
NC_030850.1	1033884	0.25
NC_030850.1	1033889	0.5
NC_030850.1	1033910	0
NC_030850.1	1033989	0
NC_030850.1	1034050	0.5
NC_030850.1	1034072	0
NC_030850.1	1034081	1
NC_030850.1	1037743	0
NC_030850.1	1043812	0
NC_030850.1	1043813	0.311688
NC_030850.1	1043842	0.535714
NC_030850.1	1043855	0.535714
NC_030850.1	1043909	0.4
NC_030850.1	1044010	0.4
NC_030850.1	1051974	0
NC_030850.1	1052019	0
NC_030850.1	1052104	0.688057
NC_030850.1	1052112	1
NC_030850.1	1052119	0.404598
NC_030850.1	1052188	0.571429
NC_030850.1	1052344	0.5
NC_030850.1	1052421	0.666667
NC_030850.1	1052494	0.666667
NC_030850.1	1052507	0
NC_030850.1	1052522	0
NC_030850.1	1052574	0.666667
NC_030850.1	1052739	0
NC_030850.1	1052741	0
NC_030850.1	1052758	0
NC_030850.1	1052804	0
NC_030850.1	1056598	0.0909091
NC_030850.1	1056634	0
NC_030850.1	1056706	0.666667
NC_030850.1	1056755	0.5
NC_030850.1	1065483	0
NC_030850.1	1078647	0.535714
NC_030850.1	1078651	0.535714
NC_030850.1	1078659	0.176539
NC_030850.1	1078790	0
NC_030850.1	1079533	0.234708
NC_030850.1	1079557	0.322222
NC_030850.1	1079616	1
NC_030850.1	1079627	1
NC_030850.1	1079640	0.535714
NC_030850.1	1079769	0
NC_030850.1	1082015	0
NC_030850.1	1082892	1
NC_030850.1	1082902	0.666667
NC_030850.1	1083040	1
NC_030850.1	1083581	0
NC_030850.1	1084697	0
NC_030850.1	1084715	0
NC_030850.1	1084731	0
NC_030850.1	1090658	0
NC_030850.1	1091171	0.470588
NC_030850.1	1091787	0.409231
NC_030850.1	1091837	0
NC_030850.1	1103587	0.533333
NC_030850.1	1103723	0.5
NC_030850.1	1103756	0.535714
NC_030850.1	1103761	0.5
NC_030850.1	1103846	0.5
NC_030850.1	1103849	0.666667
NC_030850.1	1103850	0
NC_030850.1	1104128	0
NC_030850.1	1104187	1
NC_030850.1	1104251	0.666667
NC_030850.1	1107783	0
NC_030850.1	1108870	0.137566
NC_030850.1	1108992	0.20915
NC_030850.1	1109029	0.6
NC_030850.1	1110828	0.666667
NC_030850.1	1110886	1
NC_030850.1	1110963	0
NC_030850.1	1115070	0.666667
NC_030850.1	1115115	0
NC_030850.1	1115116	0
NC_030850.1	1115247	0
NC_030850.1	1115251	0.666667
NC_030850.1	1115292	0.533333
NC_030850.1	1115653	0
NC_030850.1	1117173	0.362637
NC_030850.1	1117342	0.2
NC_030850.1	1118292	0.533333
NC_030850.1	1118319	0.533333
NC_030850.1	1118368	0.6
NC_030850.1	1118414	0
NC_030850.1	1118491	0.189474
NC_030850.1	1121307	0
NC_030850.1	1125811	0
NC_030850.1	1130620	1
NC_030850.1	1130630	1
NC_030850.1	1130648	0
NC_030850.1	1130739	0
NC_030850.1	1131821	0.5
NC_030850.1	1131894	0.484848
NC_030850.1	1135079	0
NC_030850.1	1135718	0
NC_030850.1	1142555	0
NC_030850.1	1144995	0.25
NC_030850.1	1145166	0
NC_030850.1	1150947	0
NC_030850.1	1150973	0
NC_030850.1	1150996	0
NC_030850.1	1151007	0
NC_030850.1	1151017	0
NC_030850.1	1151027	0
NC_030850.1	1151056	0
NC_030850.1	1151893	0
NC_030850.1	1151938	0
NC_030850.1	1151949	0
NC_030850.1	1151953	0
NC_030850.1	1151954	0
NC_030850.1	1151983	0
NC_030850.1	1152005	0
NC_030850.1	1152008	0
NC_030850.1	1163408	0
NC_030850.1	1164531	1
NC_030850.1	1165321	0
NC_030850.1	1168905	0
NC_030850.1	1168933	0
NC_030850.1	1172179	0
NC_030850.1	1178226	0
NC_030850.1	1178303	0
NC_030850.1	1179585	0
NC_030850.1	1179681	0
NC_030850.1	1181540	0
NC_030850.1	1181780	0.470588
NC_030850.1	1181802	0.466667
NC_030850.1	1181803	1
NC_030850.1	1186975	0
NC_030850.1	1191104	0
NC_030850.1	1191463	1
NC_030850.1	1191535	1
NC_030850.1	1191572	0.666667
NC_030850.1	1197490	0.294118
NC_030850.1	1197518	1
NC_030850.1	1197558	0
NC_030850.1	1204741	0
NC_030850.1	1205592	0.484848
NC_030850.1	1205645	0.666667
NC_030850.1	1206027	0.466667
NC_030850.1	1206037	0
NC_030850.1	1206050	0
NC_030850.1	1206117	0
NC_030850.1	1209031	0.175403
NC_030850.1	1209132	1
NC_030850.1	1210530	0.6
NC_030850.1	1210537	1
NC_030850.1	1210555	0.466667
NC_030850.1	1210719	0.17316
NC_030850.1	1210938	0
NC_030850.1	1210954	0
NC_030850.1	1210959	0
NC_030850.1	1211096	0.349206
NC_030850.1	1211125	0.466667
NC_030850.1	1211158	0.466667
NC_030850.1	1211177	1
NC_030850.1	1211821	0
NC_030850.1	1211830	0
NC_030850.1	1211888	0
NC_030850.1	1211934	0.666667
NC_030850.1	1212644	0.333333
NC_030850.1	1212778	0
NC_030850.1	1212927	0.333333
NC_030850.1	1212974	0.333333
NC_030850.1	1213643	0
NC_030850.1	1228532	0.442105
NC_030850.1	1228555	0.442105
NC_030850.1	1228580	0.442105
NC_030850.1	1228586	0.442105
NC_030850.1	1228598	0.442105
NC_030850.1	1228647	0.394737
NC_030850.1	1228672	0.506494
NC_030850.1	1228689	0.394737
NC_030850.1	1228713	0.5
NC_030850.1	1228714	0.394737
NC_030850.1	1228718	0.394737
NC_030850.1	1228746	0.394737
NC_030850.1	1228749	0.394737
NC_030850.1	1237063	1
NC_030850.1	1237188	0
NC_030850.1	1237212	0.294118
NC_030850.1	1237251	0.666667
NC_030850.1	1237269	0.2
NC_030850.1	1243932	0
NC_030850.1	1244981	0.299465
NC_030850.1	1245059	0.224359
NC_030850.1	1247678	1
NC_030850.1	1248539	0.428571
NC_030850.1	1248612	0.666667
NC_030850.1	1248629	0.466667
NC_030850.1	1249315	0
NC_030850.1	1249383	0
NC_030850.1	1249395	0
NC_030850.1	1249407	0
NC_030850.1	1250100	0.15942
NC_030850.1	1250142	0.366013
NC_030850.1	1250240	0.733333
NC_030850.1	1250260	0
NC_030850.1	1250265	0.666667
NC_030850.1	1252689	0
NC_030850.1	1256734	0
NC_030850.1	1259579	1
NC_030850.1	1264985	1
NC_030850.1	1265042	0.484848
NC_030850.1	1265054	0.6
NC_030850.1	1265057	1
NC_030850.1	1265181	0.777778
NC_030850.1	1265193	0.270769
NC_030850.1	1265206	0.666667
NC_030850.1	1265679	0.428571
NC_030850.1	1265723	1
NC_030850.1	1265783	0.428571
NC_030850.1	1265785	0
NC_030850.1	1265787	1
NC_030850.1	1265832	0.533333
NC_030850.1	1268441	0.107937
NC_030850.1	1268469	0.336898
NC_030850.1	1268484	1
NC_030850.1	1268645	1
NC_030850.1	1269710	0
NC_030850.1	1269736	1
NC_030850.1	1269783	0.331034
NC_030850.1	1269897	0.555556
NC_030850.1	1270258	0.529412
NC_030850.1	1270332	1
NC_030850.1	1270739	1
NC_030850.1	1270758	1
NC_030850.1	1270764	0
NC_030850.1	1270780	1
NC_030850.1	1270802	0
NC_030850.1	1273952	0.527473
NC_030850.1	1273959	0.666667
NC_030850.1	1274188	0
NC_030850.1	1274197	0
NC_030850.1	1274667	0
NC_030850.1	1274966	0
NC_030850.1	1274967	0
NC_030850.1	1275398	0
NC_030850.1	1275462	0
NC_030850.1	1276919	0
NC_030850.1	1276948	1
NC_030850.1	1277106	0
NC_030850.1	1279395	0
NC_030850.1	1282425	0.666667
NC_030850.1	1282438	0.25
NC_030850.1	1282452	1
NC_030850.1	1282488	1
NC_030850.1	1282582	0.415584
NC_030850.1	1282604	0.0526316
NC_030850.1	1290549	1
NC_030850.1	1290766	0.527473
NC_030850.1	1291455	0.6
NC_030850.1	1291483	1
NC_030850.1	1291673	0.525
NC_030850.1	1292001	0
NC_030850.1	1292003	0
NC_030850.1	1292011	0
NC_030850.1	1292625	0.666667
NC_030850.1	1292674	1
NC_030850.1	1292732	0.533333
NC_030850.1	1295002	0
NC_030850.1	1295097	0
[truncated: 473,252 more rows]
