# Supplementary material for: Wild or Introduced? Investigating the Genetic Landscape of Cacao Populations in South America
Source: Ecol Evol. 2025 Jul 22;15(7):e71746. doi: 10.1002/ece3.71746 (PMC12283127; doi:10.1002/ece3.71746)
Supplement: Supplementary file 1 — Appendix S1: Output files for nucleotide diversity (π) and Tajima’s D analyses, providing detailed metrics for population‐level genetic variation across all samples. Appendix S2: Output files for expected heterozygosity (He), observed heterozygosity (Ho), and fixation index (F), summarizing genetic diversity and inbreeding coefficients across the sampled populations. Appendix S3: Principal Component Analysis (PCA) outputs, including loadings and coordinates for all individuals sampled, highlighting population structure and genetic clustering patterns. Appendix S4: Pairwise FST output files, detailing genetic differentiation metrics between sampled populations, reflecting gene flow and isolation patterns. Appendix S5: STRUCTURE analysis outputs, detailing ancestry proportions and admixture patterns for K values ranging from 1 to 8. Here are included the output files for each run and replicate, a summary of likelihood values for all tested conditions, and a graph illustrating the variation in likelihoods as K ranges from 1 to 8. These results provide insights into population genetic structure and the extent of admixture among groups. Table S1: Traceable matchings between the sample names used in this study and the clone designations reported by Motamayor et al. (2008), providing a clear reference for sample identity and origin. * = Not sampled in Motamayor et al. (2008), but sample coming from the same collection and the same region (see Bartley 2005). [file ECE3-15-e71746-s001.zip › Supplementary Materials/Appendix_S1/Nucleotide_Diversity/guiana_pi_overall.sites.pi]

CHROM	POS	PI
NC_030850.1	10437	0
NC_030850.1	10464	0
NC_030850.1	10472	0
NC_030850.1	15649	0
NC_030850.1	16727	0
NC_030850.1	16731	0
NC_030850.1	16745	0
NC_030850.1	16756	0
NC_030850.1	16762	0
NC_030850.1	16778	0
NC_030850.1	19011	1
NC_030850.1	19104	0
NC_030850.1	19150	0
NC_030850.1	19193	0
NC_030850.1	19198	0
NC_030850.1	19202	0
NC_030850.1	19224	0
NC_030850.1	29890	0
NC_030850.1	29899	0
NC_030850.1	29928	0
NC_030850.1	29953	0
NC_030850.1	29995	0
NC_030850.1	30012	1
NC_030850.1	30026	0
NC_030850.1	30068	0.533333
NC_030850.1	30073	0
NC_030850.1	42952	0
NC_030850.1	42955	0
NC_030850.1	42974	0
NC_030850.1	42975	0
NC_030850.1	42988	0
NC_030850.1	43006	0
NC_030850.1	43038	0
NC_030850.1	43040	0
NC_030850.1	47906	0
NC_030850.1	47917	0
NC_030850.1	47959	0
NC_030850.1	47965	0
NC_030850.1	47996	0
NC_030850.1	48019	1
NC_030850.1	48035	0
NC_030850.1	48046	0
NC_030850.1	48071	1
NC_030850.1	48104	0
NC_030850.1	48125	0
NC_030850.1	48133	0
NC_030850.1	48714	0
NC_030850.1	48778	0
NC_030850.1	48810	0
NC_030850.1	48811	0
NC_030850.1	48852	0
NC_030850.1	48854	0
NC_030850.1	48883	0
NC_030850.1	48904	0
NC_030850.1	48942	0
NC_030850.1	51351	0
NC_030850.1	51369	0
NC_030850.1	51377	0
NC_030850.1	51378	0
NC_030850.1	51430	0
NC_030850.1	51438	0
NC_030850.1	59350	0
NC_030850.1	59421	0
NC_030850.1	59424	0
NC_030850.1	59445	0
NC_030850.1	63254	0
NC_030850.1	63325	0
NC_030850.1	63348	0.533333
NC_030850.1	63419	0
NC_030850.1	63430	1
NC_030850.1	63431	0
NC_030850.1	63442	0
NC_030850.1	63445	0
NC_030850.1	63447	0
NC_030850.1	63483	0
NC_030850.1	63859	0
NC_030850.1	63861	0
NC_030850.1	63887	0
NC_030850.1	63924	0
NC_030850.1	63967	1
NC_030850.1	63984	0
NC_030850.1	63987	1
NC_030850.1	63992	0
NC_030850.1	64013	0
NC_030850.1	64020	0
NC_030850.1	64022	0
NC_030850.1	64023	0
NC_030850.1	64080	0
NC_030850.1	64090	0
NC_030850.1	64093	0
NC_030850.1	65079	1
NC_030850.1	65088	0
NC_030850.1	67218	0
NC_030850.1	67223	0
NC_030850.1	67228	0
NC_030850.1	67265	0
NC_030850.1	67273	0
NC_030850.1	67278	0
NC_030850.1	67354	0
NC_030850.1	67379	0
NC_030850.1	67382	0
NC_030850.1	67382	0
NC_030850.1	72206	0
NC_030850.1	72231	0
NC_030850.1	72266	1
NC_030850.1	72270	0
NC_030850.1	72280	0
NC_030850.1	72285	0
NC_030850.1	72331	0
NC_030850.1	72334	0
NC_030850.1	72375	1
NC_030850.1	72410	1
NC_030850.1	72434	0
NC_030850.1	73474	0.533333
NC_030850.1	73492	0
NC_030850.1	73607	0
NC_030850.1	73612	0
NC_030850.1	73635	1
NC_030850.1	73834	0
NC_030850.1	73838	0
NC_030850.1	73859	0
NC_030850.1	73863	0
NC_030850.1	73923	0
NC_030850.1	73930	1
NC_030850.1	73959	0
NC_030850.1	73972	0
NC_030850.1	73975	0
NC_030850.1	73978	0
NC_030850.1	73990	0
NC_030850.1	74002	0
NC_030850.1	74011	0
NC_030850.1	74023	0
NC_030850.1	74033	0
NC_030850.1	74042	0
NC_030850.1	74046	0
NC_030850.1	79165	0
NC_030850.1	79826	0
NC_030850.1	79838	1
NC_030850.1	79893	0
NC_030850.1	79896	0
NC_030850.1	79943	0
NC_030850.1	80014	1
NC_030850.1	82520	0
NC_030850.1	82532	0
NC_030850.1	82564	1
NC_030850.1	82567	1
NC_030850.1	82573	0
NC_030850.1	82597	1
NC_030850.1	82603	1
NC_030850.1	82646	0
NC_030850.1	82648	0.166667
NC_030850.1	82651	0
NC_030850.1	82662	1
NC_030850.1	82668	1
NC_030850.1	82682	0
NC_030850.1	82709	1
NC_030850.1	82710	0
NC_030850.1	82713	0
NC_030850.1	82868	0.535714
NC_030850.1	82876	0
NC_030850.1	82892	0
NC_030850.1	82897	1
NC_030850.1	82971	1
NC_030850.1	83057	1
NC_030850.1	83088	1
NC_030850.1	83102	1
NC_030850.1	83104	1
NC_030850.1	87203	0
NC_030850.1	87206	0
NC_030850.1	88106	1
NC_030850.1	88119	0
NC_030850.1	88155	0.833333
NC_030850.1	88211	0
NC_030850.1	88211	1
NC_030850.1	88217	1
NC_030850.1	88242	0
NC_030850.1	88245	1
NC_030850.1	88248	0
NC_030850.1	88258	1
NC_030850.1	88330	0
NC_030850.1	91762	0
NC_030850.1	91792	0
NC_030850.1	91806	1
NC_030850.1	91817	1
NC_030850.1	91828	0
NC_030850.1	91866	0
NC_030850.1	91893	0
NC_030850.1	91907	0
NC_030850.1	91916	0
NC_030850.1	91919	0
NC_030850.1	91930	0
NC_030850.1	91939	0
NC_030850.1	92003	0
NC_030850.1	95890	0
NC_030850.1	95891	0
NC_030850.1	95896	1
NC_030850.1	95899	0
NC_030850.1	95900	0
NC_030850.1	95909	0
NC_030850.1	95934	0
NC_030850.1	95962	0
NC_030850.1	95973	0
NC_030850.1	95996	0
NC_030850.1	95998	1
NC_030850.1	96005	0
NC_030850.1	96019	0
NC_030850.1	97171	0
NC_030850.1	97212	0
NC_030850.1	97215	0
NC_030850.1	97218	0
NC_030850.1	97243	0.533333
NC_030850.1	97244	0
NC_030850.1	97275	0
NC_030850.1	97304	0
NC_030850.1	97326	0
NC_030850.1	97406	0
NC_030850.1	98033	0
NC_030850.1	98034	0
NC_030850.1	98035	0
NC_030850.1	98036	0
NC_030850.1	98170	0.2
NC_030850.1	98238	0
NC_030850.1	98249	0
NC_030850.1	98781	1
NC_030850.1	107267	0
NC_030850.1	107369	0
NC_030850.1	107844	0
NC_030850.1	107849	0
NC_030850.1	107854	0
NC_030850.1	107858	0.142857
NC_030850.1	107886	0
NC_030850.1	107894	0
NC_030850.1	107987	0
NC_030850.1	108038	0
NC_030850.1	112977	0
NC_030850.1	113054	0
NC_030850.1	113058	0
NC_030850.1	113083	0
NC_030850.1	113112	0
NC_030850.1	113154	0
NC_030850.1	113164	1
NC_030850.1	113204	0
NC_030850.1	113213	0
NC_030850.1	116107	1
NC_030850.1	116242	0
NC_030850.1	116259	0.166667
NC_030850.1	116284	0
NC_030850.1	124262	0
NC_030850.1	124329	0
NC_030850.1	124344	0
NC_030850.1	124359	0
NC_030850.1	124366	0
NC_030850.1	127040	1
NC_030850.1	127042	0
NC_030850.1	127051	0.533333
NC_030850.1	127130	0
NC_030850.1	127218	0
NC_030850.1	127251	1
NC_030850.1	129354	0.5
NC_030850.1	129363	0
NC_030850.1	129399	0
NC_030850.1	129410	0
NC_030850.1	129473	0.466667
NC_030850.1	129478	0
NC_030850.1	129495	0
NC_030850.1	129496	0
NC_030850.1	129517	0
NC_030850.1	132517	0
NC_030850.1	132526	0
NC_030850.1	132527	0
NC_030850.1	132591	0
NC_030850.1	132599	0
NC_030850.1	132602	0
NC_030850.1	132615	0
NC_030850.1	132781	0
NC_030850.1	132881	0
NC_030850.1	132900	0
NC_030850.1	132914	0
NC_030850.1	132951	0
NC_030850.1	132963	0
NC_030850.1	132972	0
NC_030850.1	132993	0
NC_030850.1	138336	0
NC_030850.1	138382	0
NC_030850.1	138398	0
NC_030850.1	138445	0
NC_030850.1	138493	0
NC_030850.1	138506	0.833333
NC_030850.1	138931	0.533333
NC_030850.1	138941	0.833333
NC_030850.1	138943	1
NC_030850.1	147286	0
NC_030850.1	147295	0
NC_030850.1	147302	1
NC_030850.1	147312	0.571429
NC_030850.1	147313	1
NC_030850.1	147317	0
NC_030850.1	147319	0
NC_030850.1	147329	1
NC_030850.1	147333	0
NC_030850.1	147340	0
NC_030850.1	147349	0
NC_030850.1	147357	0
NC_030850.1	147428	0
NC_030850.1	147436	0
NC_030850.1	147463	0
NC_030850.1	147469	0
NC_030850.1	147479	0
NC_030850.1	147488	1
NC_030850.1	147491	0
NC_030850.1	147516	0
NC_030850.1	147519	1
NC_030850.1	147994	0
NC_030850.1	148029	1
NC_030850.1	148041	0
NC_030850.1	148066	1
NC_030850.1	148077	0
NC_030850.1	148099	0
NC_030850.1	148107	1
NC_030850.1	148202	0
NC_030850.1	148217	1
NC_030850.1	149865	0
NC_030850.1	149932	0
NC_030850.1	149936	0
NC_030850.1	151965	1
NC_030850.1	151992	1
NC_030850.1	152044	1
NC_030850.1	152064	0
NC_030850.1	152187	1
NC_030850.1	152994	0
NC_030850.1	152999	0
NC_030850.1	153067	0
NC_030850.1	153279	0
NC_030850.1	153302	0
NC_030850.1	154968	0
NC_030850.1	155001	0
NC_030850.1	155055	0
NC_030850.1	155103	0
NC_030850.1	155112	0
NC_030850.1	155115	0
NC_030850.1	155120	0
NC_030850.1	158483	1
NC_030850.1	160746	0
NC_030850.1	160755	0.666667
NC_030850.1	162898	0
NC_030850.1	162988	0
NC_030850.1	162994	1
NC_030850.1	166058	0
NC_030850.1	166063	0.666667
NC_030850.1	166120	0.666667
NC_030850.1	166123	1
NC_030850.1	166161	1
NC_030850.1	166162	0.666667
NC_030850.1	166169	1
NC_030850.1	166171	1
NC_030850.1	166268	0
NC_030850.1	169202	0.533333
NC_030850.1	169439	0.533333
NC_030850.1	169751	0
NC_030850.1	169753	0
NC_030850.1	169768	0
NC_030850.1	169815	0
NC_030850.1	169853	0
NC_030850.1	169857	0
NC_030850.1	169868	0
NC_030850.1	169870	0
NC_030850.1	169885	0
NC_030850.1	169950	1
NC_030850.1	177105	0
NC_030850.1	177181	0
NC_030850.1	177183	0
NC_030850.1	177190	0
NC_030850.1	177244	0
NC_030850.1	177275	0
NC_030850.1	178014	0
NC_030850.1	179027	0
NC_030850.1	179044	0
NC_030850.1	179120	0
NC_030850.1	179137	0
NC_030850.1	179179	0
NC_030850.1	179192	0
NC_030850.1	179206	1
NC_030850.1	179536	0
NC_030850.1	181627	0
NC_030850.1	181732	0
NC_030850.1	181733	0
NC_030850.1	181734	1
NC_030850.1	181789	0
NC_030850.1	184871	0
NC_030850.1	184886	0
NC_030850.1	184918	0
NC_030850.1	185015	0
NC_030850.1	185047	0
NC_030850.1	185051	0
NC_030850.1	185069	0.533333
NC_030850.1	185078	0
NC_030850.1	185095	0.533333
NC_030850.1	185118	0
NC_030850.1	192005	0
NC_030850.1	192126	0
NC_030850.1	192136	0
NC_030850.1	192167	0
NC_030850.1	195404	0.2
NC_030850.1	195489	0
NC_030850.1	195608	0
NC_030850.1	195623	1
NC_030850.1	195645	0
NC_030850.1	195649	0
NC_030850.1	195936	0
NC_030850.1	195951	0
NC_030850.1	195960	0.30303
NC_030850.1	195985	0
NC_030850.1	195989	1
NC_030850.1	196013	0.166667
NC_030850.1	196042	0
NC_030850.1	196155	0
NC_030850.1	201879	0.535714
NC_030850.1	201882	0
NC_030850.1	201907	0
NC_030850.1	201913	0
NC_030850.1	201923	1
NC_030850.1	201930	0
NC_030850.1	201964	0
NC_030850.1	201966	0
NC_030850.1	201968	0
NC_030850.1	201993	0
NC_030850.1	202013	0
NC_030850.1	202041	0
NC_030850.1	202060	0
NC_030850.1	203188	0
NC_030850.1	203189	0
NC_030850.1	203198	1
NC_030850.1	203203	0.142857
NC_030850.1	203204	0
NC_030850.1	203231	0
NC_030850.1	203232	0
NC_030850.1	203256	0
NC_030850.1	203297	0.355556
NC_030850.1	203306	0
NC_030850.1	203354	0
NC_030850.1	203359	0.355556
NC_030850.1	203367	1
NC_030850.1	203387	0
NC_030850.1	203390	0.5
NC_030850.1	203391	0.166667
NC_030850.1	203395	0
NC_030850.1	203398	0
NC_030850.1	203402	0
NC_030850.1	203669	0
NC_030850.1	203680	0
NC_030850.1	203703	0
NC_030850.1	203742	0
NC_030850.1	203769	0
NC_030850.1	203817	0
NC_030850.1	203879	0
NC_030850.1	203895	0
NC_030850.1	206015	0
NC_030850.1	206016	0
NC_030850.1	206023	0
NC_030850.1	206024	0
NC_030850.1	206031	0
NC_030850.1	206033	0
NC_030850.1	206043	0
NC_030850.1	206049	0
NC_030850.1	206056	0
NC_030850.1	206083	0
NC_030850.1	206125	0
NC_030850.1	206130	0
NC_030850.1	206131	0
NC_030850.1	206133	0
NC_030850.1	206137	0
NC_030850.1	208536	1
NC_030850.1	208547	0
NC_030850.1	208558	0
NC_030850.1	208565	0
NC_030850.1	208568	0
NC_030850.1	208579	0
NC_030850.1	208582	0
NC_030850.1	208612	0
NC_030850.1	208614	0
NC_030850.1	208618	1
NC_030850.1	208648	0.533333
NC_030850.1	208669	1
NC_030850.1	208693	0.533333
NC_030850.1	208780	0
NC_030850.1	209734	0
NC_030850.1	209738	0
NC_030850.1	209755	0
NC_030850.1	209756	0.355556
NC_030850.1	209763	0
NC_030850.1	209767	0
NC_030850.1	209771	0.355556
NC_030850.1	209822	0
NC_030850.1	209841	0
NC_030850.1	209851	0
NC_030850.1	209882	0
NC_030850.1	209885	0
NC_030850.1	212378	0.6
NC_030850.1	212391	0.933333
NC_030850.1	212426	0
NC_030850.1	212436	0
NC_030850.1	212439	0
NC_030850.1	212459	0
NC_030850.1	212465	1
NC_030850.1	212496	0.466667
NC_030850.1	212509	0
NC_030850.1	212535	0
NC_030850.1	212566	0.466667
NC_030850.1	220763	0
NC_030850.1	220781	0
NC_030850.1	220829	0
NC_030850.1	220872	0
NC_030850.1	220886	0
NC_030850.1	220919	0
NC_030850.1	220922	1
NC_030850.1	220955	0
NC_030850.1	225068	0.428571
NC_030850.1	225099	0
NC_030850.1	225105	0
NC_030850.1	225138	0.428571
NC_030850.1	225234	0
NC_030850.1	225238	0
NC_030850.1	225241	0
NC_030850.1	225246	0
NC_030850.1	225292	0
NC_030850.1	227067	0
NC_030850.1	227080	0
NC_030850.1	227105	1
NC_030850.1	227130	0.428571
NC_030850.1	227155	0.355556
NC_030850.1	227164	0
NC_030850.1	227208	0
NC_030850.1	227223	0
NC_030850.1	227227	0
NC_030850.1	227644	0
NC_030850.1	227674	0
NC_030850.1	227678	0
NC_030850.1	227679	0
NC_030850.1	227753	0
NC_030850.1	227757	0
NC_030850.1	227758	0
NC_030850.1	227778	0
NC_030850.1	227781	0
NC_030850.1	227788	0
NC_030850.1	227837	0
NC_030850.1	227842	0
NC_030850.1	234838	0
NC_030850.1	234847	0
NC_030850.1	234874	0
NC_030850.1	234876	0
NC_030850.1	234893	0
NC_030850.1	234936	0
NC_030850.1	234942	0
NC_030850.1	234948	0
NC_030850.1	234950	0
NC_030850.1	236353	0
NC_030850.1	236370	1
NC_030850.1	236380	0
NC_030850.1	238252	0
NC_030850.1	238288	0
NC_030850.1	238381	0
NC_030850.1	238407	0
NC_030850.1	238408	0
NC_030850.1	238411	0
NC_030850.1	238418	0
NC_030850.1	240076	0
NC_030850.1	240109	1
NC_030850.1	242183	0
NC_030850.1	242185	0
NC_030850.1	242237	0
NC_030850.1	242261	0
NC_030850.1	242285	0
NC_030850.1	242319	0
NC_030850.1	242357	1
NC_030850.1	242363	0
NC_030850.1	242373	0.533333
NC_030850.1	242377	0
NC_030850.1	242388	0
NC_030850.1	242393	0
NC_030850.1	242409	0
NC_030850.1	242415	0.533333
NC_030850.1	245321	0
NC_030850.1	245337	0
NC_030850.1	245348	0
NC_030850.1	245357	0
NC_030850.1	245393	1
NC_030850.1	245473	1
NC_030850.1	245500	0
NC_030850.1	245502	0
NC_030850.1	246540	0
NC_030850.1	246562	0
NC_030850.1	246577	0
NC_030850.1	246582	0
NC_030850.1	246584	0
NC_030850.1	246598	0
NC_030850.1	246607	0
NC_030850.1	246620	1
NC_030850.1	246624	0
NC_030850.1	246625	0
NC_030850.1	246636	0
NC_030850.1	246647	0
NC_030850.1	246651	1
NC_030850.1	246687	0
NC_030850.1	246752	0
NC_030850.1	248472	0
NC_030850.1	251990	0
NC_030850.1	252056	0
NC_030850.1	252067	1
NC_030850.1	252068	0
NC_030850.1	252084	0.30303
NC_030850.1	252101	0
NC_030850.1	252116	0.30303
NC_030850.1	252120	0
NC_030850.1	252171	0
NC_030850.1	252178	0
NC_030850.1	252189	0
NC_030850.1	252196	0
NC_030850.1	252197	0
NC_030850.1	252213	0
NC_030850.1	252228	0.263736
NC_030850.1	252231	0
NC_030850.1	256597	0
NC_030850.1	256643	0
NC_030850.1	256692	0.533333
NC_030850.1	257239	0
NC_030850.1	257240	0
NC_030850.1	257259	0
NC_030850.1	257271	0
NC_030850.1	257283	0
NC_030850.1	257357	0
NC_030850.1	257385	0
NC_030850.1	257407	0
NC_030850.1	257410	0
NC_030850.1	257416	0
NC_030850.1	257418	0
NC_030850.1	257423	0
NC_030850.1	257445	0
NC_030850.1	257446	0
NC_030850.1	257461	0
NC_030850.1	257465	0
NC_030850.1	262661	0
NC_030850.1	262681	0
NC_030850.1	262715	0
NC_030850.1	262718	0
NC_030850.1	262811	0
NC_030850.1	262812	0
NC_030850.1	262815	0
NC_030850.1	262846	0
NC_030850.1	262865	0
NC_030850.1	262869	1
NC_030850.1	262875	0
NC_030850.1	265919	1
NC_030850.1	265929	0
NC_030850.1	265938	0
NC_030850.1	265942	0
NC_030850.1	265955	0
NC_030850.1	265957	0
NC_030850.1	265963	0
NC_030850.1	265968	0
NC_030850.1	266025	0
NC_030850.1	266041	0
NC_030850.1	266046	0.535714
NC_030850.1	266059	0
NC_030850.1	266064	0
NC_030850.1	266088	0
NC_030850.1	266108	0
NC_030850.1	266131	0
NC_030850.1	266550	0
NC_030850.1	267112	0.30303
NC_030850.1	267120	0.30303
NC_030850.1	267125	0
NC_030850.1	267129	0.666667
NC_030850.1	267152	0.666667
NC_030850.1	267153	0
NC_030850.1	267173	0
NC_030850.1	267186	0.166667
NC_030850.1	267190	0
NC_030850.1	267206	0.263736
NC_030850.1	267208	0
NC_030850.1	267241	1
NC_030850.1	267243	0
NC_030850.1	267254	0.533333
NC_030850.1	267260	0
NC_030850.1	267268	0
NC_030850.1	267275	1
NC_030850.1	267282	0.833333
NC_030850.1	267285	0.30303
NC_030850.1	267288	0
NC_030850.1	267294	0
NC_030850.1	267302	0.666667
NC_030850.1	267319	0
NC_030850.1	273532	0
NC_030850.1	273538	0
NC_030850.1	273551	1
NC_030850.1	273563	1
NC_030850.1	273564	0
NC_030850.1	273581	0
NC_030850.1	273583	0
NC_030850.1	273591	0
NC_030850.1	273655	0.30303
NC_030850.1	273670	1
NC_030850.1	273715	0
NC_030850.1	273721	0
NC_030850.1	276341	0
NC_030850.1	276371	0
NC_030850.1	276399	0
NC_030850.1	276402	0
NC_030850.1	276418	0
NC_030850.1	276419	0
NC_030850.1	276480	0
NC_030850.1	276518	0
NC_030850.1	276530	0
NC_030850.1	276548	0
NC_030850.1	276549	0
NC_030850.1	276556	0
NC_030850.1	276563	0
NC_030850.1	277431	0
NC_030850.1	277450	1
NC_030850.1	277459	0
NC_030850.1	277460	0
NC_030850.1	277465	0
NC_030850.1	277475	1
NC_030850.1	277478	0
NC_030850.1	277538	0
NC_030850.1	277556	0
NC_030850.1	277558	0
NC_030850.1	277562	0
NC_030850.1	277582	0
NC_030850.1	277652	0
NC_030850.1	277665	0.333333
NC_030850.1	277670	0
NC_030850.1	277678	1
NC_030850.1	277688	0
NC_030850.1	277697	0
NC_030850.1	277705	0
NC_030850.1	277748	1
NC_030850.1	277817	0
NC_030850.1	288915	1
NC_030850.1	288916	0
NC_030850.1	288933	0.166667
NC_030850.1	288945	1
NC_030850.1	290331	0
NC_030850.1	290357	0
NC_030850.1	290360	0
NC_030850.1	290364	0
NC_030850.1	290383	0
NC_030850.1	290421	0
NC_030850.1	290511	0
NC_030850.1	290512	0
NC_030850.1	290525	0
NC_030850.1	290541	1
NC_030850.1	290550	0
NC_030850.1	290563	0
NC_030850.1	290864	1
NC_030850.1	290904	0
NC_030850.1	290945	0
NC_030850.1	290958	0
NC_030850.1	291035	0
NC_030850.1	291062	1
NC_030850.1	295123	0.533333
NC_030850.1	295141	0.833333
NC_030850.1	295176	1
NC_030850.1	295184	0
NC_030850.1	295199	0
NC_030850.1	295231	0
NC_030850.1	295252	0
NC_030850.1	295334	0
NC_030850.1	295605	0
NC_030850.1	295606	0
NC_030850.1	295611	0
NC_030850.1	295612	0
NC_030850.1	295614	0
NC_030850.1	295614	0.714286
NC_030850.1	295639	0
NC_030850.1	295641	0
NC_030850.1	295660	0
NC_030850.1	295694	0
NC_030850.1	295695	0
NC_030850.1	295715	0
NC_030850.1	295718	0
NC_030850.1	295811	0
NC_030850.1	295837	0
NC_030850.1	295901	0
NC_030850.1	295911	0.533333
NC_030850.1	295922	0
NC_030850.1	295930	1
NC_030850.1	295933	0
NC_030850.1	295943	0
NC_030850.1	295960	0
NC_030850.1	295972	0
NC_030850.1	295993	0
NC_030850.1	296044	0
NC_030850.1	296058	1
NC_030850.1	296061	0
NC_030850.1	296074	0
NC_030850.1	298218	0
NC_030850.1	298246	0.466667
NC_030850.1	298248	0.535714
NC_030850.1	298292	0.535714
NC_030850.1	298303	0
NC_030850.1	298304	0
NC_030850.1	298373	0
NC_030850.1	298399	0
NC_030850.1	298428	0
NC_030850.1	298430	0
NC_030850.1	299028	1
NC_030850.1	299036	0.166667
NC_030850.1	299160	0
NC_030850.1	299178	0
NC_030850.1	299224	1
NC_030850.1	301678	0
NC_030850.1	301685	0
NC_030850.1	301687	0.533333
NC_030850.1	301692	0
NC_030850.1	301694	1
NC_030850.1	301732	0
NC_030850.1	301744	1
NC_030850.1	301786	0
NC_030850.1	301799	0
NC_030850.1	301817	0.5
NC_030850.1	301829	0
NC_030850.1	301836	0
NC_030850.1	301839	1
NC_030850.1	301853	0.535714
NC_030850.1	301855	0
NC_030850.1	301858	0
NC_030850.1	301859	0
NC_030850.1	301860	0
NC_030850.1	301874	1
NC_030850.1	302494	0
NC_030850.1	302525	0
NC_030850.1	302563	0
NC_030850.1	302650	1
NC_030850.1	305137	0
NC_030850.1	305152	0.142857
NC_030850.1	305191	0.263736
NC_030850.1	305193	0.533333
NC_030850.1	305238	1
NC_030850.1	305247	1
NC_030850.1	305248	0.466667
NC_030850.1	305302	0
NC_030850.1	305304	0
NC_030850.1	305305	0
NC_030850.1	305317	0
NC_030850.1	305325	0
NC_030850.1	305436	0
NC_030850.1	305912	0.535714
NC_030850.1	305918	0.428571
NC_030850.1	305939	0
NC_030850.1	305960	0
NC_030850.1	305966	0
NC_030850.1	306061	0.533333
NC_030850.1	306086	0
NC_030850.1	306096	0
NC_030850.1	306115	0
NC_030850.1	306119	0
NC_030850.1	306166	0
NC_030850.1	307361	0.355556
NC_030850.1	307395	0
NC_030850.1	307422	0
NC_030850.1	307478	1
NC_030850.1	307535	0
NC_030850.1	307539	0
NC_030850.1	307545	0
NC_030850.1	307547	0.355556
NC_030850.1	307552	0
NC_030850.1	307553	0
NC_030850.1	307576	0.533333
NC_030850.1	307584	0
NC_030850.1	310447	0
NC_030850.1	310488	0
NC_030850.1	310512	0
NC_030850.1	310530	0
NC_030850.1	310578	0
NC_030850.1	310583	0
NC_030850.1	310608	0
NC_030850.1	310612	0.2
NC_030850.1	310615	0
NC_030850.1	310623	0
NC_030850.1	310651	0
NC_030850.1	311571	0
NC_030850.1	311576	0
NC_030850.1	311581	0
NC_030850.1	311586	1
NC_030850.1	311606	0.5
NC_030850.1	311628	0
NC_030850.1	311634	0.533333
NC_030850.1	311711	0
NC_030850.1	311752	0
NC_030850.1	315086	0
NC_030850.1	315129	0
NC_030850.1	315161	1
NC_030850.1	317381	0.533333
NC_030850.1	317424	0.535714
NC_030850.1	317448	0.533333
NC_030850.1	317449	0.666667
NC_030850.1	317450	0
NC_030850.1	317467	0.466667
NC_030850.1	317486	0
NC_030850.1	317542	0.666667
NC_030850.1	317564	0.535714
NC_030850.1	317570	0.666667
NC_030850.1	317574	1
NC_030850.1	318299	0.535714
NC_030850.1	318328	0
NC_030850.1	318369	0.533333
NC_030850.1	318373	0.714286
NC_030850.1	318376	0
NC_030850.1	318388	0
NC_030850.1	318429	1
NC_030850.1	318484	0.30303
NC_030850.1	318501	0
NC_030850.1	318506	0
NC_030850.1	318512	0
NC_030850.1	318531	0
NC_030850.1	318534	0
NC_030850.1	326155	0
NC_030850.1	326160	1
NC_030850.1	326210	0
NC_030850.1	326232	0
NC_030850.1	326243	0
NC_030850.1	326250	0
NC_030850.1	326253	0
NC_030850.1	326300	0
NC_030850.1	326302	0
NC_030850.1	326336	0
NC_030850.1	326379	0
NC_030850.1	326393	0
NC_030850.1	327993	0
NC_030850.1	328101	1
NC_030850.1	328153	0
NC_030850.1	328155	0.30303
NC_030850.1	328160	0
NC_030850.1	334657	0
NC_030850.1	334699	0
NC_030850.1	334704	0
NC_030850.1	334708	0
NC_030850.1	334732	0
NC_030850.1	334762	0
NC_030850.1	334792	1
NC_030850.1	334806	0
NC_030850.1	334809	0
NC_030850.1	334817	0
NC_030850.1	334836	0
NC_030850.1	334866	0
NC_030850.1	334879	0.2
NC_030850.1	334891	0
NC_030850.1	335762	0
NC_030850.1	340543	0
NC_030850.1	340550	0.2
NC_030850.1	340562	0.2
NC_030850.1	340604	0
NC_030850.1	340677	0
NC_030850.1	340684	0
NC_030850.1	344705	0.533333
NC_030850.1	344710	0
NC_030850.1	344729	0.533333
NC_030850.1	344742	0
NC_030850.1	344753	0
NC_030850.1	344776	0
NC_030850.1	344876	0
NC_030850.1	344878	1
NC_030850.1	344890	0
NC_030850.1	344904	0
NC_030850.1	344917	0
NC_030850.1	344922	0
NC_030850.1	345927	1
NC_030850.1	345960	0
NC_030850.1	345973	0
NC_030850.1	345979	0
NC_030850.1	345991	0
NC_030850.1	346082	0.355556
NC_030850.1	346092	0
NC_030850.1	346239	0
NC_030850.1	346276	0
NC_030850.1	346283	0
NC_030850.1	346343	0
NC_030850.1	346360	1
NC_030850.1	346373	1
NC_030850.1	346374	1
NC_030850.1	346390	0
NC_030850.1	347282	1
NC_030850.1	347321	0
NC_030850.1	347349	1
NC_030850.1	347397	0
NC_030850.1	347425	0
NC_030850.1	347431	1
NC_030850.1	347475	1
NC_030850.1	347497	1
NC_030850.1	352214	0
NC_030850.1	352304	0
NC_030850.1	352326	0
NC_030850.1	354057	0
NC_030850.1	354077	0
NC_030850.1	354171	0
NC_030850.1	354233	0.428571
NC_030850.1	354256	0
NC_030850.1	355679	0
NC_030850.1	355688	0
NC_030850.1	355719	0
NC_030850.1	355720	0
NC_030850.1	355727	0
NC_030850.1	355765	0
NC_030850.1	355780	0
NC_030850.1	355823	0
NC_030850.1	355839	0
NC_030850.1	355841	0
NC_030850.1	355886	0
NC_030850.1	355902	1
NC_030850.1	355904	0
NC_030850.1	356598	0
NC_030850.1	356610	0
NC_030850.1	356612	0
NC_030850.1	356632	0
NC_030850.1	356633	0
NC_030850.1	356640	0
NC_030850.1	356641	0
NC_030850.1	356650	1
NC_030850.1	356688	1
NC_030850.1	356702	0
NC_030850.1	356727	0
NC_030850.1	356753	0
NC_030850.1	356757	0
NC_030850.1	356759	0
NC_030850.1	356780	0
NC_030850.1	356826	1
NC_030850.1	358949	0.535714
NC_030850.1	358970	0
NC_030850.1	358981	1
NC_030850.1	359171	1
NC_030850.1	359177	0.535714
NC_030850.1	359190	0
NC_030850.1	359225	1
NC_030850.1	359237	0
NC_030850.1	359263	0
NC_030850.1	359285	1
NC_030850.1	359286	0
NC_030850.1	359356	0
NC_030850.1	359366	0
NC_030850.1	359368	0
NC_030850.1	359438	0
NC_030850.1	360465	0.5
NC_030850.1	360487	0
NC_030850.1	360533	0
NC_030850.1	360544	0
NC_030850.1	360625	0.30303
NC_030850.1	360630	0
NC_030850.1	360645	0
NC_030850.1	360651	0
NC_030850.1	360667	0
NC_030850.1	360692	0
NC_030850.1	360695	0
NC_030850.1	360699	0
NC_030850.1	360701	1
NC_030850.1	362038	0.263736
NC_030850.1	362045	0.30303
NC_030850.1	362046	0
NC_030850.1	362048	0
NC_030850.1	362049	0
NC_030850.1	362050	1
NC_030850.1	362057	0
NC_030850.1	362064	0
NC_030850.1	362088	0
NC_030850.1	362089	0
NC_030850.1	362097	0
NC_030850.1	362113	0
NC_030850.1	362134	1
NC_030850.1	362159	0
NC_030850.1	362210	0
NC_030850.1	362226	0
NC_030850.1	362233	1
NC_030850.1	365345	0
NC_030850.1	369669	0.25
NC_030850.1	369796	0.333333
NC_030850.1	369797	0
NC_030850.1	369832	0
NC_030850.1	372715	0
NC_030850.1	372823	0
NC_030850.1	372958	0
NC_030850.1	372964	0
NC_030850.1	372971	0
NC_030850.1	372987	0
NC_030850.1	373003	0
NC_030850.1	373357	0
NC_030850.1	373371	0
NC_030850.1	373393	0
NC_030850.1	373511	0
NC_030850.1	373525	0
NC_030850.1	373534	0
NC_030850.1	373568	0
NC_030850.1	373572	0
NC_030850.1	373605	0
NC_030850.1	374200	0
NC_030850.1	374217	0
NC_030850.1	374227	0
NC_030850.1	374254	0
NC_030850.1	374275	1
NC_030850.1	375335	0
NC_030850.1	375342	1
NC_030850.1	375356	0
NC_030850.1	375379	0
NC_030850.1	375389	0
NC_030850.1	375464	0
NC_030850.1	375522	0
NC_030850.1	375551	0
NC_030850.1	375552	0
NC_030850.1	375556	0
NC_030850.1	375564	0
NC_030850.1	375612	0
NC_030850.1	375616	1
NC_030850.1	375634	0
NC_030850.1	375659	0
NC_030850.1	375663	0
NC_030850.1	375681	0
NC_030850.1	375682	0
NC_030850.1	375723	0
NC_030850.1	375739	0
NC_030850.1	375763	0
NC_030850.1	375765	0
NC_030850.1	375789	0
NC_030850.1	377672	0
NC_030850.1	377677	1
NC_030850.1	377678	1
NC_030850.1	377689	1
NC_030850.1	377693	0
NC_030850.1	377697	0
NC_030850.1	377699	0
NC_030850.1	377722	0
NC_030850.1	377739	1
NC_030850.1	377748	0
NC_030850.1	377749	0
NC_030850.1	377778	0
NC_030850.1	377792	0
NC_030850.1	377840	0
NC_030850.1	377876	0
NC_030850.1	391488	0
NC_030850.1	391578	0
NC_030850.1	391650	0
NC_030850.1	394965	0
NC_030850.1	394976	0
NC_030850.1	395033	0
NC_030850.1	395042	0
NC_030850.1	395049	0
NC_030850.1	395087	0
NC_030850.1	405896	0
NC_030850.1	405950	0
NC_030850.1	406046	0
NC_030850.1	406087	0
NC_030850.1	406116	0
NC_030850.1	407695	0
NC_030850.1	407711	1
NC_030850.1	407719	0
NC_030850.1	407747	1
NC_030850.1	408642	0
NC_030850.1	408695	0
NC_030850.1	408726	1
NC_030850.1	415080	0
NC_030850.1	415110	0
NC_030850.1	415119	0
NC_030850.1	417363	0
NC_030850.1	417400	0
NC_030850.1	417463	1
NC_030850.1	417472	0
NC_030850.1	417490	1
NC_030850.1	417513	0
NC_030850.1	417576	0
NC_030850.1	417595	1
NC_030850.1	417601	1
NC_030850.1	417604	0
NC_030850.1	417609	0
NC_030850.1	417629	0
NC_030850.1	417652	0
NC_030850.1	417662	1
NC_030850.1	417685	1
NC_030850.1	417699	0
NC_030850.1	417741	0
NC_030850.1	417744	0
NC_030850.1	417752	0
NC_030850.1	417760	1
NC_030850.1	417791	0
NC_030850.1	420976	1
NC_030850.1	421016	0
NC_030850.1	421038	0
NC_030850.1	421075	1
NC_030850.1	434224	0
NC_030850.1	434238	0
NC_030850.1	434263	0
NC_030850.1	434274	0
NC_030850.1	434331	0.30303
NC_030850.1	434351	0
NC_030850.1	434381	0
NC_030850.1	434384	1
NC_030850.1	434398	0
NC_030850.1	434427	0
NC_030850.1	434442	0
NC_030850.1	434447	0
NC_030850.1	434448	0
NC_030850.1	434464	0
NC_030850.1	436755	0
NC_030850.1	436766	0
NC_030850.1	436768	0
NC_030850.1	436775	0
NC_030850.1	436788	0
NC_030850.1	436824	0
NC_030850.1	436834	0
NC_030850.1	436846	0
NC_030850.1	436854	0
NC_030850.1	436868	0
NC_030850.1	436943	1
NC_030850.1	436984	0
NC_030850.1	436994	0
NC_030850.1	437047	1
NC_030850.1	438457	0
NC_030850.1	438468	0
NC_030850.1	438503	0
NC_030850.1	438557	0
NC_030850.1	440111	0
NC_030850.1	440136	1
NC_030850.1	440141	0
NC_030850.1	440153	1
NC_030850.1	440178	0
NC_030850.1	440227	0
NC_030850.1	440294	0
NC_030850.1	440314	0
NC_030850.1	440317	0
NC_030850.1	440417	1
NC_030850.1	441802	0
NC_030850.1	441862	0
NC_030850.1	441868	0
NC_030850.1	441922	1
NC_030850.1	441929	1
NC_030850.1	441974	1
NC_030850.1	441987	1
NC_030850.1	441999	1
NC_030850.1	442011	1
NC_030850.1	442012	0
NC_030850.1	442019	1
NC_030850.1	442046	0
NC_030850.1	442058	1
NC_030850.1	442066	1
NC_030850.1	442080	1
NC_030850.1	442085	1
NC_030850.1	442104	1
NC_030850.1	442140	0
NC_030850.1	442152	1
NC_030850.1	442160	1
NC_030850.1	442163	1
NC_030850.1	443325	0
NC_030850.1	443344	1
NC_030850.1	443373	1
NC_030850.1	443374	0
NC_030850.1	443374	1
NC_030850.1	443391	0
NC_030850.1	443427	0
NC_030850.1	443458	0.6
NC_030850.1	443459	1
NC_030850.1	443464	0.6
NC_030850.1	443466	0.6
NC_030850.1	443473	0.6
NC_030850.1	443496	1
NC_030850.1	443507	0.6
NC_030850.1	443516	1
NC_030850.1	443537	1
NC_030850.1	443546	1
NC_030850.1	445143	0
NC_030850.1	445153	0
NC_030850.1	445168	0
NC_030850.1	445181	0
NC_030850.1	445188	0
NC_030850.1	446992	0
NC_030850.1	447003	0
NC_030850.1	447044	0
NC_030850.1	447120	0
NC_030850.1	447131	0
NC_030850.1	447133	0
NC_030850.1	447138	0
NC_030850.1	454378	0
NC_030850.1	454381	0
NC_030850.1	454389	0
NC_030850.1	454465	0
NC_030850.1	454468	0
NC_030850.1	454485	1
NC_030850.1	458826	0
NC_030850.1	458851	0.30303
NC_030850.1	458871	1
NC_030850.1	458904	0
NC_030850.1	458913	0
NC_030850.1	458924	0
NC_030850.1	458943	0
NC_030850.1	458966	0
NC_030850.1	458974	0
NC_030850.1	458981	0
NC_030850.1	459015	0
NC_030850.1	459341	0
NC_030850.1	459361	0
NC_030850.1	459373	0
NC_030850.1	459384	0
NC_030850.1	459385	0
NC_030850.1	459401	0
NC_030850.1	459402	0
NC_030850.1	459403	0
NC_030850.1	459422	0
NC_030850.1	459425	0
NC_030850.1	459473	0
NC_030850.1	459538	0
NC_030850.1	459548	0
NC_030850.1	459558	0
NC_030850.1	459560	0.166667
NC_030850.1	459569	0
NC_030850.1	461031	0
NC_030850.1	461048	0
NC_030850.1	461049	0
NC_030850.1	461050	0
NC_030850.1	461067	0
NC_030850.1	461076	0
NC_030850.1	461080	0
NC_030850.1	461081	1
NC_030850.1	461082	0
NC_030850.1	461093	0
NC_030850.1	461105	0
NC_030850.1	461108	0
NC_030850.1	461122	0
NC_030850.1	461161	0
NC_030850.1	461166	0
NC_030850.1	461171	0
NC_030850.1	461191	0
NC_030850.1	461201	1
NC_030850.1	461213	0
NC_030850.1	461236	0
NC_030850.1	461247	0
NC_030850.1	461999	0
NC_030850.1	462041	0
NC_030850.1	472156	1
NC_030850.1	472177	1
NC_030850.1	472199	0
NC_030850.1	472235	1
NC_030850.1	472259	1
NC_030850.1	472265	0.166667
NC_030850.1	479365	0
NC_030850.1	479372	0
NC_030850.1	479386	0
NC_030850.1	479397	0
NC_030850.1	479406	0
NC_030850.1	479443	0
NC_030850.1	479475	1
NC_030850.1	479537	0.666667
NC_030850.1	479572	0
NC_030850.1	479575	0
NC_030850.1	479577	0
NC_030850.1	483518	1
NC_030850.1	483551	0.666667
NC_030850.1	483569	0
NC_030850.1	483607	0
NC_030850.1	483645	0
NC_030850.1	483647	0
NC_030850.1	483651	0
NC_030850.1	483676	0
NC_030850.1	483692	1
NC_030850.1	488044	0
NC_030850.1	488065	0
NC_030850.1	488071	0
NC_030850.1	488089	0
NC_030850.1	488100	0
NC_030850.1	488108	0.621212
NC_030850.1	488116	1
NC_030850.1	488120	0
NC_030850.1	488161	0
NC_030850.1	488201	0.25
NC_030850.1	488212	1
NC_030850.1	488261	1
NC_030850.1	488611	0
NC_030850.1	488622	1
NC_030850.1	491738	0
NC_030850.1	491752	0
NC_030850.1	491759	0
NC_030850.1	491772	0
NC_030850.1	491775	0
NC_030850.1	491788	0
NC_030850.1	491796	0
NC_030850.1	491812	1
NC_030850.1	491815	0
NC_030850.1	491817	0
NC_030850.1	491841	0
NC_030850.1	491892	0
NC_030850.1	491895	0
NC_030850.1	491904	0
NC_030850.1	491914	0
NC_030850.1	493195	0
NC_030850.1	493202	0
NC_030850.1	493205	0
NC_030850.1	493206	0
NC_030850.1	493215	0
NC_030850.1	493236	0.439394
NC_030850.1	493248	0.166667
NC_030850.1	493266	0
NC_030850.1	493273	0
NC_030850.1	493290	0
NC_030850.1	493308	0.263736
NC_030850.1	493319	1
NC_030850.1	496337	0
NC_030850.1	496368	0
NC_030850.1	496420	0
NC_030850.1	496486	0
NC_030850.1	496517	0
NC_030850.1	496519	0
NC_030850.1	498461	0
NC_030850.1	500161	0
NC_030850.1	500166	0.666667
NC_030850.1	500212	0
NC_030850.1	500241	0
NC_030850.1	500278	0
NC_030850.1	500279	0
NC_030850.1	500283	0
NC_030850.1	500311	0
NC_030850.1	500312	0
NC_030850.1	500350	0
NC_030850.1	501766	0.2
NC_030850.1	501790	1
NC_030850.1	501797	1
NC_030850.1	501820	1
NC_030850.1	501833	0.2
NC_030850.1	501859	0
NC_030850.1	509852	0
NC_030850.1	509892	0
NC_030850.1	509893	0
NC_030850.1	509914	0
NC_030850.1	509941	0
NC_030850.1	509946	0
NC_030850.1	511977	0
NC_030850.1	512043	0.533333
NC_030850.1	518588	0
NC_030850.1	518702	0
NC_030850.1	518975	0
NC_030850.1	518988	0
NC_030850.1	519003	0
NC_030850.1	524798	0
NC_030850.1	524815	0
NC_030850.1	524862	0
NC_030850.1	524865	0
NC_030850.1	524870	0
NC_030850.1	524893	0
NC_030850.1	524945	0
NC_030850.1	524945	0
NC_030850.1	524960	0
NC_030850.1	525017	0
NC_030850.1	525030	0.30303
NC_030850.1	525032	0
NC_030850.1	525047	0
NC_030850.1	525062	1
NC_030850.1	525082	1
NC_030850.1	525182	0
NC_030850.1	525199	0.666667
NC_030850.1	526106	1
NC_030850.1	526140	0.5
NC_030850.1	526218	0
NC_030850.1	526238	0
NC_030850.1	526239	0
NC_030850.1	526240	0
NC_030850.1	526265	0
NC_030850.1	526320	0
NC_030850.1	527582	0
NC_030850.1	527662	0.30303
NC_030850.1	527667	0
NC_030850.1	527697	0.5
NC_030850.1	527699	0
NC_030850.1	527934	0
NC_030850.1	527955	0
NC_030850.1	531073	0
NC_030850.1	531092	0
NC_030850.1	531093	0.355556
NC_030850.1	531102	0
NC_030850.1	531103	0
NC_030850.1	531199	0
NC_030850.1	531222	0
NC_030850.1	531244	0
NC_030850.1	534249	1
NC_030850.1	534297	0
NC_030850.1	534363	0
NC_030850.1	534379	0
NC_030850.1	534412	0
NC_030850.1	534419	0
NC_030850.1	535174	1
NC_030850.1	535203	0
NC_030850.1	535215	0.5
NC_030850.1	535324	0
NC_030850.1	535338	0
NC_030850.1	535340	0
NC_030850.1	536072	0
NC_030850.1	536076	1
NC_030850.1	536085	0
NC_030850.1	536106	0
NC_030850.1	536107	0
NC_030850.1	536111	0
NC_030850.1	536127	1
NC_030850.1	536146	0
NC_030850.1	536175	0
NC_030850.1	536212	0
NC_030850.1	536218	0
NC_030850.1	536222	0
NC_030850.1	536228	1
NC_030850.1	536234	0
NC_030850.1	536284	0
NC_030850.1	536308	1
NC_030850.1	536675	0
NC_030850.1	536704	0
NC_030850.1	536717	1
NC_030850.1	536728	0
NC_030850.1	536731	0
NC_030850.1	536748	0
NC_030850.1	536756	0
NC_030850.1	536757	1
NC_030850.1	536767	1
NC_030850.1	536830	0
NC_030850.1	536855	0
NC_030850.1	536871	0
NC_030850.1	536888	0
NC_030850.1	547600	0
NC_030850.1	547609	0
NC_030850.1	547673	0
NC_030850.1	547679	0
NC_030850.1	547685	0
NC_030850.1	547885	0
NC_030850.1	547952	0
NC_030850.1	547995	0
NC_030850.1	548037	0
NC_030850.1	548102	0
NC_030850.1	548138	0
NC_030850.1	548173	0
NC_030850.1	549167	0
NC_030850.1	549186	0
NC_030850.1	549213	0
NC_030850.1	549257	0
NC_030850.1	549297	0
NC_030850.1	549352	0
NC_030850.1	549360	0
NC_030850.1	549363	0
NC_030850.1	549372	0
NC_030850.1	549385	0
NC_030850.1	549404	0
NC_030850.1	554710	0
NC_030850.1	554714	0
NC_030850.1	554717	0.263736
NC_030850.1	554746	0
NC_030850.1	554773	0.263736
NC_030850.1	554820	0
NC_030850.1	554863	1
NC_030850.1	554899	0
NC_030850.1	554903	0.30303
NC_030850.1	555064	0.25
NC_030850.1	555088	1
NC_030850.1	555162	0
NC_030850.1	557810	0.2
NC_030850.1	557819	0.166667
NC_030850.1	557827	0
NC_030850.1	557828	0
NC_030850.1	557832	0
NC_030850.1	557836	0
NC_030850.1	557858	0
NC_030850.1	557881	0
NC_030850.1	557890	0
NC_030850.1	557905	0
NC_030850.1	557924	0
NC_030850.1	557939	0
NC_030850.1	557940	0
NC_030850.1	557983	0
NC_030850.1	557988	0
NC_030850.1	557991	0
NC_030850.1	558005	0
NC_030850.1	571443	1
NC_030850.1	571575	1
NC_030850.1	572806	0
NC_030850.1	572808	1
NC_030850.1	572824	1
NC_030850.1	572838	0.30303
NC_030850.1	572969	0.166667
NC_030850.1	572987	0
NC_030850.1	572988	0
NC_030850.1	572990	0
NC_030850.1	583753	0
NC_030850.1	583786	0
NC_030850.1	583801	0
NC_030850.1	583812	0
NC_030850.1	583820	0
NC_030850.1	583821	0
NC_030850.1	583860	0
NC_030850.1	585728	0
NC_030850.1	585753	0
NC_030850.1	586121	0.666667
NC_030850.1	586130	0
NC_030850.1	586134	0
NC_030850.1	586136	0
NC_030850.1	586137	0
NC_030850.1	586139	0
NC_030850.1	586140	0
NC_030850.1	586144	0
NC_030850.1	586164	0
NC_030850.1	586195	0
NC_030850.1	586207	0.666667
NC_030850.1	586228	0
NC_030850.1	586264	0
NC_030850.1	586282	0
NC_030850.1	586284	0.533333
NC_030850.1	586326	0
NC_030850.1	588663	0
NC_030850.1	588675	0
NC_030850.1	588709	1
NC_030850.1	588790	0
NC_030850.1	590823	0
NC_030850.1	590871	0
NC_030850.1	590876	0
NC_030850.1	590877	0
NC_030850.1	590903	0
NC_030850.1	590913	0
NC_030850.1	590995	0
NC_030850.1	591034	0
NC_030850.1	591052	0
NC_030850.1	595800	0
NC_030850.1	595831	0
NC_030850.1	595836	0
NC_030850.1	595851	0
NC_030850.1	595879	0
NC_030850.1	596005	0
NC_030850.1	596018	0
NC_030850.1	600950	0
NC_030850.1	600989	0
NC_030850.1	601001	0
NC_030850.1	601019	0
NC_030850.1	601190	0
NC_030850.1	603221	0
NC_030850.1	603227	0
NC_030850.1	603250	0
NC_030850.1	603303	1
NC_030850.1	603336	0
NC_030850.1	603371	0
NC_030850.1	603401	0
NC_030850.1	605944	0
NC_030850.1	606068	0
NC_030850.1	606074	0
NC_030850.1	608044	0
NC_030850.1	608055	0
NC_030850.1	608088	0
NC_030850.1	608091	0
NC_030850.1	608117	0
NC_030850.1	608157	0
NC_030850.1	608162	0
NC_030850.1	608175	0
NC_030850.1	618369	0
NC_030850.1	618375	0
NC_030850.1	618401	0
NC_030850.1	618405	0
NC_030850.1	618427	0
NC_030850.1	618439	0
NC_030850.1	618527	0
NC_030850.1	618558	0
NC_030850.1	618570	0
NC_030850.1	618576	0
NC_030850.1	620040	0
NC_030850.1	620053	0
NC_030850.1	620056	0
NC_030850.1	620091	0
NC_030850.1	620143	0
NC_030850.1	621053	0
NC_030850.1	621124	0
NC_030850.1	621138	1
NC_030850.1	621163	0
NC_030850.1	621180	0
NC_030850.1	621184	0
NC_030850.1	621189	0
NC_030850.1	621204	0
NC_030850.1	623796	1
NC_030850.1	623802	1
NC_030850.1	623863	0
NC_030850.1	623896	0
NC_030850.1	623914	0
NC_030850.1	623964	0
NC_030850.1	623980	0
NC_030850.1	623997	0
NC_030850.1	624004	1
NC_030850.1	624021	1
NC_030850.1	624027	0
NC_030850.1	624031	0
NC_030850.1	625303	0
NC_030850.1	625334	0
NC_030850.1	625431	0
NC_030850.1	625442	0
NC_030850.1	625443	0
NC_030850.1	625466	0
NC_030850.1	625500	0
NC_030850.1	625522	0
NC_030850.1	625525	0
NC_030850.1	626645	0
NC_030850.1	626759	0
NC_030850.1	626766	0
NC_030850.1	626799	0
NC_030850.1	626823	0
NC_030850.1	626829	0
NC_030850.1	626836	0
NC_030850.1	631795	1
NC_030850.1	631826	0
NC_030850.1	631834	0
NC_030850.1	631857	0
NC_030850.1	631862	0
NC_030850.1	631889	0
NC_030850.1	631930	0
NC_030850.1	635145	1
NC_030850.1	635183	0.466667
NC_030850.1	635193	0.621212
NC_030850.1	635194	0
NC_030850.1	635207	0.142857
NC_030850.1	635223	0
NC_030850.1	635224	1
NC_030850.1	635228	0
NC_030850.1	635263	0
NC_030850.1	635270	0
NC_030850.1	635273	0
NC_030850.1	635309	0
NC_030850.1	635318	0
NC_030850.1	635330	0
NC_030850.1	635977	0
NC_030850.1	635978	0
NC_030850.1	635982	0
NC_030850.1	636000	0
NC_030850.1	636005	0
NC_030850.1	636058	0
NC_030850.1	636155	0
NC_030850.1	636193	0
NC_030850.1	639812	0
NC_030850.1	639813	0
NC_030850.1	639869	1
NC_030850.1	639881	0
NC_030850.1	639885	0
NC_030850.1	639891	0
NC_030850.1	639892	0
NC_030850.1	640040	0
NC_030850.1	640041	0
NC_030850.1	640050	0
NC_030850.1	640055	0
NC_030850.1	642536	0
NC_030850.1	642544	0
NC_030850.1	642577	0
NC_030850.1	642589	0
NC_030850.1	642634	0
NC_030850.1	642645	0
NC_030850.1	642675	0
NC_030850.1	642743	0
NC_030850.1	642767	0
NC_030850.1	642892	1
NC_030850.1	646798	0
NC_030850.1	646805	0
NC_030850.1	646811	1
NC_030850.1	646829	0
NC_030850.1	646842	0
NC_030850.1	646865	0
NC_030850.1	646898	0
NC_030850.1	646953	0
NC_030850.1	646966	1
NC_030850.1	646975	1
NC_030850.1	646977	0
NC_030850.1	646996	0
NC_030850.1	647010	1
NC_030850.1	647011	0
NC_030850.1	647020	0
NC_030850.1	650198	0
NC_030850.1	653041	0
NC_030850.1	658376	0.166667
NC_030850.1	658399	0
NC_030850.1	658475	1
NC_030850.1	658483	0
NC_030850.1	658504	0
NC_030850.1	658505	0
NC_030850.1	658611	0
NC_030850.1	658645	0
NC_030850.1	658655	0
NC_030850.1	658710	0
NC_030850.1	658711	0
NC_030850.1	658761	0
NC_030850.1	658793	0
NC_030850.1	658804	0
NC_030850.1	658812	0
NC_030850.1	658825	0
NC_030850.1	658831	0
NC_030850.1	658844	0
NC_030850.1	659218	0
NC_030850.1	659338	0
NC_030850.1	659356	0
NC_030850.1	659359	0
NC_030850.1	659390	0
NC_030850.1	659412	0
NC_030850.1	659424	0
NC_030850.1	659548	0
NC_030850.1	659556	0
NC_030850.1	662304	1
NC_030850.1	662309	1
NC_030850.1	662319	0.2
NC_030850.1	662338	0
NC_030850.1	662455	1
NC_030850.1	662456	0
NC_030850.1	662512	0
NC_030850.1	662519	0
NC_030850.1	662521	0
NC_030850.1	662530	0
NC_030850.1	662532	0
NC_030850.1	662541	0
NC_030850.1	665857	0
NC_030850.1	665867	0
NC_030850.1	665965	0
NC_030850.1	665975	0
NC_030850.1	666048	0
NC_030850.1	667922	0
NC_030850.1	667941	0
NC_030850.1	667950	0
NC_030850.1	667993	0.142857
NC_030850.1	668012	0.30303
NC_030850.1	668075	0
NC_030850.1	668094	0
NC_030850.1	668099	0
NC_030850.1	668113	0
NC_030850.1	668126	0
NC_030850.1	668138	0
NC_030850.1	668163	0
NC_030850.1	669469	0.666667
NC_030850.1	669531	0
NC_030850.1	669583	0
NC_030850.1	669598	0
NC_030850.1	669610	0
NC_030850.1	669627	0
NC_030850.1	669638	0
NC_030850.1	669642	0
NC_030850.1	669669	0
NC_030850.1	674643	0
NC_030850.1	674652	0
NC_030850.1	674675	0
NC_030850.1	674689	0
NC_030850.1	674707	0
NC_030850.1	674732	0
NC_030850.1	674744	0.5
NC_030850.1	674755	0
NC_030850.1	674773	0
NC_030850.1	674788	1
NC_030850.1	674795	0
NC_030850.1	674815	0
NC_030850.1	674841	0
NC_030850.1	674845	0
NC_030850.1	674868	0
NC_030850.1	676042	0
NC_030850.1	676063	0
NC_030850.1	676074	0
NC_030850.1	676078	0
NC_030850.1	676110	0
NC_030850.1	676116	0
NC_030850.1	676129	0
NC_030850.1	676171	1
NC_030850.1	676203	0
NC_030850.1	676244	0
NC_030850.1	676257	0
NC_030850.1	676288	0
NC_030850.1	676300	0
NC_030850.1	676313	0
NC_030850.1	679973	0
NC_030850.1	679974	0
NC_030850.1	679996	0
NC_030850.1	680014	0
NC_030850.1	680015	0
NC_030850.1	680018	0
NC_030850.1	680020	0
NC_030850.1	680047	0
NC_030850.1	680053	1
NC_030850.1	680113	0
NC_030850.1	680136	0
NC_030850.1	680151	0
NC_030850.1	680159	0
NC_030850.1	680206	0
NC_030850.1	684232	0
NC_030850.1	684387	0.30303
NC_030850.1	684410	0
NC_030850.1	684437	0
NC_030850.1	684443	0
NC_030850.1	684464	0
NC_030850.1	684487	0
NC_030850.1	684491	0
NC_030850.1	685027	0
NC_030850.1	685083	0.666667
NC_030850.1	685260	0
NC_030850.1	685280	0
NC_030850.1	688843	0
NC_030850.1	689218	0
NC_030850.1	689224	0
NC_030850.1	689230	0
NC_030850.1	689238	0
NC_030850.1	689239	0
NC_030850.1	689254	0
NC_030850.1	689256	0
NC_030850.1	689262	0
NC_030850.1	689270	1
NC_030850.1	689277	0
NC_030850.1	689314	0
NC_030850.1	689316	0
NC_030850.1	689354	0
NC_030850.1	689359	0
NC_030850.1	689371	0
NC_030850.1	689384	0
NC_030850.1	689388	0
NC_030850.1	689389	0
NC_030850.1	689439	0.2
NC_030850.1	689504	0
NC_030850.1	689529	0
NC_030850.1	689530	0
NC_030850.1	689539	0
NC_030850.1	689554	1
NC_030850.1	689581	0
NC_030850.1	696949	0
NC_030850.1	696993	0
NC_030850.1	697002	1
NC_030850.1	697022	0
NC_030850.1	697030	0
NC_030850.1	697039	0
NC_030850.1	697054	0
NC_030850.1	697057	0
NC_030850.1	697141	0
NC_030850.1	698183	0
NC_030850.1	698184	0
NC_030850.1	698216	0
NC_030850.1	698255	0
NC_030850.1	698272	0
NC_030850.1	698381	0
NC_030850.1	698389	0.263736
NC_030850.1	698431	1
NC_030850.1	698438	1
NC_030850.1	698482	1
NC_030850.1	698497	0
NC_030850.1	698553	1
NC_030850.1	698557	0
NC_030850.1	698565	0
NC_030850.1	698772	0
NC_030850.1	698785	0
NC_030850.1	698825	0
NC_030850.1	703804	0
NC_030850.1	703854	0
NC_030850.1	703872	0
NC_030850.1	703887	0
NC_030850.1	703889	0
NC_030850.1	703927	0
NC_030850.1	703945	0
NC_030850.1	703949	1
NC_030850.1	703980	0
NC_030850.1	704014	0
NC_030850.1	706377	1
NC_030850.1	706389	0
NC_030850.1	706400	0
NC_030850.1	706414	0.166667
NC_030850.1	706441	0
NC_030850.1	706444	0
NC_030850.1	706448	0
NC_030850.1	706473	0
NC_030850.1	706565	0
NC_030850.1	706572	0
NC_030850.1	706639	0
NC_030850.1	706653	0
NC_030850.1	706679	1
NC_030850.1	706682	0
NC_030850.1	706718	1
NC_030850.1	706719	1
NC_030850.1	706738	0
NC_030850.1	706745	0
NC_030850.1	706766	0
NC_030850.1	706785	0
NC_030850.1	706821	0
NC_030850.1	707025	1
NC_030850.1	707035	0.166667
NC_030850.1	707951	0
NC_030850.1	708067	0
NC_030850.1	711823	0
NC_030850.1	711846	0
NC_030850.1	711852	0
NC_030850.1	711874	0
NC_030850.1	711891	0
NC_030850.1	711904	0
NC_030850.1	711917	0
NC_030850.1	711918	0
NC_030850.1	711926	0
NC_030850.1	711945	0
NC_030850.1	711989	0
NC_030850.1	712023	0
NC_030850.1	712056	0
NC_030850.1	713974	1
NC_030850.1	714022	0
NC_030850.1	714106	0
NC_030850.1	714107	0
NC_030850.1	714117	0
NC_030850.1	714138	0
NC_030850.1	714155	0
NC_030850.1	714158	0
NC_030850.1	714526	0
NC_030850.1	714536	0
NC_030850.1	714541	0
NC_030850.1	714550	0
NC_030850.1	714552	0
NC_030850.1	714568	1
NC_030850.1	714591	0
[truncated: 422,746 more rows]
