# Supplementary material for: Wild or Introduced? Investigating the Genetic Landscape of Cacao Populations in South America
Source: Ecol Evol. 2025 Jul 22;15(7):e71746. doi: 10.1002/ece3.71746 (PMC12283127; doi:10.1002/ece3.71746)
Supplement: Supplementary file 1 — Appendix S1: Output files for nucleotide diversity (π) and Tajima’s D analyses, providing detailed metrics for population‐level genetic variation across all samples. Appendix S2: Output files for expected heterozygosity (He), observed heterozygosity (Ho), and fixation index (F), summarizing genetic diversity and inbreeding coefficients across the sampled populations. Appendix S3: Principal Component Analysis (PCA) outputs, including loadings and coordinates for all individuals sampled, highlighting population structure and genetic clustering patterns. Appendix S4: Pairwise FST output files, detailing genetic differentiation metrics between sampled populations, reflecting gene flow and isolation patterns. Appendix S5: STRUCTURE analysis outputs, detailing ancestry proportions and admixture patterns for K values ranging from 1 to 8. Here are included the output files for each run and replicate, a summary of likelihood values for all tested conditions, and a graph illustrating the variation in likelihoods as K ranges from 1 to 8. These results provide insights into population genetic structure and the extent of admixture among groups. Table S1: Traceable matchings between the sample names used in this study and the clone designations reported by Motamayor et al. (2008), providing a clear reference for sample identity and origin. * = Not sampled in Motamayor et al. (2008), but sample coming from the same collection and the same region (see Bartley 2005). [file ECE3-15-e71746-s001.zip › Supplementary Materials/Appendix_S1/Nucleotide_Diversity/native_group_pi.log]

VCFtools - 0.1.16
(C) Adam Auton and Anthony Marcketta 2009

Parameters as interpreted:
	--gzvcf native_group.vcf.gz
	--out native_group_pi
	--window-pi 100000

Using zlib version: 1.2.12
Warning: Expected at least 2 parts in INFO entry: ID=SGB,Number=1,Type=Float,Description="Segregation based metric, http://samtools.github.io/bcftools/rd-SegBias.pdf">
Warning: Expected at least 2 parts in INFO entry: ID=AC,Number=A,Type=Integer,Description="Allele count in genotypes for each ALT allele, in the same order as listed">
Warning: Expected at least 2 parts in INFO entry: ID=DP4,Number=4,Type=Integer,Description="Number of high-quality ref-forward , ref-reverse, alt-forward and alt-reverse bases">
Warning: Expected at least 2 parts in INFO entry: ID=DP4,Number=4,Type=Integer,Description="Number of high-quality ref-forward , ref-reverse, alt-forward and alt-reverse bases">
After filtering, kept 28 out of 28 Individuals
Outputting Windowed Nucleotide Diversity Statistics...
After filtering, kept 475251 out of a possible 475251 Sites
Run Time = 1.00 seconds
