# Supplementary material for: Wild or Introduced? Investigating the Genetic Landscape of Cacao Populations in South America
Source: Ecol Evol. 2025 Jul 22;15(7):e71746. doi: 10.1002/ece3.71746 (PMC12283127; doi:10.1002/ece3.71746)
Supplement: Supplementary file 1 — Appendix S1: Output files for nucleotide diversity (π) and Tajima’s D analyses, providing detailed metrics for population‐level genetic variation across all samples. Appendix S2: Output files for expected heterozygosity (He), observed heterozygosity (Ho), and fixation index (F), summarizing genetic diversity and inbreeding coefficients across the sampled populations. Appendix S3: Principal Component Analysis (PCA) outputs, including loadings and coordinates for all individuals sampled, highlighting population structure and genetic clustering patterns. Appendix S4: Pairwise FST output files, detailing genetic differentiation metrics between sampled populations, reflecting gene flow and isolation patterns. Appendix S5: STRUCTURE analysis outputs, detailing ancestry proportions and admixture patterns for K values ranging from 1 to 8. Here are included the output files for each run and replicate, a summary of likelihood values for all tested conditions, and a graph illustrating the variation in likelihoods as K ranges from 1 to 8. These results provide insights into population genetic structure and the extent of admixture among groups. Table S1: Traceable matchings between the sample names used in this study and the clone designations reported by Motamayor et al. (2008), providing a clear reference for sample identity and origin. * = Not sampled in Motamayor et al. (2008), but sample coming from the same collection and the same region (see Bartley 2005). [file ECE3-15-e71746-s001.zip › Supplementary Materials/Appendix_S1/Nucleotide_Diversity/amelonado_pi_overall.sites.pi]

CHROM	POS	PI
NC_030850.1	2059	0
NC_030850.1	2095	0
NC_030850.1	4624	0
NC_030850.1	4638	0
NC_030850.1	4653	0
NC_030850.1	4686	0
NC_030850.1	4695	0
NC_030850.1	11639	0
NC_030850.1	11641	0
NC_030850.1	11670	0
NC_030850.1	11688	0
NC_030850.1	11690	0
NC_030850.1	14391	0
NC_030850.1	14397	0
NC_030850.1	17722	0
NC_030850.1	19036	1
NC_030850.1	19071	1
NC_030850.1	19104	1
NC_030850.1	19150	0
NC_030850.1	19202	0
NC_030850.1	19224	0
NC_030850.1	25556	0
NC_030850.1	29890	1
NC_030850.1	29899	0
NC_030850.1	29928	1
NC_030850.1	29953	1
NC_030850.1	30068	0
NC_030850.1	42944	0
NC_030850.1	42952	0
NC_030850.1	42955	0
NC_030850.1	42974	0
NC_030850.1	42975	0
NC_030850.1	42988	0
NC_030850.1	43038	0
NC_030850.1	43040	0
NC_030850.1	47906	1
NC_030850.1	47917	1
NC_030850.1	47959	1
NC_030850.1	47965	0
NC_030850.1	47996	1
NC_030850.1	48035	1
NC_030850.1	48046	1
NC_030850.1	48104	1
NC_030850.1	48125	1
NC_030850.1	48132	1
NC_030850.1	48133	1
NC_030850.1	48147	1
NC_030850.1	51338	0
NC_030850.1	51351	0
NC_030850.1	51369	0
NC_030850.1	51377	0
NC_030850.1	51378	0
NC_030850.1	51430	0
NC_030850.1	51438	0
NC_030850.1	51457	0
NC_030850.1	51475	0
NC_030850.1	51477	0
NC_030850.1	51479	0
NC_030850.1	51481	0
NC_030850.1	51483	0
NC_030850.1	51534	0
NC_030850.1	51557	0
NC_030850.1	51565	0
NC_030850.1	51572	0
NC_030850.1	51575	0
NC_030850.1	56945	0
NC_030850.1	56972	0
NC_030850.1	57003	0
NC_030850.1	57015	0
NC_030850.1	57017	0
NC_030850.1	63254	1
NC_030850.1	63325	1
NC_030850.1	63348	0.2
NC_030850.1	63419	1
NC_030850.1	63430	1
NC_030850.1	63431	0
NC_030850.1	63442	1
NC_030850.1	63445	1
NC_030850.1	63447	1
NC_030850.1	63483	1
NC_030850.1	63859	1
NC_030850.1	63861	1
NC_030850.1	63887	1
NC_030850.1	63924	0.166667
NC_030850.1	63984	0
NC_030850.1	63992	0
NC_030850.1	64013	0
NC_030850.1	64020	0
NC_030850.1	64022	0
NC_030850.1	64023	0
NC_030850.1	64080	0
NC_030850.1	64090	0
NC_030850.1	64093	0
NC_030850.1	65088	0
NC_030850.1	67218	0
NC_030850.1	67223	0
NC_030850.1	67228	0
NC_030850.1	67265	0
NC_030850.1	67273	0
NC_030850.1	67278	0
NC_030850.1	67354	1
NC_030850.1	67379	1
NC_030850.1	67382	0.166667
NC_030850.1	67382	0
NC_030850.1	72206	0
NC_030850.1	72280	0
NC_030850.1	72334	0
NC_030850.1	72798	0
NC_030850.1	73972	0
NC_030850.1	74023	0
NC_030850.1	79826	0
NC_030850.1	79838	0
NC_030850.1	79893	0
NC_030850.1	79896	0
NC_030850.1	79943	0
NC_030850.1	79981	0
NC_030850.1	80014	0
NC_030850.1	82520	0
NC_030850.1	82532	0
NC_030850.1	82564	0
NC_030850.1	82573	0
NC_030850.1	82576	0
NC_030850.1	82597	0
NC_030850.1	82646	1
NC_030850.1	82648	0.2
NC_030850.1	82651	1
NC_030850.1	82668	1
NC_030850.1	82682	1
NC_030850.1	82710	1
NC_030850.1	82713	1
NC_030850.1	82876	1
NC_030850.1	82892	1
NC_030850.1	82897	1
NC_030850.1	83047	1
NC_030850.1	83088	1
NC_030850.1	83102	1
NC_030850.1	87075	1
NC_030850.1	87093	1
NC_030850.1	87095	1
NC_030850.1	87129	1
NC_030850.1	87203	1
NC_030850.1	87206	1
NC_030850.1	88106	0
NC_030850.1	88119	0
NC_030850.1	88155	1
NC_030850.1	88211	1
NC_030850.1	88242	1
NC_030850.1	88245	1
NC_030850.1	88248	1
NC_030850.1	88258	1
NC_030850.1	88330	1
NC_030850.1	91893	1
NC_030850.1	91907	1
NC_030850.1	91916	1
NC_030850.1	91919	1
NC_030850.1	91923	1
NC_030850.1	91930	1
NC_030850.1	91939	1
NC_030850.1	92003	1
NC_030850.1	95890	1
NC_030850.1	95891	0
NC_030850.1	95899	1
NC_030850.1	95900	1
NC_030850.1	95909	1
NC_030850.1	95934	1
NC_030850.1	95962	1
NC_030850.1	95973	1
NC_030850.1	95996	1
NC_030850.1	96005	1
NC_030850.1	96019	1
NC_030850.1	97243	0
NC_030850.1	97304	1
NC_030850.1	97406	1
NC_030850.1	98033	0
NC_030850.1	98034	0
NC_030850.1	98035	0
NC_030850.1	98036	0
NC_030850.1	98170	0.2
NC_030850.1	107267	1
NC_030850.1	107369	1
NC_030850.1	107844	0
NC_030850.1	107849	1
NC_030850.1	107854	1
NC_030850.1	107858	0
NC_030850.1	107886	1
NC_030850.1	107894	1
NC_030850.1	107987	1
NC_030850.1	108038	0
NC_030850.1	111711	0
NC_030850.1	111777	0
NC_030850.1	112611	0
NC_030850.1	112977	1
NC_030850.1	113054	1
NC_030850.1	113058	1
NC_030850.1	113083	1
NC_030850.1	113599	0
NC_030850.1	113617	0
NC_030850.1	116242	1
NC_030850.1	116246	1
NC_030850.1	116259	0.166667
NC_030850.1	116267	1
NC_030850.1	116270	1
NC_030850.1	124295	0
NC_030850.1	124296	0
NC_030850.1	124329	0
NC_030850.1	124344	0
NC_030850.1	124359	0
NC_030850.1	124366	0
NC_030850.1	124391	0
NC_030850.1	124395	0
NC_030850.1	124404	0
NC_030850.1	124450	0
NC_030850.1	124457	0
NC_030850.1	124471	0
NC_030850.1	124476	0
NC_030850.1	124486	0
NC_030850.1	127042	0
NC_030850.1	127130	0
NC_030850.1	127218	0
NC_030850.1	129343	1
NC_030850.1	129354	1
NC_030850.1	129410	1
NC_030850.1	129473	0.30303
NC_030850.1	129478	1
NC_030850.1	129495	1
NC_030850.1	129496	1
NC_030850.1	129517	1
NC_030850.1	129535	1
NC_030850.1	132517	1
NC_030850.1	132526	1
NC_030850.1	132527	1
NC_030850.1	132591	0
NC_030850.1	132599	0
NC_030850.1	132602	0
NC_030850.1	132615	0
NC_030850.1	132654	0.5
NC_030850.1	132781	0
NC_030850.1	132827	0
NC_030850.1	132914	0
NC_030850.1	132951	0
NC_030850.1	132963	0
NC_030850.1	132972	0
NC_030850.1	132993	0
NC_030850.1	138336	1
NC_030850.1	138382	1
NC_030850.1	138445	1
NC_030850.1	138502	1
NC_030850.1	138506	1
NC_030850.1	138941	0.533333
NC_030850.1	138961	1
NC_030850.1	138967	1
NC_030850.1	138982	1
NC_030850.1	138993	1
NC_030850.1	139009	1
NC_030850.1	139020	1
NC_030850.1	147286	1
NC_030850.1	147295	1
NC_030850.1	147308	1
NC_030850.1	147313	0.5
NC_030850.1	147333	0
NC_030850.1	147337	1
NC_030850.1	147340	1
NC_030850.1	147363	1
NC_030850.1	147370	1
NC_030850.1	147378	1
NC_030850.1	147379	1
NC_030850.1	147390	1
NC_030850.1	147428	1
NC_030850.1	147436	1
NC_030850.1	147463	1
NC_030850.1	147469	0.25
NC_030850.1	147476	1
NC_030850.1	147479	1
NC_030850.1	147491	1
NC_030850.1	147516	0
NC_030850.1	147994	0
NC_030850.1	148041	0
NC_030850.1	148077	0
NC_030850.1	148099	0
NC_030850.1	148104	0
NC_030850.1	148202	0
NC_030850.1	152064	0
NC_030850.1	152994	0
NC_030850.1	152999	0
NC_030850.1	153067	0
NC_030850.1	153279	1
NC_030850.1	153299	1
NC_030850.1	154968	1
NC_030850.1	154983	0
NC_030850.1	155001	1
NC_030850.1	155055	1
NC_030850.1	155103	1
NC_030850.1	155115	1
NC_030850.1	155120	1
NC_030850.1	155187	1
NC_030850.1	158497	0
NC_030850.1	160746	0
NC_030850.1	160755	0
NC_030850.1	161325	0
NC_030850.1	162898	0
NC_030850.1	162994	0
NC_030850.1	166058	0
NC_030850.1	166061	0
NC_030850.1	166063	0
NC_030850.1	166161	0
NC_030850.1	169709	0
NC_030850.1	169751	0
NC_030850.1	169753	0
NC_030850.1	169768	0
NC_030850.1	169802	0
NC_030850.1	169815	0
NC_030850.1	169853	0
NC_030850.1	169857	0
NC_030850.1	169868	0
NC_030850.1	169870	0
NC_030850.1	169885	0
NC_030850.1	177105	1
NC_030850.1	177133	1
NC_030850.1	177181	1
NC_030850.1	177183	1
NC_030850.1	177190	1
NC_030850.1	177244	1
NC_030850.1	177254	1
NC_030850.1	177256	1
NC_030850.1	177275	1
NC_030850.1	179027	1
NC_030850.1	179044	1
NC_030850.1	179120	1
NC_030850.1	179137	1
NC_030850.1	179179	1
NC_030850.1	179192	1
NC_030850.1	181349	0
NC_030850.1	181411	0
NC_030850.1	181441	0
NC_030850.1	181459	0
NC_030850.1	181461	0
NC_030850.1	181486	0
NC_030850.1	181492	0
NC_030850.1	181494	0
NC_030850.1	181542	0
NC_030850.1	181571	1
NC_030850.1	181576	1
NC_030850.1	181579	1
NC_030850.1	181588	1
NC_030850.1	181619	1
NC_030850.1	181627	1
NC_030850.1	181691	1
NC_030850.1	181715	1
NC_030850.1	181749	1
NC_030850.1	181771	1
NC_030850.1	181789	1
NC_030850.1	182936	0
NC_030850.1	182979	0
NC_030850.1	182993	0
NC_030850.1	183019	0
NC_030850.1	183845	0
NC_030850.1	183848	0
NC_030850.1	183879	0
NC_030850.1	183901	0
NC_030850.1	183939	0
NC_030850.1	184001	0
NC_030850.1	185022	0
NC_030850.1	185095	0
NC_030850.1	192005	1
NC_030850.1	192126	1
NC_030850.1	192136	1
NC_030850.1	192613	0
NC_030850.1	192640	0
NC_030850.1	192671	0
NC_030850.1	192683	0
NC_030850.1	192685	0
NC_030850.1	195404	0
NC_030850.1	195418	1
NC_030850.1	195422	1
NC_030850.1	195427	1
NC_030850.1	195438	1
NC_030850.1	195443	1
NC_030850.1	195444	1
NC_030850.1	195446	1
NC_030850.1	195451	1
NC_030850.1	195452	1
NC_030850.1	195456	1
NC_030850.1	195462	1
NC_030850.1	195469	1
NC_030850.1	195479	1
NC_030850.1	195487	1
NC_030850.1	195539	1
NC_030850.1	195546	1
NC_030850.1	195562	1
NC_030850.1	195590	1
NC_030850.1	195593	1
NC_030850.1	195604	1
NC_030850.1	195607	1
NC_030850.1	195608	1
NC_030850.1	195616	1
NC_030850.1	195621	1
NC_030850.1	195627	1
NC_030850.1	195645	1
NC_030850.1	195649	1
NC_030850.1	195951	0
NC_030850.1	195960	0.2
NC_030850.1	195985	0
NC_030850.1	195989	1
NC_030850.1	196013	0.2
NC_030850.1	196042	0
NC_030850.1	196155	0
NC_030850.1	201879	0.25
NC_030850.1	201882	1
NC_030850.1	201899	1
NC_030850.1	201907	1
NC_030850.1	201919	1
NC_030850.1	201930	0
NC_030850.1	201968	1
NC_030850.1	201993	0.25
NC_030850.1	202013	1
NC_030850.1	202041	1
NC_030850.1	202060	1
NC_030850.1	203184	1
NC_030850.1	203188	1
NC_030850.1	203189	1
NC_030850.1	203203	0
NC_030850.1	203216	1
NC_030850.1	203217	1
NC_030850.1	203232	1
NC_030850.1	203256	1
NC_030850.1	203297	0.2
NC_030850.1	203298	1
NC_030850.1	203306	1
NC_030850.1	203354	1
NC_030850.1	203359	0.25
NC_030850.1	203367	1
NC_030850.1	203387	1
NC_030850.1	203391	0.2
NC_030850.1	203395	1
NC_030850.1	203398	1
NC_030850.1	203402	1
NC_030850.1	203669	1
NC_030850.1	203680	1
NC_030850.1	203703	1
NC_030850.1	203742	1
NC_030850.1	203769	1
NC_030850.1	203817	1
NC_030850.1	203879	1
NC_030850.1	203895	1
NC_030850.1	206125	0
NC_030850.1	206130	0
NC_030850.1	206131	0
NC_030850.1	206133	0
NC_030850.1	206137	0
NC_030850.1	206188	0
NC_030850.1	206190	0
NC_030850.1	208536	0
NC_030850.1	208558	1
NC_030850.1	208562	0
NC_030850.1	208565	1
NC_030850.1	208568	1
NC_030850.1	208579	1
NC_030850.1	208582	1
NC_030850.1	208612	1
NC_030850.1	208614	1
NC_030850.1	208618	1
NC_030850.1	208648	0.25
NC_030850.1	208653	1
NC_030850.1	208665	1
NC_030850.1	208780	0
NC_030850.1	209406	0
NC_030850.1	209465	0
NC_030850.1	209732	1
NC_030850.1	209734	1
NC_030850.1	209738	1
NC_030850.1	209755	1
NC_030850.1	209756	0.166667
NC_030850.1	209763	1
NC_030850.1	209771	0
NC_030850.1	209841	1
NC_030850.1	209882	0
NC_030850.1	209887	1
NC_030850.1	210732	0
NC_030850.1	210745	0
NC_030850.1	210748	0
NC_030850.1	210759	0
NC_030850.1	210787	0
NC_030850.1	210796	0
NC_030850.1	212391	0
NC_030850.1	212426	0
NC_030850.1	212436	0
NC_030850.1	212459	0
NC_030850.1	212496	0.2
NC_030850.1	212509	1
NC_030850.1	212535	1
NC_030850.1	212566	0.2
NC_030850.1	219468	0
NC_030850.1	219501	0
NC_030850.1	219518	0
NC_030850.1	219557	0
NC_030850.1	220763	0
NC_030850.1	220781	0
NC_030850.1	220829	0
NC_030850.1	220872	0
NC_030850.1	220886	0
NC_030850.1	220919	0
NC_030850.1	220955	0
NC_030850.1	220958	0
NC_030850.1	225068	0
NC_030850.1	225091	1
NC_030850.1	225099	1
NC_030850.1	225120	1
NC_030850.1	225138	0
NC_030850.1	225234	1
NC_030850.1	225238	1
NC_030850.1	225241	1
NC_030850.1	225246	1
NC_030850.1	225292	1
NC_030850.1	227031	0.25
NC_030850.1	227067	1
NC_030850.1	227080	1
NC_030850.1	227130	0.2
NC_030850.1	227155	0
NC_030850.1	227164	1
NC_030850.1	227208	1
NC_030850.1	227223	1
NC_030850.1	227227	1
NC_030850.1	227674	0
NC_030850.1	227678	0
NC_030850.1	227679	0
NC_030850.1	227753	0
NC_030850.1	227757	0
NC_030850.1	227781	0
NC_030850.1	227788	0
NC_030850.1	227792	0
NC_030850.1	227837	0
NC_030850.1	227842	0
NC_030850.1	227860	0
NC_030850.1	232228	0
NC_030850.1	233735	0
NC_030850.1	233761	0
NC_030850.1	234918	0
NC_030850.1	235688	1
NC_030850.1	235754	0.5
NC_030850.1	236353	0
NC_030850.1	236380	0
NC_030850.1	236386	1
NC_030850.1	236389	1
NC_030850.1	236393	1
NC_030850.1	236395	1
NC_030850.1	236424	0
NC_030850.1	236605	0
NC_030850.1	236634	0
NC_030850.1	236638	0
NC_030850.1	236647	0
NC_030850.1	236688	0
NC_030850.1	236694	0
NC_030850.1	238252	1
NC_030850.1	238288	1
NC_030850.1	238381	1
NC_030850.1	238408	1
NC_030850.1	238411	1
NC_030850.1	238418	1
NC_030850.1	240076	1
NC_030850.1	240109	0.5
NC_030850.1	240121	0.5
NC_030850.1	242183	1
NC_030850.1	242185	1
NC_030850.1	242237	1
NC_030850.1	242319	1
NC_030850.1	242363	0
NC_030850.1	242377	1
NC_030850.1	242388	1
NC_030850.1	242393	1
NC_030850.1	242393	0
NC_030850.1	242402	1
NC_030850.1	242409	1
NC_030850.1	245321	1
NC_030850.1	245337	1
NC_030850.1	245348	1
NC_030850.1	245357	1
NC_030850.1	245425	1
NC_030850.1	245432	1
NC_030850.1	245468	1
NC_030850.1	245500	1
NC_030850.1	245502	1
NC_030850.1	246540	1
NC_030850.1	246562	1
NC_030850.1	246577	1
NC_030850.1	246582	1
NC_030850.1	246584	1
NC_030850.1	246598	1
NC_030850.1	246607	1
NC_030850.1	246620	0.333333
NC_030850.1	246624	0
NC_030850.1	246625	0
NC_030850.1	246636	1
NC_030850.1	251990	1
NC_030850.1	251993	1
NC_030850.1	252056	1
NC_030850.1	252068	1
NC_030850.1	252076	1
NC_030850.1	252084	1
NC_030850.1	252116	1
NC_030850.1	252120	1
NC_030850.1	252172	1
NC_030850.1	252178	1
NC_030850.1	252189	1
NC_030850.1	252196	1
NC_030850.1	252197	1
NC_030850.1	252213	1
NC_030850.1	252228	0.333333
NC_030850.1	252231	1
NC_030850.1	256597	0.166667
NC_030850.1	256643	0.166667
NC_030850.1	257942	0
NC_030850.1	258575	0
NC_030850.1	258601	0
NC_030850.1	258641	0
NC_030850.1	262278	0
NC_030850.1	262294	0
NC_030850.1	262318	0
NC_030850.1	262319	0
NC_030850.1	262360	0
NC_030850.1	262661	0
NC_030850.1	262715	0
NC_030850.1	262718	0
NC_030850.1	262811	0
NC_030850.1	262812	0
NC_030850.1	262815	0
NC_030850.1	262846	0
NC_030850.1	262865	0
NC_030850.1	262875	0
NC_030850.1	265929	0
NC_030850.1	265955	0
NC_030850.1	265957	0
NC_030850.1	265963	0
NC_030850.1	265968	0
NC_030850.1	265982	0
NC_030850.1	266026	1
NC_030850.1	266041	1
NC_030850.1	266046	0.25
NC_030850.1	266059	1
NC_030850.1	266064	1
NC_030850.1	266088	1
NC_030850.1	266100	1
NC_030850.1	266108	1
NC_030850.1	266131	0
NC_030850.1	267112	0.484848
NC_030850.1	267120	0.25
NC_030850.1	267125	0
NC_030850.1	267129	0
NC_030850.1	267152	0
NC_030850.1	267153	1
NC_030850.1	267173	1
NC_030850.1	267186	0.25
NC_030850.1	267190	1
NC_030850.1	267206	0
NC_030850.1	267208	1
NC_030850.1	267243	1
NC_030850.1	267260	0
NC_030850.1	267265	1
NC_030850.1	267268	1
NC_030850.1	267275	0
NC_030850.1	267282	0
NC_030850.1	267285	0.2
NC_030850.1	267288	0
NC_030850.1	267294	1
NC_030850.1	267302	0
NC_030850.1	267319	1
NC_030850.1	273504	0.5
NC_030850.1	273532	1
NC_030850.1	273538	1
NC_030850.1	273564	1
NC_030850.1	273581	0.2
NC_030850.1	273583	1
NC_030850.1	273591	1
NC_030850.1	273655	0.25
NC_030850.1	273670	1
NC_030850.1	273715	1
NC_030850.1	273721	0.166667
NC_030850.1	276341	1
NC_030850.1	276375	1
NC_030850.1	276399	1
NC_030850.1	276402	1
NC_030850.1	276418	1
NC_030850.1	276419	1
NC_030850.1	276480	1
NC_030850.1	276518	1
NC_030850.1	276530	1
NC_030850.1	276542	1
NC_030850.1	276548	1
NC_030850.1	276563	1
NC_030850.1	277431	1
NC_030850.1	277456	1
NC_030850.1	277457	1
NC_030850.1	277459	1
NC_030850.1	277460	1
NC_030850.1	277465	1
NC_030850.1	277478	1
NC_030850.1	277665	0
NC_030850.1	277678	0
NC_030850.1	277760	1
NC_030850.1	277766	1
NC_030850.1	277817	1
NC_030850.1	288916	1
NC_030850.1	288933	0.142857
NC_030850.1	288945	0
NC_030850.1	288949	1
NC_030850.1	290331	0
NC_030850.1	290357	0
NC_030850.1	290360	0
NC_030850.1	290364	0
NC_030850.1	290383	0
NC_030850.1	290421	0
NC_030850.1	290511	0
NC_030850.1	290525	0
NC_030850.1	290550	0
NC_030850.1	290563	0
NC_030850.1	290877	1
NC_030850.1	290904	0
NC_030850.1	290985	1
NC_030850.1	291005	1
NC_030850.1	291035	0
NC_030850.1	291041	1
NC_030850.1	291062	0
NC_030850.1	295123	0
NC_030850.1	295141	0
NC_030850.1	295184	0
NC_030850.1	295199	1
NC_030850.1	295231	0
NC_030850.1	295252	1
NC_030850.1	295334	1
NC_030850.1	295592	1
NC_030850.1	295605	1
NC_030850.1	295606	1
NC_030850.1	295614	0.785714
NC_030850.1	295639	1
NC_030850.1	295641	1
NC_030850.1	295695	0
NC_030850.1	295710	1
NC_030850.1	295718	1
NC_030850.1	295750	1
NC_030850.1	295758	1
NC_030850.1	295811	1
NC_030850.1	295837	0
NC_030850.1	295901	0
NC_030850.1	295911	0
NC_030850.1	295922	0
NC_030850.1	295930	0
NC_030850.1	295933	0
NC_030850.1	295960	1
NC_030850.1	295972	1
NC_030850.1	295993	1
NC_030850.1	296044	0
NC_030850.1	296059	0.5
NC_030850.1	296061	1
NC_030850.1	296074	1
NC_030850.1	298218	1
NC_030850.1	298229	1
NC_030850.1	298246	1
NC_030850.1	298373	1
NC_030850.1	298396	1
NC_030850.1	298399	1
NC_030850.1	298428	1
NC_030850.1	298430	1
NC_030850.1	298439	1
NC_030850.1	298458	1
NC_030850.1	299025	1
NC_030850.1	299028	1
NC_030850.1	299036	0
NC_030850.1	299044	1
NC_030850.1	299051	1
NC_030850.1	299066	1
NC_030850.1	299109	1
NC_030850.1	299138	1
NC_030850.1	299160	1
NC_030850.1	299178	1
NC_030850.1	299236	1
NC_030850.1	301665	1
NC_030850.1	301685	1
NC_030850.1	301687	1
NC_030850.1	301692	1
NC_030850.1	301694	1
NC_030850.1	301722	1
NC_030850.1	301726	1
NC_030850.1	301732	1
NC_030850.1	301744	0.333333
NC_030850.1	301782	0.5
NC_030850.1	301786	0
NC_030850.1	301799	0
NC_030850.1	301829	0
NC_030850.1	301836	1
NC_030850.1	301839	0
NC_030850.1	301855	0
NC_030850.1	301858	0
NC_030850.1	301859	0
NC_030850.1	301860	0
NC_030850.1	301874	0
NC_030850.1	302431	1
NC_030850.1	302525	1
NC_030850.1	302563	0.166667
NC_030850.1	305137	0
NC_030850.1	305152	0
NC_030850.1	305191	0.25
NC_030850.1	305238	0.428571
NC_030850.1	305247	0.333333
NC_030850.1	305248	1
NC_030850.1	305302	0
NC_030850.1	305304	1
NC_030850.1	305305	1
NC_030850.1	305317	1
NC_030850.1	305912	0
NC_030850.1	305918	0
NC_030850.1	305939	1
NC_030850.1	305960	1
NC_030850.1	305966	1
NC_030850.1	305997	1
NC_030850.1	306086	1
NC_030850.1	306096	1
NC_030850.1	306115	1
NC_030850.1	306119	1
NC_030850.1	306142	1
NC_030850.1	307361	0
NC_030850.1	307395	0
NC_030850.1	307422	1
NC_030850.1	307478	0.2
NC_030850.1	307535	1
NC_030850.1	307539	1
NC_030850.1	307545	1
NC_030850.1	307547	0
NC_030850.1	307553	1
NC_030850.1	308258	0
NC_030850.1	308301	0
NC_030850.1	308388	1
NC_030850.1	308413	0
NC_030850.1	308414	0.5
NC_030850.1	308433	1
NC_030850.1	308476	0
NC_030850.1	310447	1
NC_030850.1	310488	1
NC_030850.1	310512	1
NC_030850.1	310530	1
NC_030850.1	310578	1
NC_030850.1	310583	1
NC_030850.1	310612	0
NC_030850.1	310615	1
NC_030850.1	310623	1
NC_030850.1	310644	1
NC_030850.1	310651	1
NC_030850.1	311571	1
NC_030850.1	311576	1
NC_030850.1	311581	1
NC_030850.1	311606	0
NC_030850.1	311628	1
NC_030850.1	311711	1
NC_030850.1	311752	1
NC_030850.1	315086	1
NC_030850.1	315129	1
NC_030850.1	315137	1
NC_030850.1	315161	0
NC_030850.1	317449	0.2
NC_030850.1	317450	0
NC_030850.1	317467	0
NC_030850.1	317486	0
NC_030850.1	317542	0.2
NC_030850.1	317570	0.2
NC_030850.1	317574	1
NC_030850.1	318328	0
NC_030850.1	318388	0
NC_030850.1	318429	0.30303
NC_030850.1	318484	0.166667
NC_030850.1	326155	1
NC_030850.1	326210	1
NC_030850.1	326212	1
NC_030850.1	326232	1
NC_030850.1	326242	1
NC_030850.1	326243	1
NC_030850.1	326250	1
NC_030850.1	326253	1
NC_030850.1	326302	0
NC_030850.1	326379	1
NC_030850.1	326393	1
NC_030850.1	326412	1
NC_030850.1	328153	0
NC_030850.1	328155	0.25
NC_030850.1	328160	1
NC_030850.1	334686	0
NC_030850.1	334699	0
NC_030850.1	334708	0
NC_030850.1	334726	0
NC_030850.1	334732	0
NC_030850.1	334762	0
NC_030850.1	334784	1
NC_030850.1	334806	1
NC_030850.1	334807	1
NC_030850.1	334810	1
NC_030850.1	334817	1
NC_030850.1	334859	1
NC_030850.1	334866	1
NC_030850.1	334879	0.25
NC_030850.1	334891	0
NC_030850.1	340505	1
NC_030850.1	340543	1
NC_030850.1	340550	0.166667
NC_030850.1	340562	0.166667
NC_030850.1	340603	1
NC_030850.1	340610	1
NC_030850.1	340684	1
NC_030850.1	344876	1
NC_030850.1	344890	1
NC_030850.1	344917	1
NC_030850.1	344922	1
NC_030850.1	345309	0
NC_030850.1	345853	1
NC_030850.1	345927	1
NC_030850.1	345960	1
NC_030850.1	346065	0.5
NC_030850.1	346082	0
NC_030850.1	346092	1
NC_030850.1	346239	0
NC_030850.1	346276	0
NC_030850.1	346283	0
NC_030850.1	346292	1
NC_030850.1	346324	0
NC_030850.1	346343	0
NC_030850.1	346360	0
NC_030850.1	346373	0
NC_030850.1	347282	1
NC_030850.1	347310	1
NC_030850.1	347321	1
NC_030850.1	347337	0.5
NC_030850.1	347397	1
NC_030850.1	347425	1
NC_030850.1	347462	1
NC_030850.1	354233	0
NC_030850.1	354759	0
NC_030850.1	355679	0
NC_030850.1	355688	0
NC_030850.1	355720	0
NC_030850.1	355727	0
NC_030850.1	355765	0
NC_030850.1	355780	0
NC_030850.1	355839	0
NC_030850.1	355843	0
NC_030850.1	355886	0
NC_030850.1	355902	0
NC_030850.1	355904	0
NC_030850.1	356598	0
NC_030850.1	356610	0
NC_030850.1	356612	0
NC_030850.1	356632	0
NC_030850.1	356633	0
NC_030850.1	356638	1
NC_030850.1	356640	0
NC_030850.1	356641	0
NC_030850.1	356702	0
NC_030850.1	356727	0
NC_030850.1	356757	0
NC_030850.1	356759	0
NC_030850.1	356761	1
NC_030850.1	356763	1
NC_030850.1	356772	1
NC_030850.1	356780	0
NC_030850.1	356828	1
NC_030850.1	358949	0
NC_030850.1	358970	0
NC_030850.1	358979	1
NC_030850.1	359171	1
NC_030850.1	359177	0.5
NC_030850.1	359190	0
NC_030850.1	359237	1
NC_030850.1	359263	1
NC_030850.1	359285	1
NC_030850.1	359286	1
NC_030850.1	360207	0
NC_030850.1	360465	0.333333
NC_030850.1	360487	1
NC_030850.1	360533	1
NC_030850.1	360544	1
NC_030850.1	360564	1
NC_030850.1	360625	0.25
NC_030850.1	360630	0
NC_030850.1	360645	1
NC_030850.1	360651	1
NC_030850.1	360682	1
NC_030850.1	360692	1
NC_030850.1	360695	1
NC_030850.1	360699	1
NC_030850.1	360701	1
NC_030850.1	362038	0.166667
NC_030850.1	362045	0.25
NC_030850.1	362046	1
NC_030850.1	362048	1
NC_030850.1	362049	1
NC_030850.1	362057	1
NC_030850.1	362063	1
NC_030850.1	362064	1
NC_030850.1	362069	1
NC_030850.1	362070	1
NC_030850.1	362072	0.5
NC_030850.1	362088	1
NC_030850.1	362089	1
NC_030850.1	362097	1
NC_030850.1	362104	1
NC_030850.1	362113	1
NC_030850.1	362155	1
NC_030850.1	362181	1
NC_030850.1	362182	1
NC_030850.1	362201	1
NC_030850.1	362210	1
NC_030850.1	362225	1
NC_030850.1	362226	0.533333
NC_030850.1	362231	0.5
NC_030850.1	362233	1
NC_030850.1	365345	0
NC_030850.1	365509	1
NC_030850.1	369669	0.530303
NC_030850.1	369796	1
NC_030850.1	369797	0
NC_030850.1	369832	0
NC_030850.1	372664	1
NC_030850.1	372681	1
NC_030850.1	372720	1
NC_030850.1	372728	1
NC_030850.1	372741	1
NC_030850.1	372762	1
NC_030850.1	372773	1
NC_030850.1	372787	1
NC_030850.1	372792	1
NC_030850.1	372793	1
NC_030850.1	372801	1
NC_030850.1	372805	1
NC_030850.1	372834	1
NC_030850.1	373357	0.5
NC_030850.1	373368	1
NC_030850.1	373371	1
NC_030850.1	373393	1
NC_030850.1	373496	1
NC_030850.1	373511	1
NC_030850.1	373523	1
NC_030850.1	373525	1
NC_030850.1	373534	0
NC_030850.1	373568	1
NC_030850.1	373570	1
NC_030850.1	373572	1
NC_030850.1	374176	1
NC_030850.1	374200	1
NC_030850.1	374227	1
NC_030850.1	374254	0.5
NC_030850.1	375335	1
NC_030850.1	375356	1
NC_030850.1	375389	1
NC_030850.1	375464	1
NC_030850.1	375522	1
NC_030850.1	375551	1
NC_030850.1	375552	1
NC_030850.1	375556	1
NC_030850.1	375564	1
NC_030850.1	375612	0
NC_030850.1	375634	0
NC_030850.1	375659	0
NC_030850.1	375663	0
NC_030850.1	375681	1
NC_030850.1	375682	1
NC_030850.1	375723	1
NC_030850.1	375726	1
NC_030850.1	375739	1
NC_030850.1	375763	1
NC_030850.1	375765	1
NC_030850.1	375789	1
NC_030850.1	377748	1
NC_030850.1	377749	1
NC_030850.1	377778	1
NC_030850.1	377781	1
NC_030850.1	377792	1
NC_030850.1	377797	1
NC_030850.1	377806	1
NC_030850.1	377809	1
NC_030850.1	377811	1
NC_030850.1	377831	1
NC_030850.1	377833	1
NC_030850.1	377836	1
NC_030850.1	377840	1
NC_030850.1	377843	1
NC_030850.1	377853	1
NC_030850.1	377876	1
NC_030850.1	377882	1
NC_030850.1	377884	1
NC_030850.1	377892	1
NC_030850.1	391488	1
NC_030850.1	391578	0.5
NC_030850.1	391620	0
NC_030850.1	391650	1
NC_030850.1	395033	0
NC_030850.1	395042	1
NC_030850.1	395046	1
NC_030850.1	405896	1
NC_030850.1	405935	1
NC_030850.1	405943	1
NC_030850.1	405950	1
NC_030850.1	406004	0.25
NC_030850.1	406023	1
NC_030850.1	406046	1
NC_030850.1	406087	1
NC_030850.1	406116	1
NC_030850.1	407696	0.5
NC_030850.1	407719	0
NC_030850.1	407745	0.5
NC_030850.1	407747	1
NC_030850.1	408642	0
NC_030850.1	408695	0
NC_030850.1	408726	1
NC_030850.1	411368	0
NC_030850.1	417363	0
NC_030850.1	417400	0
NC_030850.1	417576	1
NC_030850.1	417583	1
NC_030850.1	417604	1
NC_030850.1	417609	1
NC_030850.1	417629	1
NC_030850.1	417652	1
NC_030850.1	417741	1
NC_030850.1	417744	1
NC_030850.1	417752	1
NC_030850.1	418156	0
NC_030850.1	418183	0
NC_030850.1	418184	0
NC_030850.1	418190	0
NC_030850.1	418194	0
NC_030850.1	418199	0
NC_030850.1	418227	0
NC_030850.1	418245	0
NC_030850.1	418262	0
NC_030850.1	418267	0
NC_030850.1	418272	0
NC_030850.1	418283	0
NC_030850.1	418312	0
NC_030850.1	418322	0
NC_030850.1	418325	1
NC_030850.1	418328	0
NC_030850.1	418330	0
NC_030850.1	418335	0
NC_030850.1	418338	0
NC_030850.1	418341	0
NC_030850.1	418344	0
NC_030850.1	418355	0
NC_030850.1	418359	0
NC_030850.1	418360	0
NC_030850.1	418366	0
NC_030850.1	420988	0.5
NC_030850.1	421016	0
NC_030850.1	434224	0.166667
NC_030850.1	434238	1
NC_030850.1	434263	1
NC_030850.1	434274	1
NC_030850.1	434331	0.2
NC_030850.1	434351	1
NC_030850.1	434381	1
NC_030850.1	434398	1
NC_030850.1	434427	1
NC_030850.1	434442	1
NC_030850.1	434447	1
NC_030850.1	434448	1
NC_030850.1	434972	0
NC_030850.1	436755	1
NC_030850.1	436766	1
NC_030850.1	436768	1
NC_030850.1	436775	1
NC_030850.1	436788	1
NC_030850.1	436793	1
NC_030850.1	436801	1
NC_030850.1	436824	1
NC_030850.1	436834	1
NC_030850.1	436854	1
NC_030850.1	436868	1
NC_030850.1	436984	1
NC_030850.1	436994	1
NC_030850.1	437009	1
NC_030850.1	437047	1
NC_030850.1	437066	1
NC_030850.1	438451	0
NC_030850.1	438457	0
NC_030850.1	438481	0
NC_030850.1	438494	1
NC_030850.1	438503	0
NC_030850.1	438557	0
NC_030850.1	440111	1
NC_030850.1	440141	1
NC_030850.1	440153	0
NC_030850.1	440178	1
NC_030850.1	440294	1
NC_030850.1	440314	1
NC_030850.1	440417	0
NC_030850.1	441785	1
NC_030850.1	441790	1
NC_030850.1	441802	1
NC_030850.1	441803	0.25
NC_030850.1	441862	1
NC_030850.1	441868	1
NC_030850.1	441929	1
NC_030850.1	441987	1
NC_030850.1	441997	1
NC_030850.1	442019	1
NC_030850.1	442046	1
NC_030850.1	442058	1
NC_030850.1	442066	1
NC_030850.1	442080	1
NC_030850.1	442084	1
NC_030850.1	442085	1
NC_030850.1	442104	1
NC_030850.1	442110	0
NC_030850.1	442136	1
NC_030850.1	442140	1
NC_030850.1	442152	1
NC_030850.1	442156	0.833333
NC_030850.1	442163	1
NC_030850.1	443325	1
NC_030850.1	443344	1
NC_030850.1	443368	1
NC_030850.1	443374	1
NC_030850.1	443375	1
NC_030850.1	443391	1
NC_030850.1	443421	1
NC_030850.1	443427	0.533333
NC_030850.1	443428	1
NC_030850.1	443459	1
NC_030850.1	443496	1
NC_030850.1	443537	1
NC_030850.1	443546	1
NC_030850.1	446939	1
NC_030850.1	446992	1
NC_030850.1	447003	1
NC_030850.1	447044	1
NC_030850.1	447100	1
NC_030850.1	447131	1
NC_030850.1	447133	1
NC_030850.1	447138	1
NC_030850.1	454378	0
NC_030850.1	454381	0
NC_030850.1	454389	0
NC_030850.1	454402	0
NC_030850.1	454465	0
NC_030850.1	454468	0
NC_030850.1	458851	0.25
NC_030850.1	458903	1
NC_030850.1	458924	1
NC_030850.1	458966	1
NC_030850.1	458974	1
NC_030850.1	458981	1
NC_030850.1	459015	1
NC_030850.1	459341	1
NC_030850.1	459361	1
NC_030850.1	459373	1
NC_030850.1	459384	1
NC_030850.1	459385	1
NC_030850.1	459401	1
NC_030850.1	459402	1
NC_030850.1	459403	1
NC_030850.1	459422	1
NC_030850.1	459425	1
NC_030850.1	459473	1
NC_030850.1	459538	1
NC_030850.1	459548	1
NC_030850.1	459560	0.25
NC_030850.1	461879	1
NC_030850.1	461999	1
NC_030850.1	462100	1
NC_030850.1	472177	1
NC_030850.1	472199	0
NC_030850.1	472265	0
NC_030850.1	476221	0
NC_030850.1	476238	0
NC_030850.1	476250	0
NC_030850.1	476286	0
NC_030850.1	476309	0
NC_030850.1	476327	0
NC_030850.1	476330	0
NC_030850.1	476363	0
NC_030850.1	476372	0
NC_030850.1	476373	0
NC_030850.1	476402	0
NC_030850.1	476404	0
NC_030850.1	476406	0
NC_030850.1	476408	0
NC_030850.1	476410	1
NC_030850.1	476411	0
NC_030850.1	476422	0
NC_030850.1	476455	0
NC_030850.1	479365	1
NC_030850.1	479386	1
NC_030850.1	479406	1
NC_030850.1	479537	0.2
NC_030850.1	479572	1
NC_030850.1	479575	1
NC_030850.1	479577	1
NC_030850.1	480247	1
NC_030850.1	483551	0.25
NC_030850.1	483569	1
NC_030850.1	483607	1
NC_030850.1	483647	1
NC_030850.1	483676	1
NC_030850.1	483692	1
NC_030850.1	488108	0.533333
NC_030850.1	488120	0
NC_030850.1	488201	0
NC_030850.1	488212	1
NC_030850.1	488261	1
NC_030850.1	488463	1
NC_030850.1	488487	1
NC_030850.1	488490	1
NC_030850.1	488492	1
NC_030850.1	488506	1
NC_030850.1	488513	1
NC_030850.1	488530	1
NC_030850.1	488535	1
NC_030850.1	488559	1
NC_030850.1	488601	1
NC_030850.1	488611	0.25
NC_030850.1	488613	1
NC_030850.1	488639	1
NC_030850.1	488641	1
NC_030850.1	488644	1
NC_030850.1	488660	1
NC_030850.1	488665	1
NC_030850.1	488672	1
NC_030850.1	488684	1
NC_030850.1	491738	1
NC_030850.1	491752	1
NC_030850.1	491759	1
NC_030850.1	491772	1
NC_030850.1	491775	1
NC_030850.1	491788	1
NC_030850.1	491795	1
NC_030850.1	491796	1
NC_030850.1	491815	1
NC_030850.1	491817	1
NC_030850.1	491841	1
NC_030850.1	491892	1
NC_030850.1	491895	1
NC_030850.1	491904	1
NC_030850.1	491914	0
NC_030850.1	493188	1
NC_030850.1	493202	1
NC_030850.1	493205	1
NC_030850.1	493206	1
NC_030850.1	493215	1
NC_030850.1	493236	1
NC_030850.1	493248	1
NC_030850.1	493266	1
NC_030850.1	493273	1
NC_030850.1	493274	1
NC_030850.1	493290	1
NC_030850.1	493301	1
NC_030850.1	493308	0.666667
NC_030850.1	496337	1
NC_030850.1	496368	1
NC_030850.1	496420	1
NC_030850.1	496471	1
NC_030850.1	496486	1
NC_030850.1	500161	1
NC_030850.1	500166	0.5
NC_030850.1	500212	1
NC_030850.1	500223	1
NC_030850.1	500241	0
NC_030850.1	500452	0
NC_030850.1	500515	0
NC_030850.1	501766	1
NC_030850.1	501833	1
NC_030850.1	501859	0
NC_030850.1	509852	1
NC_030850.1	509893	1
NC_030850.1	509914	1
NC_030850.1	509941	0
NC_030850.1	509946	0
NC_030850.1	511977	0
NC_030850.1	512043	0.333333
NC_030850.1	518588	1
NC_030850.1	518702	1
NC_030850.1	518717	1
NC_030850.1	518975	1
NC_030850.1	518988	1
NC_030850.1	519003	1
NC_030850.1	521113	0
NC_030850.1	524798	1
NC_030850.1	524815	1
NC_030850.1	524862	1
NC_030850.1	524865	1
NC_030850.1	524870	1
NC_030850.1	524893	1
NC_030850.1	524914	0
NC_030850.1	524945	0
NC_030850.1	524960	1
NC_030850.1	525017	1
NC_030850.1	525030	0.355556
NC_030850.1	525032	1
NC_030850.1	525047	1
NC_030850.1	525057	1
NC_030850.1	525132	1
NC_030850.1	525133	1
NC_030850.1	525135	1
NC_030850.1	525142	1
NC_030850.1	525153	1
NC_030850.1	525163	1
NC_030850.1	525171	1
NC_030850.1	525182	0
NC_030850.1	525193	1
NC_030850.1	525198	1
NC_030850.1	525199	0
NC_030850.1	526135	1
NC_030850.1	526140	1
NC_030850.1	526164	1
NC_030850.1	526218	1
NC_030850.1	526238	1
NC_030850.1	526239	1
NC_030850.1	526240	1
NC_030850.1	526265	1
NC_030850.1	526320	0.25
NC_030850.1	526332	1
NC_030850.1	527582	0
NC_030850.1	527662	0
NC_030850.1	527667	0
NC_030850.1	527697	0.2
NC_030850.1	527699	0.5
NC_030850.1	531073	0
NC_030850.1	531092	1
NC_030850.1	531101	1
NC_030850.1	531102	1
NC_030850.1	531103	0
NC_030850.1	531199	1
NC_030850.1	531222	1
NC_030850.1	531244	0
NC_030850.1	534204	1
NC_030850.1	534297	1
NC_030850.1	534363	1
NC_030850.1	534379	0
NC_030850.1	534412	1
NC_030850.1	534419	1
NC_030850.1	535203	0
NC_030850.1	535215	0
NC_030850.1	535324	1
NC_030850.1	535338	1
NC_030850.1	535340	1
NC_030850.1	535708	0
NC_030850.1	536072	1
NC_030850.1	536085	1
NC_030850.1	536106	1
NC_030850.1	536107	1
NC_030850.1	536110	1
NC_030850.1	536111	1
NC_030850.1	536123	1
NC_030850.1	536175	1
NC_030850.1	536212	1
NC_030850.1	536218	1
NC_030850.1	536222	1
NC_030850.1	536234	1
NC_030850.1	536284	1
NC_030850.1	536676	0
NC_030850.1	536704	0
NC_030850.1	536717	1
NC_030850.1	536728	0.5
NC_030850.1	536731	0
NC_030850.1	536748	0
NC_030850.1	536830	1
NC_030850.1	536855	1
NC_030850.1	536871	1
NC_030850.1	536888	1
NC_030850.1	547854	1
NC_030850.1	548102	1
NC_030850.1	548138	1
NC_030850.1	548166	1
NC_030850.1	548173	1
NC_030850.1	549167	1
NC_030850.1	549171	1
NC_030850.1	549186	1
NC_030850.1	549213	1
NC_030850.1	549257	1
NC_030850.1	549297	1
NC_030850.1	549352	1
NC_030850.1	549360	1
NC_030850.1	549363	1
NC_030850.1	549372	1
NC_030850.1	549385	1
NC_030850.1	549404	1
NC_030850.1	554710	1
NC_030850.1	554714	1
NC_030850.1	554717	0.166667
NC_030850.1	554746	1
NC_030850.1	554773	0.166667
NC_030850.1	554820	0
NC_030850.1	554899	1
NC_030850.1	554903	0.30303
NC_030850.1	555064	0
NC_030850.1	555162	0
NC_030850.1	557810	0
NC_030850.1	557819	0
NC_030850.1	557828	1
NC_030850.1	557832	1
NC_030850.1	557836	1
NC_030850.1	557858	1
NC_030850.1	557890	1
NC_030850.1	557924	0
NC_030850.1	557939	1
NC_030850.1	557940	0
NC_030850.1	557983	0
NC_030850.1	557988	1
NC_030850.1	557991	1
NC_030850.1	558005	1
NC_030850.1	559082	0
NC_030850.1	559099	0
NC_030850.1	559113	0
NC_030850.1	559119	0
NC_030850.1	559126	0
NC_030850.1	559166	0
NC_030850.1	565933	0
NC_030850.1	565934	0
NC_030850.1	565963	0
NC_030850.1	565972	0
NC_030850.1	565974	1
NC_030850.1	565979	0
NC_030850.1	565980	0
NC_030850.1	565982	0
NC_030850.1	571443	1
NC_030850.1	571526	1
NC_030850.1	572838	0
NC_030850.1	572956	1
NC_030850.1	572969	0
NC_030850.1	572987	0
NC_030850.1	572988	0
NC_030850.1	572990	0
NC_030850.1	579910	0
NC_030850.1	579934	0
NC_030850.1	585728	0
NC_030850.1	586121	0
NC_030850.1	586155	1
NC_030850.1	586164	1
NC_030850.1	586195	1
NC_030850.1	586207	1
NC_030850.1	586228	1
NC_030850.1	586284	1
NC_030850.1	588620	1
NC_030850.1	588663	0
NC_030850.1	588675	0
NC_030850.1	588709	0
NC_030850.1	588790	0
NC_030850.1	590823	1
NC_030850.1	590842	1
NC_030850.1	590863	1
NC_030850.1	590871	1
NC_030850.1	590876	1
NC_030850.1	590877	1
NC_030850.1	590903	1
NC_030850.1	590995	1
NC_030850.1	591034	1
NC_030850.1	591052	1
NC_030850.1	591311	0
NC_030850.1	595800	1
NC_030850.1	595829	1
NC_030850.1	595831	1
NC_030850.1	595836	1
NC_030850.1	595851	1
NC_030850.1	595879	1
NC_030850.1	595972	1
NC_030850.1	596005	1
NC_030850.1	596018	1
NC_030850.1	600950	1
NC_030850.1	600989	0.2
NC_030850.1	601001	0.2
NC_030850.1	601190	1
NC_030850.1	603206	1
NC_030850.1	603221	1
NC_030850.1	603227	1
NC_030850.1	603244	1
NC_030850.1	603250	1
NC_030850.1	603303	1
NC_030850.1	603336	1
NC_030850.1	603371	1
NC_030850.1	603374	1
NC_030850.1	603401	1
NC_030850.1	605944	0
NC_030850.1	606068	0
NC_030850.1	606074	0
NC_030850.1	608001	0
NC_030850.1	608052	0
NC_030850.1	608055	0
NC_030850.1	608088	0
NC_030850.1	608091	0
NC_030850.1	608117	0
NC_030850.1	608157	0
NC_030850.1	608162	0
NC_030850.1	608175	0
NC_030850.1	618375	0
NC_030850.1	618401	0
NC_030850.1	618405	0
NC_030850.1	618427	1
NC_030850.1	618439	0
NC_030850.1	618527	1
NC_030850.1	618570	1
NC_030850.1	618576	1
NC_030850.1	621053	1
NC_030850.1	621074	0
NC_030850.1	621124	1
NC_030850.1	621138	0
NC_030850.1	621163	1
NC_030850.1	621184	1
NC_030850.1	621189	1
NC_030850.1	621204	1
NC_030850.1	623805	1
NC_030850.1	623863	1
NC_030850.1	623896	1
NC_030850.1	623914	1
NC_030850.1	623962	1
NC_030850.1	623964	1
NC_030850.1	623980	1
NC_030850.1	623997	0.2
NC_030850.1	624027	1
NC_030850.1	624031	1
NC_030850.1	625303	1
NC_030850.1	625334	1
NC_030850.1	625335	1
NC_030850.1	625431	1
NC_030850.1	625442	1
NC_030850.1	625443	1
NC_030850.1	625466	1
NC_030850.1	625500	1
NC_030850.1	625522	1
NC_030850.1	625525	1
NC_030850.1	626645	1
NC_030850.1	626766	1
NC_030850.1	626799	1
NC_030850.1	626823	1
NC_030850.1	626829	1
NC_030850.1	626836	1
NC_030850.1	631695	1
NC_030850.1	631707	1
NC_030850.1	631730	1
NC_030850.1	631735	1
NC_030850.1	631738	1
NC_030850.1	631751	1
NC_030850.1	631757	1
NC_030850.1	631760	1
NC_030850.1	631799	1
NC_030850.1	631826	1
NC_030850.1	631857	1
NC_030850.1	631858	1
NC_030850.1	631862	1
NC_030850.1	631889	1
NC_030850.1	631930	1
NC_030850.1	635143	1
NC_030850.1	635183	0.263736
NC_030850.1	635193	0.733333
NC_030850.1	635207	0
NC_030850.1	635223	1
NC_030850.1	635224	0.2
NC_030850.1	635228	1
NC_030850.1	635263	1
NC_030850.1	635273	1
NC_030850.1	635309	1
NC_030850.1	635318	1
NC_030850.1	635330	1
NC_030850.1	635339	1
NC_030850.1	635977	1
NC_030850.1	635978	1
NC_030850.1	635982	1
NC_030850.1	636005	1
NC_030850.1	636020	1
NC_030850.1	636021	1
NC_030850.1	636058	1
NC_030850.1	636113	1
NC_030850.1	636155	1
NC_030850.1	636193	0
NC_030850.1	639881	1
NC_030850.1	639885	1
NC_030850.1	639891	1
NC_030850.1	639892	1
NC_030850.1	639893	1
NC_030850.1	639922	0
NC_030850.1	640040	1
NC_030850.1	640041	1
NC_030850.1	640050	1
NC_030850.1	640055	1
NC_030850.1	642675	0
NC_030850.1	642743	1
NC_030850.1	642764	1
NC_030850.1	642767	1
NC_030850.1	642782	1
NC_030850.1	642789	1
NC_030850.1	642796	1
NC_030850.1	642945	0.5
NC_030850.1	646798	1
NC_030850.1	646805	0
NC_030850.1	646842	1
NC_030850.1	646865	1
NC_030850.1	646897	1
NC_030850.1	646898	0.25
NC_030850.1	646953	1
NC_030850.1	646973	1
NC_030850.1	646977	1
NC_030850.1	647011	1
NC_030850.1	650198	1
NC_030850.1	658376	0.2
NC_030850.1	658399	1
NC_030850.1	658462	1
NC_030850.1	658477	1
NC_030850.1	658498	1
NC_030850.1	658504	1
NC_030850.1	658505	1
NC_030850.1	658527	1
NC_030850.1	658611	0
NC_030850.1	658636	1
NC_030850.1	658652	0
NC_030850.1	658655	0
NC_030850.1	658693	1
NC_030850.1	658710	0
NC_030850.1	658711	0
NC_030850.1	658793	0
NC_030850.1	658804	0
NC_030850.1	658825	0
NC_030850.1	658831	0
NC_030850.1	658844	0
NC_030850.1	659218	0
NC_030850.1	659338	0
NC_030850.1	659348	1
NC_030850.1	659356	0
NC_030850.1	659378	0
NC_030850.1	659412	0
NC_030850.1	659424	0
NC_030850.1	659556	1
NC_030850.1	662304	0.2
NC_030850.1	662317	1
NC_030850.1	662319	0
NC_030850.1	662438	1
NC_030850.1	662456	1
NC_030850.1	662512	1
NC_030850.1	662519	1
NC_030850.1	662521	1
NC_030850.1	662530	1
NC_030850.1	662532	1
NC_030850.1	662541	1
NC_030850.1	665857	0
NC_030850.1	665867	0
NC_030850.1	665965	0
NC_030850.1	665975	0
NC_030850.1	666048	0
NC_030850.1	667922	1
NC_030850.1	667941	1
NC_030850.1	667950	1
NC_030850.1	667993	0
NC_030850.1	668012	0.2
NC_030850.1	668075	1
NC_030850.1	668094	1
NC_030850.1	668099	1
NC_030850.1	668163	1
NC_030850.1	668165	1
NC_030850.1	669469	0.666667
NC_030850.1	669561	0
NC_030850.1	669598	0
NC_030850.1	669610	0
NC_030850.1	669627	0
NC_030850.1	669638	0
NC_030850.1	669642	0
NC_030850.1	669657	1
NC_030850.1	669669	0
NC_030850.1	671206	0
NC_030850.1	671215	0
NC_030850.1	671238	0
NC_030850.1	671279	0
NC_030850.1	671280	0
NC_030850.1	671309	0
NC_030850.1	671357	1
NC_030850.1	671375	0
NC_030850.1	671396	0
NC_030850.1	674643	1
NC_030850.1	674652	1
NC_030850.1	674653	0.5
NC_030850.1	674675	1
NC_030850.1	674689	1
NC_030850.1	674703	1
NC_030850.1	674732	1
NC_030850.1	674744	0
NC_030850.1	674755	1
NC_030850.1	674773	1
NC_030850.1	674795	1
NC_030850.1	674815	1
NC_030850.1	674841	1
NC_030850.1	674845	1
NC_030850.1	674868	1
NC_030850.1	676036	0.25
NC_030850.1	676042	1
NC_030850.1	676063	1
NC_030850.1	676074	1
NC_030850.1	676078	1
NC_030850.1	676105	1
NC_030850.1	676110	1
NC_030850.1	676116	1
NC_030850.1	676129	1
NC_030850.1	676203	0
NC_030850.1	676244	0
NC_030850.1	676257	0
NC_030850.1	676260	0
NC_030850.1	676268	0
NC_030850.1	676288	0
NC_030850.1	676300	0
NC_030850.1	676313	0
NC_030850.1	679973	1
NC_030850.1	679974	1
NC_030850.1	680015	1
NC_030850.1	680018	1
NC_030850.1	680020	1
NC_030850.1	680044	1
NC_030850.1	680053	0.25
NC_030850.1	680058	1
NC_030850.1	680113	1
NC_030850.1	680151	1
NC_030850.1	680159	1
NC_030850.1	680190	1
NC_030850.1	680206	1
NC_030850.1	684387	0
NC_030850.1	684410	1
NC_030850.1	684437	1
NC_030850.1	684464	1
NC_030850.1	684487	0
NC_030850.1	684491	1
NC_030850.1	685027	1
NC_030850.1	685083	0.25
NC_030850.1	685173	0
NC_030850.1	685189	0
NC_030850.1	685244	0
NC_030850.1	689218	1
NC_030850.1	689224	1
NC_030850.1	689238	1
NC_030850.1	689239	1
NC_030850.1	689254	1
NC_030850.1	689256	1
NC_030850.1	689262	1
NC_030850.1	689270	1
NC_030850.1	689277	1
NC_030850.1	689314	1
NC_030850.1	689316	1
NC_030850.1	689354	0
NC_030850.1	689359	1
NC_030850.1	689371	1
NC_030850.1	689384	1
NC_030850.1	689388	1
NC_030850.1	689439	1
NC_030850.1	689529	1
NC_030850.1	689530	1
NC_030850.1	689539	1
NC_030850.1	689561	1
NC_030850.1	689581	1
NC_030850.1	689582	1
NC_030850.1	694675	0
NC_030850.1	694710	0
NC_030850.1	696949	1
NC_030850.1	696993	1
NC_030850.1	697002	0
NC_030850.1	697030	1
NC_030850.1	697039	1
NC_030850.1	697054	1
NC_030850.1	697057	1
NC_030850.1	697137	1
NC_030850.1	698183	0
NC_030850.1	698184	0
NC_030850.1	698216	0
NC_030850.1	698255	0
NC_030850.1	698272	0
NC_030850.1	698381	1
NC_030850.1	698389	0
NC_030850.1	698438	0.25
NC_030850.1	698497	1
NC_030850.1	698557	1
NC_030850.1	698565	1
NC_030850.1	698772	1
NC_030850.1	698785	1
NC_030850.1	698825	1
NC_030850.1	703804	1
NC_030850.1	703854	1
NC_030850.1	703872	1
NC_030850.1	703887	1
NC_030850.1	703889	1
NC_030850.1	703927	1
NC_030850.1	703945	1
NC_030850.1	703949	1
NC_030850.1	703980	1
NC_030850.1	703984	1
NC_030850.1	706377	1
NC_030850.1	706389	1
NC_030850.1	706400	1
NC_030850.1	706414	0.428571
NC_030850.1	706441	1
NC_030850.1	706448	1
NC_030850.1	706467	1
NC_030850.1	706469	0
NC_030850.1	706473	0
NC_030850.1	706565	0
NC_030850.1	706572	0
NC_030850.1	706653	1
NC_030850.1	706679	0
NC_030850.1	706682	1
NC_030850.1	706718	0
NC_030850.1	706719	0
NC_030850.1	706738	1
NC_030850.1	706745	1
NC_030850.1	707001	1
NC_030850.1	707002	0
NC_030850.1	707025	0
NC_030850.1	707035	0
NC_030850.1	711823	1
NC_030850.1	711846	1
NC_030850.1	711852	1
NC_030850.1	711874	1
NC_030850.1	711891	1
NC_030850.1	711904	1
NC_030850.1	711910	1
NC_030850.1	711917	1
NC_030850.1	711918	1
NC_030850.1	711926	1
NC_030850.1	711945	1
NC_030850.1	711989	1
NC_030850.1	712014	1
NC_030850.1	712023	1
NC_030850.1	712056	1
NC_030850.1	714022	0
NC_030850.1	714117	1
NC_030850.1	714120	0.5
NC_030850.1	714138	1
NC_030850.1	714155	1
NC_030850.1	714158	1
NC_030850.1	714526	1
NC_030850.1	714550	1
NC_030850.1	714552	1
NC_030850.1	714591	1
NC_030850.1	714635	1
NC_030850.1	714640	1
NC_030850.1	714689	1
NC_030850.1	714692	1
NC_030850.1	714710	1
NC_030850.1	714726	1
NC_030850.1	715245	1
NC_030850.1	715274	1
NC_030850.1	715277	1
NC_030850.1	715312	0.355556
NC_030850.1	715375	1
NC_030850.1	715411	1
NC_030850.1	717258	1
NC_030850.1	717366	1
NC_030850.1	717374	1
NC_030850.1	717395	1
NC_030850.1	717410	1
NC_030850.1	717481	1
NC_030850.1	717519	0
NC_030850.1	717556	1
NC_030850.1	717561	1
NC_030850.1	717566	1
NC_030850.1	717581	1
NC_030850.1	717585	1
NC_030850.1	717598	1
NC_030850.1	717636	1
NC_030850.1	717659	1
NC_030850.1	717662	1
NC_030850.1	717681	1
NC_030850.1	717739	0.355556
NC_030850.1	717750	1
NC_030850.1	717833	1
NC_030850.1	717857	1
NC_030850.1	717972	1
NC_030850.1	718000	0
NC_030850.1	718232	1
NC_030850.1	718286	1
NC_030850.1	718295	1
NC_030850.1	718310	0.2
NC_030850.1	718311	0.2
NC_030850.1	718312	1
NC_030850.1	718320	1
NC_030850.1	718365	1
NC_030850.1	718400	1
NC_030850.1	718401	1
NC_030850.1	719663	1
NC_030850.1	719667	0.2
NC_030850.1	719677	1
NC_030850.1	719682	1
NC_030850.1	719720	1
NC_030850.1	719731	1
NC_030850.1	719751	1
NC_030850.1	719769	1
NC_030850.1	719796	1
NC_030850.1	719801	1
NC_030850.1	719830	1
NC_030850.1	719836	1
NC_030850.1	719842	1
NC_030850.1	719846	1
NC_030850.1	719862	1
NC_030850.1	719867	1
NC_030850.1	719868	0.25
NC_030850.1	719869	1
NC_030850.1	719873	1
NC_030850.1	719887	1
NC_030850.1	719898	1
NC_030850.1	719900	1
NC_030850.1	720421	1
NC_030850.1	720424	0
NC_030850.1	720438	1
NC_030850.1	720441	0.25
NC_030850.1	720445	1
[truncated: 381,945 more rows]
