# Supplementary material for: Wild or Introduced? Investigating the Genetic Landscape of Cacao Populations in South America
Source: Ecol Evol. 2025 Jul 22;15(7):e71746. doi: 10.1002/ece3.71746 (PMC12283127; doi:10.1002/ece3.71746)
Supplement: Supplementary file 1 — Appendix S1: Output files for nucleotide diversity (π) and Tajima’s D analyses, providing detailed metrics for population‐level genetic variation across all samples. Appendix S2: Output files for expected heterozygosity (He), observed heterozygosity (Ho), and fixation index (F), summarizing genetic diversity and inbreeding coefficients across the sampled populations. Appendix S3: Principal Component Analysis (PCA) outputs, including loadings and coordinates for all individuals sampled, highlighting population structure and genetic clustering patterns. Appendix S4: Pairwise FST output files, detailing genetic differentiation metrics between sampled populations, reflecting gene flow and isolation patterns. Appendix S5: STRUCTURE analysis outputs, detailing ancestry proportions and admixture patterns for K values ranging from 1 to 8. Here are included the output files for each run and replicate, a summary of likelihood values for all tested conditions, and a graph illustrating the variation in likelihoods as K ranges from 1 to 8. These results provide insights into population genetic structure and the extent of admixture among groups. Table S1: Traceable matchings between the sample names used in this study and the clone designations reported by Motamayor et al. (2008), providing a clear reference for sample identity and origin. * = Not sampled in Motamayor et al. (2008), but sample coming from the same collection and the same region (see Bartley 2005). [file ECE3-15-e71746-s001.zip › Supplementary Materials/Appendix_S1/Tajima_D/guiana_group_tajimas_d.Tajima.D]

CHROM	BIN_START	N_SNPS	TajimaD
NC_030850.1	0	43	2.81222
NC_030850.1	100000	44	2.57561
NC_030850.1	200000	78	2.04415
NC_030850.1	300000	85	2.274
NC_030850.1	400000	70	2.71655
NC_030850.1	500000	43	1.77995
NC_030850.1	600000	39	2.09305
NC_030850.1	700000	80	2.42869
NC_030850.1	800000	51	2.14762
NC_030850.1	900000	33	2.2298
NC_030850.1	1000000	27	1.08988
NC_030850.1	1100000	14	1.82499
NC_030850.1	1200000	46	1.78508
NC_030850.1	1300000	57	2.65148
NC_030850.1	1400000	22	1.86108
NC_030850.1	1500000	20	2.63986
NC_030850.1	1600000	21	0.892705
NC_030850.1	1700000	42	1.5141
NC_030850.1	1800000	40	1.29885
NC_030850.1	1900000	16	1.51201
NC_030850.1	2000000	17	1.37755
NC_030850.1	2100000	20	0.915885
NC_030850.1	2200000	12	1.14733
NC_030850.1	2300000	47	1.99846
NC_030850.1	2400000	36	1.81078
NC_030850.1	2500000	34	1.21759
NC_030850.1	2600000	19	1.45079
NC_030850.1	2700000	32	1.67512
NC_030850.1	2800000	25	1.17843
NC_030850.1	2900000	35	1.70798
NC_030850.1	3000000	32	2.32432
NC_030850.1	3100000	33	1.84662
NC_030850.1	3200000	44	2.54182
NC_030850.1	3300000	56	2.08833
NC_030850.1	3400000	35	2.08948
NC_030850.1	3500000	30	0.728139
NC_030850.1	3600000	44	1.74679
NC_030850.1	3700000	22	1.82969
NC_030850.1	3800000	24	2.38673
NC_030850.1	3900000	26	2.63461
NC_030850.1	4000000	25	2.0007
NC_030850.1	4100000	26	2.61129
NC_030850.1	4200000	33	1.94342
NC_030850.1	4300000	12	1.68406
NC_030850.1	4400000	33	1.69736
NC_030850.1	4500000	33	2.062
NC_030850.1	4600000	42	1.40569
NC_030850.1	4700000	9	0.864632
NC_030850.1	4800000	23	2.44839
NC_030850.1	4900000	23	1.08118
NC_030850.1	5000000	33	2.25099
NC_030850.1	5100000	36	0.800125
NC_030850.1	5200000	19	1.40742
NC_030850.1	5300000	24	2.37028
NC_030850.1	5400000	13	1.42864
NC_030850.1	5500000	40	2.36268
NC_030850.1	5600000	37	2.46538
NC_030850.1	5700000	24	1.73333
NC_030850.1	5800000	37	1.87512
NC_030850.1	5900000	13	1.15221
NC_030850.1	6000000	29	1.26264
NC_030850.1	6100000	30	1.81158
NC_030850.1	6200000	26	2.18245
NC_030850.1	6300000	25	1.09933
NC_030850.1	6400000	24	1.59081
NC_030850.1	6500000	16	2.22695
NC_030850.1	6600000	51	1.87251
NC_030850.1	6700000	38	0.936902
NC_030850.1	6800000	36	2.28198
NC_030850.1	6900000	9	1.30902
NC_030850.1	7000000	39	1.41082
NC_030850.1	7100000	8	1.45137
NC_030850.1	7200000	28	1.2118
NC_030850.1	7300000	35	1.3254
NC_030850.1	7400000	45	1.46189
NC_030850.1	7500000	9	1.5879
NC_030850.1	7600000	22	1.29535
NC_030850.1	7700000	27	1.99378
NC_030850.1	7800000	27	1.24835
NC_030850.1	7900000	123	2.80179
NC_030850.1	8000000	21	1.41651
NC_030850.1	8100000	28	1.20557
NC_030850.1	8200000	28	0.952945
NC_030850.1	8300000	29	1.80937
NC_030850.1	8400000	12	1.18616
NC_030850.1	8500000	25	1.21072
NC_030850.1	8600000	30	0.580982
NC_030850.1	8700000	20	0.916256
NC_030850.1	8800000	7	0.992584
NC_030850.1	8900000	38	2.14329
NC_030850.1	9000000	20	1.44656
NC_030850.1	9100000	33	2.65242
NC_030850.1	9200000	24	1.57025
NC_030850.1	9300000	24	1.65031
NC_030850.1	9400000	47	2.23723
NC_030850.1	9500000	4	-0.437692
NC_030850.1	9600000	22	1.53173
NC_030850.1	9700000	6	1.14889
NC_030850.1	9800000	22	1.3951
NC_030850.1	9900000	23	2.19585
NC_030850.1	10000000	13	0.590575
NC_030850.1	10100000	14	0.637665
NC_030850.1	10200000	2	1.93304
NC_030850.1	10300000	7	2.12091
NC_030850.1	10400000	16	0.77603
NC_030850.1	10500000	5	2.46643
NC_030850.1	10600000	13	2.32962
NC_030850.1	10700000	25	1.40353
NC_030850.1	10800000	8	0.480769
NC_030850.1	10900000	6	1.19012
NC_030850.1	11000000	14	2.51353
NC_030850.1	11100000	38	2.17687
NC_030850.1	11200000	16	1.15315
NC_030850.1	11300000	18	1.61887
NC_030850.1	11400000	10	1.2536
NC_030850.1	11500000	6	1.4047
NC_030850.1	11600000	19	2.00184
NC_030850.1	11700000	30	1.54211
NC_030850.1	11800000	12	0.583149
NC_030850.1	11900000	25	1.92995
NC_030850.1	12000000	7	2.40299
NC_030850.1	12100000	21	0.803663
NC_030850.1	12200000	19	1.66841
NC_030850.1	12300000	12	1.26653
NC_030850.1	12400000	48	1.67698
NC_030850.1	12500000	14	2.32034
NC_030850.1	12600000	23	2.95609
NC_030850.1	12700000	20	2.27122
NC_030850.1	12800000	6	2.55726
NC_030850.1	12900000	39	2.38505
NC_030850.1	13000000	24	2.44581
NC_030850.1	13100000	32	1.65373
NC_030850.1	13200000	14	2.01474
NC_030850.1	13300000	16	1.92426
NC_030850.1	13400000	6	-0.688131
NC_030850.1	13500000	30	1.50272
NC_030850.1	13600000	24	2.46712
NC_030850.1	13700000	21	0.842064
NC_030850.1	13800000	17	0.711006
NC_030850.1	13900000	11	0.580223
NC_030850.1	14000000	65	2.17558
NC_030850.1	14100000	31	1.83669
NC_030850.1	14200000	12	2.37533
NC_030850.1	14300000	10	2.44041
NC_030850.1	14400000	8	2.6863
NC_030850.1	14500000	13	2.2886
NC_030850.1	14600000	22	1.78346
NC_030850.1	14700000	28	2.16711
NC_030850.1	14800000	15	2.58165
NC_030850.1	14900000	38	1.80376
NC_030850.1	15000000	18	1.78044
NC_030850.1	15100000	29	1.89721
NC_030850.1	15200000	19	1.90282
NC_030850.1	15300000	26	1.62483
NC_030850.1	15400000	15	1.30747
NC_030850.1	15500000	22	0.794049
NC_030850.1	15600000	15	2.26498
NC_030850.1	15700000	14	1.70171
NC_030850.1	15800000	3	0.215016
NC_030850.1	15900000	4	2.34668
NC_030850.1	16000000	13	2.2592
NC_030850.1	16100000	34	1.94727
NC_030850.1	16200000	31	1.99056
NC_030850.1	16300000	27	1.94839
NC_030850.1	16400000	18	2.18344
NC_030850.1	16500000	13	2.05336
NC_030850.1	16600000	19	2.13172
NC_030850.1	16700000	28	1.73643
NC_030850.1	16800000	28	2.09223
NC_030850.1	16900000	4	0.331301
NC_030850.1	17000000	44	1.91802
NC_030850.1	17100000	31	2.42714
NC_030850.1	17200000	11	0.658264
NC_030850.1	17300000	7	0.346932
NC_030850.1	17400000	11	0.36563
NC_030850.1	17500000	50	1.69436
NC_030850.1	17600000	15	2.69803
NC_030850.1	17700000	14	1.12958
NC_030850.1	17800000	45	1.15733
NC_030850.1	17900000	33	0.626585
NC_030850.1	18000000	27	1.17885
NC_030850.1	18100000	22	1.44206
NC_030850.1	18200000	29	1.99285
NC_030850.1	18300000	30	2.22467
NC_030850.1	18400000	5	2.46643
NC_030850.1	18500000	23	1.88734
NC_030850.1	18600000	36	1.75168
NC_030850.1	18700000	39	1.26917
NC_030850.1	18800000	19	1.64485
NC_030850.1	18900000	11	1.54299
NC_030850.1	19000000	18	2.36144
NC_030850.1	19100000	35	1.335
NC_030850.1	19200000	26	0.565577
NC_030850.1	19300000	34	1.97209
NC_030850.1	19400000	44	2.04257
NC_030850.1	19500000	41	1.35221
NC_030850.1	19600000	19	1.76211
NC_030850.1	19700000	53	1.39103
NC_030850.1	19800000	18	1.49334
NC_030850.1	19900000	50	1.45854
NC_030850.1	20000000	2	0.771407
NC_030850.1	20100000	17	0.846161
NC_030850.1	20200000	13	0.859183
NC_030850.1	20300000	23	1.88367
NC_030850.1	20400000	57	1.92753
NC_030850.1	20500000	20	2.38376
NC_030850.1	20600000	22	1.21644
NC_030850.1	20700000	14	1.41275
NC_030850.1	20800000	33	1.7991
NC_030850.1	20900000	14	2.35873
NC_030850.1	21000000	5	1.87356
NC_030850.1	21100000	16	1.67408
NC_030850.1	21200000	28	1.98331
NC_030850.1	21300000	11	1.73472
NC_030850.1	21400000	6	0.614979
NC_030850.1	21500000	4	2.34668
NC_030850.1	21600000	31	2.21366
NC_030850.1	21700000	7	2.62865
NC_030850.1	21800000	10	1.64402
NC_030850.1	21900000	12	1.79519
NC_030850.1	22000000	0	nan
NC_030850.1	22100000	4	2.34668
NC_030850.1	22200000	13	2.2886
NC_030850.1	22300000	11	1.62974
NC_030850.1	22400000	2	1.93304
NC_030850.1	22500000	0	nan
NC_030850.1	22600000	27	1.98071
NC_030850.1	22700000	4	0.760198
NC_030850.1	22800000	13	2.11893
NC_030850.1	22900000	5	0.0607072
NC_030850.1	23000000	3	2.18079
NC_030850.1	23100000	19	1.85331
NC_030850.1	23200000	10	2.34706
NC_030850.1	23300000	12	0.836185
NC_030850.1	23400000	11	1.98969
NC_030850.1	23500000	13	2.22612
NC_030850.1	23600000	4	2.34668
NC_030850.1	23700000	37	2.42381
NC_030850.1	23800000	6	1.78889
NC_030850.1	23900000	11	1.97367
NC_030850.1	24000000	33	2.13241
NC_030850.1	24100000	25	1.63406
NC_030850.1	24200000	28	2.2596
NC_030850.1	24300000	40	2.3168
NC_030850.1	24400000	2	-0.132088
NC_030850.1	24500000	13	1.60845
NC_030850.1	24600000	21	1.35425
NC_030850.1	24700000	3	2.18079
NC_030850.1	24800000	10	1.16025
NC_030850.1	24900000	35	1.86834
NC_030850.1	25000000	12	1.17953
NC_030850.1	25100000	3	2.18079
NC_030850.1	25200000	20	1.75295
NC_030850.1	25300000	12	0.87644
NC_030850.1	25400000	21	1.34912
NC_030850.1	25500000	6	2.55726
NC_030850.1	25600000	14	2.07322
NC_030850.1	25700000	9	1.79925
NC_030850.1	25800000	14	1.79059
NC_030850.1	25900000	18	2.25321
NC_030850.1	26000000	15	1.88661
NC_030850.1	26100000	11	2.46265
NC_030850.1	26200000	5	1.18057
NC_030850.1	26300000	42	2.47277
NC_030850.1	26400000	22	1.91925
NC_030850.1	26500000	15	1.61844
NC_030850.1	26600000	51	1.75252
NC_030850.1	26700000	15	1.46584
NC_030850.1	26800000	36	2.1507
NC_030850.1	26900000	15	1.64264
NC_030850.1	27000000	9	2.51947
NC_030850.1	27100000	10	1.72736
NC_030850.1	27200000	17	1.26667
NC_030850.1	27300000	18	1.75451
NC_030850.1	27400000	23	2.3181
NC_030850.1	27500000	19	2.54385
NC_030850.1	27600000	6	1.32644
NC_030850.1	27700000	14	1.78316
NC_030850.1	27800000	26	2.14415
NC_030850.1	27900000	26	2.1341
NC_030850.1	28000000	27	1.85792
NC_030850.1	28100000	5	2.03825
NC_030850.1	28200000	0	nan
NC_030850.1	28300000	26	2.80399
NC_030850.1	28400000	17	2.52307
NC_030850.1	28500000	23	2.72817
NC_030850.1	28600000	11	1.52884
NC_030850.1	28700000	39	1.37676
NC_030850.1	28800000	46	1.92567
NC_030850.1	28900000	41	0.965322
NC_030850.1	29000000	12	1.20921
NC_030850.1	29100000	23	1.07776
NC_030850.1	29200000	24	2.30314
NC_030850.1	29300000	52	1.854
NC_030850.1	29400000	30	2.00241
NC_030850.1	29500000	43	2.29347
NC_030850.1	29600000	25	2.5701
NC_030850.1	29700000	19	1.64964
NC_030850.1	29800000	25	1.28934
NC_030850.1	29900000	28	1.06295
NC_030850.1	30000000	53	1.94972
NC_030850.1	30100000	43	1.92299
NC_030850.1	30200000	40	1.90495
NC_030850.1	30300000	47	2.10209
NC_030850.1	30400000	42	2.28302
NC_030850.1	30500000	22	1.33806
NC_030850.1	30600000	24	1.57336
NC_030850.1	30700000	68	2.3071
NC_030850.1	30800000	53	1.44583
NC_030850.1	30900000	32	2.27818
NC_030850.1	31000000	52	2.62821
NC_030850.1	31100000	25	2.05305
NC_030850.1	31200000	42	1.46228
NC_030850.1	31300000	50	1.95402
NC_030850.1	31400000	51	1.48401
NC_030850.1	31500000	27	1.63249
NC_030850.1	31600000	38	1.13714
NC_030850.1	31700000	40	2.66395
NC_030850.1	31800000	29	1.14182
NC_030850.1	31900000	29	1.32937
NC_030850.1	32000000	22	1.87892
NC_030850.1	32100000	21	2.52539
NC_030850.1	32200000	21	1.48979
NC_030850.1	32300000	36	0.377397
NC_030850.1	32400000	22	2.33928
NC_030850.1	32500000	43	2.18075
NC_030850.1	32600000	34	1.87454
NC_030850.1	32700000	60	1.75871
NC_030850.1	32800000	39	1.91852
NC_030850.1	32900000	32	2.40617
NC_030850.1	33000000	24	2.21016
NC_030850.1	33100000	37	2.04552
NC_030850.1	33200000	15	1.42551
NC_030850.1	33300000	22	1.44197
NC_030850.1	33400000	29	1.99771
NC_030850.1	33500000	34	2.51251
NC_030850.1	33600000	44	1.70176
NC_030850.1	33700000	24	2.17482
NC_030850.1	33800000	26	1.59582
NC_030850.1	33900000	32	1.46707
NC_030850.1	34000000	22	1.90887
NC_030850.1	34100000	44	1.40334
NC_030850.1	34200000	31	2.43512
NC_030850.1	34300000	95	2.20232
NC_030850.1	34400000	59	2.52297
NC_030850.1	34500000	38	2.54844
NC_030850.1	34600000	21	1.68647
NC_030850.1	34700000	63	2.58418
NC_030850.1	34800000	38	2.65771
NC_030850.1	34900000	71	2.50311
NC_030850.1	35000000	39	1.99209
NC_030850.1	35100000	52	1.69051
NC_030850.1	35200000	44	2.59307
NC_030850.1	35300000	30	2.34306
NC_030850.1	35400000	76	2.30192
NC_030850.1	35500000	63	2.69667
NC_030850.1	35600000	48	2.03864
NC_030850.1	35700000	40	1.30313
NC_030850.1	35800000	50	2.44465
NC_030850.1	35900000	53	2.0041
NC_030850.1	36000000	35	2.74951
NC_030850.1	36100000	108	2.47594
NC_030850.1	36200000	49	1.56359
NC_030850.1	36300000	38	2.19479
NC_030850.1	36400000	26	2.37577
NC_030850.1	36500000	66	1.83907
NC_030850.1	36600000	43	2.33301
NC_030850.1	36700000	80	2.80257
NC_030850.1	36800000	65	2.49462
NC_030850.1	36900000	63	2.22468
NC_030850.1	37000000	60	2.08342
NC_030850.1	37100000	39	1.7363
NC_030850.1	37200000	24	2.41996
NC_030850.1	37300000	5	2.46643
NC_030851.1	0	12	1.47947
NC_030851.1	100000	85	2.11979
NC_030851.1	200000	90	2.27059
NC_030851.1	300000	27	2.27023
NC_030851.1	400000	30	2.16174
NC_030851.1	500000	52	2.53369
NC_030851.1	600000	118	1.95297
NC_030851.1	700000	75	1.94033
NC_030851.1	800000	112	2.03562
NC_030851.1	900000	57	0.805312
NC_030851.1	1000000	47	0.171018
NC_030851.1	1100000	45	1.83863
NC_030851.1	1200000	84	1.99211
NC_030851.1	1300000	33	2.6086
NC_030851.1	1400000	38	2.65731
NC_030851.1	1500000	23	1.42202
NC_030851.1	1600000	41	1.89878
NC_030851.1	1700000	77	2.41488
NC_030851.1	1800000	68	2.62844
NC_030851.1	1900000	28	2.38326
NC_030851.1	2000000	31	1.23965
NC_030851.1	2100000	20	1.76798
NC_030851.1	2200000	42	2.61526
NC_030851.1	2300000	49	2.54816
NC_030851.1	2400000	47	2.07791
NC_030851.1	2500000	68	1.57219
NC_030851.1	2600000	42	2.34282
NC_030851.1	2700000	56	1.57827
NC_030851.1	2800000	53	2.83573
NC_030851.1	2900000	59	1.79527
NC_030851.1	3000000	28	1.80586
NC_030851.1	3100000	29	1.42378
NC_030851.1	3200000	52	1.78288
NC_030851.1	3300000	44	1.99207
NC_030851.1	3400000	121	2.65581
NC_030851.1	3500000	66	1.68308
NC_030851.1	3600000	49	1.4826
NC_030851.1	3700000	57	2.37443
NC_030851.1	3800000	26	1.93331
NC_030851.1	3900000	13	0.871108
NC_030851.1	4000000	60	2.00683
NC_030851.1	4100000	32	2.16787
NC_030851.1	4200000	25	2.33416
NC_030851.1	4300000	57	1.08092
NC_030851.1	4400000	26	0.91952
NC_030851.1	4500000	33	1.49644
NC_030851.1	4600000	65	1.494
NC_030851.1	4700000	29	1.94292
NC_030851.1	4800000	29	1.40517
NC_030851.1	4900000	25	1.69804
NC_030851.1	5000000	5	1.643
NC_030851.1	5100000	22	1.89842
NC_030851.1	5200000	22	1.90131
NC_030851.1	5300000	26	1.34937
NC_030851.1	5400000	32	0.11643
NC_030851.1	5500000	59	1.90844
NC_030851.1	5600000	28	1.36111
NC_030851.1	5700000	25	2.24679
NC_030851.1	5800000	36	0.714638
NC_030851.1	5900000	63	1.5727
NC_030851.1	6000000	30	0.953798
NC_030851.1	6100000	36	1.3019
NC_030851.1	6200000	30	0.932944
NC_030851.1	6300000	28	1.73288
NC_030851.1	6400000	32	0.926532
NC_030851.1	6500000	28	0.619544
NC_030851.1	6600000	42	1.57247
NC_030851.1	6700000	33	0.244723
NC_030851.1	6800000	26	0.976621
NC_030851.1	6900000	22	0.963121
NC_030851.1	7000000	32	1.4783
NC_030851.1	7100000	16	0.595287
NC_030851.1	7200000	24	1.56905
NC_030851.1	7300000	27	1.03211
NC_030851.1	7400000	44	0.960583
NC_030851.1	7500000	36	1.53391
NC_030851.1	7600000	50	1.41411
NC_030851.1	7700000	23	1.60617
NC_030851.1	7800000	37	1.50895
NC_030851.1	7900000	35	1.37366
NC_030851.1	8000000	23	1.08039
NC_030851.1	8100000	29	1.18557
NC_030851.1	8200000	25	1.52286
NC_030851.1	8300000	17	2.03949
NC_030851.1	8400000	42	1.80186
NC_030851.1	8500000	26	2.13636
NC_030851.1	8600000	27	1.64613
NC_030851.1	8700000	49	1.64064
NC_030851.1	8800000	24	2.0262
NC_030851.1	8900000	6	1.8458
NC_030851.1	9000000	6	1.75331
NC_030851.1	9100000	11	1.96907
NC_030851.1	9200000	16	1.60285
NC_030851.1	9300000	11	2.58689
NC_030851.1	9400000	13	1.15221
NC_030851.1	9500000	6	1.64546
NC_030851.1	9600000	15	1.28856
NC_030851.1	9700000	2	1.78784
NC_030851.1	9800000	27	0.871532
NC_030851.1	9900000	57	2.26773
NC_030851.1	10000000	22	1.28734
NC_030851.1	10100000	4	2.34668
NC_030851.1	10200000	7	2.05095
NC_030851.1	10300000	6	2.04501
NC_030851.1	10400000	5	2.46643
NC_030851.1	10500000	16	-0.124333
NC_030851.1	10600000	22	2.57118
NC_030851.1	10700000	21	1.29286
NC_030851.1	10800000	26	2.36613
NC_030851.1	10900000	2	0.900478
NC_030851.1	11000000	22	1.73785
NC_030851.1	11100000	12	1.40054
NC_030851.1	11200000	13	1.00343
NC_030851.1	11300000	3	1.40419
NC_030851.1	11400000	19	2.44483
NC_030851.1	11500000	2	1.93304
NC_030851.1	11600000	9	-0.145797
NC_030851.1	11700000	21	1.53491
NC_030851.1	11800000	23	1.56732
NC_030851.1	11900000	15	0.829653
NC_030851.1	12000000	19	2.51477
NC_030851.1	12100000	24	0.35744
NC_030851.1	12200000	8	-0.0531523
NC_030851.1	12300000	6	1.2459
NC_030851.1	12400000	24	0.561521
NC_030851.1	12500000	31	2.01034
NC_030851.1	12600000	35	0.670035
NC_030851.1	12700000	8	0.870218
NC_030851.1	12800000	16	2.1677
NC_030851.1	12900000	11	1.45641
NC_030851.1	13000000	14	0.817092
NC_030851.1	13100000	4	-0.218679
NC_030851.1	13200000	13	2.20908
NC_030851.1	13300000	10	1.4727
NC_030851.1	13400000	22	2.33399
NC_030851.1	13500000	9	1.7301
NC_030851.1	13600000	1	1.50811
NC_030851.1	13700000	17	1.8421
NC_030851.1	13800000	15	-0.234575
NC_030851.1	13900000	14	1.38069
NC_030851.1	14000000	18	1.7558
NC_030851.1	14100000	7	2.34657
NC_030851.1	14200000	14	1.75674
NC_030851.1	14300000	26	0.612682
NC_030851.1	14400000	26	0.988034
NC_030851.1	14500000	7	1.71973
NC_030851.1	14600000	5	2.39232
NC_030851.1	14700000	26	1.28319
NC_030851.1	14800000	14	1.62
NC_030851.1	14900000	16	0.675407
NC_030851.1	15000000	31	1.14464
NC_030851.1	15100000	14	1.32979
NC_030851.1	15200000	6	1.73197
NC_030851.1	15300000	2	-0.210175
NC_030851.1	15400000	14	0.525247
NC_030851.1	15500000	13	1.86281
NC_030851.1	15600000	5	1.86146
NC_030851.1	15700000	2	-1.04075
NC_030851.1	15800000	35	0.751423
NC_030851.1	15900000	10	0.243682
NC_030851.1	16000000	4	0.0355098
NC_030851.1	16100000	15	0.562315
NC_030851.1	16200000	17	2.26338
NC_030851.1	16300000	34	0.835189
NC_030851.1	16400000	19	1.28181
NC_030851.1	16500000	12	2.23326
NC_030851.1	16600000	25	0.624541
NC_030851.1	16700000	13	1.92162
NC_030851.1	16800000	25	2.32502
NC_030851.1	16900000	33	2.53713
NC_030851.1	17000000	14	1.26898
NC_030851.1	17100000	1	1.50811
NC_030851.1	17200000	20	1.09809
NC_030851.1	17300000	5	1.00241
NC_030851.1	17400000	8	1.21799
NC_030851.1	17500000	4	2.08226
NC_030851.1	17600000	0	nan
NC_030851.1	17700000	1	1.50811
NC_030851.1	17800000	25	2.98803
NC_030851.1	17900000	6	2.55726
NC_030851.1	18000000	7	2.12091
NC_030851.1	18100000	23	2.14931
NC_030851.1	18200000	8	0.846901
NC_030851.1	18300000	24	2.40351
NC_030851.1	18400000	11	1.80153
NC_030851.1	18500000	17	1.82964
NC_030851.1	18600000	4	2.34668
NC_030851.1	18700000	0	nan
NC_030851.1	18800000	17	2.56924
NC_030851.1	18900000	12	1.79456
NC_030851.1	19000000	11	2.30926
NC_030851.1	19100000	7	0.472301
NC_030851.1	19200000	23	1.16727
NC_030851.1	19300000	46	2.52173
NC_030851.1	19400000	22	2.54323
NC_030851.1	19500000	25	1.85248
NC_030851.1	19600000	28	1.2224
NC_030851.1	19700000	16	2.06888
NC_030851.1	19800000	7	1.47325
NC_030851.1	19900000	19	2.25721
NC_030851.1	20000000	40	2.42764
NC_030851.1	20100000	19	1.81944
NC_030851.1	20200000	11	1.88317
NC_030851.1	20300000	36	1.99595
NC_030851.1	20400000	11	2.07491
NC_030851.1	20500000	3	0.967351
NC_030851.1	20600000	11	1.71632
NC_030851.1	20700000	15	1.9739
NC_030851.1	20800000	25	1.18139
NC_030851.1	20900000	8	-0.0983599
NC_030851.1	21000000	3	1.06248
NC_030851.1	21100000	10	1.55141
NC_030851.1	21200000	8	-1.30729
NC_030851.1	21300000	13	-0.611552
NC_030851.1	21400000	6	-1.71149
NC_030851.1	21500000	9	2.61703
NC_030851.1	21600000	11	2.50099
NC_030851.1	21700000	4	1.64157
NC_030851.1	21800000	41	2.47394
NC_030851.1	21900000	19	1.95191
NC_030851.1	22000000	31	2.11856
NC_030851.1	22100000	15	2.23251
NC_030851.1	22200000	4	2.34668
NC_030851.1	22300000	10	2.34706
NC_030851.1	22400000	8	2.16973
NC_030851.1	22500000	27	1.51632
NC_030851.1	22600000	17	1.2597
NC_030851.1	22700000	2	1.93304
NC_030851.1	22800000	3	0.870276
NC_030851.1	22900000	8	1.07875
NC_030851.1	23000000	8	0.034147
NC_030851.1	23100000	11	1.73745
NC_030851.1	23200000	19	2.28546
NC_030851.1	23300000	2	0.446149
NC_030851.1	23400000	4	2.18999
NC_030851.1	23500000	10	2.60709
NC_030851.1	23600000	19	2.10045
NC_030851.1	23700000	0	nan
NC_030851.1	23800000	23	0.886788
NC_030851.1	23900000	24	2.59896
NC_030851.1	24000000	2	0.31966
NC_030851.1	24100000	4	1.01482
NC_030851.1	24200000	0	nan
NC_030851.1	24300000	11	1.50396
NC_030851.1	24400000	1	1.50811
NC_030851.1	24500000	0	nan
NC_030851.1	24600000	14	1.45403
NC_030851.1	24700000	12	0.717157
NC_030851.1	24800000	13	2.26714
NC_030851.1	24900000	21	-0.987361
NC_030851.1	25000000	7	2.00181
NC_030851.1	25100000	17	1.59592
NC_030851.1	25200000	13	1.89956
NC_030851.1	25300000	17	1.68006
NC_030851.1	25400000	12	1.65249
NC_030851.1	25500000	2	0.626203
NC_030851.1	25600000	0	nan
NC_030851.1	25700000	1	1.50811
NC_030851.1	25800000	5	1.70756
NC_030851.1	25900000	10	2.31076
NC_030851.1	26000000	0	nan
NC_030851.1	26100000	23	1.80001
NC_030851.1	26200000	4	1.71992
NC_030851.1	26300000	5	0.604827
NC_030851.1	26400000	2	0.31966
NC_030851.1	26500000	14	2.73093
NC_030851.1	26600000	22	1.81221
NC_030851.1	26700000	12	1.00068
NC_030851.1	26800000	7	1.37496
NC_030851.1	26900000	13	1.87751
NC_030851.1	27000000	10	0.567591
NC_030851.1	27100000	8	0.53301
NC_030851.1	27200000	5	0.94869
NC_030851.1	27300000	7	1.47325
NC_030851.1	27400000	7	0.240368
NC_030851.1	27500000	17	1.20453
NC_030851.1	27600000	7	0.494366
NC_030851.1	27700000	3	1.19791
NC_030851.1	27800000	7	0.219556
NC_030851.1	27900000	18	1.20766
NC_030851.1	28000000	9	0.745371
NC_030851.1	28100000	21	0.765071
NC_030851.1	28200000	14	1.10316
NC_030851.1	28300000	3	-0.316422
NC_030851.1	28400000	13	2.86261
NC_030851.1	28500000	4	1.99413
NC_030851.1	28600000	19	0.700711
NC_030851.1	28700000	17	0.998629
NC_030851.1	28800000	7	-0.352578
NC_030851.1	28900000	5	1.643
NC_030851.1	29000000	20	0.901741
NC_030851.1	29100000	5	-0.810444
NC_030851.1	29200000	16	2.33673
NC_030851.1	29300000	19	1.15892
NC_030851.1	29400000	26	1.7364
NC_030851.1	29500000	20	1.06419
NC_030851.1	29600000	6	0.669619
NC_030851.1	29700000	13	1.2675
NC_030851.1	29800000	13	0.215488
NC_030851.1	29900000	27	0.191909
NC_030851.1	30000000	9	-0.315196
NC_030851.1	30100000	32	0.867894
NC_030851.1	30200000	19	1.18811
NC_030851.1	30300000	19	1.66373
NC_030851.1	30400000	13	1.2147
NC_030851.1	30500000	4	1.55344
NC_030851.1	30600000	0	nan
NC_030851.1	30700000	4	2.18999
NC_030851.1	30800000	8	1.04869
NC_030851.1	30900000	11	1.64883
NC_030851.1	31000000	26	1.7526
NC_030851.1	31100000	13	0.772436
NC_030851.1	31200000	5	2.46643
NC_030851.1	31300000	28	1.81561
NC_030851.1	31400000	13	2.12206
NC_030851.1	31500000	15	0.394773
NC_030851.1	31600000	30	0.824192
NC_030851.1	31700000	18	1.13416
NC_030851.1	31800000	23	2.2038
NC_030851.1	31900000	10	0.0690129
NC_030851.1	32000000	21	1.93155
NC_030851.1	32100000	20	2.06913
NC_030851.1	32200000	16	1.40478
NC_030851.1	32300000	35	0.193089
NC_030851.1	32400000	24	1.79636
NC_030851.1	32500000	22	-0.234761
NC_030851.1	32600000	10	1.97058
NC_030851.1	32700000	16	0.667504
NC_030851.1	32800000	13	2.02395
NC_030851.1	32900000	5	0.357141
NC_030851.1	33000000	33	1.10608
NC_030851.1	33100000	12	1.38556
NC_030851.1	33200000	19	0.558455
NC_030851.1	33300000	10	0.820818
NC_030851.1	33400000	16	0.649343
NC_030851.1	33500000	6	0.493206
NC_030851.1	33600000	13	1.49793
NC_030851.1	33700000	7	2.62865
NC_030851.1	33800000	9	2.01487
NC_030851.1	33900000	25	1.78901
NC_030851.1	34000000	34	1.40016
NC_030851.1	34100000	17	1.23629
NC_030851.1	34200000	4	1.31061
NC_030851.1	34300000	19	2.46526
NC_030851.1	34400000	21	1.52028
NC_030851.1	34500000	72	1.41544
NC_030851.1	34600000	36	0.889956
NC_030851.1	34700000	74	0.849836
NC_030851.1	34800000	9	1.22304
NC_030851.1	34900000	34	1.2311
NC_030851.1	35000000	5	1.34657
NC_030851.1	35100000	19	1.08856
NC_030851.1	35200000	27	1.15678
NC_030851.1	35300000	21	1.56467
NC_030851.1	35400000	24	1.86425
NC_030851.1	35500000	4	1.99413
NC_030851.1	35600000	0	nan
NC_030851.1	35700000	35	1.33613
NC_030851.1	35800000	17	1.01515
NC_030851.1	35900000	28	1.09854
NC_030851.1	36000000	8	-0.471808
NC_030851.1	36100000	16	1.78836
NC_030851.1	36200000	26	0.842038
NC_030851.1	36300000	24	1.98509
NC_030851.1	36400000	18	1.9244
NC_030851.1	36500000	37	1.50709
NC_030851.1	36600000	67	1.90823
NC_030851.1	36700000	52	1.62529
NC_030851.1	36800000	49	1.22974
NC_030851.1	36900000	32	2.22549
NC_030851.1	37000000	18	1.29399
NC_030851.1	37100000	10	0.352399
NC_030851.1	37200000	20	1.33551
NC_030851.1	37300000	31	2.62638
NC_030851.1	37400000	10	2.08851
NC_030851.1	37500000	8	2.32757
NC_030851.1	37600000	34	1.92312
NC_030851.1	37700000	19	1.73179
NC_030851.1	37800000	14	2.15578
NC_030851.1	37900000	14	0.732346
NC_030851.1	38000000	17	1.90617
NC_030851.1	38100000	57	2.33814
NC_030851.1	38200000	24	2.19337
NC_030851.1	38300000	44	2.46441
NC_030851.1	38400000	50	1.8784
NC_030851.1	38500000	37	2.23684
NC_030851.1	38600000	37	2.66384
NC_030851.1	38700000	33	2.61941
NC_030851.1	38800000	5	0.94869
NC_030851.1	38900000	29	0.11553
NC_030851.1	39000000	57	2.54843
NC_030851.1	39100000	35	2.17533
NC_030851.1	39200000	48	1.99059
NC_030851.1	39300000	63	2.06392
NC_030851.1	39400000	86	2.23413
NC_030851.1	39500000	19	1.99813
NC_030851.1	39600000	38	1.9599
NC_030851.1	39700000	53	2.36696
NC_030851.1	39800000	83	2.37004
NC_030851.1	39900000	60	2.01773
NC_030851.1	40000000	50	1.44566
NC_030851.1	40100000	46	1.99326
NC_030851.1	40200000	54	1.74476
NC_030851.1	40300000	11	1.38484
NC_030851.1	40400000	42	1.45695
NC_030851.1	40500000	52	1.75613
NC_030851.1	40600000	39	2.11662
NC_030851.1	40700000	47	1.82807
NC_030851.1	40800000	59	2.07786
NC_030851.1	40900000	53	2.18842
NC_030851.1	41000000	65	2.14493
NC_030851.1	41100000	37	1.88721
NC_030851.1	41200000	8	1.99126
NC_030852.1	0	1	-0.103052
NC_030852.1	100000	21	1.2826
NC_030852.1	200000	65	1.65467
NC_030852.1	300000	19	2.01706
NC_030852.1	400000	19	2.63203
NC_030852.1	500000	45	1.67467
NC_030852.1	600000	45	2.40932
NC_030852.1	700000	76	1.85447
NC_030852.1	800000	9	1.71974
NC_030852.1	900000	43	2.16027
NC_030852.1	1000000	4	2.34668
NC_030852.1	1100000	30	3.05662
NC_030852.1	1200000	48	2.16011
NC_030852.1	1300000	20	2.59395
NC_030852.1	1400000	28	2.31218
NC_030852.1	1500000	32	1.67696
NC_030852.1	1600000	19	2.48569
NC_030852.1	1700000	45	1.38713
NC_030852.1	1800000	31	0.963782
NC_030852.1	1900000	7	1.31754
NC_030852.1	2000000	22	1.78382
NC_030852.1	2100000	103	2.76117
NC_030852.1	2200000	27	2.0793
NC_030852.1	2300000	50	2.8187
NC_030852.1	2400000	13	2.59795
NC_030852.1	2500000	10	1.69052
NC_030852.1	2600000	20	1.89225
NC_030852.1	2700000	39	2.64402
NC_030852.1	2800000	37	2.25579
NC_030852.1	2900000	10	1.99128
NC_030852.1	3000000	21	2.57737
NC_030852.1	3100000	5	1.74313
NC_030852.1	3200000	17	2.54904
NC_030852.1	3300000	21	2.09548
NC_030852.1	3400000	0	nan
NC_030852.1	3500000	6	1.89703
NC_030852.1	3600000	34	3.05191
NC_030852.1	3700000	46	2.68348
NC_030852.1	3800000	0	nan
NC_030852.1	3900000	12	2.05567
NC_030852.1	4000000	0	nan
NC_030852.1	4100000	55	2.27916
NC_030852.1	4200000	13	2.29279
NC_030852.1	4300000	111	2.19008
NC_030852.1	4400000	28	1.97307
NC_030852.1	4500000	0	nan
NC_030852.1	4600000	1	1.50811
NC_030852.1	4700000	7	2.62865
NC_030852.1	4800000	25	2.21791
NC_030852.1	4900000	26	2.21786
NC_030852.1	5000000	36	2.22311
NC_030852.1	5100000	12	1.01395
NC_030852.1	5200000	7	2.12091
NC_030852.1	5300000	7	2.40299
NC_030852.1	5400000	21	2.66565
NC_030852.1	5500000	13	1.84634
NC_030852.1	5600000	4	1.99413
NC_030852.1	5700000	8	2.6863
NC_030852.1	5800000	6	1.90158
NC_030852.1	5900000	1	1.50811
NC_030852.1	6000000	5	1.70756
NC_030852.1	6100000	40	2.3964
NC_030852.1	6200000	12	2.51741
NC_030852.1	6300000	3	2.18079
NC_030852.1	6400000	8	2.6863
NC_030852.1	6500000	2	1.93304
NC_030852.1	6600000	72	2.03128
NC_030852.1	6700000	16	2.87387
NC_030852.1	6800000	19	2.44483
NC_030852.1	6900000	28	1.91623
NC_030852.1	7000000	2	0.771407
NC_030852.1	7100000	20	1.36244
NC_030852.1	7200000	14	2.60641
NC_030852.1	7300000	6	1.64546
NC_030852.1	7400000	41	0.92359
NC_030852.1	7500000	29	2.69771
NC_030852.1	7600000	4	1.55344
NC_030852.1	7700000	9	1.71974
NC_030852.1	7800000	15	2.78854
NC_030852.1	7900000	5	2.17
NC_030852.1	8000000	8	2.6863
NC_030852.1	8100000	23	2.62408
NC_030852.1	8200000	22	2.47961
NC_030852.1	8300000	4	2.34668
NC_030852.1	8400000	3	1.19791
NC_030852.1	8500000	17	2.65003
NC_030852.1	8600000	13	2.18509
NC_030852.1	8700000	11	2.65438
NC_030852.1	8800000	11	2.2283
NC_030852.1	8900000	19	2.58815
NC_030852.1	9000000	31	2.11658
NC_030852.1	9100000	13	2.82952
NC_030852.1	9200000	28	2.45501
NC_030852.1	9300000	19	2.03353
NC_030852.1	9400000	4	1.99413
NC_030852.1	9500000	11	0.369209
NC_030852.1	9600000	16	2.81289
NC_030852.1	9700000	33	2.28362
NC_030852.1	9800000	24	2.58638
NC_030852.1	9900000	3	2.18079
NC_030852.1	10000000	15	2.90492
NC_030852.1	10100000	5	2.17
NC_030852.1	10200000	7	2.17732
NC_030852.1	10300000	16	2.67567
NC_030852.1	10400000	7	2.62865
NC_030852.1	10500000	0	nan
NC_030852.1	10600000	23	1.56974
NC_030852.1	10700000	17	2.67265
NC_030852.1	10800000	4	2.34668
NC_030852.1	10900000	26	1.86292
NC_030852.1	11000000	14	2.56802
NC_030852.1	11100000	44	2.99457
NC_030852.1	11200000	10	2.31076
NC_030852.1	11300000	21	2.64427
NC_030852.1	11400000	48	2.37095
NC_030852.1	11500000	40	2.74541
NC_030852.1	11600000	4	0.408078
NC_030852.1	11700000	6	0.749018
NC_030852.1	11800000	0	nan
NC_030852.1	11900000	31	3.03553
NC_030852.1	12000000	27	1.88347
NC_030852.1	12100000	15	1.46636
NC_030852.1	12200000	40	1.85064
NC_030852.1	12300000	3	0.967351
NC_030852.1	12400000	21	2.36831
NC_030852.1	12500000	10	2.34706
NC_030852.1	12600000	21	2.55763
NC_030852.1	12700000	1	-1.00933
NC_030852.1	12800000	10	1.64402
NC_030852.1	12900000	29	2.61573
NC_030852.1	13000000	11	2.4151
NC_030852.1	13100000	9	2.55132
NC_030852.1	13200000	22	2.59902
NC_030852.1	13300000	6	1.15683
NC_030852.1	13400000	41	2.44975
NC_030852.1	13500000	29	2.0173
NC_030852.1	13600000	43	2.00429
NC_030852.1	13700000	0	nan
NC_030852.1	13800000	69	2.96682
NC_030852.1	13900000	7	1.50033
NC_030852.1	14000000	9	1.02933
NC_030852.1	14100000	22	2.75301
NC_030852.1	14200000	31	2.33811
NC_030852.1	14300000	17	2.47737
NC_030852.1	14400000	10	1.68032
NC_030852.1	14500000	12	1.44001
NC_030852.1	14600000	42	1.35024
NC_030852.1	14700000	42	1.27063
NC_030852.1	14800000	11	2.80778
NC_030852.1	14900000	19	1.14724
NC_030852.1	15000000	42	2.28626
NC_030852.1	15100000	12	0.0726085
NC_030852.1	15200000	6	-0.153398
NC_030852.1	15300000	33	1.55883
NC_030852.1	15400000	15	0.678736
NC_030852.1	15500000	10	2.44041
NC_030852.1	15600000	31	2.62499
NC_030852.1	15700000	9	2.73386
NC_030852.1	15800000	16	1.62675
NC_030852.1	15900000	41	2.36368
NC_030852.1	16000000	3	2.18079
NC_030852.1	16100000	3	2.18079
NC_030852.1	16200000	13	1.74577
NC_030852.1	16300000	18	2.26833
NC_030852.1	16400000	50	1.63536
NC_030852.1	16500000	14	0.895146
NC_030852.1	16600000	11	1.12048
NC_030852.1	16700000	13	2.3414
NC_030852.1	16800000	29	2.73312
NC_030852.1	16900000	26	0.991538
NC_030852.1	17000000	13	1.42054
NC_030852.1	17100000	18	2.48797
NC_030852.1	17200000	54	2.48249
NC_030852.1	17300000	21	2.14299
NC_030852.1	17400000	42	1.96688
NC_030852.1	17500000	1	-0.811964
NC_030852.1	17600000	28	2.4789
NC_030852.1	17700000	23	2.39416
NC_030852.1	17800000	23	2.30064
NC_030852.1	17900000	25	1.89553
NC_030852.1	18000000	0	nan
NC_030852.1	18100000	25	2.10692
NC_030852.1	18200000	17	1.93929
NC_030852.1	18300000	1	1.50811
NC_030852.1	18400000	11	2.53508
NC_030852.1	18500000	22	1.7576
NC_030852.1	18600000	5	-0.357923
NC_030852.1	18700000	19	1.20843
NC_030852.1	18800000	2	0.900478
NC_030852.1	18900000	1	-0.811964
NC_030852.1	19000000	0	nan
NC_030852.1	19100000	6	2.55726
NC_030852.1	19200000	21	1.79139
NC_030852.1	19300000	0	nan
NC_030852.1	19400000	16	2.15426
NC_030852.1	19500000	54	2.1215
NC_030852.1	19600000	13	2.30022
NC_030852.1	19700000	33	2.60083
NC_030852.1	19800000	15	2.64307
NC_030852.1	19900000	5	2.46643
NC_030852.1	20000000	1	1.50811
NC_030852.1	20100000	8	2.23228
NC_030852.1	20200000	45	2.4075
NC_030852.1	20300000	7	2.05095
NC_030852.1	20400000	41	2.00561
NC_030852.1	20500000	35	1.85924
NC_030852.1	20600000	11	1.74972
NC_030852.1	20700000	40	2.30904
NC_030852.1	20800000	13	2.00984
NC_030852.1	20900000	6	2.55726
NC_030852.1	21000000	5	1.70756
NC_030852.1	21100000	15	2.84906
NC_030852.1	21200000	34	2.53414
NC_030852.1	21300000	42	2.50851
NC_030852.1	21400000	15	2.58165
NC_030852.1	21500000	5	1.70756
NC_030852.1	21600000	49	2.1662
NC_030852.1	21700000	31	1.94658
NC_030852.1	21800000	17	1.64116
NC_030852.1	21900000	19	1.50206
NC_030852.1	22000000	9	1.29219
NC_030852.1	22100000	7	2.45941
NC_030852.1	22200000	17	2.7366
NC_030852.1	22300000	30	1.6562
NC_030852.1	22400000	19	1.6831
NC_030852.1	22500000	28	1.88136
NC_030852.1	22600000	40	1.73624
NC_030852.1	22700000	9	1.22041
NC_030852.1	22800000	4	1.55344
NC_030852.1	22900000	4	1.71992
NC_030852.1	23000000	1	1.50811
NC_030852.1	23100000	8	1.65315
NC_030852.1	23200000	17	2.78853
NC_030852.1	23300000	12	0.59292
NC_030852.1	23400000	27	2.27181
NC_030852.1	23500000	7	2.62865
NC_030852.1	23600000	47	2.01245
NC_030852.1	23700000	8	0.953399
NC_030852.1	23800000	4	2.34668
NC_030852.1	23900000	40	2.75576
NC_030852.1	24000000	3	2.18079
NC_030852.1	24100000	14	2.88504
NC_030852.1	24200000	37	1.788
NC_030852.1	24300000	23	1.64799
NC_030852.1	24400000	52	2.47644
NC_030852.1	24500000	25	1.8255
NC_030852.1	24600000	64	2.36966
NC_030852.1	24700000	42	1.34909
NC_030852.1	24800000	29	2.38188
NC_030852.1	24900000	57	2.24182
NC_030852.1	25000000	46	2.7571
NC_030852.1	25100000	41	2.72467
NC_030852.1	25200000	18	2.13623
NC_030852.1	25300000	47	1.63213
NC_030852.1	25400000	60	1.84202
NC_030852.1	25500000	20	1.20248
NC_030852.1	25600000	63	1.93911
NC_030852.1	25700000	50	1.29979
NC_030852.1	25800000	36	1.37488
NC_030852.1	25900000	46	1.72241
NC_030852.1	26000000	24	2.4203
NC_030852.1	26100000	36	2.29976
NC_030852.1	26200000	18	2.02076
NC_030852.1	26300000	34	2.31371
NC_030852.1	26400000	40	1.97134
NC_030852.1	26500000	43	1.65211
NC_030852.1	26600000	38	2.53883
NC_030852.1	26700000	31	2.29887
NC_030852.1	26800000	46	1.23218
NC_030852.1	26900000	100	2.7002
NC_030852.1	27000000	26	1.38573
NC_030852.1	27100000	47	2.36895
NC_030852.1	27200000	49	2.9246
NC_030852.1	27300000	74	2.00589
NC_030852.1	27400000	53	2.17935
NC_030852.1	27500000	58	2.41445
NC_030852.1	27600000	64	2.70012
NC_030852.1	27700000	69	1.34748
NC_030852.1	27800000	82	2.23971
NC_030852.1	27900000	48	2.7001
NC_030852.1	28000000	13	2.18291
NC_030852.1	28100000	30	1.81942
NC_030852.1	28200000	53	2.46468
NC_030852.1	28300000	20	1.65237
NC_030852.1	28400000	53	1.1217
NC_030852.1	28500000	4	-0.27587
NC_030852.1	28600000	48	2.38511
NC_030852.1	28700000	61	1.80871
NC_030852.1	28800000	37	0.475559
NC_030852.1	28900000	49	2.11155
NC_030852.1	29000000	21	1.76269
NC_030852.1	29100000	47	2.20932
NC_030852.1	29200000	14	1.30298
NC_030852.1	29300000	56	1.79758
NC_030852.1	29400000	75	2.70623
NC_030852.1	29500000	32	1.33242
NC_030852.1	29600000	22	1.23849
NC_030852.1	29700000	46	1.66156
NC_030852.1	29800000	71	2.72866
NC_030852.1	29900000	34	0.991406
NC_030852.1	30000000	39	2.38479
NC_030852.1	30100000	67	1.28463
NC_030852.1	30200000	74	1.06571
NC_030852.1	30300000	56	1.11942
NC_030852.1	30400000	32	2.14533
NC_030852.1	30500000	60	1.18734
NC_030852.1	30600000	37	0.0253462
NC_030852.1	30700000	43	1.06408
NC_030852.1	30800000	49	1.54681
NC_030852.1	30900000	23	0.561265
NC_030852.1	31000000	18	0.11525
NC_030852.1	31100000	35	1.06542
NC_030852.1	31200000	35	1.04683
NC_030852.1	31300000	34	1.49713
NC_030852.1	31400000	27	1.04743
NC_030852.1	31500000	78	1.97841
NC_030852.1	31600000	22	1.12331
NC_030852.1	31700000	39	0.907154
NC_030852.1	31800000	24	1.98972
NC_030852.1	31900000	35	0.181198
NC_030852.1	32000000	79	1.88559
NC_030852.1	32100000	54	1.11994
NC_030852.1	32200000	18	1.58572
NC_030852.1	32300000	39	0.906616
NC_030852.1	32400000	75	2.07199
NC_030852.1	32500000	58	1.50761
NC_030852.1	32600000	30	1.62267
NC_030852.1	32700000	37	0.179578
NC_030852.1	32800000	17	-0.0954888
NC_030852.1	32900000	29	1.43287
NC_030852.1	33000000	21	0.87791
NC_030852.1	33100000	25	1.06479
NC_030852.1	33200000	24	1.19312
NC_030852.1	33300000	31	1.46444
NC_030852.1	33400000	68	1.08871
NC_030852.1	33500000	36	1.62267
NC_030852.1	33600000	36	1.38119
NC_030852.1	33700000	33	0.999378
NC_030852.1	33800000	31	1.50814
NC_030852.1	33900000	52	1.93514
NC_030852.1	34000000	51	1.43319
NC_030852.1	34100000	35	1.07417
NC_030852.1	34200000	59	1.54349
NC_030852.1	34300000	45	1.50054
NC_030852.1	34400000	32	1.39599
NC_030852.1	34500000	47	1.57106
NC_030852.1	34600000	23	0.883208
NC_030852.1	34700000	13	2.24861
NC_030852.1	34800000	54	2.03095
NC_030852.1	34900000	195	2.73963
NC_030852.1	35000000	34	0.645898
NC_030852.1	35100000	58	1.46236
NC_030852.1	35200000	39	1.84942
NC_030852.1	35300000	105	2.0984
NC_030852.1	35400000	45	1.3008
NC_030852.1	35500000	24	-0.304437
NC_030852.1	35600000	58	0.27744
NC_030852.1	35700000	64	2.52755
NC_030852.1	35800000	55	2.25588
NC_030852.1	35900000	76	2.19334
NC_030852.1	36000000	35	0.261745
NC_030852.1	36100000	17	1.21654
NC_030852.1	36200000	23	1.74657
NC_030852.1	36300000	2	1.93304
NC_030853.1	0	70	1.88364
NC_030853.1	100000	34	1.89218
NC_030853.1	200000	117	1.76798
NC_030853.1	300000	58	1.94195
NC_030853.1	400000	72	2.07016
NC_030853.1	500000	34	1.30618
NC_030853.1	600000	44	1.87288
NC_030853.1	700000	36	2.43146
NC_030853.1	800000	59	1.85925
NC_030853.1	900000	74	1.75883
NC_030853.1	1000000	39	2.08418
NC_030853.1	1100000	33	1.96983
NC_030853.1	1200000	63	1.99987
NC_030853.1	1300000	81	1.83001
NC_030853.1	1400000	21	2.11173
NC_030853.1	1500000	56	2.71666
NC_030853.1	1600000	51	1.93159
NC_030853.1	1700000	32	2.30423
NC_030853.1	1800000	102	2.21057
NC_030853.1	1900000	24	1.90871
NC_030853.1	2000000	10	0.837086
NC_030853.1	2100000	91	2.69221
NC_030853.1	2200000	63	1.95945
NC_030853.1	2300000	43	2.0386
NC_030853.1	2400000	23	2.05753
NC_030853.1	2500000	18	1.43551
NC_030853.1	2600000	19	2.07126
NC_030853.1	2700000	39	2.45002
NC_030853.1	2800000	31	1.65499
NC_030853.1	2900000	36	2.76341
NC_030853.1	3000000	34	2.44473
NC_030853.1	3100000	12	2.44243
NC_030853.1	3200000	39	1.67723
NC_030853.1	3300000	37	2.33888
NC_030853.1	3400000	2	1.93304
NC_030853.1	3500000	17	2.43893
NC_030853.1	3600000	45	2.17271
NC_030853.1	3700000	14	1.9769
NC_030853.1	3800000	9	0.926291
NC_030853.1	3900000	42	1.71366
NC_030853.1	4000000	11	1.73404
NC_030853.1	4100000	17	2.4192
NC_030853.1	4200000	51	2.38482
NC_030853.1	4300000	17	0.208407
NC_030853.1	4400000	8	0.0594825
NC_030853.1	4500000	32	-0.0394071
NC_030853.1	4600000	5	0.465504
NC_030853.1	4700000	20	1.65314
NC_030853.1	4800000	14	1.38413
NC_030853.1	4900000	33	1.54845
NC_030853.1	5000000	4	2.25854
NC_030853.1	5100000	18	1.40527
NC_030853.1	5200000	6	2.55726
NC_030853.1	5300000	35	1.72849
NC_030853.1	5400000	11	2.61604
NC_030853.1	5500000	5	2.46643
NC_030853.1	5600000	21	2.8082
NC_030853.1	5700000	4	1.71992
NC_030853.1	5800000	24	1.51218
NC_030853.1	5900000	33	2.16709
NC_030853.1	6000000	3	1.74395
NC_030853.1	6100000	14	0.794416
NC_030853.1	6200000	37	2.19019
NC_030853.1	6300000	32	2.19979
NC_030853.1	6400000	25	0.82098
NC_030853.1	6500000	35	1.46047
NC_030853.1	6600000	40	2.70388
NC_030853.1	6700000	38	1.87689
NC_030853.1	6800000	12	2.695
NC_030853.1	6900000	8	2.28273
NC_030853.1	7000000	15	2.43941
NC_030853.1	7100000	26	1.40879
NC_030853.1	7200000	9	0.173204
NC_030853.1	7300000	69	0.516466
NC_030853.1	7400000	9	1.06989
NC_030853.1	7500000	22	1.59724
NC_030853.1	7600000	6	1.09763
NC_030853.1	7700000	124	2.5829
NC_030853.1	7800000	79	1.85205
NC_030853.1	7900000	6	2.30114
NC_030853.1	8000000	41	1.58146
NC_030853.1	8100000	28	2.38595
NC_030853.1	8200000	67	2.62158
NC_030853.1	8300000	25	2.74974
NC_030853.1	8400000	26	2.15193
NC_030853.1	8500000	58	1.79469
NC_030853.1	8600000	18	2.21312
NC_030853.1	8700000	28	1.7387
NC_030853.1	8800000	48	2.26167
NC_030853.1	8900000	3	2.18079
NC_030853.1	9000000	1	1.50811
NC_030853.1	9100000	30	1.83887
NC_030853.1	9200000	21	2.26843
NC_030853.1	9300000	22	1.83269
NC_030853.1	9400000	26	1.80842
NC_030853.1	9500000	69	2.22151
NC_030853.1	9600000	78	1.82719
NC_030853.1	9700000	38	1.3232
NC_030853.1	9800000	27	1.6766
NC_030853.1	9900000	3	1.74395
NC_030853.1	10000000	44	2.87412
NC_030853.1	10100000	44	2.08335
NC_030853.1	10200000	68	2.45196
NC_030853.1	10300000	36	2.3373
NC_030853.1	10400000	22	2.64835
NC_030853.1	10500000	2	1.93304
NC_030853.1	10600000	26	2.42249
NC_030853.1	10700000	2	0.900478
NC_030853.1	10800000	14	2.13304
NC_030853.1	10900000	38	2.03328
NC_030853.1	11000000	21	1.53519
NC_030853.1	11100000	39	1.44161
NC_030853.1	11200000	16	0.425374
NC_030853.1	11300000	2	0.900478
NC_030853.1	11400000	6	1.78889
NC_030853.1	11500000	11	1.40817
NC_030853.1	11600000	33	2.21569
NC_030853.1	11700000	21	2.25665
NC_030853.1	11800000	22	2.19556
NC_030853.1	11900000	0	nan
NC_030853.1	12000000	5	2.46643
NC_030853.1	12100000	33	2.72979
NC_030853.1	12200000	0	nan
NC_030853.1	12300000	21	2.41136
NC_030853.1	12400000	25	2.56395
NC_030853.1	12500000	3	1.74395
NC_030853.1	12600000	19	1.51633
NC_030853.1	12700000	15	1.97066
NC_030853.1	12800000	59	2.17818
NC_030853.1	12900000	41	2.66563
NC_030853.1	13000000	17	2.73082
NC_030853.1	13100000	15	1.31933
NC_030853.1	13200000	21	1.58954
NC_030853.1	13300000	12	2.10965
NC_030853.1	13400000	47	2.81978
NC_030853.1	13500000	21	2.90323
NC_030853.1	13600000	38	2.74809
NC_030853.1	13700000	9	1.77044
NC_030853.1	13800000	15	2.50406
NC_030853.1	13900000	23	2.78965
NC_030853.1	14000000	17	2.15039
NC_030853.1	14100000	17	1.93562
NC_030853.1	14200000	23	2.26527
NC_030853.1	14300000	0	nan
NC_030853.1	14400000	22	2.55051
NC_030853.1	14500000	11	1.41874
NC_030853.1	14600000	18	1.79227
NC_030853.1	14700000	20	2.20583
NC_030853.1	14800000	7	2.17732
NC_030853.1	14900000	24	2.48777
NC_030853.1	15000000	16	2.20256
NC_030853.1	15100000	24	1.71191
NC_030853.1	15200000	11	1.98901
NC_030853.1	15300000	36	2.76043
NC_030853.1	15400000	19	2.36103
NC_030853.1	15500000	43	2.91436
NC_030853.1	15600000	24	2.38429
NC_030853.1	15700000	13	2.86261
NC_030853.1	15800000	10	2.5194
NC_030853.1	15900000	17	2.45094
NC_030853.1	16000000	20	1.53592
NC_030853.1	16100000	16	2.01413
NC_030853.1	16200000	20	1.30909
NC_030853.1	16300000	56	2.86176
NC_030853.1	16400000	22	1.64942
NC_030853.1	16500000	35	1.83209
NC_030853.1	16600000	14	2.66489
NC_030853.1	16700000	5	1.643
NC_030853.1	16800000	19	1.79817
NC_030853.1	16900000	19	2.46526
NC_030853.1	17000000	15	1.72769
NC_030853.1	17100000	25	2.53366
NC_030853.1	17200000	9	2.04426
NC_030853.1	17300000	20	1.75504
NC_030853.1	17400000	14	1.06315
NC_030853.1	17500000	31	2.88464
NC_030853.1	17600000	2	1.93304
NC_030853.1	17700000	5	2.17
NC_030853.1	17800000	83	2.73183
NC_030853.1	17900000	12	2.26483
NC_030853.1	18000000	24	1.93299
NC_030853.1	18100000	36	2.70559
NC_030853.1	18200000	26	2.95574
NC_030853.1	18300000	13	1.86281
NC_030853.1	18400000	42	1.91214
NC_030853.1	18500000	17	1.54109
NC_030853.1	18600000	16	2.65433
NC_030853.1	18700000	4	1.99413
NC_030853.1	18800000	52	2.85103
NC_030853.1	18900000	24	2.82581
NC_030853.1	19000000	28	1.93764
NC_030853.1	19100000	27	2.49213
NC_030853.1	19200000	28	1.54649
NC_030853.1	19300000	6	1.73311
NC_030853.1	19400000	28	1.58489
NC_030853.1	19500000	27	2.23282
NC_030853.1	19600000	4	2.34668
NC_030853.1	19700000	8	-0.0723518
NC_030853.1	19800000	2	1.93304
NC_030853.1	19900000	27	2.30564
NC_030853.1	20000000	31	2.43791
NC_030853.1	20100000	3	0.967351
NC_030853.1	20200000	7	1.42511
NC_030853.1	20300000	12	2.07934
NC_030853.1	20400000	65	0.28811
NC_030853.1	20500000	34	2.18679
NC_030853.1	20600000	42	2.09649
NC_030853.1	20700000	60	2.02065
NC_030853.1	20800000	30	1.21951
NC_030853.1	20900000	30	1.40542
NC_030853.1	21000000	21	2.12665
NC_030853.1	21100000	28	1.29415
NC_030853.1	21200000	21	1.72525
NC_030853.1	21300000	100	1.78633
NC_030853.1	21400000	20	2.07318
NC_030853.1	21500000	14	1.21738
NC_030853.1	21600000	10	1.22824
NC_030853.1	21700000	12	1.35129
NC_030853.1	21800000	39	1.54177
NC_030853.1	21900000	58	2.20117
NC_030853.1	22000000	30	2.3678
NC_030853.1	22100000	56	2.7285
NC_030853.1	22200000	80	2.70337
NC_030853.1	22300000	35	1.75964
NC_030853.1	22400000	37	2.56959
NC_030853.1	22500000	47	1.57393
NC_030853.1	22600000	28	1.59689
NC_030853.1	22700000	18	1.21949
NC_030853.1	22800000	30	1.68015
NC_030853.1	22900000	51	2.26877
NC_030853.1	23000000	21	1.95056
NC_030853.1	23100000	26	1.16804
NC_030853.1	23200000	14	0.978769
NC_030853.1	23300000	57	2.36126
NC_030853.1	23400000	27	1.38542
NC_030853.1	23500000	47	1.53796
NC_030853.1	23600000	66	1.99438
NC_030853.1	23700000	26	1.08076
NC_030853.1	23800000	92	1.74792
NC_030853.1	23900000	41	2.01269
NC_030853.1	24000000	34	1.21045
NC_030853.1	24100000	80	2.17876
NC_030853.1	24200000	26	2.42873
NC_030853.1	24300000	14	1.48858
NC_030853.1	24400000	62	1.92784
NC_030853.1	24500000	10	1.42103
NC_030853.1	24600000	22	1.97531
NC_030853.1	24700000	28	1.7278
NC_030853.1	24800000	15	2.49062
NC_030853.1	24900000	20	2.06164
NC_030853.1	25000000	20	2.63986
NC_030853.1	25100000	78	2.46895
NC_030853.1	25200000	41	2.61715
NC_030853.1	25300000	27	2.22367
NC_030853.1	25400000	47	2.08991
NC_030853.1	25500000	61	1.92798
NC_030853.1	25600000	68	2.71675
NC_030853.1	25700000	84	2.61457
NC_030853.1	25800000	23	2.07325
NC_030853.1	25900000	34	1.56314
NC_030853.1	26000000	65	2.49905
NC_030853.1	26100000	52	2.77752
NC_030853.1	26200000	71	2.79464
NC_030853.1	26300000	60	2.52017
NC_030853.1	26400000	34	2.15363
NC_030853.1	26500000	23	2.51021
NC_030853.1	26600000	22	2.16199
NC_030853.1	26700000	34	2.43259
NC_030853.1	26800000	31	1.90739
NC_030853.1	26900000	107	1.61308
NC_030853.1	27000000	35	1.31387
NC_030853.1	27100000	45	1.50283
NC_030853.1	27200000	62	1.96368
NC_030853.1	27300000	30	1.72178
NC_030853.1	27400000	37	1.96193
NC_030853.1	27500000	27	1.8088
NC_030853.1	27600000	36	1.98945
NC_030853.1	27700000	8	2.14798
NC_030853.1	27800000	36	2.33405
NC_030853.1	27900000	21	1.51229
NC_030853.1	28000000	32	1.54066
NC_030853.1	28100000	51	1.5745
NC_030853.1	28200000	46	1.55862
NC_030853.1	28300000	56	2.04982
NC_030853.1	28400000	18	2.24708
NC_030853.1	28500000	45	2.69607
NC_030853.1	28600000	99	2.68084
NC_030853.1	28700000	33	3.0049
NC_030853.1	28800000	33	2.81655
NC_030853.1	28900000	54	2.60107
NC_030853.1	29000000	39	2.64979
NC_030853.1	29100000	56	2.26958
NC_030853.1	29200000	27	1.60161
NC_030853.1	29300000	48	2.18187
NC_030853.1	29400000	45	2.77669
NC_030853.1	29500000	56	2.59726
NC_030853.1	29600000	56	2.75505
NC_030853.1	29700000	67	2.76761
NC_030853.1	29800000	60	2.11475
NC_030853.1	29900000	44	1.33412
NC_030853.1	30000000	84	2.5734
NC_030853.1	30100000	58	2.83061
NC_030853.1	30200000	51	2.8647
NC_030853.1	30300000	67	2.79918
NC_030853.1	30400000	22	2.08789
NC_030853.1	30500000	37	2.74229
NC_030853.1	30600000	51	2.31561
NC_030853.1	30700000	85	2.62923
NC_030853.1	30800000	37	1.73151
NC_030853.1	30900000	55	2.04001
NC_030853.1	31000000	27	1.99221
NC_030853.1	31100000	38	2.09919
NC_030853.1	31200000	57	2.25527
NC_030853.1	31300000	72	2.4965
NC_030853.1	31400000	41	1.46184
NC_030853.1	31500000	53	0.26689
NC_030853.1	31600000	82	2.13913
NC_030853.1	31700000	36	1.07884
NC_030853.1	31800000	36	2.44102
NC_030854.1	0	38	0.723465
NC_030854.1	100000	37	1.57086
NC_030854.1	200000	51	1.1555
NC_030854.1	300000	58	1.40865
NC_030854.1	400000	55	2.62223
NC_030854.1	500000	51	2.5368
NC_030854.1	600000	45	2.07775
NC_030854.1	700000	38	2.13053
NC_030854.1	800000	93	1.9099
NC_030854.1	900000	58	2.07872
NC_030854.1	1000000	43	1.99684
NC_030854.1	1100000	56	1.87746
NC_030854.1	1200000	100	2.7055
NC_030854.1	1300000	91	2.00765
NC_030854.1	1400000	78	2.14279
NC_030854.1	1500000	47	1.87462
NC_030854.1	1600000	32	1.44144
NC_030854.1	1700000	72	2.23499
NC_030854.1	1800000	68	2.50261
NC_030854.1	1900000	53	1.78031
NC_030854.1	2000000	51	2.3603
NC_030854.1	2100000	33	1.75672
NC_030854.1	2200000	40	1.72349
NC_030854.1	2300000	47	2.31512
NC_030854.1	2400000	60	1.92493
NC_030854.1	2500000	45	1.31504
NC_030854.1	2600000	42	1.60036
NC_030854.1	2700000	7	1.42411
NC_030854.1	2800000	72	2.25294
NC_030854.1	2900000	45	1.25618
NC_030854.1	3000000	53	1.16203
NC_030854.1	3100000	52	2.38892
NC_030854.1	3200000	28	1.97032
NC_030854.1	3300000	14	1.12192
NC_030854.1	3400000	32	1.88942
NC_030854.1	3500000	30	1.72821
NC_030854.1	3600000	57	2.41921
NC_030854.1	3700000	27	1.84539
NC_030854.1	3800000	10	1.94035
NC_030854.1	3900000	2	-0.134669
NC_030854.1	4000000	38	2.31315
NC_030854.1	4100000	59	2.5923
NC_030854.1	4200000	26	1.37131
NC_030854.1	4300000	32	2.04198
NC_030854.1	4400000	19	1.78817
NC_030854.1	4500000	47	2.11712
NC_030854.1	4600000	13	1.65156
NC_030854.1	4700000	12	2.33129
NC_030854.1	4800000	4	2.34668
NC_030854.1	4900000	9	1.94203
NC_030854.1	5000000	20	2.16225
NC_030854.1	5100000	60	2.75613
NC_030854.1	5200000	14	2.48601
NC_030854.1	5300000	15	1.72821
NC_030854.1	5400000	7	1.60063
NC_030854.1	5500000	7	1.37496
NC_030854.1	5600000	13	2.10615
NC_030854.1	5700000	6	0.279454
NC_030854.1	5800000	12	0.730434
NC_030854.1	5900000	29	1.61626
NC_030854.1	6000000	26	2.67296
NC_030854.1	6100000	39	2.33053
NC_030854.1	6200000	27	1.13466
NC_030854.1	6300000	27	1.05277
NC_030854.1	6400000	20	1.23688
NC_030854.1	6500000	16	0.726755
NC_030854.1	6600000	32	2.09196
NC_030854.1	6700000	4	2.34668
NC_030854.1	6800000	16	2.60007
NC_030854.1	6900000	7	1.47325
NC_030854.1	7000000	6	1.98098
NC_030854.1	7100000	8	1.00385
NC_030854.1	7200000	48	1.87002
NC_030854.1	7300000	41	1.72766
NC_030854.1	7400000	81	2.19892
NC_030854.1	7500000	63	2.17279
NC_030854.1	7600000	46	2.3258
NC_030854.1	7700000	17	2.15662
NC_030854.1	7800000	30	2.28073
NC_030854.1	7900000	18	2.13744
NC_030854.1	8000000	11	1.51632
NC_030854.1	8100000	17	2.28023
NC_030854.1	8200000	11	0.945786
NC_030854.1	8300000	11	2.53508
NC_030854.1	8400000	12	1.25846
NC_030854.1	8500000	18	0.173502
NC_030854.1	8600000	16	0.449767
NC_030854.1	8700000	24	1.50379
NC_030854.1	8800000	22	0.866543
NC_030854.1	8900000	17	2.70774
NC_030854.1	9000000	1	1.50811
NC_030854.1	9100000	10	1.69032
NC_030854.1	9200000	33	1.04766
NC_030854.1	9300000	13	1.78712
NC_030854.1	9400000	9	0.516383
NC_030854.1	9500000	4	2.34668
NC_030854.1	9600000	20	2.7864
NC_030854.1	9700000	48	2.48054
NC_030854.1	9800000	13	2.14157
NC_030854.1	9900000	28	2.71823
NC_030854.1	10000000	28	2.11104
NC_030854.1	10100000	5	2.17
NC_030854.1	10200000	16	1.95863
NC_030854.1	10300000	0	nan
NC_030854.1	10400000	4	0.464838
NC_030854.1	10500000	22	1.94263
NC_030854.1	10600000	13	2.49871
NC_030854.1	10700000	15	1.81821
NC_030854.1	10800000	9	-0.00670071
NC_030854.1	10900000	20	2.5475
NC_030854.1	11000000	34	1.25993
NC_030854.1	11100000	19	1.16496
NC_030854.1	11200000	34	1.12636
NC_030854.1	11300000	32	1.94516
NC_030854.1	11400000	0	nan
NC_030854.1	11500000	10	0.898556
NC_030854.1	11600000	13	0.751558
NC_030854.1	11700000	6	1.2459
NC_030854.1	11800000	26	1.52128
NC_030854.1	11900000	11	0.624859
NC_030854.1	12000000	7	2.42806
NC_030854.1	12100000	23	2.49022
NC_030854.1	12200000	23	2.4531
NC_030854.1	12300000	6	1.90158
NC_030854.1	12400000	34	2.01643
NC_030854.1	12500000	0	nan
NC_030854.1	12600000	20	2.5475
NC_030854.1	12700000	26	2.44748
NC_030854.1	12800000	14	2.88504
NC_030854.1	12900000	18	2.77769
NC_030854.1	13000000	0	nan
NC_030854.1	13100000	12	2.26878
NC_030854.1	13200000	25	2.87898
NC_030854.1	13300000	20	2.05578
NC_030854.1	13400000	21	1.74426
NC_030854.1	13500000	4	2.34668
NC_030854.1	13600000	21	2.48073
NC_030854.1	13700000	24	1.77024
NC_030854.1	13800000	4	2.18999
NC_030854.1	13900000	12	0.600813
NC_030854.1	14000000	15	0.0558536
NC_030854.1	14100000	15	0.197059
NC_030854.1	14200000	12	0.911169
NC_030854.1	14300000	18	1.7065
NC_030854.1	14400000	4	1.64157
NC_030854.1	14500000	10	2.77378
NC_030854.1	14600000	32	2.32778
NC_030854.1	14700000	11	2.1424
NC_030854.1	14800000	12	0.74873
NC_030854.1	14900000	16	2.37075
NC_030854.1	15000000	15	2.08329
NC_030854.1	15100000	9	1.57695
NC_030854.1	15200000	3	2.18079
NC_030854.1	15300000	1	0.601833
NC_030854.1	15400000	19	1.09679
NC_030854.1	15500000	28	1.49688
NC_030854.1	15600000	8	2.48452
NC_030854.1	15700000	13	1.79605
NC_030854.1	15800000	18	2.61294
NC_030854.1	15900000	59	2.43838
NC_030854.1	16000000	9	2.08401
NC_030854.1	16100000	25	2.16783
NC_030854.1	16200000	23	1.69523
NC_030854.1	16300000	6	1.8458
NC_030854.1	16400000	0	nan
NC_030854.1	16500000	35	2.28374
NC_030854.1	16600000	49	2.92613
NC_030854.1	16700000	37	2.6028
NC_030854.1	16800000	12	0.227786
NC_030854.1	16900000	13	2.46563
NC_030854.1	17000000	36	1.7145
NC_030854.1	17100000	0	nan
NC_030854.1	17200000	14	2.76121
NC_030854.1	17300000	13	1.93632
NC_030854.1	17400000	1	-0.531017
NC_030854.1	17500000	14	0.872681
NC_030854.1	17600000	25	2.4037
NC_030854.1	17700000	11	1.37187
NC_030854.1	17800000	0	nan
NC_030854.1	17900000	24	2.6724
NC_030854.1	18000000	9	2.2268
NC_030854.1	18100000	11	1.08776
NC_030854.1	18200000	6	2.55726
NC_030854.1	18300000	29	2.26387
NC_030854.1	18400000	6	0.989775
NC_030854.1	18500000	15	1.1189
NC_030854.1	18600000	19	1.68894
NC_030854.1	18700000	22	2.28484
NC_030854.1	18800000	15	2.34514
NC_030854.1	18900000	0	nan
NC_030854.1	19000000	2	1.93304
NC_030854.1	19100000	27	2.83569
NC_030854.1	19200000	10	2.60709
NC_030854.1	19300000	11	0.930958
NC_030854.1	19400000	21	2.2729
NC_030854.1	19500000	24	2.8822
NC_030854.1	19600000	9	2.1406
NC_030854.1	19700000	27	1.34664
NC_030854.1	19800000	0	nan
NC_030854.1	19900000	13	2.73028
NC_030854.1	20000000	4	1.71992
NC_030854.1	20100000	13	1.92838
NC_030854.1	20200000	25	2.26411
NC_030854.1	20300000	24	2.32765
NC_030854.1	20400000	32	2.89412
NC_030854.1	20500000	1	1.50811
NC_030854.1	20600000	11	2.58689
NC_030854.1	20700000	18	2.51479
NC_030854.1	20800000	18	2.33121
NC_030854.1	20900000	1	1.50811
NC_030854.1	21000000	8	2.48452
NC_030854.1	21100000	23	2.18048
NC_030854.1	21200000	25	2.87898
NC_030854.1	21300000	14	1.68629
NC_030854.1	21400000	11	2.53508
NC_030854.1	21500000	5	0.539612
NC_030854.1	21600000	26	0.675378
NC_030854.1	21700000	21	2.09948
NC_030854.1	21800000	9	1.39522
NC_030854.1	21900000	12	0.753308
NC_030854.1	22000000	7	2.12718
NC_030854.1	22100000	15	2.65354
NC_030854.1	22200000	9	2.73386
NC_030854.1	22300000	3	-0.767873
NC_030854.1	22400000	9	1.21268
NC_030854.1	22500000	11	-0.0425593
NC_030854.1	22600000	11	1.14536
NC_030854.1	22700000	4	1.71992
NC_030854.1	22800000	23	1.84647
NC_030854.1	22900000	37	2.0399
NC_030854.1	23000000	16	1.86142
NC_030854.1	23100000	23	1.70867
NC_030854.1	23200000	22	1.03505
NC_030854.1	23300000	14	0.281012
NC_030854.1	23400000	41	2.4647
NC_030854.1	23500000	10	2.18038
NC_030854.1	23600000	12	0.279723
NC_030854.1	23700000	22	2.73253
NC_030854.1	23800000	11	2.19421
NC_030854.1	23900000	29	2.29123
NC_030854.1	24000000	4	2.34668
NC_030854.1	24100000	26	1.21908
NC_030854.1	24200000	1	1.50811
NC_030854.1	24300000	1	0.601833
NC_030854.1	24400000	35	1.72631
NC_030854.1	24500000	0	nan
NC_030854.1	24600000	23	1.87241
NC_030854.1	24700000	27	2.5802
NC_030854.1	24800000	1	1.50811
NC_030854.1	24900000	4	1.99413
NC_030854.1	25000000	0	nan
NC_030854.1	25100000	11	1.37545
NC_030854.1	25200000	27	0.567583
NC_030854.1	25300000	12	1.57356
NC_030854.1	25400000	14	0.133095
NC_030854.1	25500000	15	1.70947
NC_030854.1	25600000	25	2.82244
NC_030854.1	25700000	0	nan
NC_030854.1	25800000	11	0.777568
NC_030854.1	25900000	14	1.34285
NC_030854.1	26000000	16	1.25122
NC_030854.1	26100000	14	1.9941
NC_030854.1	26200000	33	2.11998
NC_030854.1	26300000	7	1.33863
NC_030854.1	26400000	18	2.66815
NC_030854.1	26500000	57	2.01761
NC_030854.1	26600000	4	2.34668
NC_030854.1	26700000	8	2.6863
NC_030854.1	26800000	0	nan
NC_030854.1	26900000	26	0.500271
NC_030854.1	27000000	40	2.20193
NC_030854.1	27100000	21	1.77951
NC_030854.1	27200000	35	1.23442
NC_030854.1	27300000	26	2.29893
NC_030854.1	27400000	26	2.08371
NC_030854.1	27500000	29	2.41174
NC_030854.1	27600000	22	1.64768
NC_030854.1	27700000	42	2.50298
NC_030854.1	27800000	1	1.28154
NC_030854.1	27900000	12	2.72263
NC_030854.1	28000000	40	2.60871
NC_030854.1	28100000	35	2.03631
NC_030854.1	28200000	15	1.78963
NC_030854.1	28300000	28	1.5549
NC_030854.1	28400000	10	1.69032
NC_030854.1	28500000	26	2.7122
NC_030854.1	28600000	34	2.14426
NC_030854.1	28700000	30	2.57673
NC_030854.1	28800000	31	1.13425
NC_030854.1	28900000	37	1.97498
NC_030854.1	29000000	10	-0.327516
NC_030854.1	29100000	17	1.15077
NC_030854.1	29200000	25	2.231
NC_030854.1	29300000	22	2.88043
NC_030854.1	29400000	41	1.81066
NC_030854.1	29500000	82	1.91741
NC_030854.1	29600000	139	2.84803
NC_030854.1	29700000	28	1.33895
NC_030854.1	29800000	28	1.32348
NC_030854.1	29900000	60	2.42737
NC_030854.1	30000000	57	2.43476
NC_030854.1	30100000	70	2.35473
NC_030854.1	30200000	32	2.14925
NC_030854.1	30300000	13	2.25979
NC_030854.1	30400000	52	1.99879
NC_030854.1	30500000	46	2.01837
NC_030854.1	30600000	48	2.35868
NC_030854.1	30700000	44	2.11785
NC_030854.1	30800000	44	2.49447
NC_030854.1	30900000	23	2.16747
NC_030854.1	31000000	27	1.3244
NC_030854.1	31100000	19	2.27764
NC_030854.1	31200000	12	2.47337
NC_030854.1	31300000	16	1.78738
NC_030854.1	31400000	66	2.58241
NC_030854.1	31500000	1	-0.811964
NC_030854.1	31600000	5	1.87356
NC_030854.1	31700000	4	2.34668
NC_030854.1	31800000	66	2.67367
NC_030854.1	31900000	19	2.45775
NC_030854.1	32000000	55	2.61172
NC_030854.1	32100000	40	2.30761
NC_030854.1	32200000	27	2.12874
NC_030854.1	32300000	44	2.01831
NC_030854.1	32400000	51	2.19732
NC_030854.1	32500000	30	1.67505
NC_030854.1	32600000	7	2.05095
NC_030854.1	32700000	18	2.09723
NC_030854.1	32800000	4	2.34668
NC_030854.1	32900000	4	1.44415
NC_030854.1	33000000	59	2.40461
NC_030854.1	33100000	63	1.15248
NC_030854.1	33200000	37	2.0296
NC_030854.1	33300000	42	2.18405
NC_030854.1	33400000	11	1.88317
NC_030854.1	33500000	43	2.23808
NC_030854.1	33600000	53	2.06061
NC_030854.1	33700000	60	2.41965
NC_030854.1	33800000	38	1.61118
NC_030854.1	33900000	23	2.1955
NC_030854.1	34000000	27	3.03858
NC_030854.1	34100000	9	2.73386
NC_030854.1	34200000	48	2.13333
NC_030854.1	34300000	41	1.55571
NC_030854.1	34400000	20	2.27122
NC_030854.1	34500000	18	2.19187
NC_030854.1	34600000	52	1.94655
NC_030854.1	34700000	29	1.31935
NC_030854.1	34800000	95	2.61194
NC_030854.1	34900000	71	2.44506
NC_030854.1	35000000	44	2.48316
NC_030854.1	35100000	43	1.76386
NC_030854.1	35200000	14	2.02925
NC_030854.1	35300000	39	2.91496
NC_030854.1	35400000	35	2.17427
NC_030854.1	35500000	28	2.61207
NC_030854.1	35600000	31	2.11098
NC_030854.1	35700000	59	1.80092
NC_030854.1	35800000	79	2.70258
NC_030854.1	35900000	33	1.52536
NC_030854.1	36000000	47	2.02854
NC_030854.1	36100000	57	0.833855
NC_030854.1	36200000	19	1.10558
NC_030854.1	36300000	188	2.49548
NC_030854.1	36400000	42	2.44135
NC_030854.1	36500000	54	2.47277
NC_030854.1	36600000	54	1.52042
NC_030854.1	36700000	53	2.00659
NC_030854.1	36800000	68	2.01245
NC_030854.1	36900000	84	2.17679
NC_030854.1	37000000	75	1.59986
NC_030854.1	37100000	22	1.05331
NC_030854.1	37200000	65	2.15382
NC_030854.1	37300000	34	1.57311
NC_030854.1	37400000	54	2.7197
NC_030854.1	37500000	78	2.03293
NC_030854.1	37600000	96	2.15646
NC_030854.1	37700000	82	1.67113
NC_030854.1	37800000	76	1.96705
NC_030854.1	37900000	42	1.74243
NC_030854.1	38000000	41	0.640872
NC_030854.1	38100000	101	1.99987
NC_030854.1	38200000	117	2.52225
NC_030854.1	38300000	41	0.920237
NC_030854.1	38400000	70	1.28744
NC_030854.1	38500000	121	2.35287
NC_030854.1	38600000	128	2.47464
NC_030854.1	38700000	79	2.19552
NC_030854.1	38800000	58	0.50322
NC_030854.1	38900000	49	1.7117
NC_030854.1	39000000	78	1.69035
NC_030854.1	39100000	41	1.19906
NC_030854.1	39200000	29	1.53552
NC_030854.1	39300000	9	2.73386
NC_030855.1	0	81	2.7504
NC_030855.1	100000	2	1.35223
NC_030855.1	200000	20	1.15695
NC_030855.1	300000	42	1.65488
NC_030855.1	400000	57	1.9497
NC_030855.1	500000	49	2.65223
NC_030855.1	600000	124	2.68031
NC_030855.1	700000	34	2.61666
NC_030855.1	800000	27	2.04608
NC_030855.1	900000	9	-0.308503
NC_030855.1	1000000	10	1.84774
NC_030855.1	1100000	44	2.78541
NC_030855.1	1200000	28	2.64503
NC_030855.1	1300000	39	2.23779
NC_030855.1	1400000	55	1.80423
NC_030855.1	1500000	28	1.60225
NC_030855.1	1600000	17	2.23407
NC_030855.1	1700000	39	2.10378
NC_030855.1	1800000	59	2.75543
NC_030855.1	1900000	43	1.69554
NC_030855.1	2000000	25	2.26735
NC_030855.1	2100000	45	2.74606
NC_030855.1	2200000	32	0.698701
NC_030855.1	2300000	11	2.7396
NC_030855.1	2400000	28	2.10073
NC_030855.1	2500000	12	2.0162
NC_030855.1	2600000	10	0.458689
NC_030855.1	2700000	19	2.38083
NC_030855.1	2800000	34	1.77075
NC_030855.1	2900000	45	2.4971
NC_030855.1	3000000	16	2.15719
NC_030855.1	3100000	27	2.19321
NC_030855.1	3200000	2	1.93304
NC_030855.1	3300000	36	2.10378
NC_030855.1	3400000	17	1.33565
NC_030855.1	3500000	23	1.13244
NC_030855.1	3600000	30	1.21286
NC_030855.1	3700000	25	1.95846
NC_030855.1	3800000	26	1.83178
NC_030855.1	3900000	0	nan
NC_030855.1	4000000	2	1.93304
NC_030855.1	4100000	31	2.50386
NC_030855.1	4200000	20	1.91083
NC_030855.1	4300000	26	2.49256
NC_030855.1	4400000	33	2.31911
NC_030855.1	4500000	19	2.42398
NC_030855.1	4600000	15	1.37157
NC_030855.1	4700000	9	1.99862
NC_030855.1	4800000	22	2.45913
NC_030855.1	4900000	18	1.14928
NC_030855.1	5000000	17	1.37859
NC_030855.1	5100000	28	2.58886
NC_030855.1	5200000	9	1.95806
NC_030855.1	5300000	3	2.18079
NC_030855.1	5400000	2	-1.48074
NC_030855.1	5500000	15	0.129314
NC_030855.1	5600000	30	0.54383
NC_030855.1	5700000	10	0.78595
NC_030855.1	5800000	31	2.79152
NC_030855.1	5900000	68	2.84772
NC_030855.1	6000000	13	0.271359
NC_030855.1	6100000	68	0.313856
NC_030855.1	6200000	3	2.18079
NC_030855.1	6300000	29	2.40471
NC_030855.1	6400000	31	2.69233
NC_030855.1	6500000	49	2.20534
NC_030855.1	6600000	4	2.34668
NC_030855.1	6700000	25	0.578975
NC_030855.1	6800000	56	2.49458
NC_030855.1	6900000	26	1.25307
NC_030855.1	7000000	4	0.574129
NC_030855.1	7100000	5	-0.234409
NC_030855.1	7200000	23	0.7634
NC_030855.1	7300000	13	2.73028
NC_030855.1	7400000	5	0.527513
NC_030855.1	7500000	8	1.31863
NC_030855.1	7600000	5	-1.52514
NC_030855.1	7700000	18	1.47735
NC_030855.1	7800000	47	2.62203
NC_030855.1	7900000	0	nan
NC_030855.1	8000000	1	0.601833
NC_030855.1	8100000	20	1.78198
NC_030855.1	8200000	18	2.16153
NC_030855.1	8300000	22	2.03173
NC_030855.1	8400000	10	0.977269
NC_030855.1	8500000	6	1.98098
NC_030855.1	8600000	7	-0.13574
NC_030855.1	8700000	16	2.14109
NC_030855.1	8800000	9	2.73386
NC_030855.1	8900000	28	1.77092
NC_030855.1	9000000	11	1.83562
NC_030855.1	9100000	8	1.65315
NC_030855.1	9200000	14	1.57388
NC_030855.1	9300000	31	2.51288
NC_030855.1	9400000	39	2.43274
NC_030855.1	9500000	26	2.79808
NC_030855.1	9600000	10	2.47745
NC_030855.1	9700000	35	2.70138
NC_030855.1	9800000	17	0.753827
NC_030855.1	9900000	5	1.87356
NC_030855.1	10000000	7	1.95166
NC_030855.1	10100000	4	1.36737
NC_030855.1	10200000	9	2.28765
NC_030855.1	10300000	10	1.29138
NC_030855.1	10400000	6	1.73197
NC_030855.1	10500000	6	1.58968
NC_030855.1	10600000	29	1.85622
NC_030855.1	10700000	37	1.80729
NC_030855.1	10800000	34	2.04283
NC_030855.1	10900000	14	1.36115
NC_030855.1	11000000	4	2.34668
NC_030855.1	11100000	3	1.19791
NC_030855.1	11200000	10	1.94035
NC_030855.1	11300000	14	2.22403
NC_030855.1	11400000	0	nan
NC_030855.1	11500000	9	2.55132
NC_030855.1	11600000	22	1.89376
NC_030855.1	11700000	0	nan
NC_030855.1	11800000	17	1.86807
NC_030855.1	11900000	12	2.695
NC_030855.1	12000000	17	2.8347
NC_030855.1	12100000	45	2.69455
NC_030855.1	12200000	43	2.06963
NC_030855.1	12300000	13	2.62736
NC_030855.1	12400000	11	2.80778
NC_030855.1	12500000	11	2.26171
NC_030855.1	12600000	19	2.51779
NC_030855.1	12700000	11	2.76943
NC_030855.1	12800000	22	0.835642
NC_030855.1	12900000	27	1.63249
NC_030855.1	13000000	8	1.11124
NC_030855.1	13100000	12	1.22689
NC_030855.1	13200000	1	1.50811
NC_030855.1	13300000	0	nan
NC_030855.1	13400000	3	2.18079
[truncated: 1,303 more rows]
