# Supplementary material for: Wild or Introduced? Investigating the Genetic Landscape of Cacao Populations in South America
Source: Ecol Evol. 2025 Jul 22;15(7):e71746. doi: 10.1002/ece3.71746 (PMC12283127; doi:10.1002/ece3.71746)
Supplement: Supplementary file 1 — Appendix S1: Output files for nucleotide diversity (π) and Tajima’s D analyses, providing detailed metrics for population‐level genetic variation across all samples. Appendix S2: Output files for expected heterozygosity (He), observed heterozygosity (Ho), and fixation index (F), summarizing genetic diversity and inbreeding coefficients across the sampled populations. Appendix S3: Principal Component Analysis (PCA) outputs, including loadings and coordinates for all individuals sampled, highlighting population structure and genetic clustering patterns. Appendix S4: Pairwise FST output files, detailing genetic differentiation metrics between sampled populations, reflecting gene flow and isolation patterns. Appendix S5: STRUCTURE analysis outputs, detailing ancestry proportions and admixture patterns for K values ranging from 1 to 8. Here are included the output files for each run and replicate, a summary of likelihood values for all tested conditions, and a graph illustrating the variation in likelihoods as K ranges from 1 to 8. These results provide insights into population genetic structure and the extent of admixture among groups. Table S1: Traceable matchings between the sample names used in this study and the clone designations reported by Motamayor et al. (2008), providing a clear reference for sample identity and origin. * = Not sampled in Motamayor et al. (2008), but sample coming from the same collection and the same region (see Bartley 2005). [file ECE3-15-e71746-s001.zip › Supplementary Materials/Appendix_S1/Tajima_D/native_group_tajimas_d.Tajima.D]

CHROM	BIN_START	N_SNPS	TajimaD
NC_030850.1	0	33	2.32002
NC_030850.1	100000	74	3.54121
NC_030850.1	200000	120	2.72947
NC_030850.1	300000	119	3.09281
NC_030850.1	400000	109	4.09751
NC_030850.1	500000	98	3.48476
NC_030850.1	600000	108	3.85401
NC_030850.1	700000	131	3.33832
NC_030850.1	800000	106	2.91832
NC_030850.1	900000	92	2.78744
NC_030850.1	1000000	69	2.98436
NC_030850.1	1100000	36	3.20415
NC_030850.1	1200000	83	3.25895
NC_030850.1	1300000	73	3.3782
NC_030850.1	1400000	67	3.93376
NC_030850.1	1500000	26	2.84583
NC_030850.1	1600000	59	2.65831
NC_030850.1	1700000	102	2.46638
NC_030850.1	1800000	83	2.64501
NC_030850.1	1900000	28	2.71067
NC_030850.1	2000000	59	2.60928
NC_030850.1	2100000	55	2.67762
NC_030850.1	2200000	48	2.15701
NC_030850.1	2300000	85	2.92538
NC_030850.1	2400000	71	3.45074
NC_030850.1	2500000	66	2.43108
NC_030850.1	2600000	54	3.30015
NC_030850.1	2700000	69	3.00917
NC_030850.1	2800000	36	3.47071
NC_030850.1	2900000	53	2.55404
NC_030850.1	3000000	48	3.00445
NC_030850.1	3100000	73	3.82956
NC_030850.1	3200000	74	3.50071
NC_030850.1	3300000	116	3.20256
NC_030850.1	3400000	53	3.66906
NC_030850.1	3500000	61	2.76834
NC_030850.1	3600000	64	3.08385
NC_030850.1	3700000	36	2.87445
NC_030850.1	3800000	45	3.2211
NC_030850.1	3900000	45	3.53744
NC_030850.1	4000000	50	3.35243
NC_030850.1	4100000	69	3.59556
NC_030850.1	4200000	40	3.22098
NC_030850.1	4300000	30	2.53154
NC_030850.1	4400000	85	2.53617
NC_030850.1	4500000	75	3.21076
NC_030850.1	4600000	81	2.57094
NC_030850.1	4700000	34	2.18424
NC_030850.1	4800000	53	3.06939
NC_030850.1	4900000	38	2.26831
NC_030850.1	5000000	70	2.79709
NC_030850.1	5100000	77	3.5085
NC_030850.1	5200000	55	3.17347
NC_030850.1	5300000	83	2.84752
NC_030850.1	5400000	47	3.11309
NC_030850.1	5500000	67	3.13291
NC_030850.1	5600000	72	3.50515
NC_030850.1	5700000	50	3.69271
NC_030850.1	5800000	112	2.97588
NC_030850.1	5900000	35	1.40725
NC_030850.1	6000000	64	2.92514
NC_030850.1	6100000	63	3.12483
NC_030850.1	6200000	72	2.9977
NC_030850.1	6300000	73	3.61193
NC_030850.1	6400000	58	2.79733
NC_030850.1	6500000	39	1.45272
NC_030850.1	6600000	115	3.18759
NC_030850.1	6700000	80	3.27967
NC_030850.1	6800000	79	3.16173
NC_030850.1	6900000	17	2.66142
NC_030850.1	7000000	70	3.03242
NC_030850.1	7100000	30	2.81156
NC_030850.1	7200000	61	3.40285
NC_030850.1	7300000	70	3.07663
NC_030850.1	7400000	102	2.98774
NC_030850.1	7500000	70	3.04878
NC_030850.1	7600000	62	2.89383
NC_030850.1	7700000	119	3.00366
NC_030850.1	7800000	74	3.5494
NC_030850.1	7900000	135	3.73428
NC_030850.1	8000000	36	2.86501
NC_030850.1	8100000	68	2.3271
NC_030850.1	8200000	97	2.91881
NC_030850.1	8300000	65	2.91037
NC_030850.1	8400000	32	2.87835
NC_030850.1	8500000	73	1.8892
NC_030850.1	8600000	83	2.47893
NC_030850.1	8700000	67	2.54404
NC_030850.1	8800000	44	3.12897
NC_030850.1	8900000	50	2.22671
NC_030850.1	9000000	75	3.66945
NC_030850.1	9100000	57	2.6837
NC_030850.1	9200000	65	2.90474
NC_030850.1	9300000	90	3.29213
NC_030850.1	9400000	84	3.03811
NC_030850.1	9500000	27	3.38055
NC_030850.1	9600000	31	2.05376
NC_030850.1	9700000	57	3.42817
NC_030850.1	9800000	96	3.17873
NC_030850.1	9900000	48	3.41826
NC_030850.1	10000000	63	2.95018
NC_030850.1	10100000	67	3.1055
NC_030850.1	10200000	22	3.11239
NC_030850.1	10300000	35	2.64652
NC_030850.1	10400000	62	3.11217
NC_030850.1	10500000	42	3.91887
NC_030850.1	10600000	108	3.5561
NC_030850.1	10700000	78	3.31787
NC_030850.1	10800000	58	3.01235
NC_030850.1	10900000	32	3.40068
NC_030850.1	11000000	19	2.37726
NC_030850.1	11100000	65	3.38536
NC_030850.1	11200000	101	2.80949
NC_030850.1	11300000	56	2.65633
NC_030850.1	11400000	31	2.99007
NC_030850.1	11500000	63	2.43374
NC_030850.1	11600000	50	3.49578
NC_030850.1	11700000	72	3.469
NC_030850.1	11800000	39	2.42035
NC_030850.1	11900000	70	3.15045
NC_030850.1	12000000	58	3.42753
NC_030850.1	12100000	102	2.82004
NC_030850.1	12200000	46	3.14752
NC_030850.1	12300000	36	2.50304
NC_030850.1	12400000	85	3.43136
NC_030850.1	12500000	38	2.97568
NC_030850.1	12600000	54	2.7914
NC_030850.1	12700000	20	3.18642
NC_030850.1	12800000	19	3.20978
NC_030850.1	12900000	82	3.46118
NC_030850.1	13000000	33	2.50214
NC_030850.1	13100000	45	3.00523
NC_030850.1	13200000	41	2.13427
NC_030850.1	13300000	39	2.77339
NC_030850.1	13400000	23	2.35405
NC_030850.1	13500000	47	2.45805
NC_030850.1	13600000	75	3.61671
NC_030850.1	13700000	46	2.79291
NC_030850.1	13800000	54	2.04775
NC_030850.1	13900000	31	3.4124
NC_030850.1	14000000	112	3.46933
NC_030850.1	14100000	54	2.59773
NC_030850.1	14200000	40	3.03002
NC_030850.1	14300000	10	2.98325
NC_030850.1	14400000	10	3.13225
NC_030850.1	14500000	46	3.60713
NC_030850.1	14600000	62	3.22644
NC_030850.1	14700000	35	2.57694
NC_030850.1	14800000	36	2.73936
NC_030850.1	14900000	61	3.2796
NC_030850.1	15000000	42	3.34298
NC_030850.1	15100000	59	3.04139
NC_030850.1	15200000	30	3.27944
NC_030850.1	15300000	30	3.51613
NC_030850.1	15400000	51	2.16078
NC_030850.1	15500000	49	2.76778
NC_030850.1	15600000	39	2.65561
NC_030850.1	15700000	59	3.63866
NC_030850.1	15800000	31	3.77331
NC_030850.1	15900000	39	2.9578
NC_030850.1	16000000	54	2.42674
NC_030850.1	16100000	79	3.38238
NC_030850.1	16200000	44	2.57972
NC_030850.1	16300000	34	2.40836
NC_030850.1	16400000	57	2.16177
NC_030850.1	16500000	44	2.43142
NC_030850.1	16600000	20	3.27732
NC_030850.1	16700000	43	2.94151
NC_030850.1	16800000	45	3.20039
NC_030850.1	16900000	8	3.38097
NC_030850.1	17000000	60	2.69008
NC_030850.1	17100000	108	3.1407
NC_030850.1	17200000	50	2.15979
NC_030850.1	17300000	15	1.96751
NC_030850.1	17400000	34	2.5661
NC_030850.1	17500000	90	3.0772
NC_030850.1	17600000	36	2.60304
NC_030850.1	17700000	72	3.02454
NC_030850.1	17800000	134	1.84683
NC_030850.1	17900000	96	2.85264
NC_030850.1	18000000	106	2.73702
NC_030850.1	18100000	67	2.87094
NC_030850.1	18200000	90	2.51377
NC_030850.1	18300000	138	2.18443
NC_030850.1	18400000	24	2.33488
NC_030850.1	18500000	117	3.00161
NC_030850.1	18600000	156	2.84415
NC_030850.1	18700000	81	3.02554
NC_030850.1	18800000	37	3.32878
NC_030850.1	18900000	48	2.70236
NC_030850.1	19000000	61	3.0179
NC_030850.1	19100000	73	2.0333
NC_030850.1	19200000	66	0.478941
NC_030850.1	19300000	82	3.50685
NC_030850.1	19400000	94	2.86655
NC_030850.1	19500000	94	1.75299
NC_030850.1	19600000	32	2.6099
NC_030850.1	19700000	81	2.81776
NC_030850.1	19800000	93	3.10944
NC_030850.1	19900000	112	2.58618
NC_030850.1	20000000	15	2.67488
NC_030850.1	20100000	30	3.00083
NC_030850.1	20200000	38	2.64573
NC_030850.1	20300000	49	3.70436
NC_030850.1	20400000	72	2.29845
NC_030850.1	20500000	77	3.4117
NC_030850.1	20600000	110	3.46481
NC_030850.1	20700000	44	3.23444
NC_030850.1	20800000	107	3.28207
NC_030850.1	20900000	29	3.23991
NC_030850.1	21000000	12	3.10442
NC_030850.1	21100000	75	2.76741
NC_030850.1	21200000	90	3.2436
NC_030850.1	21300000	34	3.01665
NC_030850.1	21400000	35	2.5375
NC_030850.1	21500000	66	3.2578
NC_030850.1	21600000	87	3.52572
NC_030850.1	21700000	17	2.07505
NC_030850.1	21800000	40	2.3933
NC_030850.1	21900000	84	2.75396
NC_030850.1	22000000	17	3.17293
NC_030850.1	22100000	39	3.40597
NC_030850.1	22200000	78	2.96549
NC_030850.1	22300000	46	2.73122
NC_030850.1	22400000	6	3.08959
NC_030850.1	22500000	18	3.85094
NC_030850.1	22600000	65	3.06196
NC_030850.1	22700000	44	1.17641
NC_030850.1	22800000	63	2.39008
NC_030850.1	22900000	46	3.34018
NC_030850.1	23000000	26	3.37748
NC_030850.1	23100000	52	3.79731
NC_030850.1	23200000	68	3.32519
NC_030850.1	23300000	54	3.65722
NC_030850.1	23400000	71	3.36052
NC_030850.1	23500000	77	3.26551
NC_030850.1	23600000	24	2.96273
NC_030850.1	23700000	62	2.60205
NC_030850.1	23800000	58	2.04134
NC_030850.1	23900000	72	2.78686
NC_030850.1	24000000	51	2.28622
NC_030850.1	24100000	94	3.64441
NC_030850.1	24200000	88	3.66966
NC_030850.1	24300000	97	3.61892
NC_030850.1	24400000	37	2.76257
NC_030850.1	24500000	34	1.86984
NC_030850.1	24600000	62	2.72838
NC_030850.1	24700000	17	3.12546
NC_030850.1	24800000	97	2.56643
NC_030850.1	24900000	63	2.99377
NC_030850.1	25000000	99	3.8597
NC_030850.1	25100000	30	3.46343
NC_030850.1	25200000	67	2.92618
NC_030850.1	25300000	89	1.89674
NC_030850.1	25400000	59	2.41887
NC_030850.1	25500000	17	2.06305
NC_030850.1	25600000	73	2.82382
NC_030850.1	25700000	52	2.83806
NC_030850.1	25800000	49	2.77248
NC_030850.1	25900000	34	3.44356
NC_030850.1	26000000	40	2.23413
NC_030850.1	26100000	45	3.1017
NC_030850.1	26200000	13	2.96207
NC_030850.1	26300000	60	3.53589
NC_030850.1	26400000	32	3.259
NC_030850.1	26500000	40	3.4141
NC_030850.1	26600000	81	3.76608
NC_030850.1	26700000	42	3.18453
NC_030850.1	26800000	58	2.37668
NC_030850.1	26900000	37	3.62447
NC_030850.1	27000000	22	2.56171
NC_030850.1	27100000	32	2.82069
NC_030850.1	27200000	31	2.26005
NC_030850.1	27300000	44	3.42923
NC_030850.1	27400000	37	3.65808
NC_030850.1	27500000	37	2.90955
NC_030850.1	27600000	6	2.32474
NC_030850.1	27700000	22	2.69276
NC_030850.1	27800000	96	3.51018
NC_030850.1	27900000	93	3.20307
NC_030850.1	28000000	45	3.80032
NC_030850.1	28100000	48	3.22073
NC_030850.1	28200000	7	2.97875
NC_030850.1	28300000	35	3.62619
NC_030850.1	28400000	42	3.58642
NC_030850.1	28500000	48	3.24957
NC_030850.1	28600000	31	3.32972
NC_030850.1	28700000	58	2.76043
NC_030850.1	28800000	101	3.16072
NC_030850.1	28900000	63	3.57092
NC_030850.1	29000000	38	2.62909
NC_030850.1	29100000	43	3.03976
NC_030850.1	29200000	31	2.85452
NC_030850.1	29300000	79	3.09167
NC_030850.1	29400000	84	3.56684
NC_030850.1	29500000	86	2.86313
NC_030850.1	29600000	58	3.2581
NC_030850.1	29700000	42	3.33586
NC_030850.1	29800000	37	2.6028
NC_030850.1	29900000	75	3.0662
NC_030850.1	30000000	75	3.48742
NC_030850.1	30100000	116	3.73345
NC_030850.1	30200000	120	3.26637
NC_030850.1	30300000	89	3.52815
NC_030850.1	30400000	95	3.63202
NC_030850.1	30500000	43	3.37042
NC_030850.1	30600000	40	3.68407
NC_030850.1	30700000	60	3.21486
NC_030850.1	30800000	67	2.29194
NC_030850.1	30900000	53	3.56966
NC_030850.1	31000000	71	2.74473
NC_030850.1	31100000	51	3.5552
NC_030850.1	31200000	94	2.98012
NC_030850.1	31300000	74	2.94644
NC_030850.1	31400000	108	3.54853
NC_030850.1	31500000	38	2.30085
NC_030850.1	31600000	68	2.1691
NC_030850.1	31700000	43	3.17767
NC_030850.1	31800000	61	3.06321
NC_030850.1	31900000	67	3.05608
NC_030850.1	32000000	56	3.01802
NC_030850.1	32100000	27	2.83756
NC_030850.1	32200000	46	2.96649
NC_030850.1	32300000	99	2.84672
NC_030850.1	32400000	40	3.05306
NC_030850.1	32500000	87	2.92057
NC_030850.1	32600000	76	3.46758
NC_030850.1	32700000	105	2.87936
NC_030850.1	32800000	63	2.4847
NC_030850.1	32900000	59	3.25072
NC_030850.1	33000000	56	3.25386
NC_030850.1	33100000	72	3.18592
NC_030850.1	33200000	39	3.10646
NC_030850.1	33300000	26	2.3098
NC_030850.1	33400000	45	2.9718
NC_030850.1	33500000	33	3.23843
NC_030850.1	33600000	71	3.29836
NC_030850.1	33700000	44	3.0199
NC_030850.1	33800000	58	3.11608
NC_030850.1	33900000	61	3.60755
NC_030850.1	34000000	45	3.55566
NC_030850.1	34100000	98	3.63272
NC_030850.1	34200000	74	3.52036
NC_030850.1	34300000	111	3.56974
NC_030850.1	34400000	62	3.27146
NC_030850.1	34500000	54	3.03242
NC_030850.1	34600000	69	3.85363
NC_030850.1	34700000	116	3.30947
NC_030850.1	34800000	76	3.21944
NC_030850.1	34900000	85	3.60399
NC_030850.1	35000000	65	3.59059
NC_030850.1	35100000	68	2.61025
NC_030850.1	35200000	80	3.7507
NC_030850.1	35300000	45	3.57167
NC_030850.1	35400000	114	3.71342
NC_030850.1	35500000	81	3.7244
NC_030850.1	35600000	79	3.88244
NC_030850.1	35700000	66	2.62769
NC_030850.1	35800000	61	3.56298
NC_030850.1	35900000	96	3.4244
NC_030850.1	36000000	68	3.01242
NC_030850.1	36100000	163	3.73145
NC_030850.1	36200000	102	3.4204
NC_030850.1	36300000	72	3.25624
NC_030850.1	36400000	52	3.35107
NC_030850.1	36500000	103	3.08337
NC_030850.1	36600000	81	3.65478
NC_030850.1	36700000	57	3.18447
NC_030850.1	36800000	81	3.59619
NC_030850.1	36900000	137	3.20439
NC_030850.1	37000000	95	1.38765
NC_030850.1	37100000	80	1.59615
NC_030850.1	37200000	48	1.67918
NC_030850.1	37300000	39	3.93693
NC_030851.1	0	22	2.3944
NC_030851.1	100000	83	3.17364
NC_030851.1	200000	117	2.93408
NC_030851.1	300000	64	2.40881
NC_030851.1	400000	42	2.84663
NC_030851.1	500000	61	3.69852
NC_030851.1	600000	103	3.36116
NC_030851.1	700000	122	2.9975
NC_030851.1	800000	175	3.22282
NC_030851.1	900000	58	2.15841
NC_030851.1	1000000	87	2.25505
NC_030851.1	1100000	82	3.63792
NC_030851.1	1200000	97	3.4305
NC_030851.1	1300000	34	2.91252
NC_030851.1	1400000	34	3.18604
NC_030851.1	1500000	74	2.62816
NC_030851.1	1600000	95	3.06147
NC_030851.1	1700000	117	3.202
NC_030851.1	1800000	93	3.37587
NC_030851.1	1900000	64	2.40685
NC_030851.1	2000000	91	3.36532
NC_030851.1	2100000	62	3.20621
NC_030851.1	2200000	71	3.24299
NC_030851.1	2300000	56	3.23999
NC_030851.1	2400000	68	3.07857
NC_030851.1	2500000	117	2.85559
NC_030851.1	2600000	70	3.40887
NC_030851.1	2700000	84	3.38466
NC_030851.1	2800000	57	3.16764
NC_030851.1	2900000	86	3.01909
NC_030851.1	3000000	65	3.59987
NC_030851.1	3100000	96	3.17363
NC_030851.1	3200000	92	3.32795
NC_030851.1	3300000	76	3.64076
NC_030851.1	3400000	164	3.76317
NC_030851.1	3500000	103	3.24582
NC_030851.1	3600000	52	2.432
NC_030851.1	3700000	89	4.09952
NC_030851.1	3800000	62	2.48801
NC_030851.1	3900000	52	3.04631
NC_030851.1	4000000	76	3.49969
NC_030851.1	4100000	49	2.76005
NC_030851.1	4200000	62	2.51686
NC_030851.1	4300000	69	2.08793
NC_030851.1	4400000	50	2.34217
NC_030851.1	4500000	40	2.64187
NC_030851.1	4600000	95	3.14772
NC_030851.1	4700000	60	2.57868
NC_030851.1	4800000	40	2.73384
NC_030851.1	4900000	50	2.94334
NC_030851.1	5000000	22	3.00731
NC_030851.1	5100000	53	2.93771
NC_030851.1	5200000	40	3.02766
NC_030851.1	5300000	54	2.63339
NC_030851.1	5400000	53	2.12295
NC_030851.1	5500000	83	2.88397
NC_030851.1	5600000	28	2.24612
NC_030851.1	5700000	51	2.56405
NC_030851.1	5800000	90	3.52259
NC_030851.1	5900000	83	2.05832
NC_030851.1	6000000	53	2.80737
NC_030851.1	6100000	49	2.67741
NC_030851.1	6200000	39	3.36822
NC_030851.1	6300000	35	3.03863
NC_030851.1	6400000	44	2.84857
NC_030851.1	6500000	38	2.71346
NC_030851.1	6600000	55	2.32683
NC_030851.1	6700000	64	2.07478
NC_030851.1	6800000	42	2.08997
NC_030851.1	6900000	65	2.69495
NC_030851.1	7000000	72	1.95663
NC_030851.1	7100000	37	2.1571
NC_030851.1	7200000	70	2.6613
NC_030851.1	7300000	50	2.43304
NC_030851.1	7400000	64	2.46634
NC_030851.1	7500000	65	2.65246
NC_030851.1	7600000	79	2.18958
NC_030851.1	7700000	67	2.91223
NC_030851.1	7800000	74	2.27586
NC_030851.1	7900000	74	1.64602
NC_030851.1	8000000	48	2.43518
NC_030851.1	8100000	53	1.36315
NC_030851.1	8200000	84	3.11986
NC_030851.1	8300000	41	2.43465
NC_030851.1	8400000	71	2.22925
NC_030851.1	8500000	81	1.99465
NC_030851.1	8600000	49	1.79986
NC_030851.1	8700000	91	2.5148
NC_030851.1	8800000	48	2.7974
NC_030851.1	8900000	9	0.627413
NC_030851.1	9000000	33	2.8351
NC_030851.1	9100000	20	3.22567
NC_030851.1	9200000	44	3.12147
NC_030851.1	9300000	65	3.38882
NC_030851.1	9400000	34	1.58095
NC_030851.1	9500000	13	0.793072
NC_030851.1	9600000	53	2.85313
NC_030851.1	9700000	28	3.39263
NC_030851.1	9800000	45	2.66776
NC_030851.1	9900000	96	1.87557
NC_030851.1	10000000	64	3.12276
NC_030851.1	10100000	33	2.31539
NC_030851.1	10200000	23	1.76685
NC_030851.1	10300000	15	1.55209
NC_030851.1	10400000	8	0.754208
NC_030851.1	10500000	72	2.85399
NC_030851.1	10600000	56	2.32335
NC_030851.1	10700000	61	2.53779
NC_030851.1	10800000	57	2.38537
NC_030851.1	10900000	29	2.28601
NC_030851.1	11000000	96	2.98727
NC_030851.1	11100000	37	2.49056
NC_030851.1	11200000	68	2.46332
NC_030851.1	11300000	7	2.62932
NC_030851.1	11400000	63	3.81503
NC_030851.1	11500000	13	2.36109
NC_030851.1	11600000	16	1.63
NC_030851.1	11700000	54	2.56363
NC_030851.1	11800000	59	3.26273
NC_030851.1	11900000	53	2.68515
NC_030851.1	12000000	34	2.60167
NC_030851.1	12100000	61	2.36847
NC_030851.1	12200000	29	1.5821
NC_030851.1	12300000	15	2.65139
NC_030851.1	12400000	99	2.99298
NC_030851.1	12500000	26	1.8266
NC_030851.1	12600000	103	1.98136
NC_030851.1	12700000	43	1.6314
NC_030851.1	12800000	78	2.70597
NC_030851.1	12900000	55	1.95107
NC_030851.1	13000000	76	3.22335
NC_030851.1	13100000	12	2.10281
NC_030851.1	13200000	33	1.20414
NC_030851.1	13300000	60	2.451
NC_030851.1	13400000	136	3.03725
NC_030851.1	13500000	81	2.89708
NC_030851.1	13600000	25	2.98505
NC_030851.1	13700000	83	3.33867
NC_030851.1	13800000	117	1.74775
NC_030851.1	13900000	50	3.017
NC_030851.1	14000000	36	2.19071
NC_030851.1	14100000	53	1.48707
NC_030851.1	14200000	35	0.583415
NC_030851.1	14300000	43	1.26432
NC_030851.1	14400000	63	2.26221
NC_030851.1	14500000	27	1.9943
NC_030851.1	14600000	30	2.52113
NC_030851.1	14700000	74	2.05173
NC_030851.1	14800000	39	2.58995
NC_030851.1	14900000	60	1.80397
NC_030851.1	15000000	145	2.75892
NC_030851.1	15100000	29	2.75502
NC_030851.1	15200000	21	3.83307
NC_030851.1	15300000	41	4.06279
NC_030851.1	15400000	42	2.64594
NC_030851.1	15500000	38	2.63326
NC_030851.1	15600000	6	1.07167
NC_030851.1	15700000	61	2.54571
NC_030851.1	15800000	137	2.5096
NC_030851.1	15900000	49	3.09753
NC_030851.1	16000000	25	1.61573
NC_030851.1	16100000	24	0.313603
NC_030851.1	16200000	42	2.37657
NC_030851.1	16300000	120	3.12252
NC_030851.1	16400000	164	3.28528
NC_030851.1	16500000	43	2.65928
NC_030851.1	16600000	116	1.64965
NC_030851.1	16700000	28	2.37571
NC_030851.1	16800000	75	2.28985
NC_030851.1	16900000	84	2.27944
NC_030851.1	17000000	39	1.85124
NC_030851.1	17100000	45	3.0034
NC_030851.1	17200000	74	2.77806
NC_030851.1	17300000	42	3.22566
NC_030851.1	17400000	39	2.4231
NC_030851.1	17500000	112	2.52523
NC_030851.1	17600000	192	3.41498
NC_030851.1	17700000	40	3.23912
NC_030851.1	17800000	69	3.32894
NC_030851.1	17900000	71	2.92277
NC_030851.1	18000000	66	3.25063
NC_030851.1	18100000	82	2.70657
NC_030851.1	18200000	37	1.98149
NC_030851.1	18300000	43	2.59276
NC_030851.1	18400000	60	2.8644
NC_030851.1	18500000	71	3.14521
NC_030851.1	18600000	34	3.20161
NC_030851.1	18700000	23	2.52344
NC_030851.1	18800000	54	3.7145
NC_030851.1	18900000	62	2.89378
NC_030851.1	19000000	40	3.40488
NC_030851.1	19100000	36	2.72205
NC_030851.1	19200000	62	1.66703
NC_030851.1	19300000	123	2.27746
NC_030851.1	19400000	140	2.60973
NC_030851.1	19500000	95	1.68483
NC_030851.1	19600000	142	1.80683
NC_030851.1	19700000	80	1.64739
NC_030851.1	19800000	42	1.91757
NC_030851.1	19900000	54	1.7178
NC_030851.1	20000000	92	2.45434
NC_030851.1	20100000	67	1.5163
NC_030851.1	20200000	114	2.04111
NC_030851.1	20300000	98	2.11599
NC_030851.1	20400000	59	2.08771
NC_030851.1	20500000	19	2.36907
NC_030851.1	20600000	61	2.80613
NC_030851.1	20700000	90	3.16229
NC_030851.1	20800000	95	2.99053
NC_030851.1	20900000	95	3.2124
NC_030851.1	21000000	45	2.14134
NC_030851.1	21100000	72	2.5887
NC_030851.1	21200000	54	1.75664
NC_030851.1	21300000	79	2.30131
NC_030851.1	21400000	129	3.38716
NC_030851.1	21500000	74	2.48467
NC_030851.1	21600000	142	3.4283
NC_030851.1	21700000	97	3.09334
NC_030851.1	21800000	213	3.63414
NC_030851.1	21900000	65	3.15625
NC_030851.1	22000000	202	3.19933
NC_030851.1	22100000	114	3.8132
NC_030851.1	22200000	38	3.29816
NC_030851.1	22300000	62	3.37066
NC_030851.1	22400000	63	3.57357
NC_030851.1	22500000	138	3.28283
NC_030851.1	22600000	125	3.61416
NC_030851.1	22700000	88	2.32326
NC_030851.1	22800000	38	2.2314
NC_030851.1	22900000	24	1.52426
NC_030851.1	23000000	63	3.06013
NC_030851.1	23100000	48	2.95013
NC_030851.1	23200000	128	3.49308
NC_030851.1	23300000	68	3.0388
NC_030851.1	23400000	37	3.1303
NC_030851.1	23500000	104	3.32462
NC_030851.1	23600000	58	1.95292
NC_030851.1	23700000	19	2.31512
NC_030851.1	23800000	141	1.84114
NC_030851.1	23900000	52	2.42023
NC_030851.1	24000000	49	2.6379
NC_030851.1	24100000	72	3.45401
NC_030851.1	24200000	12	2.21545
NC_030851.1	24300000	117	3.38221
NC_030851.1	24400000	22	2.72741
NC_030851.1	24500000	0	nan
NC_030851.1	24600000	58	3.64153
NC_030851.1	24700000	35	2.87349
NC_030851.1	24800000	39	1.69591
NC_030851.1	24900000	48	1.89784
NC_030851.1	25000000	13	3.14035
NC_030851.1	25100000	85	1.84681
NC_030851.1	25200000	50	2.33851
NC_030851.1	25300000	78	3.34628
NC_030851.1	25400000	51	3.22369
NC_030851.1	25500000	30	2.42933
NC_030851.1	25600000	27	1.21536
NC_030851.1	25700000	12	3.60054
NC_030851.1	25800000	73	3.64159
NC_030851.1	25900000	46	2.73616
NC_030851.1	26000000	10	2.40267
NC_030851.1	26100000	125	3.60934
NC_030851.1	26200000	41	3.26301
NC_030851.1	26300000	53	3.75843
NC_030851.1	26400000	17	2.95936
NC_030851.1	26500000	115	3.52503
NC_030851.1	26600000	60	3.06649
NC_030851.1	26700000	75	2.98487
NC_030851.1	26800000	34	2.39149
NC_030851.1	26900000	61	3.43181
NC_030851.1	27000000	68	3.52628
NC_030851.1	27100000	81	3.49258
NC_030851.1	27200000	71	3.69351
NC_030851.1	27300000	69	2.89915
NC_030851.1	27400000	56	3.476
NC_030851.1	27500000	102	3.3173
NC_030851.1	27600000	49	2.68887
NC_030851.1	27700000	59	3.25419
NC_030851.1	27800000	92	3.34979
NC_030851.1	27900000	70	2.36606
NC_030851.1	28000000	38	1.54375
NC_030851.1	28100000	127	2.41017
NC_030851.1	28200000	91	3.13929
NC_030851.1	28300000	40	3.21077
NC_030851.1	28400000	58	2.71551
NC_030851.1	28500000	20	1.9252
NC_030851.1	28600000	153	1.87219
NC_030851.1	28700000	143	2.14752
NC_030851.1	28800000	21	1.9287
NC_030851.1	28900000	22	1.4959
NC_030851.1	29000000	85	2.41638
NC_030851.1	29100000	26	2.03253
NC_030851.1	29200000	32	3.03672
NC_030851.1	29300000	78	3.07481
NC_030851.1	29400000	54	3.08333
NC_030851.1	29500000	151	2.67394
NC_030851.1	29600000	26	2.36718
NC_030851.1	29700000	61	2.70254
NC_030851.1	29800000	41	2.8962
NC_030851.1	29900000	86	3.26162
NC_030851.1	30000000	55	2.7073
NC_030851.1	30100000	68	3.33277
NC_030851.1	30200000	70	2.68269
NC_030851.1	30300000	45	2.26168
NC_030851.1	30400000	16	2.15984
NC_030851.1	30500000	16	2.98133
NC_030851.1	30600000	4	2.5646
NC_030851.1	30700000	40	2.59105
NC_030851.1	30800000	40	3.18993
NC_030851.1	30900000	64	2.25938
NC_030851.1	31000000	39	2.01355
NC_030851.1	31100000	53	2.33356
NC_030851.1	31200000	14	2.78286
NC_030851.1	31300000	55	3.47763
NC_030851.1	31400000	53	2.96146
NC_030851.1	31500000	31	1.34886
NC_030851.1	31600000	61	2.97395
NC_030851.1	31700000	32	2.11565
NC_030851.1	31800000	82	2.85158
NC_030851.1	31900000	76	3.47806
NC_030851.1	32000000	26	3.01077
NC_030851.1	32100000	37	3.54367
NC_030851.1	32200000	29	2.67015
NC_030851.1	32300000	59	2.07972
NC_030851.1	32400000	44	3.58385
NC_030851.1	32500000	45	1.38231
NC_030851.1	32600000	35	3.01439
NC_030851.1	32700000	47	2.84501
NC_030851.1	32800000	43	2.98553
NC_030851.1	32900000	25	3.62199
NC_030851.1	33000000	126	3.15075
NC_030851.1	33100000	29	2.71208
NC_030851.1	33200000	37	3.2119
NC_030851.1	33300000	51	3.36576
NC_030851.1	33400000	36	2.96849
NC_030851.1	33500000	39	3.32852
NC_030851.1	33600000	34	3.02013
NC_030851.1	33700000	32	3.19724
NC_030851.1	33800000	18	3.20549
NC_030851.1	33900000	62	3.5847
NC_030851.1	34000000	68	2.71968
NC_030851.1	34100000	26	2.79723
NC_030851.1	34200000	24	2.20785
NC_030851.1	34300000	56	2.92
NC_030851.1	34400000	55	3.72269
NC_030851.1	34500000	141	3.56762
NC_030851.1	34600000	76	2.71963
NC_030851.1	34700000	132	3.07494
NC_030851.1	34800000	15	3.53615
NC_030851.1	34900000	47	2.87772
NC_030851.1	35000000	9	2.07922
NC_030851.1	35100000	27	2.7957
NC_030851.1	35200000	70	3.49901
NC_030851.1	35300000	33	3.17513
NC_030851.1	35400000	44	1.79504
NC_030851.1	35500000	17	3.3429
NC_030851.1	35600000	2	2.32459
NC_030851.1	35700000	88	3.35542
NC_030851.1	35800000	19	1.74063
NC_030851.1	35900000	33	2.65167
NC_030851.1	36000000	38	3.22015
NC_030851.1	36100000	35	4.19443
NC_030851.1	36200000	40	3.12814
NC_030851.1	36300000	56	3.43011
NC_030851.1	36400000	51	3.73301
NC_030851.1	36500000	82	2.82848
NC_030851.1	36600000	100	3.46019
NC_030851.1	36700000	75	2.80995
NC_030851.1	36800000	84	2.92372
NC_030851.1	36900000	52	2.72714
NC_030851.1	37000000	41	3.65109
NC_030851.1	37100000	18	2.52252
NC_030851.1	37200000	64	3.01338
NC_030851.1	37300000	35	3.30716
NC_030851.1	37400000	8	1.942
NC_030851.1	37500000	16	1.33051
NC_030851.1	37600000	73	3.47162
NC_030851.1	37700000	53	2.10419
NC_030851.1	37800000	26	2.63812
NC_030851.1	37900000	46	2.55059
NC_030851.1	38000000	53	3.12639
NC_030851.1	38100000	57	2.99122
NC_030851.1	38200000	47	3.2126
NC_030851.1	38300000	82	3.19302
NC_030851.1	38400000	49	3.32369
NC_030851.1	38500000	54	2.86355
NC_030851.1	38600000	72	3.61738
NC_030851.1	38700000	48	2.60118
NC_030851.1	38800000	26	2.18991
NC_030851.1	38900000	80	2.84091
NC_030851.1	39000000	92	3.94455
NC_030851.1	39100000	87	3.56764
NC_030851.1	39200000	85	2.91887
NC_030851.1	39300000	93	2.82196
NC_030851.1	39400000	134	3.44783
NC_030851.1	39500000	73	3.02527
NC_030851.1	39600000	82	2.82404
NC_030851.1	39700000	62	3.10982
NC_030851.1	39800000	125	3.37828
NC_030851.1	39900000	81	2.79269
NC_030851.1	40000000	91	3.18775
NC_030851.1	40100000	84	3.01199
NC_030851.1	40200000	84	2.35577
NC_030851.1	40300000	25	2.96232
NC_030851.1	40400000	43	2.64688
NC_030851.1	40500000	75	2.37292
NC_030851.1	40600000	43	2.62452
NC_030851.1	40700000	87	2.73204
NC_030851.1	40800000	79	2.93976
NC_030851.1	40900000	63	2.71916
NC_030851.1	41000000	85	3.02783
NC_030851.1	41100000	85	2.4842
NC_030851.1	41200000	35	2.358
NC_030852.1	0	16	2.99316
NC_030852.1	100000	47	3.94617
NC_030852.1	200000	124	3.86392
NC_030852.1	300000	43	3.12929
NC_030852.1	400000	36	3.97846
NC_030852.1	500000	75	3.26466
NC_030852.1	600000	78	3.28781
NC_030852.1	700000	108	2.58533
NC_030852.1	800000	104	2.66887
NC_030852.1	900000	71	3.33772
NC_030852.1	1000000	26	2.29873
NC_030852.1	1100000	83	3.01432
NC_030852.1	1200000	79	3.09872
NC_030852.1	1300000	45	2.93859
NC_030852.1	1400000	62	2.50629
NC_030852.1	1500000	82	2.71731
NC_030852.1	1600000	111	2.97261
NC_030852.1	1700000	98	2.72971
NC_030852.1	1800000	80	2.39005
NC_030852.1	1900000	24	2.80267
NC_030852.1	2000000	45	2.12325
NC_030852.1	2100000	101	3.18906
NC_030852.1	2200000	36	2.44662
NC_030852.1	2300000	64	3.31116
NC_030852.1	2400000	54	3.62774
NC_030852.1	2500000	23	3.20094
NC_030852.1	2600000	42	3.44291
NC_030852.1	2700000	69	3.46747
NC_030852.1	2800000	92	3.23246
NC_030852.1	2900000	39	2.9462
NC_030852.1	3000000	42	3.43838
NC_030852.1	3100000	12	1.58866
NC_030852.1	3200000	33	2.65162
NC_030852.1	3300000	45	3.2385
NC_030852.1	3400000	0	nan
NC_030852.1	3500000	18	1.831
NC_030852.1	3600000	22	3.43695
NC_030852.1	3700000	44	3.86955
NC_030852.1	3800000	7	2.16795
NC_030852.1	3900000	31	3.02172
NC_030852.1	4000000	23	2.38252
NC_030852.1	4100000	56	2.7811
NC_030852.1	4200000	14	2.85179
NC_030852.1	4300000	202	3.86747
NC_030852.1	4400000	60	3.7198
NC_030852.1	4500000	5	2.33868
NC_030852.1	4600000	7	2.16795
NC_030852.1	4700000	34	3.15673
NC_030852.1	4800000	72	2.09728
NC_030852.1	4900000	45	3.28141
NC_030852.1	5000000	43	2.90912
NC_030852.1	5100000	28	3.12438
NC_030852.1	5200000	22	3.02002
NC_030852.1	5300000	16	2.23675
NC_030852.1	5400000	33	2.94233
NC_030852.1	5500000	26	2.55927
NC_030852.1	5600000	15	1.94488
NC_030852.1	5700000	42	2.26229
NC_030852.1	5800000	22	3.45648
NC_030852.1	5900000	11	3.24078
NC_030852.1	6000000	40	3.12059
NC_030852.1	6100000	129	2.67069
NC_030852.1	6200000	56	2.5283
NC_030852.1	6300000	35	2.45116
NC_030852.1	6400000	36	2.97539
NC_030852.1	6500000	10	1.37876
NC_030852.1	6600000	136	3.03984
NC_030852.1	6700000	22	3.18407
NC_030852.1	6800000	30	3.53628
NC_030852.1	6900000	27	2.77126
NC_030852.1	7000000	14	2.81741
NC_030852.1	7100000	38	3.4098
NC_030852.1	7200000	37	2.68614
NC_030852.1	7300000	9	2.80319
NC_030852.1	7400000	122	1.86085
NC_030852.1	7500000	96	3.63785
NC_030852.1	7600000	19	2.42611
NC_030852.1	7700000	20	2.14752
NC_030852.1	7800000	49	3.78841
NC_030852.1	7900000	30	2.29504
NC_030852.1	8000000	38	2.37975
NC_030852.1	8100000	66	2.3927
NC_030852.1	8200000	100	2.41044
NC_030852.1	8300000	18	1.59374
NC_030852.1	8400000	23	1.64519
NC_030852.1	8500000	107	2.54018
NC_030852.1	8600000	49	1.91709
NC_030852.1	8700000	23	3.29858
NC_030852.1	8800000	42	2.31816
NC_030852.1	8900000	97	2.56282
NC_030852.1	9000000	92	2.90308
NC_030852.1	9100000	40	1.64214
NC_030852.1	9200000	90	2.49666
NC_030852.1	9300000	87	2.52449
NC_030852.1	9400000	12	1.70992
NC_030852.1	9500000	18	1.18755
NC_030852.1	9600000	70	2.84406
NC_030852.1	9700000	141	2.99296
NC_030852.1	9800000	82	3.07752
NC_030852.1	9900000	22	1.31092
NC_030852.1	10000000	22	2.66847
NC_030852.1	10100000	55	3.30461
NC_030852.1	10200000	64	2.90793
NC_030852.1	10300000	109	3.23844
NC_030852.1	10400000	32	2.98036
NC_030852.1	10500000	28	2.33173
NC_030852.1	10600000	90	2.22411
NC_030852.1	10700000	98	2.16798
NC_030852.1	10800000	71	3.04589
NC_030852.1	10900000	67	2.34625
NC_030852.1	11000000	53	2.2693
NC_030852.1	11100000	84	3.14898
NC_030852.1	11200000	32	2.02591
NC_030852.1	11300000	151	2.52264
NC_030852.1	11400000	164	2.55306
NC_030852.1	11500000	137	3.20577
NC_030852.1	11600000	15	2.88499
NC_030852.1	11700000	11	2.11177
NC_030852.1	11800000	4	2.49811
NC_030852.1	11900000	41	3.79254
NC_030852.1	12000000	67	2.68278
NC_030852.1	12100000	71	3.78138
NC_030852.1	12200000	118	3.61837
NC_030852.1	12300000	61	2.33048
NC_030852.1	12400000	76	2.3909
NC_030852.1	12500000	85	1.66263
NC_030852.1	12600000	114	2.3894
NC_030852.1	12700000	21	2.73228
NC_030852.1	12800000	81	3.1869
NC_030852.1	12900000	52	2.82313
NC_030852.1	13000000	33	3.02513
NC_030852.1	13100000	24	2.41049
NC_030852.1	13200000	96	3.49867
NC_030852.1	13300000	52	2.44645
NC_030852.1	13400000	109	3.16371
NC_030852.1	13500000	99	3.43398
NC_030852.1	13600000	62	3.40523
NC_030852.1	13700000	0	nan
NC_030852.1	13800000	229	3.71201
NC_030852.1	13900000	47	2.06742
NC_030852.1	14000000	134	2.86561
NC_030852.1	14100000	223	2.94392
NC_030852.1	14200000	144	3.16071
NC_030852.1	14300000	146	3.09612
NC_030852.1	14400000	71	3.1624
NC_030852.1	14500000	85	3.04376
NC_030852.1	14600000	158	2.88936
NC_030852.1	14700000	126	2.56315
NC_030852.1	14800000	56	2.75011
NC_030852.1	14900000	101	2.74822
NC_030852.1	15000000	119	2.08072
NC_030852.1	15100000	47	2.48002
NC_030852.1	15200000	39	2.10754
NC_030852.1	15300000	93	2.00142
NC_030852.1	15400000	58	1.59674
NC_030852.1	15500000	42	2.77195
NC_030852.1	15600000	61	2.46468
NC_030852.1	15700000	71	2.58868
NC_030852.1	15800000	51	2.40416
NC_030852.1	15900000	111	2.55771
NC_030852.1	16000000	57	2.37057
NC_030852.1	16100000	38	2.388
NC_030852.1	16200000	42	2.49136
NC_030852.1	16300000	64	2.34696
NC_030852.1	16400000	148	2.69571
NC_030852.1	16500000	35	3.43136
NC_030852.1	16600000	53	2.41287
NC_030852.1	16700000	36	3.24485
NC_030852.1	16800000	17	3.64585
NC_030852.1	16900000	86	2.10018
NC_030852.1	17000000	8	2.71145
NC_030852.1	17100000	49	3.21232
NC_030852.1	17200000	115	2.97285
NC_030852.1	17300000	59	2.69187
NC_030852.1	17400000	99	2.70591
NC_030852.1	17500000	46	2.57247
NC_030852.1	17600000	94	3.20922
NC_030852.1	17700000	138	2.42392
NC_030852.1	17800000	48	1.72269
NC_030852.1	17900000	81	2.3326
NC_030852.1	18000000	12	1.22535
NC_030852.1	18100000	146	3.21244
NC_030852.1	18200000	69	3.18226
NC_030852.1	18300000	28	3.52791
NC_030852.1	18400000	54	2.2878
NC_030852.1	18500000	118	3.28121
NC_030852.1	18600000	30	1.32353
NC_030852.1	18700000	27	1.3797
NC_030852.1	18800000	12	1.82756
NC_030852.1	18900000	6	2.5274
NC_030852.1	19000000	4	1.55485
NC_030852.1	19100000	35	2.18681
NC_030852.1	19200000	95	1.72698
NC_030852.1	19300000	32	2.60637
NC_030852.1	19400000	56	2.48397
NC_030852.1	19500000	176	3.76699
NC_030852.1	19600000	68	3.04832
NC_030852.1	19700000	121	3.43045
NC_030852.1	19800000	100	3.34951
NC_030852.1	19900000	30	2.93341
NC_030852.1	20000000	49	0.730573
NC_030852.1	20100000	49	3.06124
NC_030852.1	20200000	142	3.85176
NC_030852.1	20300000	54	2.9923
NC_030852.1	20400000	89	2.84076
NC_030852.1	20500000	135	2.74657
NC_030852.1	20600000	40	2.5626
NC_030852.1	20700000	90	3.38599
NC_030852.1	20800000	55	3.79591
NC_030852.1	20900000	78	2.85664
NC_030852.1	21000000	36	3.43371
NC_030852.1	21100000	41	3.1981
NC_030852.1	21200000	62	3.25399
NC_030852.1	21300000	60	3.29955
NC_030852.1	21400000	29	3.51494
NC_030852.1	21500000	22	2.88107
NC_030852.1	21600000	63	2.91231
NC_030852.1	21700000	45	2.78631
NC_030852.1	21800000	25	2.80521
NC_030852.1	21900000	39	3.33765
NC_030852.1	22000000	37	1.56654
NC_030852.1	22100000	7	1.35471
NC_030852.1	22200000	32	3.67266
NC_030852.1	22300000	73	2.24348
NC_030852.1	22400000	34	3.17519
NC_030852.1	22500000	61	3.08034
NC_030852.1	22600000	77	2.76945
NC_030852.1	22700000	37	1.7172
NC_030852.1	22800000	11	2.90687
NC_030852.1	22900000	48	1.45723
NC_030852.1	23000000	16	1.69457
NC_030852.1	23100000	36	3.0128
NC_030852.1	23200000	48	3.379
NC_030852.1	23300000	29	3.60068
NC_030852.1	23400000	40	2.56971
NC_030852.1	23500000	25	3.1944
NC_030852.1	23600000	56	2.56074
NC_030852.1	23700000	59	2.23294
NC_030852.1	23800000	18	2.8617
NC_030852.1	23900000	106	3.70946
NC_030852.1	24000000	11	3.35416
NC_030852.1	24100000	104	3.57998
NC_030852.1	24200000	105	2.3777
NC_030852.1	24300000	62	3.08629
NC_030852.1	24400000	93	3.81593
NC_030852.1	24500000	30	1.92516
NC_030852.1	24600000	87	3.13868
NC_030852.1	24700000	103	3.98303
NC_030852.1	24800000	62	3.39249
NC_030852.1	24900000	84	3.417
NC_030852.1	25000000	68	2.83746
NC_030852.1	25100000	57	3.60876
NC_030852.1	25200000	51	3.27962
NC_030852.1	25300000	76	2.76621
NC_030852.1	25400000	81	3.40539
NC_030852.1	25500000	49	3.15215
NC_030852.1	25600000	97	3.21106
NC_030852.1	25700000	80	3.24878
NC_030852.1	25800000	63	3.28509
NC_030852.1	25900000	83	3.26505
NC_030852.1	26000000	36	2.9369
NC_030852.1	26100000	65	3.38138
NC_030852.1	26200000	32	2.69769
NC_030852.1	26300000	57	2.62655
NC_030852.1	26400000	70	3.48525
NC_030852.1	26500000	91	3.10348
NC_030852.1	26600000	87	3.19616
NC_030852.1	26700000	93	3.38263
NC_030852.1	26800000	104	2.74792
NC_030852.1	26900000	91	3.2983
NC_030852.1	27000000	70	3.2506
NC_030852.1	27100000	94	3.85487
NC_030852.1	27200000	84	3.64457
NC_030852.1	27300000	136	3.16349
NC_030852.1	27400000	95	2.9369
NC_030852.1	27500000	91	3.38975
NC_030852.1	27600000	133	2.91332
NC_030852.1	27700000	128	2.86424
NC_030852.1	27800000	116	3.46147
NC_030852.1	27900000	81	3.60278
NC_030852.1	28000000	25	3.50117
NC_030852.1	28100000	52	3.56963
NC_030852.1	28200000	70	3.7498
NC_030852.1	28300000	28	2.39989
NC_030852.1	28400000	95	3.35975
NC_030852.1	28500000	13	2.92924
NC_030852.1	28600000	35	3.42161
NC_030852.1	28700000	93	3.69099
NC_030852.1	28800000	54	2.37781
NC_030852.1	28900000	71	3.57045
NC_030852.1	29000000	59	3.46295
NC_030852.1	29100000	70	3.04149
NC_030852.1	29200000	40	3.6303
NC_030852.1	29300000	113	3.32966
NC_030852.1	29400000	89	3.88277
NC_030852.1	29500000	73	3.59811
NC_030852.1	29600000	66	3.52555
NC_030852.1	29700000	100	3.91583
NC_030852.1	29800000	76	3.33531
NC_030852.1	29900000	54	3.4695
NC_030852.1	30000000	99	3.93599
NC_030852.1	30100000	89	3.40931
NC_030852.1	30200000	106	3.24386
NC_030852.1	30300000	82	2.98243
NC_030852.1	30400000	39	2.70331
NC_030852.1	30500000	79	2.45624
NC_030852.1	30600000	73	2.89453
NC_030852.1	30700000	84	2.98934
NC_030852.1	30800000	78	3.15151
NC_030852.1	30900000	65	3.08538
NC_030852.1	31000000	47	3.81375
NC_030852.1	31100000	52	3.25471
NC_030852.1	31200000	58	2.91524
NC_030852.1	31300000	49	2.997
NC_030852.1	31400000	47	3.19347
NC_030852.1	31500000	102	2.84326
NC_030852.1	31600000	48	3.14261
NC_030852.1	31700000	75	3.19747
NC_030852.1	31800000	67	3.03945
NC_030852.1	31900000	71	2.92982
NC_030852.1	32000000	146	3.18853
NC_030852.1	32100000	87	2.78884
NC_030852.1	32200000	46	2.94754
NC_030852.1	32300000	69	2.99009
NC_030852.1	32400000	81	2.50185
NC_030852.1	32500000	99	2.44297
NC_030852.1	32600000	70	3.25857
NC_030852.1	32700000	68	1.43147
NC_030852.1	32800000	49	2.59236
NC_030852.1	32900000	65	2.48008
NC_030852.1	33000000	73	3.30387
NC_030852.1	33100000	47	2.30618
NC_030852.1	33200000	70	2.4781
NC_030852.1	33300000	58	2.88335
NC_030852.1	33400000	96	2.68737
NC_030852.1	33500000	59	2.09372
NC_030852.1	33600000	80	2.74818
NC_030852.1	33700000	50	2.70656
NC_030852.1	33800000	63	3.42397
NC_030852.1	33900000	76	2.91764
NC_030852.1	34000000	79	2.92889
NC_030852.1	34100000	52	3.33564
NC_030852.1	34200000	104	3.0451
NC_030852.1	34300000	48	2.12323
NC_030852.1	34400000	49	2.86068
NC_030852.1	34500000	74	2.93512
NC_030852.1	34600000	72	3.23521
NC_030852.1	34700000	26	2.91849
NC_030852.1	34800000	84	2.91592
NC_030852.1	34900000	106	3.39671
NC_030852.1	35000000	62	2.83806
NC_030852.1	35100000	110	3.53151
NC_030852.1	35200000	51	2.58494
NC_030852.1	35300000	128	3.15868
NC_030852.1	35400000	85	2.85404
NC_030852.1	35500000	64	2.67966
NC_030852.1	35600000	74	2.57768
NC_030852.1	35700000	75	3.28614
NC_030852.1	35800000	89	3.08483
NC_030852.1	35900000	74	2.12366
NC_030852.1	36000000	60	3.02392
NC_030852.1	36100000	78	3.89535
NC_030852.1	36200000	116	2.76756
NC_030852.1	36300000	25	3.03424
NC_030853.1	0	120	3.77171
NC_030853.1	100000	80	1.9873
NC_030853.1	200000	226	3.34088
NC_030853.1	300000	80	3.60667
NC_030853.1	400000	116	3.20743
NC_030853.1	500000	74	3.10005
NC_030853.1	600000	91	3.06009
NC_030853.1	700000	82	3.30855
NC_030853.1	800000	91	3.2618
NC_030853.1	900000	136	3.10496
NC_030853.1	1000000	52	3.44676
NC_030853.1	1100000	88	3.31667
NC_030853.1	1200000	121	3.4384
NC_030853.1	1300000	116	3.50697
NC_030853.1	1400000	45	2.71901
NC_030853.1	1500000	68	3.55698
NC_030853.1	1600000	86	3.09632
NC_030853.1	1700000	38	3.12276
NC_030853.1	1800000	193	3.67376
NC_030853.1	1900000	28	2.8614
NC_030853.1	2000000	27	1.285
NC_030853.1	2100000	105	3.37246
NC_030853.1	2200000	78	3.13934
NC_030853.1	2300000	143	3.33512
NC_030853.1	2400000	113	3.52905
NC_030853.1	2500000	32	2.87509
NC_030853.1	2600000	48	3.59571
NC_030853.1	2700000	108	2.9981
NC_030853.1	2800000	72	3.39166
NC_030853.1	2900000	28	3.33394
NC_030853.1	3000000	72	3.50223
NC_030853.1	3100000	22	3.31599
NC_030853.1	3200000	63	3.31857
NC_030853.1	3300000	50	2.63209
NC_030853.1	3400000	9	1.74061
NC_030853.1	3500000	18	3.20264
NC_030853.1	3600000	54	3.07674
NC_030853.1	3700000	25	2.92056
NC_030853.1	3800000	51	2.56012
NC_030853.1	3900000	85	2.55485
NC_030853.1	4000000	38	2.44769
NC_030853.1	4100000	65	3.10224
NC_030853.1	4200000	148	2.67142
NC_030853.1	4300000	35	2.75202
NC_030853.1	4400000	30	2.88803
NC_030853.1	4500000	86	1.88924
NC_030853.1	4600000	58	2.70922
NC_030853.1	4700000	163	1.8358
NC_030853.1	4800000	50	2.87623
NC_030853.1	4900000	108	2.18308
NC_030853.1	5000000	42	2.10253
NC_030853.1	5100000	53	1.70393
NC_030853.1	5200000	47	2.88923
NC_030853.1	5300000	176	2.69387
NC_030853.1	5400000	50	2.85586
NC_030853.1	5500000	51	3.02565
NC_030853.1	5600000	63	3.1617
NC_030853.1	5700000	48	2.68128
NC_030853.1	5800000	144	1.51183
NC_030853.1	5900000	80	2.33455
NC_030853.1	6000000	37	2.8116
NC_030853.1	6100000	40	2.07043
NC_030853.1	6200000	106	3.67812
NC_030853.1	6300000	114	2.58179
NC_030853.1	6400000	30	2.5747
NC_030853.1	6500000	83	2.78614
NC_030853.1	6600000	120	3.46689
NC_030853.1	6700000	74	3.60181
NC_030853.1	6800000	50	2.50688
NC_030853.1	6900000	28	1.82338
NC_030853.1	7000000	91	3.15974
NC_030853.1	7100000	96	2.32517
NC_030853.1	7200000	41	2.22978
NC_030853.1	7300000	199	2.27824
NC_030853.1	7400000	39	2.91689
NC_030853.1	7500000	97	2.485
NC_030853.1	7600000	56	1.68972
NC_030853.1	7700000	194	3.18011
NC_030853.1	7800000	172	3.41003
NC_030853.1	7900000	44	3.64276
NC_030853.1	8000000	85	1.86624
NC_030853.1	8100000	50	3.10381
NC_030853.1	8200000	174	3.26615
NC_030853.1	8300000	64	3.36837
NC_030853.1	8400000	46	2.1097
NC_030853.1	8500000	129	2.56102
NC_030853.1	8600000	47	3.44441
NC_030853.1	8700000	89	3.73565
NC_030853.1	8800000	114	3.58359
NC_030853.1	8900000	87	3.48591
NC_030853.1	9000000	28	3.03452
NC_030853.1	9100000	130	3.52304
NC_030853.1	9200000	56	2.64224
NC_030853.1	9300000	78	3.47864
NC_030853.1	9400000	91	2.11575
NC_030853.1	9500000	171	2.76848
NC_030853.1	9600000	161	3.81865
NC_030853.1	9700000	138	3.53865
NC_030853.1	9800000	108	3.4518
NC_030853.1	9900000	37	3.44662
NC_030853.1	10000000	76	2.5593
NC_030853.1	10100000	125	3.41022
NC_030853.1	10200000	88	2.45649
NC_030853.1	10300000	111	3.05401
NC_030853.1	10400000	53	3.01965
NC_030853.1	10500000	17	2.21513
NC_030853.1	10600000	107	3.24493
NC_030853.1	10700000	29	3.0838
NC_030853.1	10800000	28	2.34417
NC_030853.1	10900000	70	2.77518
NC_030853.1	11000000	99	2.32332
NC_030853.1	11100000	110	3.25006
NC_030853.1	11200000	56	2.60332
NC_030853.1	11300000	29	2.04201
NC_030853.1	11400000	43	3.10639
NC_030853.1	11500000	80	2.60566
NC_030853.1	11600000	126	3.31791
NC_030853.1	11700000	70	3.60715
NC_030853.1	11800000	111	3.40853
NC_030853.1	11900000	2	2.09897
NC_030853.1	12000000	67	3.53132
NC_030853.1	12100000	123	3.60453
NC_030853.1	12200000	53	3.52004
NC_030853.1	12300000	40	3.30804
NC_030853.1	12400000	55	2.32954
NC_030853.1	12500000	33	2.77019
NC_030853.1	12600000	54	3.16335
NC_030853.1	12700000	73	2.97876
NC_030853.1	12800000	163	2.98985
NC_030853.1	12900000	99	3.16012
NC_030853.1	13000000	29	3.32464
NC_030853.1	13100000	103	1.68324
NC_030853.1	13200000	62	3.44667
NC_030853.1	13300000	64	2.04347
NC_030853.1	13400000	152	2.43735
NC_030853.1	13500000	86	2.35198
NC_030853.1	13600000	106	2.48755
NC_030853.1	13700000	88	2.784
NC_030853.1	13800000	161	2.94409
NC_030853.1	13900000	87	2.61644
NC_030853.1	14000000	54	3.10477
NC_030853.1	14100000	39	3.21849
NC_030853.1	14200000	78	3.41578
NC_030853.1	14300000	0	nan
NC_030853.1	14400000	39	2.71794
NC_030853.1	14500000	20	2.72004
NC_030853.1	14600000	32	2.38163
NC_030853.1	14700000	23	2.74294
NC_030853.1	14800000	12	1.34875
NC_030853.1	14900000	43	2.92308
NC_030853.1	15000000	93	2.8593
NC_030853.1	15100000	100	3.2997
NC_030853.1	15200000	84	3.80244
NC_030853.1	15300000	61	3.11152
NC_030853.1	15400000	44	3.74782
NC_030853.1	15500000	15	2.53073
NC_030853.1	15600000	71	2.38608
NC_030853.1	15700000	84	3.77742
NC_030853.1	15800000	10	2.14984
NC_030853.1	15900000	33	2.87127
NC_030853.1	16000000	62	3.0693
NC_030853.1	16100000	34	3.0444
NC_030853.1	16200000	50	3.50367
NC_030853.1	16300000	99	3.13535
NC_030853.1	16400000	44	2.61248
NC_030853.1	16500000	67	3.14927
NC_030853.1	16600000	43	3.0744
NC_030853.1	16700000	32	3.27272
NC_030853.1	16800000	34	3.07172
NC_030853.1	16900000	33	3.14321
NC_030853.1	17000000	54	1.83976
NC_030853.1	17100000	60	2.82426
NC_030853.1	17200000	14	3.06207
NC_030853.1	17300000	67	3.09691
NC_030853.1	17400000	47	2.3197
NC_030853.1	17500000	75	3.46169
NC_030853.1	17600000	31	2.92696
NC_030853.1	17700000	31	2.54171
NC_030853.1	17800000	72	3.56393
NC_030853.1	17900000	37	2.86439
NC_030853.1	18000000	22	3.09791
NC_030853.1	18100000	86	3.58661
NC_030853.1	18200000	32	1.97722
NC_030853.1	18300000	26	3.39263
NC_030853.1	18400000	59	2.66988
NC_030853.1	18500000	34	3.10327
NC_030853.1	18600000	28	2.47352
NC_030853.1	18700000	20	2.30746
NC_030853.1	18800000	56	4.02185
NC_030853.1	18900000	21	2.77585
NC_030853.1	19000000	88	2.73237
NC_030853.1	19100000	42	3.57967
NC_030853.1	19200000	54	3.16451
NC_030853.1	19300000	31	2.26398
NC_030853.1	19400000	71	2.7092
NC_030853.1	19500000	49	3.72809
NC_030853.1	19600000	24	3.362
NC_030853.1	19700000	24	2.4238
NC_030853.1	19800000	17	2.84056
NC_030853.1	19900000	42	3.02021
NC_030853.1	20000000	58	2.695
NC_030853.1	20100000	43	2.23176
NC_030853.1	20200000	16	3.69589
NC_030853.1	20300000	17	3.37696
NC_030853.1	20400000	116	2.15719
NC_030853.1	20500000	58	3.23499
NC_030853.1	20600000	89	3.18576
NC_030853.1	20700000	69	3.08354
NC_030853.1	20800000	47	2.20713
NC_030853.1	20900000	79	2.47477
NC_030853.1	21000000	27	2.41544
NC_030853.1	21100000	87	2.8115
NC_030853.1	21200000	42	2.90213
NC_030853.1	21300000	131	2.9606
NC_030853.1	21400000	37	3.6429
NC_030853.1	21500000	30	3.21272
NC_030853.1	21600000	31	1.89442
NC_030853.1	21700000	31	3.51558
NC_030853.1	21800000	109	3.39259
NC_030853.1	21900000	88	3.27713
NC_030853.1	22000000	62	3.63027
NC_030853.1	22100000	80	3.27503
NC_030853.1	22200000	112	3.41054
NC_030853.1	22300000	76	3.35855
NC_030853.1	22400000	75	3.54768
NC_030853.1	22500000	113	3.50255
NC_030853.1	22600000	90	3.40861
NC_030853.1	22700000	57	2.93296
NC_030853.1	22800000	46	2.55342
NC_030853.1	22900000	58	3.17294
NC_030853.1	23000000	53	2.84721
NC_030853.1	23100000	70	3.34584
NC_030853.1	23200000	28	3.38178
NC_030853.1	23300000	47	2.93102
NC_030853.1	23400000	56	3.03036
NC_030853.1	23500000	95	2.68515
NC_030853.1	23600000	113	3.36668
NC_030853.1	23700000	69	2.40842
NC_030853.1	23800000	126	2.81974
NC_030853.1	23900000	72	3.57432
NC_030853.1	24000000	76	2.98184
NC_030853.1	24100000	164	3.92782
NC_030853.1	24200000	50	3.18322
NC_030853.1	24300000	59	3.21158
NC_030853.1	24400000	115	3.27538
NC_030853.1	24500000	50	2.74136
NC_030853.1	24600000	67	3.3912
NC_030853.1	24700000	62	2.91282
NC_030853.1	24800000	54	3.15005
NC_030853.1	24900000	74	3.45085
NC_030853.1	25000000	47	3.44578
NC_030853.1	25100000	88	3.51568
NC_030853.1	25200000	103	2.96345
NC_030853.1	25300000	61	3.39508
NC_030853.1	25400000	108	2.75415
NC_030853.1	25500000	99	3.42069
NC_030853.1	25600000	89	2.57271
NC_030853.1	25700000	58	2.79106
NC_030853.1	25800000	47	3.18685
NC_030853.1	25900000	70	2.64823
NC_030853.1	26000000	104	2.92364
NC_030853.1	26100000	60	2.26985
NC_030853.1	26200000	77	2.36165
NC_030853.1	26300000	50	2.93435
NC_030853.1	26400000	59	3.18366
NC_030853.1	26500000	37	2.38827
NC_030853.1	26600000	33	3.34994
NC_030853.1	26700000	61	3.61775
NC_030853.1	26800000	57	3.54184
NC_030853.1	26900000	134	3.6385
NC_030853.1	27000000	54	2.64539
NC_030853.1	27100000	70	3.33297
NC_030853.1	27200000	101	3.5612
NC_030853.1	27300000	52	2.70032
NC_030853.1	27400000	78	3.7189
NC_030853.1	27500000	66	3.09184
NC_030853.1	27600000	54	3.34538
NC_030853.1	27700000	32	3.2228
NC_030853.1	27800000	72	3.52529
NC_030853.1	27900000	38	3.94538
NC_030853.1	28000000	63	3.00817
NC_030853.1	28100000	85	3.19298
NC_030853.1	28200000	87	2.75794
NC_030853.1	28300000	75	2.80405
NC_030853.1	28400000	51	2.19268
NC_030853.1	28500000	77	2.985
NC_030853.1	28600000	118	3.63346
NC_030853.1	28700000	32	3.93497
NC_030853.1	28800000	43	3.25842
NC_030853.1	28900000	64	3.30534
NC_030853.1	29000000	60	3.04681
NC_030853.1	29100000	93	2.97301
NC_030853.1	29200000	48	2.94338
NC_030853.1	29300000	91	3.78496
NC_030853.1	29400000	65	3.8953
NC_030853.1	29500000	110	3.3981
NC_030853.1	29600000	85	3.7202
NC_030853.1	29700000	88	3.45562
NC_030853.1	29800000	97	3.41836
NC_030853.1	29900000	89	2.96665
NC_030853.1	30000000	140	3.34236
NC_030853.1	30100000	85	3.26165
NC_030853.1	30200000	35	2.61639
NC_030853.1	30300000	57	3.45494
NC_030853.1	30400000	56	2.83244
NC_030853.1	30500000	70	3.49119
NC_030853.1	30600000	84	3.08048
NC_030853.1	30700000	96	3.37546
NC_030853.1	30800000	86	3.13922
NC_030853.1	30900000	105	3.17228
NC_030853.1	31000000	49	3.09743
NC_030853.1	31100000	66	3.3004
NC_030853.1	31200000	64	2.96929
NC_030853.1	31300000	82	3.18311
NC_030853.1	31400000	58	3.37395
NC_030853.1	31500000	76	3.27835
NC_030853.1	31600000	120	2.88758
NC_030853.1	31700000	87	2.66714
NC_030853.1	31800000	93	3.18584
NC_030853.1	31900000	0	nan
NC_030854.1	0	46	2.41044
NC_030854.1	100000	93	2.65452
NC_030854.1	200000	114	3.1081
NC_030854.1	300000	86	2.76851
NC_030854.1	400000	125	3.53098
NC_030854.1	500000	88	3.6038
NC_030854.1	600000	50	2.55029
NC_030854.1	700000	81	2.9241
NC_030854.1	800000	143	2.67917
NC_030854.1	900000	86	2.85668
NC_030854.1	1000000	63	2.60058
NC_030854.1	1100000	101	3.33608
NC_030854.1	1200000	118	3.22413
NC_030854.1	1300000	119	2.15714
NC_030854.1	1400000	107	2.87246
NC_030854.1	1500000	58	2.85364
NC_030854.1	1600000	63	3.15652
NC_030854.1	1700000	84	3.31445
NC_030854.1	1800000	85	3.533
NC_030854.1	1900000	87	3.18772
NC_030854.1	2000000	78	3.20584
NC_030854.1	2100000	69	3.17196
NC_030854.1	2200000	85	2.43145
NC_030854.1	2300000	82	3.64472
NC_030854.1	2400000	98	2.97631
NC_030854.1	2500000	82	3.4591
NC_030854.1	2600000	94	3.44852
NC_030854.1	2700000	45	2.95161
NC_030854.1	2800000	92	3.87482
NC_030854.1	2900000	75	2.56278
NC_030854.1	3000000	89	2.34947
NC_030854.1	3100000	87	2.81156
NC_030854.1	3200000	46	2.60371
NC_030854.1	3300000	28	2.76797
NC_030854.1	3400000	56	2.55667
NC_030854.1	3500000	59	2.85145
NC_030854.1	3600000	82	2.83255
NC_030854.1	3700000	35	2.10374
NC_030854.1	3800000	24	1.54779
NC_030854.1	3900000	13	-0.054738
NC_030854.1	4000000	65	3.33321
NC_030854.1	4100000	91	2.43206
NC_030854.1	4200000	77	3.56008
NC_030854.1	4300000	74	3.30435
NC_030854.1	4400000	60	2.64927
NC_030854.1	4500000	97	2.82979
NC_030854.1	4600000	51	2.99509
NC_030854.1	4700000	52	2.8662
NC_030854.1	4800000	8	2.17691
NC_030854.1	4900000	13	1.74751
NC_030854.1	5000000	26	2.67952
NC_030854.1	5100000	55	1.97793
NC_030854.1	5200000	32	3.13582
NC_030854.1	5300000	29	1.79674
NC_030854.1	5400000	17	3.16173
NC_030854.1	5500000	21	3.24284
NC_030854.1	5600000	43	2.95986
NC_030854.1	5700000	25	2.72159
NC_030854.1	5800000	20	2.39429
NC_030854.1	5900000	45	3.3056
NC_030854.1	6000000	56	3.15158
NC_030854.1	6100000	58	3.45255
NC_030854.1	6200000	66	2.68786
NC_030854.1	6300000	54	3.0553
NC_030854.1	6400000	106	3.09455
NC_030854.1	6500000	37	2.45988
NC_030854.1	6600000	30	2.44159
NC_030854.1	6700000	21	2.72263
NC_030854.1	6800000	28	3.77679
NC_030854.1	6900000	26	2.73849
NC_030854.1	7000000	6	3.22434
NC_030854.1	7100000	83	2.5645
NC_030854.1	7200000	120	3.18996
NC_030854.1	7300000	61	1.42272
NC_030854.1	7400000	127	3.16563
NC_030854.1	7500000	146	3.08785
NC_030854.1	7600000	110	2.75623
NC_030854.1	7700000	39	3.65793
NC_030854.1	7800000	54	2.90301
NC_030854.1	7900000	44	2.45336
NC_030854.1	8000000	21	1.22118
NC_030854.1	8100000	47	3.07164
NC_030854.1	8200000	67	2.0561
NC_030854.1	8300000	48	2.26214
NC_030854.1	8400000	40	2.80431
NC_030854.1	8500000	52	2.07104
NC_030854.1	8600000	96	2.50394
NC_030854.1	8700000	127	2.63907
NC_030854.1	8800000	57	2.02847
NC_030854.1	8900000	41	3.03749
NC_030854.1	9000000	58	3.09598
NC_030854.1	9100000	37	3.36132
NC_030854.1	9200000	72	3.55673
NC_030854.1	9300000	27	2.65713
NC_030854.1	9400000	41	2.74173
NC_030854.1	9500000	16	1.9832
NC_030854.1	9600000	74	2.2426
NC_030854.1	9700000	149	2.875
NC_030854.1	9800000	54	3.52541
NC_030854.1	9900000	121	3.61788
NC_030854.1	10000000	78	3.49856
NC_030854.1	10100000	12	2.61106
NC_030854.1	10200000	50	3.05872
NC_030854.1	10300000	0	nan
NC_030854.1	10400000	54	2.1688
NC_030854.1	10500000	75	2.95825
NC_030854.1	10600000	72	3.38648
NC_030854.1	10700000	61	2.24515
NC_030854.1	10800000	49	2.68553
NC_030854.1	10900000	36	2.95074
NC_030854.1	11000000	113	2.20959
NC_030854.1	11100000	61	2.69149
NC_030854.1	11200000	142	2.01281
NC_030854.1	11300000	90	2.50558
NC_030854.1	11400000	6	1.41645
NC_030854.1	11500000	60	2.34535
NC_030854.1	11600000	66	2.4879
NC_030854.1	11700000	48	2.17298
NC_030854.1	11800000	112	2.48551
NC_030854.1	11900000	42	1.59839
NC_030854.1	12000000	28	2.52491
NC_030854.1	12100000	75	2.51941
NC_030854.1	12200000	100	2.49577
NC_030854.1	12300000	66	3.20537
NC_030854.1	12400000	78	3.04703
NC_030854.1	12500000	23	2.62752
NC_030854.1	12600000	82	3.38887
NC_030854.1	12700000	79	2.98684
NC_030854.1	12800000	74	2.80562
NC_030854.1	12900000	63	3.26577
NC_030854.1	13000000	18	2.07538
NC_030854.1	13100000	46	2.3572
NC_030854.1	13200000	111	2.69998
NC_030854.1	13300000	98	3.20236
NC_030854.1	13400000	29	2.49948
NC_030854.1	13500000	39	3.23451
NC_030854.1	13600000	51	3.51161
NC_030854.1	13700000	55	2.21617
NC_030854.1	13800000	42	3.19399
NC_030854.1	13900000	62	3.14648
NC_030854.1	14000000	85	2.80167
NC_030854.1	14100000	79	3.39257
NC_030854.1	14200000	35	3.33239
NC_030854.1	14300000	71	2.56162
NC_030854.1	14400000	31	2.77767
NC_030854.1	14500000	81	2.41724
NC_030854.1	14600000	108	2.7278
NC_030854.1	14700000	71	2.394
NC_030854.1	14800000	38	2.20389
NC_030854.1	14900000	62	2.30965
NC_030854.1	15000000	65	2.70859
NC_030854.1	15100000	21	1.4876
NC_030854.1	15200000	15	1.75213
NC_030854.1	15300000	14	1.97466
NC_030854.1	15400000	84	2.72481
NC_030854.1	15500000	93	1.52537
NC_030854.1	15600000	115	1.94625
NC_030854.1	15700000	42	1.39801
NC_030854.1	15800000	62	2.21756
NC_030854.1	15900000	201	1.76035
NC_030854.1	16000000	114	1.68121
NC_030854.1	16100000	105	1.63907
NC_030854.1	16200000	82	1.04732
NC_030854.1	16300000	45	2.28567
NC_030854.1	16400000	13	2.84709
NC_030854.1	16500000	95	2.72845
NC_030854.1	16600000	151	2.60233
NC_030854.1	16700000	91	1.80575
NC_030854.1	16800000	66	1.71938
NC_030854.1	16900000	53	2.26833
NC_030854.1	17000000	110	2.31391
NC_030854.1	17100000	49	2.64901
NC_030854.1	17200000	57	2.84565
NC_030854.1	17300000	87	2.55181
NC_030854.1	17400000	27	2.19683
NC_030854.1	17500000	58	2.47169
NC_030854.1	17600000	91	2.66006
NC_030854.1	17700000	92	3.22756
NC_030854.1	17800000	25	2.85168
NC_030854.1	17900000	64	2.72206
NC_030854.1	18000000	90	2.41101
NC_030854.1	18100000	133	2.38143
NC_030854.1	18200000	26	3.378
NC_030854.1	18300000	126	3.47255
NC_030854.1	18400000	100	3.45173
NC_030854.1	18500000	61	2.86278
NC_030854.1	18600000	40	2.63247
NC_030854.1	18700000	88	2.57567
NC_030854.1	18800000	37	1.74237
NC_030854.1	18900000	58	0.904242
NC_030854.1	19000000	70	1.28623
NC_030854.1	19100000	91	2.52718
NC_030854.1	19200000	55	2.32013
NC_030854.1	19300000	35	1.83946
NC_030854.1	19400000	121	1.91103
NC_030854.1	19500000	74	2.42619
NC_030854.1	19600000	78	1.9537
NC_030854.1	19700000	105	2.1376
NC_030854.1	19800000	3	0.60267
NC_030854.1	19900000	65	2.62239
NC_030854.1	20000000	71	2.58247
NC_030854.1	20100000	86	2.96868
NC_030854.1	20200000	110	2.61788
NC_030854.1	20300000	114	1.91769
NC_030854.1	20400000	219	2.73314
NC_030854.1	20500000	38	2.29606
NC_030854.1	20600000	60	2.34189
NC_030854.1	20700000	94	2.51411
NC_030854.1	20800000	145	3.124
NC_030854.1	20900000	44	2.74029
NC_030854.1	21000000	53	3.08439
NC_030854.1	21100000	117	3.76396
NC_030854.1	21200000	50	3.10025
NC_030854.1	21300000	39	2.94459
NC_030854.1	21400000	76	2.69941
NC_030854.1	21500000	34	1.14577
NC_030854.1	21600000	59	2.59004
NC_030854.1	21700000	70	2.46176
NC_030854.1	21800000	28	2.79917
NC_030854.1	21900000	43	2.76147
NC_030854.1	22000000	19	3.00041
NC_030854.1	22100000	33	3.52289
NC_030854.1	22200000	27	2.92639
NC_030854.1	22300000	12	3.14293
NC_030854.1	22400000	30	2.40422
NC_030854.1	22500000	35	3.05812
NC_030854.1	22600000	67	2.65635
NC_030854.1	22700000	35	1.56522
NC_030854.1	22800000	51	2.49984
NC_030854.1	22900000	42	1.68411
NC_030854.1	23000000	36	3.15459
NC_030854.1	23100000	30	2.45342
NC_030854.1	23200000	33	3.28405
NC_030854.1	23300000	66	2.09181
NC_030854.1	23400000	72	2.80641
NC_030854.1	23500000	63	2.64958
NC_030854.1	23600000	86	1.61059
NC_030854.1	23700000	46	1.83948
NC_030854.1	23800000	48	2.80947
NC_030854.1	23900000	60	3.43209
NC_030854.1	24000000	6	2.15383
NC_030854.1	24100000	50	2.85774
NC_030854.1	24200000	32	2.8282
NC_030854.1	24300000	26	2.48628
NC_030854.1	24400000	55	2.859
NC_030854.1	24500000	14	2.49658
NC_030854.1	24600000	58	3.14908
NC_030854.1	24700000	62	3.77481
NC_030854.1	24800000	5	2.92312
NC_030854.1	24900000	20	2.24876
NC_030854.1	25000000	0	nan
NC_030854.1	25100000	40	2.8327
NC_030854.1	25200000	45	1.31622
NC_030854.1	25300000	45	2.84034
NC_030854.1	25400000	19	2.70439
NC_030854.1	25500000	37	3.23554
NC_030854.1	25600000	32	2.83672
NC_030854.1	25700000	0	nan
NC_030854.1	25800000	17	2.47934
NC_030854.1	25900000	16	2.11113
NC_030854.1	26000000	59	3.12374
NC_030854.1	26100000	45	3.03519
NC_030854.1	26200000	34	3.42466
NC_030854.1	26300000	34	3.19359
NC_030854.1	26400000	30	3.53696
NC_030854.1	26500000	98	2.93723
NC_030854.1	26600000	14	1.35119
NC_030854.1	26700000	16	1.73201
NC_030854.1	26800000	2	1.08592
NC_030854.1	26900000	33	1.67946
NC_030854.1	27000000	100	2.77935
NC_030854.1	27100000	83	3.45311
NC_030854.1	27200000	62	2.35058
NC_030854.1	27300000	39	2.81836
NC_030854.1	27400000	34	2.28784
NC_030854.1	27500000	84	3.539
NC_030854.1	27600000	61	3.11213
NC_030854.1	27700000	62	3.21174
NC_030854.1	27800000	12	2.1069
NC_030854.1	27900000	16	3.10287
NC_030854.1	28000000	46	2.73426
NC_030854.1	28100000	58	3.12222
NC_030854.1	28200000	39	1.57907
NC_030854.1	28300000	66	2.93146
NC_030854.1	28400000	24	1.48081
NC_030854.1	28500000	24	2.39972
NC_030854.1	28600000	50	2.92865
NC_030854.1	28700000	50	2.76423
NC_030854.1	28800000	64	2.36241
NC_030854.1	28900000	112	3.16504
NC_030854.1	29000000	16	2.74031
NC_030854.1	29100000	24	1.35278
NC_030854.1	29200000	87	3.0352
NC_030854.1	29300000	37	3.0006
NC_030854.1	29400000	87	3.45579
NC_030854.1	29500000	144	2.71858
NC_030854.1	29600000	150	3.15567
NC_030854.1	29700000	55	2.29446
NC_030854.1	29800000	85	3.15469
NC_030854.1	29900000	108	3.47328
NC_030854.1	30000000	74	3.55602
NC_030854.1	30100000	105	3.34191
NC_030854.1	30200000	52	3.03564
NC_030854.1	30300000	32	3.3471
NC_030854.1	30400000	112	3.39834
NC_030854.1	30500000	68	3.37694
NC_030854.1	30600000	64	3.63773
NC_030854.1	30700000	59	2.75714
NC_030854.1	30800000	71	3.32369
NC_030854.1	30900000	33	3.23177
NC_030854.1	31000000	49	2.05317
NC_030854.1	31100000	50	2.77447
NC_030854.1	31200000	25	2.10567
NC_030854.1	31300000	46	3.30821
NC_030854.1	31400000	89	3.66111
NC_030854.1	31500000	8	3.0352
NC_030854.1	31600000	29	2.53322
NC_030854.1	31700000	24	2.02724
NC_030854.1	31800000	86	3.27138
NC_030854.1	31900000	82	2.43704
NC_030854.1	32000000	76	3.38202
NC_030854.1	32100000	75	3.29688
NC_030854.1	32200000	71	3.47689
NC_030854.1	32300000	48	2.81609
NC_030854.1	32400000	117	3.13149
NC_030854.1	32500000	77	2.40008
NC_030854.1	32600000	32	3.68098
NC_030854.1	32700000	34	3.48556
NC_030854.1	32800000	18	0.841275
NC_030854.1	32900000	24	2.42398
NC_030854.1	33000000	50	3.67399
NC_030854.1	33100000	75	3.22224
NC_030854.1	33200000	34	2.61944
NC_030854.1	33300000	87	2.97622
NC_030854.1	33400000	31	3.3398
NC_030854.1	33500000	67	3.1566
NC_030854.1	33600000	68	3.2526
NC_030854.1	33700000	119	3.39234
NC_030854.1	33800000	96	2.8211
NC_030854.1	33900000	54	3.23376
NC_030854.1	34000000	43	3.28936
NC_030854.1	34100000	27	3.54974
NC_030854.1	34200000	67	2.93602
NC_030854.1	34300000	83	3.12714
NC_030854.1	34400000	57	3.2976
NC_030854.1	34500000	50	3.40982
NC_030854.1	34600000	102	3.24393
NC_030854.1	34700000	58	3.88807
NC_030854.1	34800000	113	3.55188
NC_030854.1	34900000	97	3.22904
NC_030854.1	35000000	64	3.01289
NC_030854.1	35100000	73	3.75407
NC_030854.1	35200000	16	1.30372
NC_030854.1	35300000	54	3.27682
NC_030854.1	35400000	83	3.29898
NC_030854.1	35500000	44	2.44805
NC_030854.1	35600000	63	3.04062
NC_030854.1	35700000	103	3.02625
NC_030854.1	35800000	106	4.29008
NC_030854.1	35900000	63	3.7142
NC_030854.1	36000000	103	3.48691
NC_030854.1	36100000	134	3.35694
NC_030854.1	36200000	37	2.45579
NC_030854.1	36300000	154	3.97547
NC_030854.1	36400000	40	3.41098
NC_030854.1	36500000	99	3.39761
NC_030854.1	36600000	70	3.68135
NC_030854.1	36700000	77	3.15048
NC_030854.1	36800000	93	2.9577
NC_030854.1	36900000	117	3.0486
NC_030854.1	37000000	135	2.83065
NC_030854.1	37100000	81	2.69568
NC_030854.1	37200000	121	3.0873
NC_030854.1	37300000	58	3.39059
NC_030854.1	37400000	35	2.64415
NC_030854.1	37500000	65	2.37319
NC_030854.1	37600000	84	3.36944
NC_030854.1	37700000	158	3.01701
NC_030854.1	37800000	123	3.86558
NC_030854.1	37900000	90	3.77149
NC_030854.1	38000000	86	3.14393
NC_030854.1	38100000	152	2.74901
NC_030854.1	38200000	146	3.09257
NC_030854.1	38300000	96	3.26782
NC_030854.1	38400000	91	2.9761
NC_030854.1	38500000	160	2.97592
NC_030854.1	38600000	133	3.98117
NC_030854.1	38700000	117	3.5183
NC_030854.1	38800000	108	2.77315
NC_030854.1	38900000	82	3.42622
NC_030854.1	39000000	115	3.08574
NC_030854.1	39100000	110	3.53474
NC_030854.1	39200000	45	3.07196
NC_030854.1	39300000	40	2.82777
NC_030855.1	0	213	3.68282
NC_030855.1	100000	23	3.58002
NC_030855.1	200000	47	2.43122
NC_030855.1	300000	101	2.52896
NC_030855.1	400000	119	3.22762
NC_030855.1	500000	72	2.97308
NC_030855.1	600000	74	2.5994
NC_030855.1	700000	76	3.05894
NC_030855.1	800000	55	3.66864
NC_030855.1	900000	19	1.82243
NC_030855.1	1000000	31	2.90904
NC_030855.1	1100000	33	3.54579
NC_030855.1	1200000	78	3.31724
NC_030855.1	1300000	91	3.07646
NC_030855.1	1400000	98	3.00532
NC_030855.1	1500000	64	3.52696
NC_030855.1	1600000	64	3.91606
NC_030855.1	1700000	52	4.01041
NC_030855.1	1800000	113	3.13366
NC_030855.1	1900000	117	3.25784
NC_030855.1	2000000	43	2.52198
NC_030855.1	2100000	106	3.18592
NC_030855.1	2200000	77	2.85374
NC_030855.1	2300000	41	2.82101
NC_030855.1	2400000	42	2.61617
NC_030855.1	2500000	50	3.03309
NC_030855.1	2600000	41	2.08793
NC_030855.1	2700000	46	3.07331
NC_030855.1	2800000	78	2.91786
NC_030855.1	2900000	47	3.31574
NC_030855.1	3000000	35	3.10096
NC_030855.1	3100000	50	3.67266
NC_030855.1	3200000	10	2.89379
NC_030855.1	3300000	74	2.84829
NC_030855.1	3400000	41	3.33335
NC_030855.1	3500000	108	3.77974
NC_030855.1	3600000	64	3.52542
NC_030855.1	3700000	50	3.00594
NC_030855.1	3800000	61	3.88539
NC_030855.1	3900000	4	1.97296
NC_030855.1	4000000	17	3.57758
NC_030855.1	4100000	52	2.47827
NC_030855.1	4200000	55	3.63628
NC_030855.1	4300000	51	3.01492
NC_030855.1	4400000	69	3.46818
NC_030855.1	4500000	26	2.36113
NC_030855.1	4600000	64	2.5351
NC_030855.1	4700000	34	3.1401
NC_030855.1	4800000	59	2.98988
NC_030855.1	4900000	44	2.22817
NC_030855.1	5000000	48	2.87276
NC_030855.1	5100000	64	3.59751
NC_030855.1	5200000	26	2.20621
NC_030855.1	5300000	15	2.77459
NC_030855.1	5400000	27	2.97826
NC_030855.1	5500000	57	2.78813
NC_030855.1	5600000	89	2.44616
NC_030855.1	5700000	18	0.944411
NC_030855.1	5800000	82	2.32816
NC_030855.1	5900000	114	3.2783
NC_030855.1	6000000	54	2.46568
NC_030855.1	6100000	93	2.09795
NC_030855.1	6200000	15	2.07577
NC_030855.1	6300000	41	3.24226
NC_030855.1	6400000	91	3.09873
NC_030855.1	6500000	69	2.26381
NC_030855.1	6600000	42	2.6561
NC_030855.1	6700000	68	2.93355
NC_030855.1	6800000	92	3.2248
NC_030855.1	6900000	63	2.36751
NC_030855.1	7000000	22	3.05989
NC_030855.1	7100000	19	2.2718
NC_030855.1	7200000	58	2.64067
NC_030855.1	7300000	11	1.56646
NC_030855.1	7400000	19	2.55166
NC_030855.1	7500000	24	2.33414
NC_030855.1	7600000	15	1.61469
NC_030855.1	7700000	63	1.90104
NC_030855.1	7800000	60	2.48483
NC_030855.1	7900000	30	2.87641
NC_030855.1	8000000	31	2.05272
NC_030855.1	8100000	141	2.56668
NC_030855.1	8200000	35	2.53527
NC_030855.1	8300000	73	3.2274
NC_030855.1	8400000	86	2.87392
NC_030855.1	8500000	57	2.87969
NC_030855.1	8600000	75	2.99907
NC_030855.1	8700000	72	3.14833
NC_030855.1	8800000	24	1.08655
NC_030855.1	8900000	93	2.44555
NC_030855.1	9000000	79	2.48601
NC_030855.1	9100000	66	3.26343
NC_030855.1	9200000	43	3.29453
NC_030855.1	9300000	150	3.44044
NC_030855.1	9400000	110	3.10405
NC_030855.1	9500000	109	3.21851
NC_030855.1	9600000	131	3.33357
NC_030855.1	9700000	169	3.50161
NC_030855.1	9800000	61	2.85519
NC_030855.1	9900000	68	3.30242
NC_030855.1	10000000	16	2.54262
NC_030855.1	10100000	28	2.72975
NC_030855.1	10200000	39	2.54274
NC_030855.1	10300000	34	1.81098
NC_030855.1	10400000	15	3.1947
NC_030855.1	10500000	13	1.71826
NC_030855.1	10600000	98	2.77624
NC_030855.1	10700000	164	2.91985
NC_030855.1	10800000	80	2.43152
NC_030855.1	10900000	36	2.88363
NC_030855.1	11000000	28	2.44367
NC_030855.1	11100000	34	3.60758
NC_030855.1	11200000	49	3.31618
NC_030855.1	11300000	73	3.4892
NC_030855.1	11400000	12	2.36241
NC_030855.1	11500000	53	2.89979
NC_030855.1	11600000	101	3.34609
NC_030855.1	11700000	9	3.67033
NC_030855.1	11800000	85	2.57628
NC_030855.1	11900000	105	2.46661
NC_030855.1	12000000	47	1.87718
NC_030855.1	12100000	82	2.63191
NC_030855.1	12200000	154	2.04421
NC_030855.1	12300000	47	3.08382
NC_030855.1	12400000	38	3.33448
NC_030855.1	12500000	39	2.28845
NC_030855.1	12600000	82	3.58051
NC_030855.1	12700000	14	2.93629
NC_030855.1	12800000	62	2.41254
NC_030855.1	12900000	171	3.01266
NC_030855.1	13000000	18	2.28419
NC_030855.1	13100000	62	2.27119
NC_030855.1	13200000	20	1.16343
NC_030855.1	13300000	52	1.10926
[truncated: 1,366 more rows]
