# Supplementary material for: Wild or Introduced? Investigating the Genetic Landscape of Cacao Populations in South America
Source: Ecol Evol. 2025 Jul 22;15(7):e71746. doi: 10.1002/ece3.71746 (PMC12283127; doi:10.1002/ece3.71746)
Supplement: Supplementary file 1 — Appendix S1: Output files for nucleotide diversity (π) and Tajima’s D analyses, providing detailed metrics for population‐level genetic variation across all samples. Appendix S2: Output files for expected heterozygosity (He), observed heterozygosity (Ho), and fixation index (F), summarizing genetic diversity and inbreeding coefficients across the sampled populations. Appendix S3: Principal Component Analysis (PCA) outputs, including loadings and coordinates for all individuals sampled, highlighting population structure and genetic clustering patterns. Appendix S4: Pairwise FST output files, detailing genetic differentiation metrics between sampled populations, reflecting gene flow and isolation patterns. Appendix S5: STRUCTURE analysis outputs, detailing ancestry proportions and admixture patterns for K values ranging from 1 to 8. Here are included the output files for each run and replicate, a summary of likelihood values for all tested conditions, and a graph illustrating the variation in likelihoods as K ranges from 1 to 8. These results provide insights into population genetic structure and the extent of admixture among groups. Table S1: Traceable matchings between the sample names used in this study and the clone designations reported by Motamayor et al. (2008), providing a clear reference for sample identity and origin. * = Not sampled in Motamayor et al. (2008), but sample coming from the same collection and the same region (see Bartley 2005). [file ECE3-15-e71746-s001.zip › Supplementary Materials/Appendix_S1/Tajima_D/amelonado_group_tajimas_d.Tajima.D]

CHROM	BIN_START	N_SNPS	TajimaD
NC_030850.1	0	80	2.84982
NC_030850.1	100000	123	3.06693
NC_030850.1	200000	233	2.7256
NC_030850.1	300000	229	2.77439
NC_030850.1	400000	192	2.97387
NC_030850.1	500000	144	2.95033
NC_030850.1	600000	222	2.92046
NC_030850.1	700000	242	2.90131
NC_030850.1	800000	208	2.74271
NC_030850.1	900000	147	2.71512
NC_030850.1	1000000	155	3.01115
NC_030850.1	1100000	80	3.06132
NC_030850.1	1200000	138	2.85128
NC_030850.1	1300000	137	3.09428
NC_030850.1	1400000	123	2.83927
NC_030850.1	1500000	61	2.51017
NC_030850.1	1600000	61	2.62389
NC_030850.1	1700000	155	2.70382
NC_030850.1	1800000	126	3.0053
NC_030850.1	1900000	83	2.82976
NC_030850.1	2000000	111	2.71804
NC_030850.1	2100000	148	2.82989
NC_030850.1	2200000	82	2.95804
NC_030850.1	2300000	165	2.84811
NC_030850.1	2400000	124	2.82608
NC_030850.1	2500000	71	3.00064
NC_030850.1	2600000	85	2.93128
NC_030850.1	2700000	106	2.74743
NC_030850.1	2800000	118	2.89879
NC_030850.1	2900000	118	2.92171
NC_030850.1	3000000	126	2.90066
NC_030850.1	3100000	106	3.04842
NC_030850.1	3200000	117	2.87981
NC_030850.1	3300000	158	2.9208
NC_030850.1	3400000	80	2.90681
NC_030850.1	3500000	105	2.86718
NC_030850.1	3600000	131	2.92873
NC_030850.1	3700000	86	2.9989
NC_030850.1	3800000	81	2.95839
NC_030850.1	3900000	74	2.96498
NC_030850.1	4000000	110	2.93644
NC_030850.1	4100000	133	2.93422
NC_030850.1	4200000	106	2.71012
NC_030850.1	4300000	33	2.92842
NC_030850.1	4400000	111	2.66666
NC_030850.1	4500000	136	2.79452
NC_030850.1	4600000	129	2.82281
NC_030850.1	4700000	55	2.50599
NC_030850.1	4800000	56	2.68791
NC_030850.1	4900000	68	2.69336
NC_030850.1	5000000	115	2.78876
NC_030850.1	5100000	86	2.49788
NC_030850.1	5200000	62	2.72486
NC_030850.1	5300000	148	2.71712
NC_030850.1	5400000	96	2.77743
NC_030850.1	5500000	101	2.60511
NC_030850.1	5600000	97	2.60134
NC_030850.1	5700000	104	2.93407
NC_030850.1	5800000	110	2.35426
NC_030850.1	5900000	65	2.80004
NC_030850.1	6000000	88	2.88917
NC_030850.1	6100000	100	2.85498
NC_030850.1	6200000	77	2.62017
NC_030850.1	6300000	70	2.92453
NC_030850.1	6400000	69	2.83294
NC_030850.1	6500000	44	2.23206
NC_030850.1	6600000	133	2.58924
NC_030850.1	6700000	122	2.39987
NC_030850.1	6800000	120	2.80846
NC_030850.1	6900000	16	2.67567
NC_030850.1	7000000	118	2.40657
NC_030850.1	7100000	47	2.78878
NC_030850.1	7200000	83	2.84727
NC_030850.1	7300000	96	2.70259
NC_030850.1	7400000	98	2.58608
NC_030850.1	7500000	77	2.88143
NC_030850.1	7600000	65	2.58344
NC_030850.1	7700000	52	1.8647
NC_030850.1	7800000	65	2.6646
NC_030850.1	7900000	178	3.01739
NC_030850.1	8000000	79	2.80126
NC_030850.1	8100000	70	2.64622
NC_030850.1	8200000	153	2.91768
NC_030850.1	8300000	53	2.81411
NC_030850.1	8400000	50	2.72169
NC_030850.1	8500000	153	2.96721
NC_030850.1	8600000	143	2.65513
NC_030850.1	8700000	94	2.90403
NC_030850.1	8800000	37	2.99892
NC_030850.1	8900000	76	2.91497
NC_030850.1	9000000	57	2.48302
NC_030850.1	9100000	54	2.87845
NC_030850.1	9200000	66	2.78071
NC_030850.1	9300000	72	2.76936
NC_030850.1	9400000	69	2.67349
NC_030850.1	9500000	36	3.0614
NC_030850.1	9600000	42	2.64661
NC_030850.1	9700000	94	2.91533
NC_030850.1	9800000	128	2.84657
NC_030850.1	9900000	93	2.93187
NC_030850.1	10000000	108	2.64188
NC_030850.1	10100000	84	2.89007
NC_030850.1	10200000	44	2.99211
NC_030850.1	10300000	16	2.61774
NC_030850.1	10400000	45	2.76572
NC_030850.1	10500000	15	2.90492
NC_030850.1	10600000	98	2.79163
NC_030850.1	10700000	152	2.93463
NC_030850.1	10800000	50	2.85103
NC_030850.1	10900000	83	2.87053
NC_030850.1	11000000	16	2.59334
NC_030850.1	11100000	89	2.97099
NC_030850.1	11200000	36	2.95248
NC_030850.1	11300000	30	2.23263
NC_030850.1	11400000	22	2.52284
NC_030850.1	11500000	14	2.63737
NC_030850.1	11600000	94	3.04327
NC_030850.1	11700000	64	2.44972
NC_030850.1	11800000	46	2.56623
NC_030850.1	11900000	77	2.79359
NC_030850.1	12000000	20	2.61749
NC_030850.1	12100000	63	2.82099
NC_030850.1	12200000	107	3.06714
NC_030850.1	12300000	48	2.81107
NC_030850.1	12400000	49	2.2298
NC_030850.1	12500000	35	2.42166
NC_030850.1	12600000	20	2.45842
NC_030850.1	12700000	22	2.35162
NC_030850.1	12800000	15	2.3198
NC_030850.1	12900000	127	2.84829
NC_030850.1	13000000	63	3.03949
NC_030850.1	13100000	59	2.70335
NC_030850.1	13200000	6	1.3253
NC_030850.1	13300000	52	3.03292
NC_030850.1	13400000	36	2.94127
NC_030850.1	13500000	82	2.68639
NC_030850.1	13600000	37	2.90975
NC_030850.1	13700000	99	2.66265
NC_030850.1	13800000	42	2.09717
NC_030850.1	13900000	7	1.64977
NC_030850.1	14000000	133	2.78245
NC_030850.1	14100000	79	2.64885
NC_030850.1	14200000	29	2.87537
NC_030850.1	14300000	8	1.82047
NC_030850.1	14400000	28	3.04498
NC_030850.1	14500000	27	2.71328
NC_030850.1	14600000	63	2.78041
NC_030850.1	14700000	43	2.69101
NC_030850.1	14800000	9	2.40934
NC_030850.1	14900000	106	2.23337
NC_030850.1	15000000	91	2.94817
NC_030850.1	15100000	99	2.87076
NC_030850.1	15200000	51	2.68195
NC_030850.1	15300000	29	2.08804
NC_030850.1	15400000	35	2.03135
NC_030850.1	15500000	75	2.62939
NC_030850.1	15600000	6	2.55726
NC_030850.1	15700000	15	2.6463
NC_030850.1	15800000	0	nan
NC_030850.1	15900000	10	1.7181
NC_030850.1	16000000	16	2.29806
NC_030850.1	16100000	51	2.81795
NC_030850.1	16200000	61	2.79856
NC_030850.1	16300000	34	2.61902
NC_030850.1	16400000	40	3.05186
NC_030850.1	16500000	1	0.601833
NC_030850.1	16600000	30	2.88654
NC_030850.1	16700000	74	2.82059
NC_030850.1	16800000	78	2.64692
NC_030850.1	16900000	24	2.84653
NC_030850.1	17000000	77	2.58479
NC_030850.1	17100000	46	2.62198
NC_030850.1	17200000	24	1.67029
NC_030850.1	17300000	15	2.30907
NC_030850.1	17400000	37	2.89861
NC_030850.1	17500000	35	2.22945
NC_030850.1	17600000	26	2.32433
NC_030850.1	17700000	21	2.98875
NC_030850.1	17800000	45	2.33102
NC_030850.1	17900000	10	2.1024
NC_030850.1	18000000	10	1.87552
NC_030850.1	18100000	18	2.07664
NC_030850.1	18200000	13	1.46524
NC_030850.1	18300000	13	2.86261
NC_030850.1	18400000	4	2.18999
NC_030850.1	18500000	12	2.63186
NC_030850.1	18600000	4	0.838542
NC_030850.1	18700000	24	2.04089
NC_030850.1	18800000	52	2.93538
NC_030850.1	18900000	2	0.0453846
NC_030850.1	19000000	21	2.78007
NC_030850.1	19100000	36	1.5897
NC_030850.1	19200000	1	1.50811
NC_030850.1	19300000	51	2.69455
NC_030850.1	19400000	40	2.9134
NC_030850.1	19500000	15	1.40713
NC_030850.1	19600000	12	2.695
NC_030850.1	19700000	32	2.36752
NC_030850.1	19800000	2	1.93304
NC_030850.1	19900000	9	-0.304244
NC_030850.1	20000000	0	nan
NC_030850.1	20100000	22	2.77121
NC_030850.1	20200000	3	-0.355302
NC_030850.1	20300000	13	2.50974
NC_030850.1	20400000	9	2.10064
NC_030850.1	20500000	12	2.695
NC_030850.1	20600000	8	2.08094
NC_030850.1	20700000	0	nan
NC_030850.1	20800000	4	2.34668
NC_030850.1	20900000	61	3.05241
NC_030850.1	21000000	0	nan
NC_030850.1	21100000	9	1.67329
NC_030850.1	21200000	45	2.81597
NC_030850.1	21300000	7	1.47325
NC_030850.1	21400000	2	-0.680638
NC_030850.1	21500000	1	1.50811
NC_030850.1	21600000	32	2.48783
NC_030850.1	21700000	3	2.18079
NC_030850.1	21800000	1	1.50811
NC_030850.1	21900000	15	1.40119
NC_030850.1	22000000	18	2.95295
NC_030850.1	22100000	12	1.72747
NC_030850.1	22200000	12	1.49336
NC_030850.1	22300000	2	0.900478
NC_030850.1	22400000	0	nan
NC_030850.1	22500000	0	nan
NC_030850.1	22600000	44	2.72489
NC_030850.1	22700000	2	1.35223
NC_030850.1	22800000	7	0.873483
NC_030850.1	22900000	0	nan
NC_030850.1	23000000	10	2.1024
NC_030850.1	23100000	55	2.82493
NC_030850.1	23200000	14	2.85408
NC_030850.1	23300000	7	2.00181
NC_030850.1	23400000	4	1.71992
NC_030850.1	23500000	11	2.58689
NC_030850.1	23600000	5	1.2565
NC_030850.1	23700000	20	2.97788
NC_030850.1	23800000	6	2.55726
NC_030850.1	23900000	20	1.13826
NC_030850.1	24000000	8	1.76615
NC_030850.1	24100000	14	2.85408
NC_030850.1	24200000	7	2.16811
NC_030850.1	24300000	32	2.49147
NC_030850.1	24400000	1	1.50811
NC_030850.1	24500000	0	nan
NC_030850.1	24600000	20	1.48661
NC_030850.1	24700000	0	nan
NC_030850.1	24800000	4	2.34668
NC_030850.1	24900000	30	2.66231
NC_030850.1	25000000	3	2.18079
NC_030850.1	25100000	23	3.00796
NC_030850.1	25200000	66	2.81147
NC_030850.1	25300000	9	1.26338
NC_030850.1	25400000	68	2.86162
NC_030850.1	25500000	25	2.45927
NC_030850.1	25600000	28	2.88553
NC_030850.1	25700000	7	2.12091
NC_030850.1	25800000	7	0.564322
NC_030850.1	25900000	32	2.85573
NC_030850.1	26000000	24	2.18808
NC_030850.1	26100000	0	nan
NC_030850.1	26200000	23	3.00796
NC_030850.1	26300000	98	3.04227
NC_030850.1	26400000	57	2.87466
NC_030850.1	26500000	45	2.91666
NC_030850.1	26600000	108	2.72905
NC_030850.1	26700000	28	2.44455
NC_030850.1	26800000	125	2.89191
NC_030850.1	26900000	53	2.93309
NC_030850.1	27000000	12	1.32098
NC_030850.1	27100000	0	nan
NC_030850.1	27200000	46	3.00218
NC_030850.1	27300000	67	2.78228
NC_030850.1	27400000	35	2.5617
NC_030850.1	27500000	12	2.83708
NC_030850.1	27600000	12	2.10965
NC_030850.1	27700000	38	2.71006
NC_030850.1	27800000	69	2.84985
NC_030850.1	27900000	18	2.95295
NC_030850.1	28000000	64	2.75265
NC_030850.1	28100000	60	3.01521
NC_030850.1	28200000	0	nan
NC_030850.1	28300000	15	2.78854
NC_030850.1	28400000	17	1.89981
NC_030850.1	28500000	54	2.68599
NC_030850.1	28600000	11	2.03656
NC_030850.1	28700000	95	2.60292
NC_030850.1	28800000	105	2.83581
NC_030850.1	28900000	104	2.58862
NC_030850.1	29000000	48	2.65032
NC_030850.1	29100000	63	2.52379
NC_030850.1	29200000	77	3.00001
NC_030850.1	29300000	134	2.6272
NC_030850.1	29400000	55	2.69116
NC_030850.1	29500000	72	2.74544
NC_030850.1	29600000	62	2.25057
NC_030850.1	29700000	96	2.97917
NC_030850.1	29800000	60	2.68951
NC_030850.1	29900000	61	2.46042
NC_030850.1	30000000	116	2.87161
NC_030850.1	30100000	118	2.76499
NC_030850.1	30200000	107	2.87295
NC_030850.1	30300000	57	2.49597
NC_030850.1	30400000	131	2.89363
NC_030850.1	30500000	68	3.05342
NC_030850.1	30600000	92	2.92683
NC_030850.1	30700000	143	2.99332
NC_030850.1	30800000	112	2.66638
NC_030850.1	30900000	44	2.71974
NC_030850.1	31000000	89	2.42146
NC_030850.1	31100000	94	3.01734
NC_030850.1	31200000	100	2.88586
NC_030850.1	31300000	138	2.79604
NC_030850.1	31400000	83	2.44864
NC_030850.1	31500000	71	2.29705
NC_030850.1	31600000	130	2.93898
NC_030850.1	31700000	117	2.91274
NC_030850.1	31800000	124	2.7979
NC_030850.1	31900000	100	2.8811
NC_030850.1	32000000	107	2.99489
NC_030850.1	32100000	46	2.86826
NC_030850.1	32200000	77	2.79691
NC_030850.1	32300000	109	2.84414
NC_030850.1	32400000	84	2.78243
NC_030850.1	32500000	137	2.77805
NC_030850.1	32600000	163	3.07
NC_030850.1	32700000	134	2.8388
NC_030850.1	32800000	111	2.72772
NC_030850.1	32900000	122	2.75764
NC_030850.1	33000000	105	2.96075
NC_030850.1	33100000	91	2.74102
NC_030850.1	33200000	71	2.8153
NC_030850.1	33300000	54	2.89684
NC_030850.1	33400000	103	2.86611
NC_030850.1	33500000	112	2.98426
NC_030850.1	33600000	87	2.8985
NC_030850.1	33700000	100	2.86737
NC_030850.1	33800000	89	2.73209
NC_030850.1	33900000	96	2.7668
NC_030850.1	34000000	90	2.87836
NC_030850.1	34100000	167	2.78081
NC_030850.1	34200000	128	2.94802
NC_030850.1	34300000	170	2.82279
NC_030850.1	34400000	114	2.66479
NC_030850.1	34500000	153	2.87226
NC_030850.1	34600000	127	2.94964
NC_030850.1	34700000	151	2.58197
NC_030850.1	34800000	109	2.74666
NC_030850.1	34900000	99	2.76927
NC_030850.1	35000000	132	2.79818
NC_030850.1	35100000	72	2.48106
NC_030850.1	35200000	85	2.58276
NC_030850.1	35300000	67	2.92203
NC_030850.1	35400000	131	2.9959
NC_030850.1	35500000	212	2.94561
NC_030850.1	35600000	141	2.82755
NC_030850.1	35700000	100	2.55997
NC_030850.1	35800000	104	2.79337
NC_030850.1	35900000	186	2.87663
NC_030850.1	36000000	92	3.00735
NC_030850.1	36100000	197	2.77051
NC_030850.1	36200000	174	2.7684
NC_030850.1	36300000	112	2.90607
NC_030850.1	36400000	53	2.54962
NC_030850.1	36500000	143	2.50735
NC_030850.1	36600000	149	2.89519
NC_030850.1	36700000	160	3.0889
NC_030850.1	36800000	147	3.04903
NC_030850.1	36900000	180	2.83357
NC_030850.1	37000000	182	2.76273
NC_030850.1	37100000	166	2.9564
NC_030850.1	37200000	78	3.07063
NC_030850.1	37300000	9	1.7603
NC_030851.1	0	89	2.70481
NC_030851.1	100000	217	2.99135
NC_030851.1	200000	247	2.92967
NC_030851.1	300000	103	2.83779
NC_030851.1	400000	89	2.83994
NC_030851.1	500000	128	2.71234
NC_030851.1	600000	176	2.73293
NC_030851.1	700000	243	2.91113
NC_030851.1	800000	262	2.85236
NC_030851.1	900000	157	2.65978
NC_030851.1	1000000	100	2.32234
NC_030851.1	1100000	54	2.17899
NC_030851.1	1200000	142	2.69086
NC_030851.1	1300000	91	2.60063
NC_030851.1	1400000	42	2.31424
NC_030851.1	1500000	86	2.41065
NC_030851.1	1600000	155	2.78197
NC_030851.1	1700000	186	2.60342
NC_030851.1	1800000	73	2.35884
NC_030851.1	1900000	111	2.51103
NC_030851.1	2000000	186	2.63563
NC_030851.1	2100000	86	2.39789
NC_030851.1	2200000	188	2.75907
NC_030851.1	2300000	81	2.50947
NC_030851.1	2400000	155	2.77674
NC_030851.1	2500000	218	2.69931
NC_030851.1	2600000	181	2.82658
NC_030851.1	2700000	120	2.77207
NC_030851.1	2800000	84	2.71183
NC_030851.1	2900000	137	2.7842
NC_030851.1	3000000	95	2.77688
NC_030851.1	3100000	172	2.67887
NC_030851.1	3200000	119	2.62074
NC_030851.1	3300000	164	2.89828
NC_030851.1	3400000	208	2.81688
NC_030851.1	3500000	164	2.51001
NC_030851.1	3600000	125	2.61258
NC_030851.1	3700000	177	2.70852
NC_030851.1	3800000	120	2.57104
NC_030851.1	3900000	118	2.77861
NC_030851.1	4000000	130	2.69499
NC_030851.1	4100000	125	2.68996
NC_030851.1	4200000	117	2.74721
NC_030851.1	4300000	85	2.47932
NC_030851.1	4400000	105	2.94423
NC_030851.1	4500000	58	2.56056
NC_030851.1	4600000	159	2.8496
NC_030851.1	4700000	70	2.67441
NC_030851.1	4800000	66	2.97811
NC_030851.1	4900000	69	3.09028
NC_030851.1	5000000	13	2.56487
NC_030851.1	5100000	113	2.95268
NC_030851.1	5200000	108	3.03911
NC_030851.1	5300000	80	2.91945
NC_030851.1	5400000	90	2.63902
NC_030851.1	5500000	166	2.55961
NC_030851.1	5600000	73	2.46563
NC_030851.1	5700000	93	2.82794
NC_030851.1	5800000	148	2.75872
NC_030851.1	5900000	134	2.78594
NC_030851.1	6000000	136	2.78138
NC_030851.1	6100000	131	2.94123
NC_030851.1	6200000	73	2.47001
NC_030851.1	6300000	107	2.99265
NC_030851.1	6400000	105	2.67463
NC_030851.1	6500000	140	2.84781
NC_030851.1	6600000	74	2.8449
NC_030851.1	6700000	69	2.03975
NC_030851.1	6800000	76	2.72833
NC_030851.1	6900000	43	2.55952
NC_030851.1	7000000	47	2.37984
NC_030851.1	7100000	57	2.85614
NC_030851.1	7200000	103	3.05917
NC_030851.1	7300000	47	2.55479
NC_030851.1	7400000	98	2.83142
NC_030851.1	7500000	79	2.74177
NC_030851.1	7600000	138	2.59937
NC_030851.1	7700000	110	2.93393
NC_030851.1	7800000	117	2.75466
NC_030851.1	7900000	102	2.86568
NC_030851.1	8000000	57	2.91402
NC_030851.1	8100000	110	2.6255
NC_030851.1	8200000	118	2.8043
NC_030851.1	8300000	54	2.75548
NC_030851.1	8400000	119	2.51123
NC_030851.1	8500000	118	2.92823
NC_030851.1	8600000	92	2.48194
NC_030851.1	8700000	146	2.73307
NC_030851.1	8800000	43	2.16353
NC_030851.1	8900000	21	2.81421
NC_030851.1	9000000	12	2.83708
NC_030851.1	9100000	18	2.95295
NC_030851.1	9200000	84	3.00769
NC_030851.1	9300000	54	2.57933
NC_030851.1	9400000	28	2.23343
NC_030851.1	9500000	10	1.84774
NC_030851.1	9600000	34	2.30887
NC_030851.1	9700000	8	1.76705
NC_030851.1	9800000	34	2.53112
NC_030851.1	9900000	91	2.76203
NC_030851.1	10000000	79	2.61967
NC_030851.1	10100000	21	2.41145
NC_030851.1	10200000	9	2.04426
NC_030851.1	10300000	17	2.52943
NC_030851.1	10400000	4	0.574129
NC_030851.1	10500000	15	2.21378
NC_030851.1	10600000	45	2.94585
NC_030851.1	10700000	75	2.65119
NC_030851.1	10800000	65	3.01151
NC_030851.1	10900000	34	3.0217
NC_030851.1	11000000	20	2.32957
NC_030851.1	11100000	75	3.00495
NC_030851.1	11200000	36	2.64523
NC_030851.1	11300000	15	2.90492
NC_030851.1	11400000	47	2.67916
NC_030851.1	11500000	21	2.98875
NC_030851.1	11600000	15	1.45563
NC_030851.1	11700000	20	1.55332
NC_030851.1	11800000	54	2.46715
NC_030851.1	11900000	92	2.85025
NC_030851.1	12000000	37	2.61718
NC_030851.1	12100000	28	1.77731
NC_030851.1	12200000	21	2.25703
NC_030851.1	12300000	16	2.53187
NC_030851.1	12400000	55	2.10951
NC_030851.1	12500000	66	2.71334
NC_030851.1	12600000	47	2.06316
NC_030851.1	12700000	9	-0.719019
NC_030851.1	12800000	31	2.49753
NC_030851.1	12900000	10	2.77378
NC_030851.1	13000000	6	2.30114
NC_030851.1	13100000	35	2.91011
NC_030851.1	13200000	19	2.72584
NC_030851.1	13300000	23	2.83113
NC_030851.1	13400000	14	0.85782
NC_030851.1	13500000	25	2.60232
NC_030851.1	13600000	3	0.627587
NC_030851.1	13700000	13	2.25979
NC_030851.1	13800000	11	0.532745
NC_030851.1	13900000	21	2.43283
NC_030851.1	14000000	4	1.55344
NC_030851.1	14100000	0	nan
NC_030851.1	14200000	1	-0.103052
NC_030851.1	14300000	7	0.0899244
NC_030851.1	14400000	24	1.44337
NC_030851.1	14500000	3	0.870276
NC_030851.1	14600000	1	-0.103052
NC_030851.1	14700000	8	2.28273
NC_030851.1	14800000	47	2.72987
NC_030851.1	14900000	11	2.15587
NC_030851.1	15000000	90	2.53136
NC_030851.1	15100000	14	2.32777
NC_030851.1	15200000	25	3.02438
NC_030851.1	15300000	5	1.93944
NC_030851.1	15400000	28	2.58781
NC_030851.1	15500000	10	-0.315009
NC_030851.1	15600000	10	2.34706
NC_030851.1	15700000	0	nan
NC_030851.1	15800000	18	2.25102
NC_030851.1	15900000	21	2.17388
NC_030851.1	16000000	4	1.01482
NC_030851.1	16100000	35	2.1604
NC_030851.1	16200000	21	2.60388
NC_030851.1	16300000	5	0.836046
NC_030851.1	16400000	6	1.98098
NC_030851.1	16500000	42	3.10452
NC_030851.1	16600000	27	2.52484
NC_030851.1	16700000	9	1.97834
NC_030851.1	16800000	6	-0.324148
NC_030851.1	16900000	19	2.77837
NC_030851.1	17000000	41	2.56193
NC_030851.1	17100000	0	nan
NC_030851.1	17200000	83	2.67871
NC_030851.1	17300000	30	2.48659
NC_030851.1	17400000	25	1.9982
NC_030851.1	17500000	19	1.12363
NC_030851.1	17600000	15	1.93666
NC_030851.1	17700000	0	nan
NC_030851.1	17800000	5	2.17
NC_030851.1	17900000	12	1.18697
NC_030851.1	18000000	11	2.46265
NC_030851.1	18100000	41	3.00876
NC_030851.1	18200000	23	2.33068
NC_030851.1	18300000	54	2.88716
NC_030851.1	18400000	7	1.04699
NC_030851.1	18500000	22	2.62332
NC_030851.1	18600000	9	0.520075
NC_030851.1	18700000	6	1.4047
NC_030851.1	18800000	10	1.38398
NC_030851.1	18900000	8	-1.42769
NC_030851.1	19000000	1	1.50811
NC_030851.1	19100000	1	-0.103052
NC_030851.1	19200000	80	2.33611
NC_030851.1	19300000	39	2.47381
NC_030851.1	19400000	14	1.88746
NC_030851.1	19500000	16	0.803961
NC_030851.1	19600000	16	0.513434
NC_030851.1	19700000	5	-0.201472
NC_030851.1	19800000	0	nan
NC_030851.1	19900000	9	2.08401
NC_030851.1	20000000	5	1.41244
NC_030851.1	20100000	9	-0.665068
NC_030851.1	20200000	30	1.85417
NC_030851.1	20300000	14	0.464017
NC_030851.1	20400000	27	2.19697
NC_030851.1	20500000	1	0.20307
NC_030851.1	20600000	31	2.4156
NC_030851.1	20700000	13	2.07159
NC_030851.1	20800000	16	1.50381
NC_030851.1	20900000	5	-0.477155
NC_030851.1	21000000	2	1.35223
NC_030851.1	21100000	0	nan
NC_030851.1	21200000	0	nan
NC_030851.1	21300000	3	-0.832428
NC_030851.1	21400000	6	-1.26894
NC_030851.1	21500000	24	0.0223149
NC_030851.1	21600000	3	1.30712
NC_030851.1	21700000	9	1.37981
NC_030851.1	21800000	22	0.713593
NC_030851.1	21900000	9	2.00369
NC_030851.1	22000000	18	1.26331
NC_030851.1	22100000	29	2.65732
NC_030851.1	22200000	8	2.6863
NC_030851.1	22300000	6	1.07629
NC_030851.1	22400000	4	-1.57056
NC_030851.1	22500000	17	1.47473
NC_030851.1	22600000	24	2.44749
NC_030851.1	22700000	0	nan
NC_030851.1	22800000	8	0.426287
NC_030851.1	22900000	17	2.20856
NC_030851.1	23000000	7	1.10542
NC_030851.1	23100000	31	2.44666
NC_030851.1	23200000	2	0.900478
NC_030851.1	23300000	17	2.75391
NC_030851.1	23400000	9	2.0633
NC_030851.1	23500000	4	2.34668
NC_030851.1	23600000	1	1.50811
NC_030851.1	23700000	3	1.40419
NC_030851.1	23800000	13	1.52464
NC_030851.1	23900000	29	2.65585
NC_030851.1	24000000	15	2.90492
NC_030851.1	24100000	4	1.36737
NC_030851.1	24200000	0	nan
NC_030851.1	24300000	20	2.51091
NC_030851.1	24400000	4	0.650907
NC_030851.1	24500000	0	nan
NC_030851.1	24600000	12	2.17469
NC_030851.1	24700000	18	2.52531
NC_030851.1	24800000	22	1.7801
NC_030851.1	24900000	21	2.0437
NC_030851.1	25000000	3	1.11296
NC_030851.1	25100000	15	1.59567
NC_030851.1	25200000	42	3.02555
NC_030851.1	25300000	39	2.79239
NC_030851.1	25400000	18	2.51479
NC_030851.1	25500000	16	2.72751
NC_030851.1	25600000	2	1.93304
NC_030851.1	25700000	0	nan
NC_030851.1	25800000	2	1.35223
NC_030851.1	25900000	18	2.65719
NC_030851.1	26000000	14	2.48257
NC_030851.1	26100000	16	1.47124
NC_030851.1	26200000	2	1.93304
NC_030851.1	26300000	0	nan
NC_030851.1	26400000	2	0.31966
NC_030851.1	26500000	5	1.60974
NC_030851.1	26600000	11	1.28461
NC_030851.1	26700000	9	0.745371
NC_030851.1	26800000	1	-0.531017
NC_030851.1	26900000	57	2.97819
NC_030851.1	27000000	1	1.50811
NC_030851.1	27100000	3	-0.767873
NC_030851.1	27200000	0	nan
NC_030851.1	27300000	1	1.50811
NC_030851.1	27400000	31	2.85087
NC_030851.1	27500000	3	1.30712
NC_030851.1	27600000	2	0.771407
NC_030851.1	27700000	2	-1.16723
NC_030851.1	27800000	25	2.23649
NC_030851.1	27900000	25	1.65595
NC_030851.1	28000000	16	2.02657
NC_030851.1	28100000	30	2.66714
NC_030851.1	28200000	6	2.55726
NC_030851.1	28300000	36	2.69015
NC_030851.1	28400000	2	1.93304
NC_030851.1	28500000	8	2.6863
NC_030851.1	28600000	10	1.64402
NC_030851.1	28700000	15	2.08704
NC_030851.1	28800000	40	2.8398
NC_030851.1	28900000	22	2.65326
NC_030851.1	29000000	10	2.23205
NC_030851.1	29100000	17	1.49158
NC_030851.1	29200000	9	2.47648
NC_030851.1	29300000	29	2.2319
NC_030851.1	29400000	17	2.23164
NC_030851.1	29500000	22	2.99875
NC_030851.1	29600000	32	3.06691
NC_030851.1	29700000	56	2.94839
NC_030851.1	29800000	26	2.57011
NC_030851.1	29900000	6	0.237905
NC_030851.1	30000000	4	1.68075
NC_030851.1	30100000	23	1.84001
NC_030851.1	30200000	57	2.89657
NC_030851.1	30300000	49	2.69549
NC_030851.1	30400000	34	2.30839
NC_030851.1	30500000	15	2.73734
NC_030851.1	30600000	14	2.88504
NC_030851.1	30700000	14	2.56802
NC_030851.1	30800000	14	2.88504
NC_030851.1	30900000	7	0.867214
NC_030851.1	31000000	93	2.76894
NC_030851.1	31100000	46	3.00218
NC_030851.1	31200000	4	2.34668
NC_030851.1	31300000	102	2.85213
NC_030851.1	31400000	35	2.67002
NC_030851.1	31500000	59	2.78401
NC_030851.1	31600000	68	2.65992
NC_030851.1	31700000	33	2.66609
NC_030851.1	31800000	3	0.868334
NC_030851.1	31900000	44	2.59374
NC_030851.1	32000000	14	2.16899
NC_030851.1	32100000	43	2.37518
NC_030851.1	32200000	66	2.71573
NC_030851.1	32300000	127	2.85196
NC_030851.1	32400000	81	2.70141
NC_030851.1	32500000	65	2.47751
NC_030851.1	32600000	48	2.69051
NC_030851.1	32700000	64	2.85313
NC_030851.1	32800000	74	2.91723
NC_030851.1	32900000	16	2.45967
NC_030851.1	33000000	68	2.36654
NC_030851.1	33100000	52	2.46054
NC_030851.1	33200000	67	2.75521
NC_030851.1	33300000	71	2.64696
NC_030851.1	33400000	76	2.82761
NC_030851.1	33500000	32	2.93732
NC_030851.1	33600000	39	2.51134
NC_030851.1	33700000	34	2.65798
NC_030851.1	33800000	56	3.00009
NC_030851.1	33900000	45	2.10129
NC_030851.1	34000000	122	2.93515
NC_030851.1	34100000	43	2.58244
NC_030851.1	34200000	13	2.49503
NC_030851.1	34300000	44	2.46566
NC_030851.1	34400000	60	2.3127
NC_030851.1	34500000	215	2.66246
NC_030851.1	34600000	93	2.23704
NC_030851.1	34700000	147	2.7305
NC_030851.1	34800000	17	2.47113
NC_030851.1	34900000	71	2.55552
NC_030851.1	35000000	15	2.25838
NC_030851.1	35100000	37	2.13697
NC_030851.1	35200000	117	2.77791
NC_030851.1	35300000	82	2.80893
NC_030851.1	35400000	20	2.39679
NC_030851.1	35500000	11	2.80778
NC_030851.1	35600000	0	nan
NC_030851.1	35700000	53	1.76334
NC_030851.1	35800000	47	2.34056
NC_030851.1	35900000	93	2.72879
NC_030851.1	36000000	37	2.89861
NC_030851.1	36100000	29	2.5379
NC_030851.1	36200000	66	2.37871
NC_030851.1	36300000	54	2.84038
NC_030851.1	36400000	92	2.80313
NC_030851.1	36500000	92	2.65248
NC_030851.1	36600000	127	1.98706
NC_030851.1	36700000	108	2.59155
NC_030851.1	36800000	76	2.73318
NC_030851.1	36900000	67	2.73046
NC_030851.1	37000000	58	2.5144
NC_030851.1	37100000	21	2.86559
NC_030851.1	37200000	71	2.92051
NC_030851.1	37300000	95	2.80636
NC_030851.1	37400000	26	2.63527
NC_030851.1	37500000	0	nan
NC_030851.1	37600000	64	2.67125
NC_030851.1	37700000	56	2.75427
NC_030851.1	37800000	34	2.8586
NC_030851.1	37900000	81	2.64603
NC_030851.1	38000000	86	2.9907
NC_030851.1	38100000	102	2.81122
NC_030851.1	38200000	67	2.78831
NC_030851.1	38300000	123	2.80224
NC_030851.1	38400000	93	2.92333
NC_030851.1	38500000	88	2.7352
NC_030851.1	38600000	115	2.86912
NC_030851.1	38700000	72	3.03685
NC_030851.1	38800000	25	2.28665
NC_030851.1	38900000	76	2.57051
NC_030851.1	39000000	150	2.99975
NC_030851.1	39100000	87	2.77571
NC_030851.1	39200000	127	2.59025
NC_030851.1	39300000	193	2.9086
NC_030851.1	39400000	157	2.80954
NC_030851.1	39500000	130	3.06887
NC_030851.1	39600000	106	2.744
NC_030851.1	39700000	78	3.04548
NC_030851.1	39800000	199	2.85486
NC_030851.1	39900000	180	2.84853
NC_030851.1	40000000	151	2.87353
NC_030851.1	40100000	165	2.67973
NC_030851.1	40200000	92	2.91598
NC_030851.1	40300000	67	2.76645
NC_030851.1	40400000	127	2.921
NC_030851.1	40500000	191	2.85586
NC_030851.1	40600000	95	2.41202
NC_030851.1	40700000	142	2.51635
NC_030851.1	40800000	157	2.77107
NC_030851.1	40900000	158	2.73168
NC_030851.1	41000000	190	2.7251
NC_030851.1	41100000	119	2.82162
NC_030851.1	41200000	6	2.10193
NC_030852.1	0	1	1.50811
NC_030852.1	100000	52	2.45853
NC_030852.1	200000	138	2.78388
NC_030852.1	300000	82	2.7594
NC_030852.1	400000	51	2.80081
NC_030852.1	500000	79	2.87345
NC_030852.1	600000	61	3.05423
NC_030852.1	700000	123	2.85613
NC_030852.1	800000	88	3.0335
NC_030852.1	900000	112	3.02285
NC_030852.1	1000000	30	2.97665
NC_030852.1	1100000	19	2.96599
NC_030852.1	1200000	137	2.69932
NC_030852.1	1300000	66	2.84015
NC_030852.1	1400000	87	2.79536
NC_030852.1	1500000	143	2.64094
NC_030852.1	1600000	156	2.63807
NC_030852.1	1700000	147	2.77635
NC_030852.1	1800000	124	2.30326
NC_030852.1	1900000	5	2.46643
NC_030852.1	2000000	68	2.56294
NC_030852.1	2100000	119	2.77133
NC_030852.1	2200000	42	2.94658
NC_030852.1	2300000	73	2.73523
NC_030852.1	2400000	104	2.89585
NC_030852.1	2500000	32	2.71047
NC_030852.1	2600000	49	2.95608
NC_030852.1	2700000	20	2.54673
NC_030852.1	2800000	44	2.6069
NC_030852.1	2900000	4	2.34668
NC_030852.1	3000000	74	2.87685
NC_030852.1	3100000	0	nan
NC_030852.1	3200000	4	2.34668
NC_030852.1	3300000	41	2.79342
NC_030852.1	3400000	0	nan
NC_030852.1	3500000	8	2.6863
NC_030852.1	3600000	15	2.03223
NC_030852.1	3700000	57	2.81006
NC_030852.1	3800000	0	nan
NC_030852.1	3900000	5	2.03825
NC_030852.1	4000000	0	nan
NC_030852.1	4100000	13	1.12222
NC_030852.1	4200000	17	2.59515
NC_030852.1	4300000	62	2.62749
NC_030852.1	4400000	29	2.19369
NC_030852.1	4500000	0	nan
NC_030852.1	4600000	12	2.83708
NC_030852.1	4700000	0	nan
NC_030852.1	4800000	25	1.73536
NC_030852.1	4900000	51	2.37917
NC_030852.1	5000000	36	2.49364
NC_030852.1	5100000	11	1.95561
NC_030852.1	5200000	40	2.79734
NC_030852.1	5300000	24	2.71436
NC_030852.1	5400000	66	2.89127
NC_030852.1	5500000	14	1.94539
NC_030852.1	5600000	11	2.80778
NC_030852.1	5700000	2	1.93304
NC_030852.1	5800000	49	2.89988
NC_030852.1	5900000	14	2.60641
NC_030852.1	6000000	7	-0.131478
NC_030852.1	6100000	8	0.733003
NC_030852.1	6200000	0	nan
NC_030852.1	6300000	1	-0.811964
NC_030852.1	6400000	49	2.95964
NC_030852.1	6500000	24	2.71436
NC_030852.1	6600000	28	1.92646
NC_030852.1	6700000	34	2.8586
NC_030852.1	6800000	26	2.96165
NC_030852.1	6900000	53	2.18228
NC_030852.1	7000000	0	nan
NC_030852.1	7100000	10	1.18563
NC_030852.1	7200000	1	1.50811
NC_030852.1	7300000	14	1.9769
NC_030852.1	7400000	44	1.37625
NC_030852.1	7500000	15	2.1932
NC_030852.1	7600000	17	2.4514
NC_030852.1	7700000	19	2.227
NC_030852.1	7800000	39	2.86727
NC_030852.1	7900000	8	2.23228
NC_030852.1	8000000	8	2.03049
NC_030852.1	8100000	7	1.21825
NC_030852.1	8200000	22	2.38195
NC_030852.1	8300000	3	0.627587
NC_030852.1	8400000	6	2.04501
NC_030852.1	8500000	42	2.77858
NC_030852.1	8600000	3	0.215016
NC_030852.1	8700000	10	2.47745
NC_030852.1	8800000	2	0.900478
NC_030852.1	8900000	9	0.954077
NC_030852.1	9000000	4	-0.0526279
NC_030852.1	9100000	7	1.1493
NC_030852.1	9200000	1	1.50811
NC_030852.1	9300000	30	2.53448
NC_030852.1	9400000	1	0.601833
NC_030852.1	9500000	25	2.46605
NC_030852.1	9600000	2	-0.406363
NC_030852.1	9700000	44	2.3054
NC_030852.1	9800000	15	0.184128
NC_030852.1	9900000	0	nan
NC_030852.1	10000000	9	2.73386
NC_030852.1	10100000	10	2.6997
NC_030852.1	10200000	0	nan
NC_030852.1	10300000	7	1.02393
NC_030852.1	10400000	0	nan
NC_030852.1	10500000	5	-0.168535
NC_030852.1	10600000	32	0.169724
NC_030852.1	10700000	9	2.55132
NC_030852.1	10800000	8	2.03049
NC_030852.1	10900000	14	1.04124
NC_030852.1	11000000	5	1.04058
NC_030852.1	11100000	13	1.68578
NC_030852.1	11200000	13	2.22612
NC_030852.1	11300000	12	1.37623
NC_030852.1	11400000	29	1.61361
NC_030852.1	11500000	4	2.34668
NC_030852.1	11600000	22	2.44129
NC_030852.1	11700000	0	nan
NC_030852.1	11800000	0	nan
NC_030852.1	11900000	16	2.7641
NC_030852.1	12000000	10	0.21866
NC_030852.1	12100000	3	1.74395
NC_030852.1	12200000	2	0.626203
NC_030852.1	12300000	4	2.34668
NC_030852.1	12400000	3	1.30712
NC_030852.1	12500000	3	2.18079
NC_030852.1	12600000	51	2.69508
NC_030852.1	12700000	11	2.80778
NC_030852.1	12800000	3	1.19791
NC_030852.1	12900000	7	2.24728
NC_030852.1	13000000	1	1.50811
NC_030852.1	13100000	0	nan
NC_030852.1	13200000	8	2.6863
NC_030852.1	13300000	2	0.900478
NC_030852.1	13400000	27	2.41857
NC_030852.1	13500000	1	1.50811
NC_030852.1	13600000	50	2.66328
NC_030852.1	13700000	0	nan
NC_030852.1	13800000	45	2.37402
NC_030852.1	13900000	2	1.93304
NC_030852.1	14000000	10	2.77378
NC_030852.1	14100000	6	1.64659
NC_030852.1	14200000	29	2.04111
NC_030852.1	14300000	26	2.36993
NC_030852.1	14400000	19	2.79922
NC_030852.1	14500000	2	0.900478
NC_030852.1	14600000	6	1.72486
NC_030852.1	14700000	14	2.25099
NC_030852.1	14800000	3	-0.0155381
NC_030852.1	14900000	10	2.77378
NC_030852.1	15000000	6	1.51739
NC_030852.1	15100000	2	1.93304
NC_030852.1	15200000	0	nan
NC_030852.1	15300000	2	0.771407
NC_030852.1	15400000	6	0.828416
NC_030852.1	15500000	24	2.69791
NC_030852.1	15600000	1	1.50811
NC_030852.1	15700000	10	1.92034
NC_030852.1	15800000	1	1.50811
NC_030852.1	15900000	58	2.57399
NC_030852.1	16000000	7	0.965504
NC_030852.1	16100000	4	2.18999
NC_030852.1	16200000	4	2.34668
NC_030852.1	16300000	0	nan
NC_030852.1	16400000	20	2.40613
NC_030852.1	16500000	19	2.83091
NC_030852.1	16600000	1	-0.103052
NC_030852.1	16700000	6	2.55726
NC_030852.1	16800000	59	2.97963
NC_030852.1	16900000	22	2.51731
NC_030852.1	17000000	28	3.04498
NC_030852.1	17100000	86	2.77152
NC_030852.1	17200000	33	2.13782
NC_030852.1	17300000	22	2.99875
NC_030852.1	17400000	72	2.76239
NC_030852.1	17500000	1	-0.341438
NC_030852.1	17600000	70	2.64387
NC_030852.1	17700000	21	1.73285
NC_030852.1	17800000	2	1.93304
NC_030852.1	17900000	3	1.30712
NC_030852.1	18000000	3	2.18079
NC_030852.1	18100000	1	-0.103052
NC_030852.1	18200000	11	2.58621
NC_030852.1	18300000	10	2.39873
NC_030852.1	18400000	4	1.56323
NC_030852.1	18500000	20	2.03092
NC_030852.1	18600000	27	2.73425
NC_030852.1	18700000	27	2.66662
NC_030852.1	18800000	0	nan
NC_030852.1	18900000	0	nan
NC_030852.1	19000000	0	nan
NC_030852.1	19100000	6	2.55726
NC_030852.1	19200000	6	1.22086
NC_030852.1	19300000	1	1.50811
NC_030852.1	19400000	2	1.93304
NC_030852.1	19500000	88	2.90601
NC_030852.1	19600000	11	2.80778
NC_030852.1	19700000	11	2.05361
NC_030852.1	19800000	1	1.50811
NC_030852.1	19900000	17	2.93858
NC_030852.1	20000000	13	1.25087
NC_030852.1	20100000	25	2.83827
NC_030852.1	20200000	26	1.51124
NC_030852.1	20300000	19	2.87218
NC_030852.1	20400000	13	0.80243
NC_030852.1	20500000	8	1.72221
NC_030852.1	20600000	13	2.25979
NC_030852.1	20700000	20	2.48079
NC_030852.1	20800000	32	2.98371
NC_030852.1	20900000	23	2.83113
NC_030852.1	21000000	3	2.18079
NC_030852.1	21100000	24	2.57589
NC_030852.1	21200000	93	2.88963
NC_030852.1	21300000	77	2.75943
NC_030852.1	21400000	7	2.62865
NC_030852.1	21500000	7	2.12091
NC_030852.1	21600000	54	2.47459
NC_030852.1	21700000	32	2.88132
NC_030852.1	21800000	48	2.8845
NC_030852.1	21900000	46	2.73788
NC_030852.1	22000000	12	1.6045
NC_030852.1	22100000	14	2.88504
NC_030852.1	22200000	57	2.93791
NC_030852.1	22300000	88	2.61811
NC_030852.1	22400000	42	2.68135
NC_030852.1	22500000	76	2.94702
NC_030852.1	22600000	163	2.85157
NC_030852.1	22700000	71	2.69574
NC_030852.1	22800000	0	nan
NC_030852.1	22900000	8	2.39483
NC_030852.1	23000000	0	nan
NC_030852.1	23100000	63	2.97641
NC_030852.1	23200000	38	2.90699
NC_030852.1	23300000	69	2.97268
NC_030852.1	23400000	68	2.82887
NC_030852.1	23500000	48	3.11995
NC_030852.1	23600000	69	3.01553
NC_030852.1	23700000	31	2.62447
NC_030852.1	23800000	16	2.92266
NC_030852.1	23900000	47	2.93051
NC_030852.1	24000000	6	2.55726
NC_030852.1	24100000	24	2.80667
NC_030852.1	24200000	78	2.29875
NC_030852.1	24300000	85	2.9275
NC_030852.1	24400000	66	2.81478
NC_030852.1	24500000	19	1.50111
NC_030852.1	24600000	76	2.04795
NC_030852.1	24700000	110	2.80205
NC_030852.1	24800000	83	2.88846
NC_030852.1	24900000	144	2.6587
NC_030852.1	25000000	86	2.67186
NC_030852.1	25100000	124	3.09102
NC_030852.1	25200000	67	2.9024
NC_030852.1	25300000	132	2.99829
NC_030852.1	25400000	107	2.48723
NC_030852.1	25500000	68	2.64867
NC_030852.1	25600000	126	2.66368
NC_030852.1	25700000	182	2.84384
NC_030852.1	25800000	130	2.91531
NC_030852.1	25900000	141	2.84007
NC_030852.1	26000000	77	2.94769
NC_030852.1	26100000	149	3.06439
NC_030852.1	26200000	78	2.8502
NC_030852.1	26300000	82	2.64322
NC_030852.1	26400000	159	2.8854
NC_030852.1	26500000	151	2.63068
NC_030852.1	26600000	137	2.86612
NC_030852.1	26700000	161	2.84844
NC_030852.1	26800000	108	2.41702
NC_030852.1	26900000	160	2.94106
NC_030852.1	27000000	163	2.92882
NC_030852.1	27100000	165	2.85593
NC_030852.1	27200000	103	2.48316
NC_030852.1	27300000	209	2.87315
NC_030852.1	27400000	99	2.59301
NC_030852.1	27500000	93	2.61334
NC_030852.1	27600000	146	2.77782
NC_030852.1	27700000	136	2.45412
NC_030852.1	27800000	128	2.71769
NC_030852.1	27900000	133	2.94824
NC_030852.1	28000000	43	2.98211
NC_030852.1	28100000	42	2.63298
NC_030852.1	28200000	152	2.99447
NC_030852.1	28300000	73	2.8308
NC_030852.1	28400000	147	2.7534
NC_030852.1	28500000	1	1.50811
NC_030852.1	28600000	70	2.84007
NC_030852.1	28700000	106	2.65969
NC_030852.1	28800000	78	2.40417
NC_030852.1	28900000	126	2.76515
NC_030852.1	29000000	60	2.8556
NC_030852.1	29100000	128	3.10328
NC_030852.1	29200000	81	3.06622
NC_030852.1	29300000	196	2.81087
NC_030852.1	29400000	97	3.00657
NC_030852.1	29500000	126	2.77909
NC_030852.1	29600000	57	2.76426
NC_030852.1	29700000	141	2.914
NC_030852.1	29800000	93	2.81091
NC_030852.1	29900000	123	2.97391
NC_030852.1	30000000	132	2.93083
NC_030852.1	30100000	179	2.88297
NC_030852.1	30200000	157	2.8092
NC_030852.1	30300000	146	2.93154
NC_030852.1	30400000	78	2.76734
NC_030852.1	30500000	131	2.78628
NC_030852.1	30600000	113	2.73387
NC_030852.1	30700000	176	2.9717
NC_030852.1	30800000	153	2.99821
NC_030852.1	30900000	114	3.08228
NC_030852.1	31000000	90	2.88771
NC_030852.1	31100000	118	2.9172
NC_030852.1	31200000	131	3.00189
NC_030852.1	31300000	101	2.73401
NC_030852.1	31400000	93	2.94183
NC_030852.1	31500000	141	2.52915
NC_030852.1	31600000	89	2.68848
NC_030852.1	31700000	136	2.84571
NC_030852.1	31800000	90	2.54824
NC_030852.1	31900000	60	2.2222
NC_030852.1	32000000	194	2.68446
NC_030852.1	32100000	130	2.66417
NC_030852.1	32200000	72	2.70862
NC_030852.1	32300000	93	2.25632
NC_030852.1	32400000	118	2.67475
NC_030852.1	32500000	169	2.73481
NC_030852.1	32600000	127	2.88279
NC_030852.1	32700000	145	2.5573
NC_030852.1	32800000	124	2.73781
NC_030852.1	32900000	141	3.04798
NC_030852.1	33000000	116	2.88315
NC_030852.1	33100000	93	2.49002
NC_030852.1	33200000	82	2.50723
NC_030852.1	33300000	109	2.73656
NC_030852.1	33400000	217	2.56107
NC_030852.1	33500000	86	2.26376
NC_030852.1	33600000	133	2.73232
NC_030852.1	33700000	101	2.78172
NC_030852.1	33800000	89	2.95675
NC_030852.1	33900000	143	2.7721
NC_030852.1	34000000	123	2.92227
NC_030852.1	34100000	119	2.98703
NC_030852.1	34200000	148	2.98612
NC_030852.1	34300000	82	2.85146
NC_030852.1	34400000	92	2.96899
NC_030852.1	34500000	138	2.92276
NC_030852.1	34600000	182	2.73854
NC_030852.1	34700000	70	2.57309
NC_030852.1	34800000	197	2.71672
NC_030852.1	34900000	214	2.97184
NC_030852.1	35000000	173	3.1337
NC_030852.1	35100000	189	2.97099
NC_030852.1	35200000	115	2.80377
NC_030852.1	35300000	150	2.92073
NC_030852.1	35400000	163	2.50789
NC_030852.1	35500000	124	2.98914
NC_030852.1	35600000	158	2.60199
NC_030852.1	35700000	169	2.8768
NC_030852.1	35800000	173	2.75436
NC_030852.1	35900000	170	2.98169
NC_030852.1	36000000	133	2.76669
NC_030852.1	36100000	161	2.78206
NC_030852.1	36200000	182	2.54874
NC_030852.1	36300000	46	2.93209
NC_030853.1	0	76	2.52319
NC_030853.1	100000	56	2.36904
NC_030853.1	200000	203	2.65873
NC_030853.1	300000	98	2.78531
NC_030853.1	400000	170	2.69633
NC_030853.1	500000	96	2.5862
NC_030853.1	600000	147	2.86171
NC_030853.1	700000	86	2.78535
NC_030853.1	800000	109	2.63071
NC_030853.1	900000	208	2.95193
NC_030853.1	1000000	84	2.8119
NC_030853.1	1100000	47	2.19332
NC_030853.1	1200000	93	2.97736
NC_030853.1	1300000	204	2.75349
NC_030853.1	1400000	32	2.91946
NC_030853.1	1500000	90	2.41919
NC_030853.1	1600000	124	2.70831
NC_030853.1	1700000	87	2.9169
NC_030853.1	1800000	105	2.89415
NC_030853.1	1900000	20	2.02267
NC_030853.1	2000000	12	2.5845
NC_030853.1	2100000	115	2.93263
NC_030853.1	2200000	128	2.94656
NC_030853.1	2300000	90	2.98543
NC_030853.1	2400000	47	2.45642
NC_030853.1	2500000	21	2.95074
NC_030853.1	2600000	84	2.91505
NC_030853.1	2700000	144	3.02071
NC_030853.1	2800000	115	2.80816
NC_030853.1	2900000	35	2.50246
NC_030853.1	3000000	109	2.98922
NC_030853.1	3100000	46	2.90686
NC_030853.1	3200000	117	2.9052
NC_030853.1	3300000	55	3.06542
NC_030853.1	3400000	0	nan
NC_030853.1	3500000	22	2.99875
NC_030853.1	3600000	71	2.58841
NC_030853.1	3700000	62	2.91788
NC_030853.1	3800000	25	2.09384
NC_030853.1	3900000	60	2.60947
NC_030853.1	4000000	16	2.92266
NC_030853.1	4100000	19	2.49434
NC_030853.1	4200000	23	2.69141
NC_030853.1	4300000	55	2.64516
NC_030853.1	4400000	4	2.34668
NC_030853.1	4500000	29	1.16401
NC_030853.1	4600000	2	1.35223
NC_030853.1	4700000	20	1.46673
NC_030853.1	4800000	39	2.82996
NC_030853.1	4900000	23	2.19367
NC_030853.1	5000000	0	nan
NC_030853.1	5100000	4	2.34668
NC_030853.1	5200000	4	1.55344
NC_030853.1	5300000	13	1.82972
NC_030853.1	5400000	6	2.55726
NC_030853.1	5500000	0	nan
NC_030853.1	5600000	5	1.14895
NC_030853.1	5700000	5	2.46643
NC_030853.1	5800000	21	0.670137
NC_030853.1	5900000	10	0.379235
NC_030853.1	6000000	3	0.967351
NC_030853.1	6100000	18	2.77769
NC_030853.1	6200000	12	2.12276
NC_030853.1	6300000	2	1.93304
NC_030853.1	6400000	6	1.73311
NC_030853.1	6500000	14	2.88504
NC_030853.1	6600000	10	2.69044
NC_030853.1	6700000	46	2.67797
NC_030853.1	6800000	0	nan
NC_030853.1	6900000	0	nan
NC_030853.1	7000000	0	nan
NC_030853.1	7100000	31	2.56486
NC_030853.1	7200000	0	nan
NC_030853.1	7300000	23	0.856836
NC_030853.1	7400000	3	0.215016
NC_030853.1	7500000	4	1.36737
NC_030853.1	7600000	1	-0.103052
NC_030853.1	7700000	40	2.55296
NC_030853.1	7800000	23	2.05107
NC_030853.1	7900000	11	2.80778
NC_030853.1	8000000	37	2.66176
NC_030853.1	8100000	42	2.9256
NC_030853.1	8200000	24	2.61541
NC_030853.1	8300000	2	0.771407
NC_030853.1	8400000	12	1.97303
NC_030853.1	8500000	20	2.03261
NC_030853.1	8600000	16	2.5176
NC_030853.1	8700000	8	2.12578
NC_030853.1	8800000	7	2.00181
NC_030853.1	8900000	1	1.50811
NC_030853.1	9000000	0	nan
NC_030853.1	9100000	2	1.93304
NC_030853.1	9200000	50	3.00349
NC_030853.1	9300000	0	nan
NC_030853.1	9400000	9	1.5017
NC_030853.1	9500000	28	2.57997
NC_030853.1	9600000	18	2.15244
NC_030853.1	9700000	12	1.6689
NC_030853.1	9800000	4	1.71992
NC_030853.1	9900000	3	1.74395
NC_030853.1	10000000	15	1.82467
NC_030853.1	10100000	16	2.64823
NC_030853.1	10200000	11	0.811655
NC_030853.1	10300000	17	2.18547
NC_030853.1	10400000	21	2.09472
NC_030853.1	10500000	0	nan
NC_030853.1	10600000	12	1.1276
NC_030853.1	10700000	0	nan
NC_030853.1	10800000	29	2.95994
NC_030853.1	10900000	14	2.70672
NC_030853.1	11000000	0	nan
NC_030853.1	11100000	8	0.532113
NC_030853.1	11200000	8	2.6863
NC_030853.1	11300000	1	1.50811
NC_030853.1	11400000	3	2.18079
NC_030853.1	11500000	5	1.87356
NC_030853.1	11600000	26	2.87827
NC_030853.1	11700000	3	2.18079
NC_030853.1	11800000	7	1.60063
NC_030853.1	11900000	0	nan
NC_030853.1	12000000	1	-0.103052
NC_030853.1	12100000	10	2.65803
NC_030853.1	12200000	2	1.93304
NC_030853.1	12300000	52	2.81471
NC_030853.1	12400000	70	2.91262
NC_030853.1	12500000	13	1.89162
NC_030853.1	12600000	45	2.62065
NC_030853.1	12700000	3	2.18079
NC_030853.1	12800000	2	1.93304
NC_030853.1	12900000	17	2.23453
NC_030853.1	13000000	40	2.66939
NC_030853.1	13100000	3	2.18079
NC_030853.1	13200000	35	2.96129
NC_030853.1	13300000	23	2.23698
NC_030853.1	13400000	20	2.32918
NC_030853.1	13500000	2	1.93304
NC_030853.1	13600000	21	2.98875
NC_030853.1	13700000	3	1.40419
NC_030853.1	13800000	4	1.83744
NC_030853.1	13900000	7	1.61316
NC_030853.1	14000000	19	2.96599
NC_030853.1	14100000	21	2.90323
NC_030853.1	14200000	4	1.83744
NC_030853.1	14300000	0	nan
NC_030853.1	14400000	40	2.76977
NC_030853.1	14500000	36	2.82543
NC_030853.1	14600000	1	1.50811
NC_030853.1	14700000	28	2.50402
NC_030853.1	14800000	0	nan
NC_030853.1	14900000	13	2.73028
NC_030853.1	15000000	1	1.50811
NC_030853.1	15100000	22	2.4868
NC_030853.1	15200000	8	2.55716
NC_030853.1	15300000	104	2.91454
NC_030853.1	15400000	23	2.60557
NC_030853.1	15500000	19	2.48569
NC_030853.1	15600000	41	3.02071
NC_030853.1	15700000	5	1.86146
NC_030853.1	15800000	17	2.70486
NC_030853.1	15900000	7	1.47325
NC_030853.1	16000000	50	2.68468
NC_030853.1	16100000	57	2.81498
NC_030853.1	16200000	118	2.8656
NC_030853.1	16300000	141	2.80293
NC_030853.1	16400000	63	2.54085
NC_030853.1	16500000	105	2.82327
NC_030853.1	16600000	64	2.98498
NC_030853.1	16700000	7	2.22747
NC_030853.1	16800000	72	2.96355
NC_030853.1	16900000	71	2.99236
NC_030853.1	17000000	20	2.32172
NC_030853.1	17100000	18	2.77769
NC_030853.1	17200000	17	2.32444
NC_030853.1	17300000	92	2.77101
NC_030853.1	17400000	60	2.87447
NC_030853.1	17500000	47	2.59905
NC_030853.1	17600000	0	nan
NC_030853.1	17700000	3	2.18079
NC_030853.1	17800000	85	2.81564
NC_030853.1	17900000	10	2.77378
NC_030853.1	18000000	26	2.80625
NC_030853.1	18100000	99	2.88345
NC_030853.1	18200000	32	2.90692
NC_030853.1	18300000	35	2.81438
NC_030853.1	18400000	84	3.01912
NC_030853.1	18500000	64	3.02849
NC_030853.1	18600000	40	2.91092
NC_030853.1	18700000	0	nan
NC_030853.1	18800000	62	2.80191
NC_030853.1	18900000	27	3.03858
NC_030853.1	19000000	21	2.23527
NC_030853.1	19100000	42	2.75903
NC_030853.1	19200000	72	2.69594
NC_030853.1	19300000	1	1.50811
NC_030853.1	19400000	24	1.42968
NC_030853.1	19500000	45	2.749
NC_030853.1	19600000	14	2.66489
NC_030853.1	19700000	1	-0.103052
NC_030853.1	19800000	1	1.50811
NC_030853.1	19900000	59	2.60098
NC_030853.1	20000000	107	2.77284
NC_030853.1	20100000	20	2.8884
NC_030853.1	20200000	18	2.95295
NC_030853.1	20300000	30	2.89987
NC_030853.1	20400000	129	1.73565
NC_030853.1	20500000	55	2.8419
NC_030853.1	20600000	80	2.67711
NC_030853.1	20700000	64	2.30143
NC_030853.1	20800000	38	1.86743
NC_030853.1	20900000	113	2.8292
NC_030853.1	21000000	35	2.68549
NC_030853.1	21100000	72	2.67029
NC_030853.1	21200000	35	2.69221
NC_030853.1	21300000	171	2.704
NC_030853.1	21400000	56	2.77095
NC_030853.1	21500000	49	2.89971
NC_030853.1	21600000	17	2.54616
NC_030853.1	21700000	35	2.95124
NC_030853.1	21800000	139	2.72541
NC_030853.1	21900000	62	2.73756
NC_030853.1	22000000	112	2.85229
NC_030853.1	22100000	80	2.74619
NC_030853.1	22200000	95	2.70445
NC_030853.1	22300000	71	2.69507
NC_030853.1	22400000	136	2.80707
NC_030853.1	22500000	185	3.07837
NC_030853.1	22600000	130	2.7597
NC_030853.1	22700000	62	2.79585
NC_030853.1	22800000	43	2.44536
NC_030853.1	22900000	112	3.04543
NC_030853.1	23000000	70	2.88316
NC_030853.1	23100000	84	2.9398
NC_030853.1	23200000	48	3.04183
NC_030853.1	23300000	99	2.90595
NC_030853.1	23400000	77	2.80867
NC_030853.1	23500000	94	2.83928
NC_030853.1	23600000	162	2.9522
NC_030853.1	23700000	77	2.3667
NC_030853.1	23800000	219	2.84881
NC_030853.1	23900000	92	2.93835
NC_030853.1	24000000	88	2.84748
NC_030853.1	24100000	174	2.82639
NC_030853.1	24200000	82	2.85608
NC_030853.1	24300000	57	2.65802
NC_030853.1	24400000	110	2.77786
NC_030853.1	24500000	54	2.75452
NC_030853.1	24600000	80	2.61552
NC_030853.1	24700000	113	2.76646
NC_030853.1	24800000	94	3.02666
NC_030853.1	24900000	69	2.90326
NC_030853.1	25000000	68	2.78179
NC_030853.1	25100000	174	2.87224
NC_030853.1	25200000	122	2.86652
NC_030853.1	25300000	113	2.94703
NC_030853.1	25400000	98	2.7523
NC_030853.1	25500000	187	2.69954
NC_030853.1	25600000	125	2.64986
NC_030853.1	25700000	141	2.96598
NC_030853.1	25800000	75	2.72155
NC_030853.1	25900000	80	2.52253
NC_030853.1	26000000	133	2.94455
NC_030853.1	26100000	116	2.91968
NC_030853.1	26200000	109	2.94534
NC_030853.1	26300000	106	2.88656
NC_030853.1	26400000	90	2.7096
NC_030853.1	26500000	105	2.75454
NC_030853.1	26600000	46	2.91243
NC_030853.1	26700000	84	2.75725
NC_030853.1	26800000	83	2.75524
NC_030853.1	26900000	161	2.73756
NC_030853.1	27000000	104	2.90055
NC_030853.1	27100000	141	2.94284
NC_030853.1	27200000	151	2.64671
NC_030853.1	27300000	100	2.93899
NC_030853.1	27400000	120	2.71145
NC_030853.1	27500000	118	2.64831
NC_030853.1	27600000	149	2.87024
NC_030853.1	27700000	41	2.71539
NC_030853.1	27800000	105	2.58357
NC_030853.1	27900000	134	3.05943
NC_030853.1	28000000	157	2.68811
NC_030853.1	28100000	164	2.68863
NC_030853.1	28200000	161	2.66691
NC_030853.1	28300000	127	2.7667
NC_030853.1	28400000	67	2.46719
NC_030853.1	28500000	117	2.7505
NC_030853.1	28600000	185	2.96091
NC_030853.1	28700000	90	3.05672
NC_030853.1	28800000	104	2.9167
NC_030853.1	28900000	129	2.98255
NC_030853.1	29000000	72	2.62406
NC_030853.1	29100000	170	2.88436
NC_030853.1	29200000	146	2.83105
NC_030853.1	29300000	127	2.76173
NC_030853.1	29400000	104	3.0046
NC_030853.1	29500000	83	2.67716
NC_030853.1	29600000	143	2.93818
NC_030853.1	29700000	151	2.94725
NC_030853.1	29800000	120	2.96348
NC_030853.1	29900000	160	2.61068
NC_030853.1	30000000	236	2.86085
NC_030853.1	30100000	138	3.00876
NC_030853.1	30200000	127	2.97098
NC_030853.1	30300000	114	3.05017
NC_030853.1	30400000	103	2.53952
NC_030853.1	30500000	90	2.801
NC_030853.1	30600000	138	2.9663
NC_030853.1	30700000	151	2.90633
NC_030853.1	30800000	138	2.65604
NC_030853.1	30900000	145	2.84431
NC_030853.1	31000000	137	3.06977
NC_030853.1	31100000	102	3.01405
NC_030853.1	31200000	158	2.92802
NC_030853.1	31300000	161	3.00264
NC_030853.1	31400000	167	2.86007
NC_030853.1	31500000	159	2.75259
NC_030853.1	31600000	207	2.77957
NC_030853.1	31700000	201	2.71401
NC_030853.1	31800000	195	2.97501
NC_030854.1	0	136	2.80869
NC_030854.1	100000	130	2.44249
NC_030854.1	200000	137	2.39895
NC_030854.1	300000	228	2.7239
NC_030854.1	400000	163	2.88023
NC_030854.1	500000	105	2.6615
NC_030854.1	600000	160	2.75709
NC_030854.1	700000	117	2.4034
NC_030854.1	800000	265	2.47118
NC_030854.1	900000	169	2.79305
NC_030854.1	1000000	116	2.5574
NC_030854.1	1100000	184	2.87203
NC_030854.1	1200000	149	2.40325
NC_030854.1	1300000	197	2.52054
NC_030854.1	1400000	148	2.69429
NC_030854.1	1500000	44	2.69359
NC_030854.1	1600000	101	2.72321
NC_030854.1	1700000	101	2.97154
NC_030854.1	1800000	168	3.06374
NC_030854.1	1900000	125	2.72518
NC_030854.1	2000000	86	2.56881
NC_030854.1	2100000	74	2.40844
NC_030854.1	2200000	154	2.88558
NC_030854.1	2300000	158	2.93601
NC_030854.1	2400000	134	2.82322
NC_030854.1	2500000	154	3.02756
NC_030854.1	2600000	127	2.67894
NC_030854.1	2700000	48	2.6639
NC_030854.1	2800000	129	2.93955
NC_030854.1	2900000	144	2.72227
NC_030854.1	3000000	168	2.7149
NC_030854.1	3100000	92	2.5956
NC_030854.1	3200000	33	2.12466
NC_030854.1	3300000	31	1.86828
NC_030854.1	3400000	104	2.51515
NC_030854.1	3500000	74	2.73827
NC_030854.1	3600000	146	2.52989
NC_030854.1	3700000	72	2.69556
NC_030854.1	3800000	5	1.93944
NC_030854.1	3900000	25	1.58059
NC_030854.1	4000000	80	2.86278
NC_030854.1	4100000	53	1.776
NC_030854.1	4200000	75	2.58227
NC_030854.1	4300000	65	2.5914
NC_030854.1	4400000	69	2.60074
NC_030854.1	4500000	95	2.64236
NC_030854.1	4600000	40	2.33967
NC_030854.1	4700000	37	2.75929
NC_030854.1	4800000	13	2.48151
NC_030854.1	4900000	4	1.99413
NC_030854.1	5000000	27	2.51919
NC_030854.1	5100000	59	2.03217
NC_030854.1	5200000	20	2.97788
NC_030854.1	5300000	26	2.0251
NC_030854.1	5400000	2	1.93304
NC_030854.1	5500000	23	2.62993
NC_030854.1	5600000	25	1.7801
NC_030854.1	5700000	26	2.77316
NC_030854.1	5800000	41	2.22297
NC_030854.1	5900000	61	2.51103
NC_030854.1	6000000	59	2.59209
NC_030854.1	6100000	51	2.68211
NC_030854.1	6200000	44	1.60389
NC_030854.1	6300000	74	2.66499
NC_030854.1	6400000	8	1.77826
NC_030854.1	6500000	4	0.760198
NC_030854.1	6600000	16	2.3005
NC_030854.1	6700000	17	2.93858
NC_030854.1	6800000	48	2.87582
NC_030854.1	6900000	5	2.46643
NC_030854.1	7000000	15	2.69803
NC_030854.1	7100000	4	2.34668
NC_030854.1	7200000	17	0.960656
NC_030854.1	7300000	3	0.627587
NC_030854.1	7400000	15	2.05096
NC_030854.1	7500000	11	1.76813
NC_030854.1	7600000	5	2.46643
NC_030854.1	7700000	17	2.32686
NC_030854.1	7800000	27	2.0542
NC_030854.1	7900000	29	2.78433
NC_030854.1	8000000	25	1.89711
NC_030854.1	8100000	70	2.88993
NC_030854.1	8200000	2	1.93304
NC_030854.1	8300000	15	2.90492
NC_030854.1	8400000	10	2.77378
NC_030854.1	8500000	1	1.50811
NC_030854.1	8600000	1	1.50811
NC_030854.1	8700000	2	0.642337
NC_030854.1	8800000	38	2.51696
NC_030854.1	8900000	37	2.73867
NC_030854.1	9000000	0	nan
NC_030854.1	9100000	4	2.34668
NC_030854.1	9200000	89	2.98814
NC_030854.1	9300000	51	2.88922
NC_030854.1	9400000	23	2.27628
NC_030854.1	9500000	2	1.93304
NC_030854.1	9600000	2	0.626203
NC_030854.1	9700000	33	2.59965
NC_030854.1	9800000	3	2.18079
NC_030854.1	9900000	16	2.68555
NC_030854.1	10000000	29	2.54521
NC_030854.1	10100000	23	3.00796
NC_030854.1	10200000	62	3.00106
NC_030854.1	10300000	1	1.50811
NC_030854.1	10400000	21	2.38057
NC_030854.1	10500000	16	2.3799
NC_030854.1	10600000	26	2.53959
NC_030854.1	10700000	30	1.97608
NC_030854.1	10800000	5	1.34657
NC_030854.1	10900000	8	2.32757
NC_030854.1	11000000	17	-0.0526003
NC_030854.1	11100000	2	0.900478
NC_030854.1	11200000	2	1.93304
NC_030854.1	11300000	1	1.50811
NC_030854.1	11400000	0	nan
NC_030854.1	11500000	2	0.515847
NC_030854.1	11600000	2	1.93304
NC_030854.1	11700000	1	0.601833
NC_030854.1	11800000	0	nan
NC_030854.1	11900000	2	1.93304
NC_030854.1	12000000	1	1.50811
NC_030854.1	12100000	4	-0.360914
NC_030854.1	12200000	8	2.6863
NC_030854.1	12300000	0	nan
NC_030854.1	12400000	19	2.15173
NC_030854.1	12500000	2	1.93304
NC_030854.1	12600000	7	1.32882
NC_030854.1	12700000	15	2.58165
NC_030854.1	12800000	0	nan
NC_030854.1	12900000	17	2.65915
NC_030854.1	13000000	0	nan
NC_030854.1	13100000	3	2.18079
NC_030854.1	13200000	12	2.26815
NC_030854.1	13300000	7	2.62865
NC_030854.1	13400000	54	2.97318
NC_030854.1	13500000	0	nan
NC_030854.1	13600000	7	1.82629
NC_030854.1	13700000	4	2.34668
NC_030854.1	13800000	12	2.51741
NC_030854.1	13900000	3	1.40419
NC_030854.1	14000000	8	1.46997
NC_030854.1	14100000	1	1.50811
NC_030854.1	14200000	42	2.98113
NC_030854.1	14300000	9	0.335464
NC_030854.1	14400000	0	nan
NC_030854.1	14500000	3	1.40419
NC_030854.1	14600000	6	1.53276
NC_030854.1	14700000	12	1.15585
NC_030854.1	14800000	22	2.39879
NC_030854.1	14900000	4	-0.493316
NC_030854.1	15000000	4	0.0241498
NC_030854.1	15100000	0	nan
NC_030854.1	15200000	4	2.34668
NC_030854.1	15300000	2	1.35223
NC_030854.1	15400000	3	0.421302
NC_030854.1	15500000	7	1.03546
NC_030854.1	15600000	2	0.626203
NC_030854.1	15700000	1	1.50811
NC_030854.1	15800000	6	-0.2032
NC_030854.1	15900000	7	-0.275653
NC_030854.1	16000000	2	1.93304
NC_030854.1	16100000	4	1.99413
NC_030854.1	16200000	3	2.18079
NC_030854.1	16300000	22	2.46141
NC_030854.1	16400000	0	nan
NC_030854.1	16500000	32	2.59706
NC_030854.1	16600000	32	1.85429
NC_030854.1	16700000	18	0.617026
NC_030854.1	16800000	2	1.35223
NC_030854.1	16900000	0	nan
NC_030854.1	17000000	3	1.40419
NC_030854.1	17100000	0	nan
NC_030854.1	17200000	25	2.82882
NC_030854.1	17300000	19	2.66111
NC_030854.1	17400000	0	nan
NC_030854.1	17500000	13	2.19498
NC_030854.1	17600000	24	2.35349
NC_030854.1	17700000	10	1.29212
NC_030854.1	17800000	1	-0.103052
NC_030854.1	17900000	10	0.792062
NC_030854.1	18000000	3	0.215016
NC_030854.1	18100000	8	1.25137
NC_030854.1	18200000	2	1.93304
NC_030854.1	18300000	18	2.45729
NC_030854.1	18400000	11	2.34692
NC_030854.1	18500000	24	1.67306
NC_030854.1	18600000	23	1.65087
NC_030854.1	18700000	83	2.77657
NC_030854.1	18800000	14	2.28938
NC_030854.1	18900000	10	0.384606
NC_030854.1	19000000	1	1.50811
NC_030854.1	19100000	50	2.7728
NC_030854.1	19200000	1	1.50811
NC_030854.1	19300000	6	2.55726
NC_030854.1	19400000	10	0.846883
NC_030854.1	19500000	21	2.10984
NC_030854.1	19600000	7	-0.564427
NC_030854.1	19700000	17	2.19898
NC_030854.1	19800000	0	nan
NC_030854.1	19900000	11	2.46265
NC_030854.1	20000000	2	1.93304
NC_030854.1	20100000	2	1.93304
NC_030854.1	20200000	19	1.6089
NC_030854.1	20300000	8	2.48452
NC_030854.1	20400000	8	2.6863
NC_030854.1	20500000	3	2.18079
NC_030854.1	20600000	0	nan
NC_030854.1	20700000	2	0.771407
NC_030854.1	20800000	1	-0.103052
NC_030854.1	20900000	3	2.18079
NC_030854.1	21000000	14	2.12771
NC_030854.1	21100000	38	2.4072
NC_030854.1	21200000	40	2.63806
NC_030854.1	21300000	15	2.60699
NC_030854.1	21400000	12	2.20169
NC_030854.1	21500000	4	-0.360914
NC_030854.1	21600000	33	2.29269
NC_030854.1	21700000	28	2.63109
NC_030854.1	21800000	8	2.16973
NC_030854.1	21900000	8	2.037
NC_030854.1	22000000	18	2.70057
NC_030854.1	22100000	20	2.84903
NC_030854.1	22200000	47	2.99471
NC_030854.1	22300000	1	-0.103052
NC_030854.1	22400000	16	2.64164
NC_030854.1	22500000	27	1.86483
NC_030854.1	22600000	36	2.99276
NC_030854.1	22700000	3	0.627587
NC_030854.1	22800000	49	2.83164
NC_030854.1	22900000	6	1.2459
NC_030854.1	23000000	2	1.93304
NC_030854.1	23100000	18	2.84056
NC_030854.1	23200000	11	1.84909
NC_030854.1	23300000	23	2.78965
NC_030854.1	23400000	12	2.5845
NC_030854.1	23500000	12	1.46242
NC_030854.1	23600000	23	2.6481
NC_030854.1	23700000	2	1.93304
NC_030854.1	23800000	21	2.79632
NC_030854.1	23900000	38	2.82914
NC_030854.1	24000000	14	2.88504
NC_030854.1	24100000	70	2.65157
NC_030854.1	24200000	2	1.93304
NC_030854.1	24300000	20	2.09306
NC_030854.1	24400000	80	2.86348
NC_030854.1	24500000	2	1.93304
NC_030854.1	24600000	32	2.66906
NC_030854.1	24700000	30	2.74252
NC_030854.1	24800000	3	2.18079
NC_030854.1	24900000	20	2.97788
NC_030854.1	25000000	0	nan
NC_030854.1	25100000	19	1.81777
NC_030854.1	25200000	60	2.90975
NC_030854.1	25300000	29	2.67165
NC_030854.1	25400000	6	1.24334
NC_030854.1	25500000	54	2.63558
NC_030854.1	25600000	23	2.52873
NC_030854.1	25700000	0	nan
NC_030854.1	25800000	33	2.29997
NC_030854.1	25900000	50	2.7257
NC_030854.1	26000000	63	2.70674
NC_030854.1	26100000	62	3.14483
NC_030854.1	26200000	50	2.55464
NC_030854.1	26300000	56	3.0758
NC_030854.1	26400000	13	2.2886
NC_030854.1	26500000	155	2.68829
NC_030854.1	26600000	38	2.61814
NC_030854.1	26700000	3	2.18079
NC_030854.1	26800000	0	nan
NC_030854.1	26900000	16	1.95015
NC_030854.1	27000000	47	2.76663
NC_030854.1	27100000	91	2.93176
NC_030854.1	27200000	100	2.82429
NC_030854.1	27300000	51	3.0527
NC_030854.1	27400000	64	2.87201
NC_030854.1	27500000	65	2.81689
NC_030854.1	27600000	54	2.62997
NC_030854.1	27700000	98	2.93413
NC_030854.1	27800000	13	2.49503
NC_030854.1	27900000	7	2.3037
NC_030854.1	28000000	80	2.89955
NC_030854.1	28100000	118	2.89001
NC_030854.1	28200000	42	2.86741
NC_030854.1	28300000	77	2.84648
NC_030854.1	28400000	39	2.60349
NC_030854.1	28500000	44	2.90716
NC_030854.1	28600000	75	2.67206
NC_030854.1	28700000	104	2.93228
NC_030854.1	28800000	68	2.63463
NC_030854.1	28900000	93	2.66744
NC_030854.1	29000000	2	1.93304
NC_030854.1	29100000	29	3.05098
NC_030854.1	29200000	73	2.89073
NC_030854.1	29300000	19	2.3923
NC_030854.1	29400000	107	2.67622
NC_030854.1	29500000	143	2.8789
NC_030854.1	29600000	165	2.80428
NC_030854.1	29700000	66	2.88238
NC_030854.1	29800000	124	2.92918
NC_030854.1	29900000	103	2.57417
NC_030854.1	30000000	110	2.89538
NC_030854.1	30100000	93	2.91127
NC_030854.1	30200000	101	2.9401
NC_030854.1	30300000	33	2.66789
NC_030854.1	30400000	116	2.61993
NC_030854.1	30500000	61	2.23947
NC_030854.1	30600000	87	2.60166
NC_030854.1	30700000	52	2.13895
NC_030854.1	30800000	62	2.6682
NC_030854.1	30900000	12	1.19074
NC_030854.1	31000000	26	2.58763
NC_030854.1	31100000	20	2.20123
NC_030854.1	31200000	22	2.61722
NC_030854.1	31300000	102	3.06052
NC_030854.1	31400000	121	2.93498
NC_030854.1	31500000	0	nan
NC_030854.1	31600000	5	1.27246
NC_030854.1	31700000	0	nan
NC_030854.1	31800000	118	2.90629
NC_030854.1	31900000	32	2.89412
NC_030854.1	32000000	104	2.73757
NC_030854.1	32100000	116	2.89316
NC_030854.1	32200000	69	2.72974
NC_030854.1	32300000	68	2.99061
NC_030854.1	32400000	104	2.89144
NC_030854.1	32500000	71	2.36044
NC_030854.1	32600000	69	3.06436
NC_030854.1	32700000	41	2.25993
NC_030854.1	32800000	13	2.86261
NC_030854.1	32900000	6	1.64659
NC_030854.1	33000000	59	2.52517
NC_030854.1	33100000	96	2.67158
NC_030854.1	33200000	57	2.13752
NC_030854.1	33300000	63	2.55673
NC_030854.1	33400000	35	2.95242
NC_030854.1	33500000	101	3.08361
NC_030854.1	33600000	103	2.83175
NC_030854.1	33700000	150	2.9885
NC_030854.1	33800000	119	2.77527
NC_030854.1	33900000	41	2.73219
NC_030854.1	34000000	50	3.03983
NC_030854.1	34100000	19	2.20989
NC_030854.1	34200000	142	2.66512
NC_030854.1	34300000	113	2.77381
NC_030854.1	34400000	27	2.84644
NC_030854.1	34500000	53	2.9883
NC_030854.1	34600000	114	2.3929
NC_030854.1	34700000	71	2.4485
NC_030854.1	34800000	142	2.5898
NC_030854.1	34900000	142	2.8015
NC_030854.1	35000000	58	2.19413
NC_030854.1	35100000	104	2.99761
NC_030854.1	35200000	57	2.44705
NC_030854.1	35300000	80	3.02751
NC_030854.1	35400000	18	2.40525
NC_030854.1	35500000	41	2.32358
NC_030854.1	35600000	128	2.74386
NC_030854.1	35700000	133	2.57788
NC_030854.1	35800000	169	2.84728
NC_030854.1	35900000	62	2.04981
NC_030854.1	36000000	150	2.89894
NC_030854.1	36100000	112	2.09861
NC_030854.1	36200000	45	2.34645
NC_030854.1	36300000	192	2.68009
NC_030854.1	36400000	63	2.80525
NC_030854.1	36500000	78	2.60713
NC_030854.1	36600000	136	2.90695
NC_030854.1	36700000	62	2.76523
NC_030854.1	36800000	103	2.95268
NC_030854.1	36900000	147	2.8044
NC_030854.1	37000000	154	2.73148
NC_030854.1	37100000	97	2.50465
NC_030854.1	37200000	162	2.68856
NC_030854.1	37300000	118	2.72849
NC_030854.1	37400000	115	3.05122
NC_030854.1	37500000	91	2.06094
NC_030854.1	37600000	135	2.64098
NC_030854.1	37700000	209	2.50474
NC_030854.1	37800000	132	2.52153
NC_030854.1	37900000	149	2.64203
NC_030854.1	38000000	89	1.93533
NC_030854.1	38100000	192	2.64551
NC_030854.1	38200000	176	2.45676
NC_030854.1	38300000	154	2.68925
NC_030854.1	38400000	141	2.69162
NC_030854.1	38500000	101	2.3432
NC_030854.1	38600000	142	2.9409
NC_030854.1	38700000	189	3.0142
NC_030854.1	38800000	149	2.51746
NC_030854.1	38900000	108	2.51817
NC_030854.1	39000000	253	2.82108
NC_030854.1	39100000	180	2.75299
NC_030854.1	39200000	120	2.92225
NC_030854.1	39300000	46	2.88895
NC_030855.1	0	160	2.87132
NC_030855.1	100000	50	2.92388
NC_030855.1	200000	87	2.4886
NC_030855.1	300000	115	2.38074
NC_030855.1	400000	197	2.84301
NC_030855.1	500000	65	2.71768
NC_030855.1	600000	178	2.84218
NC_030855.1	700000	55	2.8427
NC_030855.1	800000	27	1.94479
NC_030855.1	900000	2	1.93304
NC_030855.1	1000000	64	2.57822
NC_030855.1	1100000	65	2.87226
NC_030855.1	1200000	75	2.90671
NC_030855.1	1300000	109	2.27328
NC_030855.1	1400000	113	2.71708
NC_030855.1	1500000	122	2.82384
NC_030855.1	1600000	46	2.83826
NC_030855.1	1700000	16	1.05107
NC_030855.1	1800000	122	2.77746
NC_030855.1	1900000	97	2.46438
NC_030855.1	2000000	87	2.79846
NC_030855.1	2100000	60	2.70764
NC_030855.1	2200000	114	2.8677
NC_030855.1	2300000	16	2.61774
NC_030855.1	2400000	41	1.99602
NC_030855.1	2500000	57	2.63656
NC_030855.1	2600000	54	1.991
NC_030855.1	2700000	86	2.81969
NC_030855.1	2800000	94	2.7676
NC_030855.1	2900000	29	2.62044
NC_030855.1	3000000	24	2.45917
NC_030855.1	3100000	34	2.77711
NC_030855.1	3200000	30	3.05662
NC_030855.1	3300000	26	3.01421
NC_030855.1	3400000	29	2.23935
NC_030855.1	3500000	74	2.98231
NC_030855.1	3600000	59	2.65162
NC_030855.1	3700000	64	2.90945
NC_030855.1	3800000	46	2.8554
NC_030855.1	3900000	0	nan
NC_030855.1	4000000	26	2.87406
NC_030855.1	4100000	72	2.53527
NC_030855.1	4200000	34	2.5548
NC_030855.1	4300000	33	2.3398
NC_030855.1	4400000	83	2.75344
NC_030855.1	4500000	18	2.85437
NC_030855.1	4600000	5	0.605486
NC_030855.1	4700000	12	2.83708
NC_030855.1	4800000	52	2.68348
NC_030855.1	4900000	2	-1.04075
NC_030855.1	5000000	55	2.92449
NC_030855.1	5100000	118	2.99353
NC_030855.1	5200000	1	1.50811
NC_030855.1	5300000	11	2.10831
NC_030855.1	5400000	15	2.23964
NC_030855.1	5500000	49	2.3562
NC_030855.1	5600000	12	2.51741
NC_030855.1	5700000	2	1.93304
NC_030855.1	5800000	40	2.35104
NC_030855.1	5900000	22	2.32716
NC_030855.1	6000000	0	nan
NC_030855.1	6100000	56	2.52961
NC_030855.1	6200000	4	2.34668
NC_030855.1	6300000	24	2.62901
NC_030855.1	6400000	56	2.68978
NC_030855.1	6500000	67	2.9622
NC_030855.1	6600000	22	2.85312
NC_030855.1	6700000	30	2.79837
NC_030855.1	6800000	91	2.83894
NC_030855.1	6900000	39	2.59723
NC_030855.1	7000000	14	2.56802
NC_030855.1	7100000	3	-0.149017
NC_030855.1	7200000	73	2.86546
NC_030855.1	7300000	0	nan
NC_030855.1	7400000	39	3.09513
NC_030855.1	7500000	10	0.904131
NC_030855.1	7600000	13	1.22205
NC_030855.1	7700000	9	1.85583
NC_030855.1	7800000	47	1.59878
NC_030855.1	7900000	7	2.62865
NC_030855.1	8000000	1	-0.103052
NC_030855.1	8100000	13	1.53934
NC_030855.1	8200000	17	2.93858
NC_030855.1	8300000	68	2.73613
NC_030855.1	8400000	18	2.09723
NC_030855.1	8500000	9	2.32314
NC_030855.1	8600000	12	1.46305
NC_030855.1	8700000	3	1.74395
NC_030855.1	8800000	0	nan
NC_030855.1	8900000	11	2.76943
NC_030855.1	9000000	6	0.422884
NC_030855.1	9100000	8	2.6863
NC_030855.1	9200000	0	nan
NC_030855.1	9300000	10	2.60709
NC_030855.1	9400000	40	2.93269
NC_030855.1	9500000	16	2.61774
NC_030855.1	9600000	2	0.626203
NC_030855.1	9700000	13	2.46563
NC_030855.1	9800000	5	1.70756
NC_030855.1	9900000	9	2.26655
NC_030855.1	10000000	6	2.55726
NC_030855.1	10100000	22	2.81444
NC_030855.1	10200000	16	2.82508
NC_030855.1	10300000	46	2.63591
NC_030855.1	10400000	1	1.50811
NC_030855.1	10500000	1	-0.811964
NC_030855.1	10600000	3	1.30712
NC_030855.1	10700000	14	2.60641
NC_030855.1	10800000	2	1.93304
NC_030855.1	10900000	21	2.83671
NC_030855.1	11000000	0	nan
NC_030855.1	11100000	4	2.34668
NC_030855.1	11200000	19	2.23897
NC_030855.1	11300000	23	2.92937
NC_030855.1	11400000	1	0.601833
NC_030855.1	11500000	3	2.18079
NC_030855.1	11600000	7	2.22747
NC_030855.1	11700000	0	nan
NC_030855.1	11800000	6	0.790567
NC_030855.1	11900000	19	2.22678
NC_030855.1	12000000	5	2.46643
NC_030855.1	12100000	3	2.18079
NC_030855.1	12200000	46	2.73896
NC_030855.1	12300000	17	2.80008
NC_030855.1	12400000	26	2.85234
NC_030855.1	12500000	6	2.30114
NC_030855.1	12600000	33	2.92115
NC_030855.1	12700000	1	-0.531017
NC_030855.1	12800000	23	2.59754
NC_030855.1	12900000	52	1.95528
NC_030855.1	13000000	24	2.96814
NC_030855.1	13100000	12	1.34845
NC_030855.1	13200000	0	nan
NC_030855.1	13300000	0	nan
NC_030855.1	13400000	2	1.93304
[truncated: 1,288 more rows]
