# Supplementary material for: Wild or Introduced? Investigating the Genetic Landscape of Cacao Populations in South America
Source: Ecol Evol. 2025 Jul 22;15(7):e71746. doi: 10.1002/ece3.71746 (PMC12283127; doi:10.1002/ece3.71746)
Supplement: Supplementary file 1 — Appendix S1: Output files for nucleotide diversity (π) and Tajima’s D analyses, providing detailed metrics for population‐level genetic variation across all samples. Appendix S2: Output files for expected heterozygosity (He), observed heterozygosity (Ho), and fixation index (F), summarizing genetic diversity and inbreeding coefficients across the sampled populations. Appendix S3: Principal Component Analysis (PCA) outputs, including loadings and coordinates for all individuals sampled, highlighting population structure and genetic clustering patterns. Appendix S4: Pairwise FST output files, detailing genetic differentiation metrics between sampled populations, reflecting gene flow and isolation patterns. Appendix S5: STRUCTURE analysis outputs, detailing ancestry proportions and admixture patterns for K values ranging from 1 to 8. Here are included the output files for each run and replicate, a summary of likelihood values for all tested conditions, and a graph illustrating the variation in likelihoods as K ranges from 1 to 8. These results provide insights into population genetic structure and the extent of admixture among groups. Table S1: Traceable matchings between the sample names used in this study and the clone designations reported by Motamayor et al. (2008), providing a clear reference for sample identity and origin. * = Not sampled in Motamayor et al. (2008), but sample coming from the same collection and the same region (see Bartley 2005). [file ECE3-15-e71746-s001.zip › Supplementary Materials/Appendix_S5/STRUCTURE_Runs/k3run2.txt_f]

----------------------------------------------------
STRUCTURE by Pritchard, Stephens and Donnelly (2000)
     and Falush, Stephens and Pritchard (2003)
       Code by Pritchard, Falush and Hubisz
             Version 2.3.4 (Jul 2012)
----------------------------------------------------


Command line arguments:   structure -K 3 -o k3run2.txt 
Input File:    output_structure_file.str

Run parameters:
   42 individuals
   844958 loci
   3 populations assumed
   2000 Burn-in period
   20000 Reps


--------------------------------------------
Overall proportion of membership of the
sample in each of the 3 clusters

Inferred Clusters
  1      2      3    
0.246  0.247  0.507  

--------------------------------------------

Allele-freq. divergence among pops (Net nucleotide distance),
computed using point estimates of P.

      1       2       3      
 1      -    0.0000  0.0136  
 2   0.0000     -    0.0136  
 3   0.0136  0.0136     -    

Average distances (expected heterozygosity) between individuals in same cluster:
cluster  1  : 0.2126 
cluster  2  : 0.2126 
cluster  3  : 0.1550 

--------------------------------------------
Estimated Ln Prob of Data   = -874099660.0
Mean value of ln likelihood = -1869576.9
Variance of ln likelihood   = 1744460166.3
Mean value of alpha         = 0.1831

Mean value of Fst_1         = 0.0099
Mean value of Fst_2         = 0.0098
Mean value of Fst_3         = 0.5130


Inferred ancestry of individuals:
        Label (%Miss) :  Inferred clusters
  1 CACAO-CONT-   (90)   :  0.029 0.036 0.935 
  2 CACAO-CONT-   (85)   :  0.747 0.176 0.077 
  3 CACAO-CONT-   (89)   :  0.684 0.256 0.059 
  4 CACAO-CONT-   (92)   :  0.420 0.401 0.179 
  5 CACAO-IQUI-   (84)   :  0.761 0.139 0.100 
  6 CACAO-IQUI-   (86)   :  0.584 0.388 0.029 
  7 CACAO-IQUI-   (88)   :  0.434 0.517 0.048 
  8 CACAO-MARA-   (98)   :  0.344 0.049 0.607 
  9 CACAO-MARA-   (92)   :  0.000 0.471 0.528 
 10 CACAO-MARA-   (99)   :  0.247 0.116 0.637 
 11 CACAO-MARA-   (97)   :  0.156 0.207 0.638 
 12 CACAO-NANA-   (99)   :  0.227 0.282 0.491 
 13 CACAO-NANA-   (96)   :  0.323 0.195 0.482 
 14 CACAO-NANA-   (98)   :  0.022 0.431 0.548 
 15 CACAO-GUYA-   (99)   :  0.005 0.215 0.780 
 16 CACAO-GUYA-   (85)   :  0.001 0.581 0.418 
 17 CACAO-GUYA-   (84)   :  0.078 0.631 0.291 
 18 CACAO-GUYA-   (98)   :  0.005 0.242 0.753 
 19 CACAO-AMEL-   (99)   :  0.047 0.091 0.862 
 20 CACAO-AMEL-   (92)   :  0.377 0.428 0.195 
 21 CACAO-AMEL-   (99)   :  0.098 0.153 0.749 
 22 CACAO-CONT-   (87)   :  0.634 0.366 0.000 
 23 CACAO-CONT-   (92)   :  0.000 0.000 1.000 
 24 CACAO-CONT-   (90)   :  0.261 0.427 0.312 
 25 CACAO-CONT-   (88)   :  0.528 0.452 0.020 
 26 CACAO-IQUI-   (85)   :  0.463 0.441 0.095 
 27 CACAO-IQUI-   (89)   :  0.006 0.350 0.645 
 28 CACAO-IQUI-   (89)   :  0.006 0.004 0.990 
 29 CACAO-MARA-   (92)   :  0.618 0.377 0.005 
 30 CACAO-MARA-   (89)   :  0.532 0.468 0.000 
 31 CACAO-MARA-   (92)   :  0.001 0.121 0.878 
 32 CACAO-MARA-   (69)   :  0.000 0.000 1.000 
 33 CACAO-NANA-   (89)   :  0.000 0.000 1.000 
 34 CACAO-NANA-   (89)   :  0.001 0.144 0.855 
 35 CACAO-NANA-   (88)   :  0.000 0.000 1.000 
 36 CACAO-GUYA-   (94)   :  0.550 0.322 0.129 
 37 CACAO-GUYA-   (93)   :  0.645 0.330 0.025 
 38 CACAO-GUYA-   (98)   :  0.016 0.053 0.931 
 39 CACAO-GUYA-   (66)   :  0.483 0.499 0.018 
 40 CACAO-AMEL-   (88)   :  0.000 0.000 1.000 
 41 CACAO-AMEL-   (93)   :  0.000 0.000 1.000 
 42 CACAO-AMEL-   (91)   :  0.000 0.000 1.000 


Estimated Allele Frequencies in each cluster
First column gives estimated ancestral frequencies


Locus 1 : 
1 alleles
97.6% missing data
   1   (1.000) 1.000 1.000 1.000 

Locus 2 : 
1 alleles
97.6% missing data
   1   (1.000) 1.000 1.000 1.000 

Locus 3 : 
1 alleles
97.6% missing data
   1   (1.000) 1.000 1.000 1.000 

Locus 4 : 
1 alleles
97.6% missing data
   1   (1.000) 1.000 1.000 1.000 

Locus 5 : 
1 alleles
97.6% missing data
   1   (1.000) 1.000 1.000 1.000 

Locus 6 : 
1 alleles
97.6% missing data
   1   (1.000) 1.000 1.000 1.000 

Locus 7 : 
1 alleles
97.6% missing data
   1   (1.000) 1.000 1.000 1.000 

Locus 8 : 
1 alleles
97.6% missing data
   1   (1.000) 1.000 1.000 1.000 

Locus 9 : 
1 alleles
92.9% missing data
   1   (1.000) 1.000 1.000 1.000 

Locus 10 : 
1 alleles
92.9% missing data
   1   (1.000) 1.000 1.000 1.000 

Locus 11 : 
1 alleles
92.9% missing data
   1   (1.000) 1.000 1.000 1.000 

Locus 12 : 
1 alleles
92.9% missing data
   1   (1.000) 1.000 1.000 1.000 

Locus 13 : 
2 alleles
97.6% missing data
   0   (0.494) 0.494 0.495 0.490 
   1   (0.506) 0.506 0.505 0.510 

Locus 14 : 
1 alleles
97.6% missing data
   1   (1.000) 1.000 1.000 1.000 

Locus 15 : 
1 alleles
95.2% missing data
   1   (1.000) 1.000 1.000 1.000 

Locus 16 : 
1 alleles
97.6% missing data
   1   (1.000) 1.000 1.000 1.000 

Locus 17 : 
1 alleles
95.2% missing data
   1   (1.000) 1.000 1.000 1.000 

Locus 18 : 
1 alleles
97.6% missing data
   1   (1.000) 1.000 1.000 1.000 

Locus 19 : 
1 alleles
95.2% missing data
   1   (1.000) 1.000 1.000 1.000 

Locus 20 : 
1 alleles
95.2% missing data
   1   (1.000) 1.000 1.000 1.000 

Locus 21 : 
1 alleles
97.6% missing data
   1   (1.000) 1.000 1.000 1.000 

Locus 22 : 
1 alleles
95.2% missing data
   1   (1.000) 1.000 1.000 1.000 

Locus 23 : 
1 alleles
97.6% missing data
   1   (1.000) 1.000 1.000 1.000 

Locus 24 : 
1 alleles
97.6% missing data
   1   (1.000) 1.000 1.000 1.000 

Locus 25 : 
1 alleles
97.6% missing data
   1   (1.000) 1.000 1.000 1.000 

Locus 26 : 
1 alleles
97.6% missing data
   1   (1.000) 1.000 1.000 1.000 

Locus 27 : 
1 alleles
97.6% missing data
   1   (1.000) 1.000 1.000 1.000 

Locus 28 : 
1 alleles
97.6% missing data
   1   (1.000) 1.000 1.000 1.000 

Locus 29 : 
1 alleles
97.6% missing data
   1   (1.000) 1.000 1.000 1.000 

Locus 30 : 
1 alleles
97.6% missing data
   1   (1.000) 1.000 1.000 1.000 

Locus 31 : 
1 alleles
97.6% missing data
   1   (1.000) 1.000 1.000 1.000 

Locus 32 : 
1 alleles
95.2% missing data
   1   (1.000) 1.000 1.000 1.000 

Locus 33 : 
1 alleles
97.6% missing data
   1   (1.000) 1.000 1.000 1.000 

Locus 34 : 
1 alleles
97.6% missing data
   1   (1.000) 1.000 1.000 1.000 

Locus 35 : 
1 alleles
97.6% missing data
   1   (1.000) 1.000 1.000 1.000 

Locus 36 : 
1 alleles
97.6% missing data
   1   (1.000) 1.000 1.000 1.000 

Locus 37 : 
1 alleles
97.6% missing data
   1   (1.000) 1.000 1.000 1.000 

Locus 38 : 
1 alleles
97.6% missing data
   1   (1.000) 1.000 1.000 1.000 

Locus 39 : 
1 alleles
97.6% missing data
   1   (1.000) 1.000 1.000 1.000 

Locus 40 : 
1 alleles
97.6% missing data
   1   (1.000) 1.000 1.000 1.000 

Locus 41 : 
1 alleles
97.6% missing data
   1   (1.000) 1.000 1.000 1.000 

Locus 42 : 
1 alleles
97.6% missing data
   1   (1.000) 1.000 1.000 1.000 

Locus 43 : 
1 alleles
97.6% missing data
   1   (1.000) 1.000 1.000 1.000 

Locus 44 : 
1 alleles
97.6% missing data
   1   (1.000) 1.000 1.000 1.000 

Locus 45 : 
1 alleles
97.6% missing data
   1   (1.000) 1.000 1.000 1.000 

Locus 46 : 
1 alleles
97.6% missing data
   1   (1.000) 1.000 1.000 1.000 

Locus 47 : 
1 alleles
97.6% missing data
   1   (1.000) 1.000 1.000 1.000 

Locus 48 : 
1 alleles
97.6% missing data
   1   (1.000) 1.000 1.000 1.000 

Locus 49 : 
1 alleles
97.6% missing data
   1   (1.000) 1.000 1.000 1.000 

Locus 50 : 
1 alleles
97.6% missing data
   1   (1.000) 1.000 1.000 1.000 

Locus 51 : 
1 alleles
97.6% missing data
   1   (1.000) 1.000 1.000 1.000 

Locus 52 : 
1 alleles
97.6% missing data
   1   (1.000) 1.000 1.000 1.000 

Locus 53 : 
1 alleles
97.6% missing data
   1   (1.000) 1.000 1.000 1.000 

Locus 54 : 
1 alleles
97.6% missing data
   1   (1.000) 1.000 1.000 1.000 

Locus 55 : 
1 alleles
97.6% missing data
   1   (1.000) 1.000 1.000 1.000 

Locus 56 : 
1 alleles
97.6% missing data
   1   (1.000) 1.000 1.000 1.000 

Locus 57 : 
1 alleles
97.6% missing data
   1   (1.000) 1.000 1.000 1.000 

Locus 58 : 
1 alleles
97.6% missing data
   1   (1.000) 1.000 1.000 1.000 

Locus 59 : 
2 alleles
97.6% missing data
   0   (0.495) 0.495 0.495 0.491 
   1   (0.505) 0.505 0.505 0.509 

Locus 60 : 
2 alleles
97.6% missing data
   0   (0.514) 0.514 0.515 0.499 
   1   (0.486) 0.486 0.485 0.501 

Locus 61 : 
2 alleles
97.6% missing data
   0   (0.485) 0.484 0.485 0.487 
   1   (0.515) 0.516 0.515 0.513 

Locus 62 : 
2 alleles
97.6% missing data
   0   (0.516) 0.515 0.516 0.514 
   1   (0.484) 0.485 0.484 0.486 

Locus 63 : 
2 alleles
95.2% missing data
   1   (0.652) 0.651 0.650 0.881 
   0   (0.348) 0.349 0.350 0.119 

Locus 64 : 
1 alleles
95.2% missing data
   1   (1.000) 1.000 1.000 1.000 

Locus 65 : 
1 alleles
97.6% missing data
   1   (1.000) 1.000 1.000 1.000 

Locus 66 : 
1 alleles
97.6% missing data
   1   (1.000) 1.000 1.000 1.000 

Locus 67 : 
1 alleles
95.2% missing data
   1   (1.000) 1.000 1.000 1.000 

Locus 68 : 
1 alleles
95.2% missing data
   1   (1.000) 1.000 1.000 1.000 

Locus 69 : 
1 alleles
97.6% missing data
   1   (1.000) 1.000 1.000 1.000 

Locus 70 : 
1 alleles
97.6% missing data
   1   (1.000) 1.000 1.000 1.000 

Locus 71 : 
1 alleles
97.6% missing data
   1   (1.000) 1.000 1.000 1.000 

Locus 72 : 
1 alleles
97.6% missing data
   1   (1.000) 1.000 1.000 1.000 

Locus 73 : 
1 alleles
97.6% missing data
   1   (1.000) 1.000 1.000 1.000 

Locus 74 : 
2 alleles
95.2% missing data
   1   (0.614) 0.612 0.612 0.872 
   0   (0.386) 0.388 0.388 0.128 

Locus 75 : 
2 alleles
23.8% missing data
   1   (0.903) 0.902 0.908 0.992 
   0   (0.097) 0.098 0.092 0.008 

Locus 76 : 
2 alleles
95.2% missing data
   1   (0.631) 0.630 0.629 0.877 
   0   (0.369) 0.370 0.371 0.123 

Locus 77 : 
2 alleles
95.2% missing data
   1   (0.626) 0.624 0.624 0.875 
   0   (0.374) 0.376 0.376 0.125 

Locus 78 : 
1 alleles
97.6% missing data
   1   (1.000) 1.000 1.000 1.000 

Locus 79 : 
2 alleles
97.6% missing data
   0   (0.492) 0.492 0.492 0.500 
   1   (0.508) 0.508 0.508 0.500 

Locus 80 : 
1 alleles
97.6% missing data
   1   (1.000) 1.000 1.000 1.000 

Locus 81 : 
2 alleles
64.3% missing data
   1   (0.610) 0.609 0.611 0.826 
   0   (0.390) 0.391 0.389 0.174 

Locus 82 : 
1 alleles
97.6% missing data
   1   (1.000) 1.000 1.000 1.000 

Locus 83 : 
2 alleles
97.6% missing data
   0   (0.493) 0.493 0.492 0.494 
   1   (0.507) 0.507 0.508 0.506 

Locus 84 : 
1 alleles
97.6% missing data
   1   (1.000) 1.000 1.000 1.000 

Locus 85 : 
1 alleles
97.6% missing data
   1   (1.000) 1.000 1.000 1.000 

Locus 86 : 
1 alleles
97.6% missing data
   1   (1.000) 1.000 1.000 1.000 

Locus 87 : 
1 alleles
97.6% missing data
   1   (1.000) 1.000 1.000 1.000 

Locus 88 : 
1 alleles
95.2% missing data
   1   (1.000) 1.000 1.000 1.000 

Locus 89 : 
1 alleles
95.2% missing data
   1   (1.000) 1.000 1.000 1.000 

Locus 90 : 
1 alleles
95.2% missing data
   1   (1.000) 1.000 1.000 1.000 

Locus 91 : 
1 alleles
95.2% missing data
   1   (1.000) 1.000 1.000 1.000 

Locus 92 : 
1 alleles
95.2% missing data
   1   (1.000) 1.000 1.000 1.000 

Locus 93 : 
1 alleles
97.6% missing data
   1   (1.000) 1.000 1.000 1.000 

Locus 94 : 
1 alleles
95.2% missing data
   1   (1.000) 1.000 1.000 1.000 

Locus 95 : 
1 alleles
95.2% missing data
   1   (1.000) 1.000 1.000 1.000 

Locus 96 : 
1 alleles
97.6% missing data
   1   (1.000) 1.000 1.000 1.000 

Locus 97 : 
2 alleles
95.2% missing data
   1   (0.614) 0.613 0.613 0.871 
   0   (0.386) 0.387 0.387 0.129 

Locus 98 : 
2 alleles
95.2% missing data
   1   (0.632) 0.631 0.631 0.878 
   0   (0.368) 0.369 0.369 0.122 

Locus 99 : 
2 alleles
95.2% missing data
   1   (0.617) 0.616 0.616 0.878 
   0   (0.383) 0.384 0.384 0.122 

Locus 100 : 
2 alleles
38.1% missing data
   1   (0.887) 0.888 0.890 0.991 
   0   (0.113) 0.112 0.110 0.009 

Locus 101 : 
2 alleles
95.2% missing data
   1   (0.660) 0.659 0.659 0.887 
   0   (0.340) 0.341 0.341 0.113 

Locus 102 : 
2 alleles
97.6% missing data
   0   (0.484) 0.484 0.484 0.492 
   1   (0.516) 0.516 0.516 0.508 

Locus 103 : 
2 alleles
95.2% missing data
   1   (0.606) 0.605 0.606 0.867 
   0   (0.394) 0.395 0.394 0.133 

Locus 104 : 
2 alleles
95.2% missing data
   1   (0.648) 0.647 0.647 0.882 
   0   (0.352) 0.353 0.353 0.118 

Locus 105 : 
2 alleles
97.6% missing data
   0   (0.490) 0.490 0.490 0.504 
   1   (0.510) 0.510 0.510 0.496 

Locus 106 : 
2 alleles
95.2% missing data
   1   (0.605) 0.604 0.603 0.868 
   0   (0.395) 0.396 0.397 0.132 

Locus 107 : 
2 alleles
95.2% missing data
   1   (0.632) 0.630 0.631 0.876 
   0   (0.368) 0.370 0.369 0.124 

Locus 108 : 
2 alleles
97.6% missing data
   0   (0.517) 0.517 0.517 0.514 
   1   (0.483) 0.483 0.483 0.486 

Locus 109 : 
2 alleles
95.2% missing data
   1   (0.651) 0.649 0.649 0.880 
   0   (0.349) 0.351 0.351 0.120 

Locus 110 : 
2 alleles
97.6% missing data
   0   (0.504) 0.504 0.504 0.505 
   1   (0.496) 0.496 0.496 0.495 

Locus 111 : 
2 alleles
97.6% missing data
   0   (0.486) 0.487 0.486 0.493 
   1   (0.514) 0.513 0.514 0.507 

Locus 112 : 
1 alleles
97.6% missing data
   1   (1.000) 1.000 1.000 1.000 

Locus 113 : 
1 alleles
97.6% missing data
   1   (1.000) 1.000 1.000 1.000 

Locus 114 : 
1 alleles
97.6% missing data
   1   (1.000) 1.000 1.000 1.000 

Locus 115 : 
1 alleles
97.6% missing data
   1   (1.000) 1.000 1.000 1.000 

Locus 116 : 
1 alleles
97.6% missing data
   1   (1.000) 1.000 1.000 1.000 

Locus 117 : 
1 alleles
97.6% missing data
   1   (1.000) 1.000 1.000 1.000 

Locus 118 : 
1 alleles
97.6% missing data
   1   (1.000) 1.000 1.000 1.000 

Locus 119 : 
1 alleles
97.6% missing data
   1   (1.000) 1.000 1.000 1.000 

Locus 120 : 
1 alleles
97.6% missing data
   1   (1.000) 1.000 1.000 1.000 

Locus 121 : 
1 alleles
95.2% missing data
   1   (1.000) 1.000 1.000 1.000 

Locus 122 : 
1 alleles
97.6% missing data
   1   (1.000) 1.000 1.000 1.000 

Locus 123 : 
1 alleles
97.6% missing data
   1   (1.000) 1.000 1.000 1.000 

Locus 124 : 
1 alleles
97.6% missing data
   1   (1.000) 1.000 1.000 1.000 

Locus 125 : 
1 alleles
95.2% missing data
   1   (1.000) 1.000 1.000 1.000 

Locus 126 : 
1 alleles
95.2% missing data
   1   (1.000) 1.000 1.000 1.000 

Locus 127 : 
1 alleles
95.2% missing data
   1   (1.000) 1.000 1.000 1.000 

Locus 128 : 
1 alleles
95.2% missing data
   1   (1.000) 1.000 1.000 1.000 

Locus 129 : 
1 alleles
95.2% missing data
   1   (1.000) 1.000 1.000 1.000 

Locus 130 : 
1 alleles
95.2% missing data
   1   (1.000) 1.000 1.000 1.000 

Locus 131 : 
1 alleles
97.6% missing data
   1   (1.000) 1.000 1.000 1.000 

Locus 132 : 
1 alleles
97.6% missing data
   1   (1.000) 1.000 1.000 1.000 

Locus 133 : 
1 alleles
97.6% missing data
   1   (1.000) 1.000 1.000 1.000 

Locus 134 : 
1 alleles
97.6% missing data
   1   (1.000) 1.000 1.000 1.000 

Locus 135 : 
1 alleles
97.6% missing data
   1   (1.000) 1.000 1.000 1.000 

Locus 136 : 
1 alleles
97.6% missing data
   1   (1.000) 1.000 1.000 1.000 

Locus 137 : 
1 alleles
97.6% missing data
   1   (1.000) 1.000 1.000 1.000 

Locus 138 : 
1 alleles
97.6% missing data
   1   (1.000) 1.000 1.000 1.000 

Locus 139 : 
1 alleles
97.6% missing data
   1   (1.000) 1.000 1.000 1.000 

Locus 140 : 
1 alleles
97.6% missing data
   1   (1.000) 1.000 1.000 1.000 

Locus 141 : 
1 alleles
97.6% missing data
   1   (1.000) 1.000 1.000 1.000 

Locus 142 : 
1 alleles
97.6% missing data
   1   (1.000) 1.000 1.000 1.000 

Locus 143 : 
1 alleles
97.6% missing data
   1   (1.000) 1.000 1.000 1.000 

Locus 144 : 
1 alleles
97.6% missing data
   1   (1.000) 1.000 1.000 1.000 

Locus 145 : 
1 alleles
97.6% missing data
   1   (1.000) 1.000 1.000 1.000 

Locus 146 : 
1 alleles
97.6% missing data
   1   (1.000) 1.000 1.000 1.000 

Locus 147 : 
1 alleles
97.6% missing data
   1   (1.000) 1.000 1.000 1.000 

Locus 148 : 
1 alleles
97.6% missing data
   1   (1.000) 1.000 1.000 1.000 

Locus 149 : 
1 alleles
97.6% missing data
   1   (1.000) 1.000 1.000 1.000 

Locus 150 : 
1 alleles
97.6% missing data
   1   (1.000) 1.000 1.000 1.000 

Locus 151 : 
1 alleles
97.6% missing data
   1   (1.000) 1.000 1.000 1.000 

Locus 152 : 
1 alleles
97.6% missing data
   1   (1.000) 1.000 1.000 1.000 

Locus 153 : 
1 alleles
97.6% missing data
   1   (1.000) 1.000 1.000 1.000 

Locus 154 : 
1 alleles
97.6% missing data
   1   (1.000) 1.000 1.000 1.000 

Locus 155 : 
1 alleles
97.6% missing data
   1   (1.000) 1.000 1.000 1.000 

Locus 156 : 
1 alleles
97.6% missing data
   1   (1.000) 1.000 1.000 1.000 

Locus 157 : 
1 alleles
97.6% missing data
   1   (1.000) 1.000 1.000 1.000 

Locus 158 : 
1 alleles
97.6% missing data
   1   (1.000) 1.000 1.000 1.000 

Locus 159 : 
1 alleles
97.6% missing data
   1   (1.000) 1.000 1.000 1.000 

Locus 160 : 
1 alleles
97.6% missing data
   1   (1.000) 1.000 1.000 1.000 

Locus 161 : 
1 alleles
97.6% missing data
   1   (1.000) 1.000 1.000 1.000 

Locus 162 : 
1 alleles
97.6% missing data
   1   (1.000) 1.000 1.000 1.000 

Locus 163 : 
1 alleles
97.6% missing data
   1   (1.000) 1.000 1.000 1.000 

Locus 164 : 
1 alleles
97.6% missing data
   1   (1.000) 1.000 1.000 1.000 

Locus 165 : 
1 alleles
97.6% missing data
   1   (1.000) 1.000 1.000 1.000 

Locus 166 : 
1 alleles
97.6% missing data
   1   (1.000) 1.000 1.000 1.000 

Locus 167 : 
1 alleles
97.6% missing data
   1   (1.000) 1.000 1.000 1.000 

Locus 168 : 
1 alleles
97.6% missing data
   1   (1.000) 1.000 1.000 1.000 

Locus 169 : 
1 alleles
97.6% missing data
   1   (1.000) 1.000 1.000 1.000 

Locus 170 : 
1 alleles
97.6% missing data
   1   (1.000) 1.000 1.000 1.000 

Locus 171 : 
1 alleles
97.6% missing data
   1   (1.000) 1.000 1.000 1.000 

Locus 172 : 
1 alleles
95.2% missing data
   1   (1.000) 1.000 1.000 1.000 

Locus 173 : 
1 alleles
97.6% missing data
   1   (1.000) 1.000 1.000 1.000 

Locus 174 : 
1 alleles
97.6% missing data
   1   (1.000) 1.000 1.000 1.000 

Locus 175 : 
1 alleles
97.6% missing data
   1   (1.000) 1.000 1.000 1.000 

Locus 176 : 
1 alleles
97.6% missing data
   1   (1.000) 1.000 1.000 1.000 

Locus 177 : 
2 alleles
97.6% missing data
   0   (0.498) 0.497 0.497 0.495 
   1   (0.502) 0.503 0.503 0.505 

Locus 178 : 
1 alleles
97.6% missing data
   1   (1.000) 1.000 1.000 1.000 

Locus 179 : 
1 alleles
97.6% missing data
   1   (1.000) 1.000 1.000 1.000 

Locus 180 : 
2 alleles
95.2% missing data
   1   (0.638) 0.637 0.637 0.880 
   0   (0.362) 0.363 0.363 0.120 

Locus 181 : 
2 alleles
97.6% missing data
   0   (0.494) 0.493 0.494 0.496 
   1   (0.506) 0.507 0.506 0.504 

Locus 182 : 
2 alleles
95.2% missing data
   1   (0.616) 0.615 0.615 0.871 
   0   (0.384) 0.385 0.385 0.129 

Locus 183 : 
2 alleles
52.4% missing data
   1   (0.596) 0.593 0.595 0.870 
   0   (0.404) 0.407 0.405 0.130 

Locus 184 : 
2 alleles
97.6% missing data
   0   (0.497) 0.497 0.497 0.501 
   1   (0.503) 0.503 0.503 0.499 

Locus 185 : 
2 alleles
95.2% missing data
   1   (0.611) 0.610 0.610 0.872 
   0   (0.389) 0.390 0.390 0.128 

Locus 186 : 
2 alleles
95.2% missing data
   0   (0.510) 0.510 0.510 0.511 
   1   (0.490) 0.490 0.490 0.489 

Locus 187 : 
2 alleles
23.8% missing data
   1   (0.899) 0.899 0.903 0.994 
   0   (0.101) 0.101 0.097 0.006 

Locus 188 : 
2 alleles
95.2% missing data
   1   (0.674) 0.673 0.673 0.893 
   0   (0.326) 0.327 0.327 0.107 

Locus 189 : 
2 alleles
95.2% missing data
   1   (0.612) 0.610 0.610 0.872 
   0   (0.388) 0.390 0.390 0.128 

Locus 190 : 
2 alleles
95.2% missing data
   1   (0.619) 0.618 0.618 0.872 
   0   (0.381) 0.382 0.382 0.128 

Locus 191 : 
2 alleles
95.2% missing data
   1   (0.639) 0.638 0.638 0.876 
   0   (0.361) 0.362 0.362 0.124 

Locus 192 : 
2 alleles
95.2% missing data
   1   (0.613) 0.612 0.612 0.870 
   0   (0.387) 0.388 0.388 0.130 

Locus 193 : 
2 alleles
95.2% missing data
   1   (0.612) 0.611 0.611 0.870 
   0   (0.388) 0.389 0.389 0.130 

Locus 194 : 
3 alleles
90.5% missing data
   0   (0.393) 0.396 0.396 0.133 
   1   (0.296) 0.298 0.296 0.099 
   2   (0.312) 0.306 0.309 0.768 

Locus 195 : 
2 alleles
33.3% missing data
   1   (0.889) 0.889 0.892 0.993 
   0   (0.111) 0.111 0.108 0.007 

Locus 196 : 
1 alleles
97.6% missing data
   1   (1.000) 1.000 1.000 1.000 

Locus 197 : 
2 alleles
97.6% missing data
   0   (0.470) 0.469 0.470 0.485 
   1   (0.530) 0.531 0.530 0.515 

Locus 198 : 
2 alleles
97.6% missing data
   0   (0.504) 0.503 0.504 0.502 
   1   (0.496) 0.497 0.496 0.498 

Locus 199 : 
1 alleles
95.2% missing data
   1   (1.000) 1.000 1.000 1.000 

Locus 200 : 
2 alleles
97.6% missing data
   0   (0.479) 0.478 0.479 0.496 
   1   (0.521) 0.522 0.521 0.504 

Locus 201 : 
1 alleles
95.2% missing data
   1   (1.000) 1.000 1.000 1.000 

Locus 202 : 
1 alleles
95.2% missing data
   1   (1.000) 1.000 1.000 1.000 

Locus 203 : 
1 alleles
95.2% missing data
   1   (1.000) 1.000 1.000 1.000 

Locus 204 : 
1 alleles
95.2% missing data
   1   (1.000) 1.000 1.000 1.000 

Locus 205 : 
1 alleles
95.2% missing data
   1   (1.000) 1.000 1.000 1.000 

Locus 206 : 
1 alleles
95.2% missing data
   1   (1.000) 1.000 1.000 1.000 

Locus 207 : 
1 alleles
95.2% missing data
   1   (1.000) 1.000 1.000 1.000 

Locus 208 : 
1 alleles
95.2% missing data
   1   (1.000) 1.000 1.000 1.000 

Locus 209 : 
2 alleles
95.2% missing data
   0   (0.510) 0.510 0.510 0.508 
   1   (0.490) 0.490 0.490 0.492 

Locus 210 : 
2 alleles
31.0% missing data
   1   (0.897) 0.897 0.900 0.993 
   0   (0.103) 0.103 0.100 0.007 

Locus 211 : 
1 alleles
97.6% missing data
   1   (1.000) 1.000 1.000 1.000 

Locus 212 : 
1 alleles
95.2% missing data
   1   (1.000) 1.000 1.000 1.000 

Locus 213 : 
1 alleles
95.2% missing data
   1   (1.000) 1.000 1.000 1.000 

Locus 214 : 
1 alleles
95.2% missing data
   1   (1.000) 1.000 1.000 1.000 

Locus 215 : 
1 alleles
95.2% missing data
   1   (1.000) 1.000 1.000 1.000 

Locus 216 : 
1 alleles
95.2% missing data
   1   (1.000) 1.000 1.000 1.000 

Locus 217 : 
1 alleles
95.2% missing data
   1   (1.000) 1.000 1.000 1.000 

Locus 218 : 
2 alleles
95.2% missing data
   1   (0.622) 0.621 0.621 0.875 
   0   (0.378) 0.379 0.379 0.125 

Locus 219 : 
2 alleles
95.2% missing data
   1   (0.637) 0.635 0.636 0.882 
   0   (0.363) 0.365 0.364 0.118 

Locus 220 : 
2 alleles
26.2% missing data
   1   (0.807) 0.799 0.812 0.987 
   0   (0.193) 0.201 0.188 0.013 

Locus 221 : 
1 alleles
95.2% missing data
   1   (1.000) 1.000 1.000 1.000 

Locus 222 : 
1 alleles
97.6% missing data
   1   (1.000) 1.000 1.000 1.000 

Locus 223 : 
1 alleles
97.6% missing data
   1   (1.000) 1.000 1.000 1.000 

Locus 224 : 
2 alleles
31.0% missing data
   1   (0.923) 0.923 0.926 0.995 
   0   (0.077) 0.077 0.074 0.005 

Locus 225 : 
1 alleles
97.6% missing data
   1   (1.000) 1.000 1.000 1.000 

Locus 226 : 
2 alleles
97.6% missing data
   0   (0.506) 0.507 0.506 0.506 
   1   (0.494) 0.493 0.494 0.494 

Locus 227 : 
1 alleles
97.6% missing data
   1   (1.000) 1.000 1.000 1.000 

Locus 228 : 
1 alleles
23.8% missing data
   1   (1.000) 1.000 1.000 1.000 

Locus 229 : 
1 alleles
97.6% missing data
   1   (1.000) 1.000 1.000 1.000 

Locus 230 : 
1 alleles
97.6% missing data
   1   (1.000) 1.000 1.000 1.000 

Locus 231 : 
2 alleles
16.7% missing data
   1   (0.883) 0.881 0.890 0.991 
   0   (0.117) 0.119 0.110 0.009 

Locus 232 : 
2 alleles
97.6% missing data
   0   (0.518) 0.518 0.518 0.505 
   1   (0.482) 0.482 0.482 0.495 

Locus 233 : 
2 alleles
97.6% missing data
   0   (0.492) 0.493 0.492 0.496 
   1   (0.508) 0.507 0.508 0.504 

Locus 234 : 
2 alleles
97.6% missing data
   0   (0.496) 0.497 0.496 0.501 
   1   (0.504) 0.503 0.504 0.499 

Locus 235 : 
1 alleles
97.6% missing data
   1   (1.000) 1.000 1.000 1.000 

Locus 236 : 
1 alleles
97.6% missing data
   1   (1.000) 1.000 1.000 1.000 

Locus 237 : 
1 alleles
97.6% missing data
   1   (1.000) 1.000 1.000 1.000 

Locus 238 : 
1 alleles
97.6% missing data
   1   (1.000) 1.000 1.000 1.000 

Locus 239 : 
1 alleles
97.6% missing data
   1   (1.000) 1.000 1.000 1.000 

Locus 240 : 
2 alleles
92.9% missing data
   0   (0.422) 0.421 0.420 0.364 
   1   (0.578) 0.579 0.580 0.636 

Locus 241 : 
1 alleles
97.6% missing data
   1   (1.000) 1.000 1.000 1.000 

Locus 242 : 
2 alleles
97.6% missing data
   0   (0.513) 0.513 0.513 0.510 
   1   (0.487) 0.487 0.487 0.490 

Locus 243 : 
1 alleles
97.6% missing data
   1   (1.000) 1.000 1.000 1.000 

Locus 244 : 
1 alleles
97.6% missing data
   1   (1.000) 1.000 1.000 1.000 

Locus 245 : 
2 alleles
97.6% missing data
   0   (0.499) 0.499 0.499 0.504 
   1   (0.501) 0.501 0.501 0.496 

Locus 246 : 
1 alleles
97.6% missing data
   1   (1.000) 1.000 1.000 1.000 

Locus 247 : 
1 alleles
97.6% missing data
   1   (1.000) 1.000 1.000 1.000 

Locus 248 : 
1 alleles
97.6% missing data
   1   (1.000) 1.000 1.000 1.000 

Locus 249 : 
1 alleles
97.6% missing data
   1   (1.000) 1.000 1.000 1.000 

Locus 250 : 
2 alleles
97.6% missing data
   0   (0.461) 0.462 0.461 0.462 
   1   (0.539) 0.538 0.539 0.538 

Locus 251 : 
1 alleles
97.6% missing data
   1   (1.000) 1.000 1.000 1.000 

Locus 252 : 
2 alleles
97.6% missing data
   0   (0.550) 0.550 0.549 0.520 
   1   (0.450) 0.450 0.451 0.480 

Locus 253 : 
1 alleles
97.6% missing data
   1   (1.000) 1.000 1.000 1.000 

Locus 254 : 
1 alleles
28.6% missing data
   1   (1.000) 1.000 1.000 1.000 

Locus 255 : 
1 alleles
97.6% missing data
   1   (1.000) 1.000 1.000 1.000 

Locus 256 : 
1 alleles
97.6% missing data
   1   (1.000) 1.000 1.000 1.000 

Locus 257 : 
1 alleles
97.6% missing data
   1   (1.000) 1.000 1.000 1.000 

Locus 258 : 
1 alleles
97.6% missing data
   1   (1.000) 1.000 1.000 1.000 

Locus 259 : 
1 alleles
97.6% missing data
   1   (1.000) 1.000 1.000 1.000 

Locus 260 : 
2 alleles
31.0% missing data
   1   (0.918) 0.918 0.922 0.995 
   0   (0.082) 0.082 0.078 0.005 

Locus 261 : 
1 alleles
97.6% missing data
   1   (1.000) 1.000 1.000 1.000 

Locus 262 : 
1 alleles
97.6% missing data
   1   (1.000) 1.000 1.000 1.000 

Locus 263 : 
1 alleles
97.6% missing data
   1   (1.000) 1.000 1.000 1.000 

Locus 264 : 
2 alleles
95.2% missing data
   0   (0.520) 0.520 0.520 0.516 
   1   (0.480) 0.480 0.480 0.484 

Locus 265 : 
1 alleles
97.6% missing data
   1   (1.000) 1.000 1.000 1.000 

Locus 266 : 
1 alleles
97.6% missing data
   1   (1.000) 1.000 1.000 1.000 

Locus 267 : 
1 alleles
97.6% missing data
   1   (1.000) 1.000 1.000 1.000 

Locus 268 : 
1 alleles
97.6% missing data
   1   (1.000) 1.000 1.000 1.000 

Locus 269 : 
1 alleles
97.6% missing data
   1   (1.000) 1.000 1.000 1.000 

Locus 270 : 
1 alleles
97.6% missing data
   1   (1.000) 1.000 1.000 1.000 

Locus 271 : 
1 alleles
97.6% missing data
   1   (1.000) 1.000 1.000 1.000 

Locus 272 : 
1 alleles
97.6% missing data
   1   (1.000) 1.000 1.000 1.000 

Locus 273 : 
1 alleles
97.6% missing data
   1   (1.000) 1.000 1.000 1.000 

Locus 274 : 
1 alleles
97.6% missing data
   1   (1.000) 1.000 1.000 1.000 

Locus 275 : 
1 alleles
97.6% missing data
   1   (1.000) 1.000 1.000 1.000 

Locus 276 : 
1 alleles
95.2% missing data
   1   (1.000) 1.000 1.000 1.000 

Locus 277 : 
2 alleles
95.2% missing data
   1   (0.361) 0.358 0.358 0.444 
   2   (0.639) 0.642 0.642 0.556 

Locus 278 : 
1 alleles
95.2% missing data
   1   (1.000) 1.000 1.000 1.000 

Locus 279 : 
1 alleles
95.2% missing data
   1   (1.000) 1.000 1.000 1.000 

Locus 280 : 
1 alleles
95.2% missing data
   1   (1.000) 1.000 1.000 1.000 

Locus 281 : 
1 alleles
97.6% missing data
   1   (1.000) 1.000 1.000 1.000 

Locus 282 : 
2 alleles
95.2% missing data
   1   (0.318) 0.315 0.315 0.440 
   2   (0.682) 0.685 0.685 0.560 

Locus 283 : 
1 alleles
95.2% missing data
   1   (1.000) 1.000 1.000 1.000 

Locus 284 : 
1 alleles
95.2% missing data
   1   (1.000) 1.000 1.000 1.000 

Locus 285 : 
2 alleles
95.2% missing data
   0   (0.333) 0.330 0.330 0.439 
   1   (0.667) 0.670 0.670 0.561 

Locus 286 : 
2 alleles
97.6% missing data
   0   (0.498) 0.498 0.498 0.499 
   1   (0.502) 0.502 0.502 0.501 

Locus 287 : 
1 alleles
95.2% missing data
   1   (1.000) 1.000 1.000 1.000 

Locus 288 : 
1 alleles
97.6% missing data
   1   (1.000) 1.000 1.000 1.000 

Locus 289 : 
2 alleles
95.2% missing data
   0   (0.346) 0.343 0.343 0.443 
   1   (0.654) 0.657 0.657 0.557 

Locus 290 : 
2 alleles
97.6% missing data
   0   (0.501) 0.501 0.500 0.503 
   1   (0.499) 0.499 0.500 0.497 

Locus 291 : 
2 alleles
95.2% missing data
   1   (0.614) 0.613 0.613 0.872 
   0   (0.386) 0.387 0.387 0.128 

Locus 292 : 
2 alleles
33.3% missing data
   1   (0.818) 0.815 0.821 0.987 
   0   (0.182) 0.185 0.179 0.013 

Locus 293 : 
2 alleles
95.2% missing data
   1   (0.625) 0.624 0.624 0.879 
   0   (0.375) 0.376 0.376 0.121 

Locus 294 : 
2 alleles
97.6% missing data
   0   (0.517) 0.517 0.517 0.511 
   1   (0.483) 0.483 0.483 0.489 

Locus 295 : 
2 alleles
95.2% missing data
   0   (0.508) 0.508 0.508 0.503 
   1   (0.492) 0.492 0.492 0.497 

Locus 296 : 
2 alleles
95.2% missing data
   1   (0.652) 0.650 0.651 0.884 
   0   (0.348) 0.350 0.349 0.116 

Locus 297 : 
2 alleles
97.6% missing data
   0   (0.516) 0.516 0.516 0.508 
   1   (0.484) 0.484 0.484 0.492 

Locus 298 : 
2 alleles
95.2% missing data
   1   (0.596) 0.595 0.594 0.863 
   0   (0.404) 0.405 0.406 0.137 

Locus 299 : 
2 alleles
95.2% missing data
   1   (0.590) 0.589 0.589 0.862 
   0   (0.410) 0.411 0.411 0.138 

Locus 300 : 
2 alleles
57.1% missing data
   1   (0.684) 0.685 0.687 0.798 
   0   (0.316) 0.315 0.313 0.202 

Locus 301 : 
2 alleles
95.2% missing data
   1   (0.613) 0.611 0.612 0.874 
   0   (0.387) 0.389 0.388 0.126 

Locus 302 : 
2 alleles
95.2% missing data
   1   (0.629) 0.628 0.627 0.872 
   0   (0.371) 0.372 0.373 0.128 

Locus 303 : 
2 alleles
95.2% missing data
   0   (0.498) 0.498 0.498 0.502 
   1   (0.502) 0.502 0.502 0.498 

Locus 304 : 
2 alleles
97.6% missing data
   0   (0.492) 0.492 0.492 0.497 
   1   (0.508) 0.508 0.508 0.503 

Locus 305 : 
2 alleles
97.6% missing data
   0   (0.483) 0.483 0.483 0.482 
   1   (0.517) 0.517 0.517 0.518 

Locus 306 : 
2 alleles
97.6% missing data
   0   (0.489) 0.489 0.489 0.501 
   1   (0.511) 0.511 0.511 0.499 

Locus 307 : 
2 alleles
95.2% missing data
   0   (0.502) 0.501 0.502 0.497 
   1   (0.498) 0.499 0.498 0.503 

Locus 308 : 
2 alleles
95.2% missing data
   0   (0.501) 0.502 0.501 0.499 
   1   (0.499) 0.498 0.499 0.501 

Locus 309 : 
2 alleles
97.6% missing data
   0   (0.493) 0.493 0.493 0.496 
   1   (0.507) 0.507 0.507 0.504 

Locus 310 : 
2 alleles
97.6% missing data
   0   (0.520) 0.520 0.520 0.513 
   1   (0.480) 0.480 0.480 0.487 

Locus 311 : 
2 alleles
97.6% missing data
   0   (0.498) 0.498 0.499 0.497 
   1   (0.502) 0.502 0.501 0.503 

Locus 312 : 
2 alleles
97.6% missing data
   0   (0.492) 0.493 0.491 0.490 
   1   (0.508) 0.507 0.509 0.510 

Locus 313 : 
2 alleles
97.6% missing data
   0   (0.509) 0.510 0.509 0.511 
   1   (0.491) 0.490 0.491 0.489 

Locus 314 : 
2 alleles
95.2% missing data
   1   (0.640) 0.638 0.639 0.874 
   0   (0.360) 0.362 0.361 0.126 

Locus 315 : 
2 alleles
95.2% missing data
   1   (0.637) 0.636 0.636 0.880 
   0   (0.363) 0.364 0.364 0.120 

Locus 316 : 
2 alleles
85.7% missing data
   0   (0.424) 0.427 0.427 0.072 
   1   (0.576) 0.573 0.573 0.928 

Locus 317 : 
1 alleles
95.2% missing data
   1   (1.000) 1.000 1.000 1.000 

Locus 318 : 
3 alleles
92.9% missing data
   0   (0.309) 0.313 0.312 0.102 
   1   (0.449) 0.450 0.450 0.482 
   2   (0.243) 0.238 0.238 0.417 

Locus 319 : 
2 alleles
95.2% missing data
   1   (0.627) 0.626 0.626 0.879 
   0   (0.373) 0.374 0.374 0.121 

Locus 320 : 
2 alleles
97.6% missing data
   0   (0.516) 0.516 0.516 0.517 
   1   (0.484) 0.484 0.484 0.483 

Locus 321 : 
2 alleles
97.6% missing data
   0   (0.480) 0.481 0.481 0.491 
   1   (0.520) 0.519 0.519 0.509 

Locus 322 : 
2 alleles
95.2% missing data
   1   (0.631) 0.629 0.629 0.877 
   0   (0.369) 0.371 0.371 0.123 

Locus 323 : 
2 alleles
95.2% missing data
   0   (0.485) 0.484 0.485 0.499 
   1   (0.515) 0.516 0.515 0.501 

Locus 324 : 
2 alleles
95.2% missing data
   1   (0.643) 0.642 0.642 0.879 
   0   (0.357) 0.358 0.358 0.121 

Locus 325 : 
2 alleles
95.2% missing data
   0   (0.496) 0.496 0.496 0.498 
   1   (0.504) 0.504 0.504 0.502 

Locus 326 : 
2 alleles
95.2% missing data
   1   (0.663) 0.662 0.661 0.885 
   0   (0.337) 0.338 0.339 0.115 

Locus 327 : 
1 alleles
97.6% missing data
   1   (1.000) 1.000 1.000 1.000 

Locus 328 : 
1 alleles
97.6% missing data
   1   (1.000) 1.000 1.000 1.000 

Locus 329 : 
1 alleles
97.6% missing data
   1   (1.000) 1.000 1.000 1.000 

Locus 330 : 
2 alleles
90.5% missing data
   0   (0.393) 0.391 0.394 0.356 
   1   (0.607) 0.609 0.606 0.644 

Locus 331 : 
2 alleles
97.6% missing data
   0   (0.497) 0.498 0.498 0.500 
   1   (0.503) 0.502 0.502 0.500 

Locus 332 : 
2 alleles
97.6% missing data
   0   (0.510) 0.510 0.510 0.509 
   1   (0.490) 0.490 0.490 0.491 

Locus 333 : 
1 alleles
97.6% missing data
   1   (1.000) 1.000 1.000 1.000 

Locus 334 : 
1 alleles
97.6% missing data
   1   (1.000) 1.000 1.000 1.000 

Locus 335 : 
2 alleles
95.2% missing data
   1   (0.608) 0.607 0.607 0.866 
   0   (0.392) 0.393 0.393 0.134 

Locus 336 : 
2 alleles
95.2% missing data
   1   (0.632) 0.631 0.632 0.885 
   0   (0.368) 0.369 0.368 0.115 

Locus 337 : 
2 alleles
95.2% missing data
   1   (0.632) 0.630 0.631 0.881 
   0   (0.368) 0.370 0.369 0.119 

Locus 338 : 
2 alleles
95.2% missing data
   1   (0.611) 0.610 0.610 0.874 
   0   (0.389) 0.390 0.390 0.126 

Locus 339 : 
2 alleles
97.6% missing data
   0   (0.485) 0.486 0.485 0.486 
   1   (0.515) 0.514 0.515 0.514 

Locus 340 : 
2 alleles
95.2% missing data
   1   (0.629) 0.627 0.628 0.876 
   0   (0.371) 0.373 0.372 0.124 

Locus 341 : 
2 alleles
95.2% missing data
   1   (0.601) 0.600 0.601 0.863 
   0   (0.399) 0.400 0.399 0.137 

Locus 342 : 
2 alleles
97.6% missing data
   0   (0.529) 0.529 0.529 0.517 
   1   (0.471) 0.471 0.471 0.483 

Locus 343 : 
2 alleles
95.2% missing data
   1   (0.655) 0.654 0.654 0.882 
   0   (0.345) 0.346 0.346 0.118 

Locus 344 : 
1 alleles
97.6% missing data
   1   (1.000) 1.000 1.000 1.000 

Locus 345 : 
2 alleles
95.2% missing data
   1   (0.630) 0.629 0.629 0.877 
   0   (0.370) 0.371 0.371 0.123 

Locus 346 : 
1 alleles
26.2% missing data
   1   (1.000) 1.000 1.000 1.000 

Locus 347 : 
2 alleles
97.6% missing data
   0   (0.498) 0.497 0.498 0.495 
   1   (0.502) 0.503 0.502 0.505 

Locus 348 : 
2 alleles
95.2% missing data
   1   (0.628) 0.627 0.627 0.870 
   0   (0.372) 0.373 0.373 0.130 

Locus 349 : 
2 alleles
95.2% missing data
   1   (0.615) 0.614 0.615 0.874 
   0   (0.385) 0.386 0.385 0.126 

Locus 350 : 
2 alleles
95.2% missing data
   1   (0.620) 0.619 0.619 0.878 
   0   (0.380) 0.381 0.381 0.122 

Locus 351 : 
2 alleles
95.2% missing data
   1   (0.633) 0.632 0.631 0.879 
   0   (0.367) 0.368 0.369 0.121 

Locus 352 : 
2 alleles
95.2% missing data
   1   (0.634) 0.633 0.632 0.872 
   0   (0.366) 0.367 0.368 0.128 

Locus 353 : 
2 alleles
95.2% missing data
   1   (0.616) 0.615 0.615 0.869 
   0   (0.384) 0.385 0.385 0.131 

Locus 354 : 
2 alleles
95.2% missing data
   1   (0.600) 0.598 0.598 0.866 
   0   (0.400) 0.402 0.402 0.134 

Locus 355 : 
2 alleles
97.6% missing data
   0   (0.459) 0.459 0.459 0.486 
   1   (0.541) 0.541 0.541 0.514 

Locus 356 : 
2 alleles
95.2% missing data
   1   (0.609) 0.608 0.608 0.869 
   0   (0.391) 0.392 0.392 0.131 

Locus 357 : 
2 alleles
95.2% missing data
   1   (0.630) 0.629 0.629 0.870 
   0   (0.370) 0.371 0.371 0.130 

Locus 358 : 
1 alleles
97.6% missing data
   1   (1.000) 1.000 1.000 1.000 

Locus 359 : 
1 alleles
97.6% missing data
   1   (1.000) 1.000 1.000 1.000 

Locus 360 : 
1 alleles
97.6% missing data
   1   (1.000) 1.000 1.000 1.000 

Locus 361 : 
1 alleles
97.6% missing data
   1   (1.000) 1.000 1.000 1.000 

Locus 362 : 
2 alleles
64.3% missing data
   1   (0.739) 0.744 0.743 0.715 
   0   (0.261) 0.256 0.257 0.285 

Locus 363 : 
1 alleles
97.6% missing data
   1   (1.000) 1.000 1.000 1.000 

Locus 364 : 
1 alleles
97.6% missing data
   1   (1.000) 1.000 1.000 1.000 

Locus 365 : 
2 alleles
95.2% missing data
   1   (0.629) 0.628 0.628 0.879 
   0   (0.371) 0.372 0.372 0.121 

Locus 366 : 
1 alleles
97.6% missing data
   1   (1.000) 1.000 1.000 1.000 

Locus 367 : 
2 alleles
92.9% missing data
   1   (0.625) 0.624 0.626 0.692 
   0   (0.375) 0.376 0.374 0.308 

Locus 368 : 
2 alleles
95.2% missing data
   1   (0.625) 0.624 0.624 0.876 
   0   (0.375) 0.376 0.376 0.124 

Locus 369 : 
1 alleles
47.6% missing data
   1   (1.000) 1.000 1.000 1.000 

Locus 370 : 
1 alleles
47.6% missing data
   1   (1.000) 1.000 1.000 1.000 

Locus 371 : 
1 alleles
47.6% missing data
   1   (1.000) 1.000 1.000 1.000 

Locus 372 : 
1 alleles
47.6% missing data
   1   (1.000) 1.000 1.000 1.000 

Locus 373 : 
2 alleles
38.1% missing data
   1   (0.875) 0.875 0.878 0.992 
   0   (0.125) 0.125 0.122 0.008 

Locus 374 : 
1 alleles
97.6% missing data
   1   (1.000) 1.000 1.000 1.000 

Locus 375 : 
1 alleles
97.6% missing data
   1   (1.000) 1.000 1.000 1.000 

Locus 376 : 
2 alleles
97.6% missing data
   0   (0.470) 0.470 0.470 0.469 
   1   (0.530) 0.530 0.530 0.531 

Locus 377 : 
1 alleles
97.6% missing data
   1   (1.000) 1.000 1.000 1.000 

Locus 378 : 
1 alleles
97.6% missing data
   1   (1.000) 1.000 1.000 1.000 

Locus 379 : 
1 alleles
97.6% missing data
   1   (1.000) 1.000 1.000 1.000 

Locus 380 : 
1 alleles
97.6% missing data
   1   (1.000) 1.000 1.000 1.000 

Locus 381 : 
1 alleles
97.6% missing data
   1   (1.000) 1.000 1.000 1.000 

Locus 382 : 
1 alleles
97.6% missing data
   1   (1.000) 1.000 1.000 1.000 

Locus 383 : 
1 alleles
97.6% missing data
   1   (1.000) 1.000 1.000 1.000 

Locus 384 : 
1 alleles
97.6% missing data
   1   (1.000) 1.000 1.000 1.000 

Locus 385 : 
1 alleles
97.6% missing data
   1   (1.000) 1.000 1.000 1.000 

Locus 386 : 
2 alleles
95.2% missing data
   1   (0.617) 0.616 0.616 0.875 
   0   (0.383) 0.384 0.384 0.125 

Locus 387 : 
2 alleles
90.5% missing data
   0   (0.422) 0.425 0.423 0.209 
   1   (0.578) 0.575 0.577 0.791 

Locus 388 : 
2 alleles
95.2% missing data
   1   (0.611) 0.610 0.610 0.872 
   0   (0.389) 0.390 0.390 0.128 

Locus 389 : 
1 alleles
26.2% missing data
   1   (1.000) 1.000 1.000 1.000 

Locus 390 : 
2 alleles
95.2% missing data
   1   (0.604) 0.603 0.603 0.867 
   0   (0.396) 0.397 0.397 0.133 

Locus 391 : 
2 alleles
95.2% missing data
   1   (0.627) 0.626 0.626 0.873 
   0   (0.373) 0.374 0.374 0.127 

Locus 392 : 
2 alleles
26.2% missing data
   1   (0.851) 0.851 0.853 0.987 
   0   (0.149) 0.149 0.147 0.013 

Locus 393 : 
2 alleles
95.2% missing data
   1   (0.620) 0.619 0.619 0.867 
   0   (0.380) 0.381 0.381 0.133 

Locus 394 : 
2 alleles
95.2% missing data
   1   (0.627) 0.625 0.626 0.871 
   0   (0.373) 0.375 0.374 0.129 

Locus 395 : 
2 alleles
97.6% missing data
   0   (0.507) 0.507 0.507 0.510 
   1   (0.493) 0.493 0.493 0.490 

Locus 396 : 
2 alleles
95.2% missing data
   1   (0.639) 0.637 0.638 0.885 
   0   (0.361) 0.363 0.362 0.115 

Locus 397 : 
1 alleles
95.2% missing data
   1   (1.000) 1.000 1.000 1.000 

Locus 398 : 
1 alleles
97.6% missing data
   1   (1.000) 1.000 1.000 1.000 

Locus 399 : 
1 alleles
97.6% missing data
   1   (1.000) 1.000 1.000 1.000 

Locus 400 : 
1 alleles
97.6% missing data
   1   (1.000) 1.000 1.000 1.000 

Locus 401 : 
1 alleles
97.6% missing data
   1   (1.000) 1.000 1.000 1.000 

Locus 402 : 
2 alleles
95.2% missing data
   1   (0.632) 0.630 0.631 0.879 
   0   (0.368) 0.370 0.369 0.121 

Locus 403 : 
2 alleles
95.2% missing data
   1   (0.636) 0.635 0.635 0.879 
   0   (0.364) 0.365 0.365 0.121 

Locus 404 : 
2 alleles
95.2% missing data
   1   (0.628) 0.627 0.628 0.875 
   0   (0.372) 0.373 0.372 0.125 

Locus 405 : 
2 alleles
95.2% missing data
   1   (0.637) 0.636 0.635 0.877 
   0   (0.363) 0.364 0.365 0.123 

Locus 406 : 
1 alleles
97.6% missing data
   1   (1.000) 1.000 1.000 1.000 

Locus 407 : 
1 alleles
97.6% missing data
   1   (1.000) 1.000 1.000 1.000 

Locus 408 : 
2 alleles
97.6% missing data
   0   (0.506) 0.506 0.506 0.507 
   1   (0.494) 0.494 0.494 0.493 

Locus 409 : 
1 alleles
97.6% missing data
   1   (1.000) 1.000 1.000 1.000 

Locus 410 : 
1 alleles
97.6% missing data
   1   (1.000) 1.000 1.000 1.000 

Locus 411 : 
1 alleles
97.6% missing data
   1   (1.000) 1.000 1.000 1.000 

Locus 412 : 
1 alleles
97.6% missing data
   1   (1.000) 1.000 1.000 1.000 

Locus 413 : 
2 alleles
97.6% missing data
   0   (0.523) 0.523 0.523 0.511 
   1   (0.477) 0.477 0.477 0.489 

Locus 414 : 
1 alleles
97.6% missing data
   1   (1.000) 1.000 1.000 1.000 

Locus 415 : 
2 alleles
97.6% missing data
   0   (0.503) 0.503 0.503 0.509 
   1   (0.497) 0.497 0.497 0.491 

Locus 416 : 
2 alleles
95.2% missing data
   1   (0.600) 0.598 0.599 0.868 
   0   (0.400) 0.402 0.401 0.132 

Locus 417 : 
2 alleles
97.6% missing data
   0   (0.507) 0.507 0.507 0.506 
   1   (0.493) 0.493 0.493 0.494 

Locus 418 : 
2 alleles
23.8% missing data
   1   (0.836) 0.833 0.839 0.988 
   0   (0.164) 0.167 0.161 0.012 

Locus 419 : 
2 alleles
97.6% missing data
   0   (0.488) 0.489 0.488 0.488 
   1   (0.512) 0.511 0.512 0.512 

Locus 420 : 
2 alleles
97.6% missing data
   0   (0.480) 0.479 0.480 0.478 
   1   (0.520) 0.521 0.520 0.522 

Locus 421 : 
1 alleles
97.6% missing data
   1   (1.000) 1.000 1.000 1.000 

Locus 422 : 
1 alleles
97.6% missing data
   1   (1.000) 1.000 1.000 1.000 

Locus 423 : 
1 alleles
95.2% missing data
   1   (1.000) 1.000 1.000 1.000 

Locus 424 : 
1 alleles
95.2% missing data
   1   (1.000) 1.000 1.000 1.000 

Locus 425 : 
1 alleles
97.6% missing data
   1   (1.000) 1.000 1.000 1.000 

Locus 426 : 
1 alleles
97.6% missing data
   1   (1.000) 1.000 1.000 1.000 

Locus 427 : 
1 alleles
97.6% missing data
   1   (1.000) 1.000 1.000 1.000 

Locus 428 : 
1 alleles
97.6% missing data
   1   (1.000) 1.000 1.000 1.000 

Locus 429 : 
1 alleles
95.2% missing data
   1   (1.000) 1.000 1.000 1.000 

Locus 430 : 
1 alleles
95.2% missing data
   1   (1.000) 1.000 1.000 1.000 

Locus 431 : 
1 alleles
95.2% missing data
   1   (1.000) 1.000 1.000 1.000 

Locus 432 : 
1 alleles
95.2% missing data
   1   (1.000) 1.000 1.000 1.000 

Locus 433 : 
1 alleles
97.6% missing data
   1   (1.000) 1.000 1.000 1.000 

Locus 434 : 
1 alleles
97.6% missing data
   1   (1.000) 1.000 1.000 1.000 

Locus 435 : 
1 alleles
97.6% missing data
   1   (1.000) 1.000 1.000 1.000 

Locus 436 : 
1 alleles
97.6% missing data
   1   (1.000) 1.000 1.000 1.000 

Locus 437 : 
1 alleles
97.6% missing data
   1   (1.000) 1.000 1.000 1.000 

Locus 438 : 
1 alleles
97.6% missing data
   1   (1.000) 1.000 1.000 1.000 

Locus 439 : 
1 alleles
97.6% missing data
   1   (1.000) 1.000 1.000 1.000 

Locus 440 : 
1 alleles
97.6% missing data
   1   (1.000) 1.000 1.000 1.000 

Locus 441 : 
2 alleles
97.6% missing data
   0   (0.506) 0.507 0.506 0.504 
   1   (0.494) 0.493 0.494 0.496 

Locus 442 : 
2 alleles
88.1% missing data
   1   (0.583) 0.585 0.583 0.612 
   0   (0.417) 0.415 0.417 0.388 

Locus 443 : 
1 alleles
21.4% missing data
   1   (1.000) 1.000 1.000 1.000 

Locus 444 : 
2 alleles
78.6% missing data
   0   (0.339) 0.343 0.332 0.291 
   1   (0.661) 0.657 0.668 0.709 

Locus 445 : 
1 alleles
95.2% missing data
   1   (1.000) 1.000 1.000 1.000 

Locus 446 : 
1 alleles
95.2% missing data
   1   (1.000) 1.000 1.000 1.000 

Locus 447 : 
2 alleles
97.6% missing data
   0   (0.530) 0.531 0.531 0.513 
   1   (0.470) 0.469 0.469 0.487 

Locus 448 : 
1 alleles
97.6% missing data
   1   (1.000) 1.000 1.000 1.000 

Locus 449 : 
1 alleles
95.2% missing data
   1   (1.000) 1.000 1.000 1.000 

Locus 450 : 
2 alleles
97.6% missing data
   0   (0.478) 0.478 0.478 0.477 
   1   (0.522) 0.522 0.522 0.523 

Locus 451 : 
2 alleles
92.9% missing data
   0   (0.377) 0.379 0.379 0.125 
   1   (0.623) 0.621 0.621 0.875 

Locus 452 : 
1 alleles
97.6% missing data
   1   (1.000) 1.000 1.000 1.000 

Locus 453 : 
1 alleles
97.6% missing data
   1   (1.000) 1.000 1.000 1.000 

Locus 454 : 
2 alleles
95.2% missing data
   1   (0.664) 0.662 0.662 0.896 
   0   (0.336) 0.338 0.338 0.104 

Locus 455 : 
2 alleles
40.5% missing data
   1   (0.698) 0.704 0.697 0.883 
   0   (0.302) 0.296 0.303 0.117 

Locus 456 : 
2 alleles
95.2% missing data
   1   (0.641) 0.639 0.640 0.879 
   0   (0.359) 0.361 0.360 0.121 

Locus 457 : 
2 alleles
95.2% missing data
   1   (0.642) 0.640 0.640 0.880 
   0   (0.358) 0.360 0.360 0.120 

Locus 458 : 
2 alleles
95.2% missing data
   1   (0.637) 0.635 0.635 0.882 
   0   (0.363) 0.365 0.365 0.118 

Locus 459 : 
2 alleles
95.2% missing data
   1   (0.615) 0.614 0.613 0.871 
   0   (0.385) 0.386 0.387 0.129 

Locus 460 : 
2 alleles
97.6% missing data
   0   (0.502) 0.501 0.502 0.503 
   1   (0.498) 0.499 0.498 0.497 

Locus 461 : 
2 alleles
97.6% missing data
   0   (0.512) 0.511 0.511 0.514 
   1   (0.488) 0.489 0.489 0.486 

Locus 462 : 
2 alleles
95.2% missing data
   0   (0.503) 0.504 0.503 0.502 
   1   (0.497) 0.496 0.497 0.498 

Locus 463 : 
2 alleles
95.2% missing data
   1   (0.612) 0.611 0.611 0.865 
   0   (0.388) 0.389 0.389 0.135 

Locus 464 : 
2 alleles
95.2% missing data
   1   (0.608) 0.607 0.606 0.868 
   0   (0.392) 0.393 0.394 0.132 

Locus 465 : 
2 alleles
95.2% missing data
   1   (0.623) 0.622 0.622 0.876 
   0   (0.377) 0.378 0.378 0.124 

Locus 466 : 
1 alleles
95.2% missing data
   1   (1.000) 1.000 1.000 1.000 

Locus 467 : 
1 alleles
95.2% missing data
   1   (1.000) 1.000 1.000 1.000 

Locus 468 : 
1 alleles
95.2% missing data
   1   (1.000) 1.000 1.000 1.000 

Locus 469 : 
1 alleles
95.2% missing data
   1   (1.000) 1.000 1.000 1.000 

Locus 470 : 
2 alleles
97.6% missing data
   0   (0.504) 0.504 0.504 0.499 
   1   (0.496) 0.496 0.496 0.501 

Locus 471 : 
2 alleles
97.6% missing data
   0   (0.491) 0.491 0.490 0.494 
   1   (0.509) 0.509 0.510 0.506 

Locus 472 : 
2 alleles
90.5% missing data
   0   (0.407) 0.406 0.407 0.403 
   1   (0.593) 0.594 0.593 0.597 

Locus 473 : 
1 alleles
95.2% missing data
   1   (1.000) 1.000 1.000 1.000 

Locus 474 : 
1 alleles
97.6% missing data
   1   (1.000) 1.000 1.000 1.000 

Locus 475 : 
1 alleles
97.6% missing data
   1   (1.000) 1.000 1.000 1.000 

Locus 476 : 
1 alleles
97.6% missing data
   1   (1.000) 1.000 1.000 1.000 

Locus 477 : 
1 alleles
95.2% missing data
   1   (1.000) 1.000 1.000 1.000 

Locus 478 : 
1 alleles
95.2% missing data
   1   (1.000) 1.000 1.000 1.000 

Locus 479 : 
1 alleles
95.2% missing data
   1   (1.000) 1.000 1.000 1.000 

Locus 480 : 
1 alleles
95.2% missing data
   1   (1.000) 1.000 1.000 1.000 

Locus 481 : 
1 alleles
95.2% missing data
   1   (1.000) 1.000 1.000 1.000 

Locus 482 : 
1 alleles
97.6% missing data
   1   (1.000) 1.000 1.000 1.000 

Locus 483 : 
1 alleles
97.6% missing data
   1   (1.000) 1.000 1.000 1.000 

Locus 484 : 
1 alleles
97.6% missing data
   1   (1.000) 1.000 1.000 1.000 

Locus 485 : 
1 alleles
97.6% missing data
   1   (1.000) 1.000 1.000 1.000 

Locus 486 : 
2 alleles
95.2% missing data
   1   (0.675) 0.678 0.674 0.693 
   0   (0.325) 0.322 0.326 0.307 

Locus 487 : 
2 alleles
95.2% missing data
   1   (0.624) 0.623 0.622 0.874 
   0   (0.376) 0.377 0.378 0.126 

Locus 488 : 
2 alleles
95.2% missing data
   1   (0.615) 0.614 0.614 0.871 
   0   (0.385) 0.386 0.386 0.129 

Locus 489 : 
1 alleles
97.6% missing data
   1   (1.000) 1.000 1.000 1.000 

Locus 490 : 
1 alleles
97.6% missing data
   1   (1.000) 1.000 1.000 1.000 

Locus 491 : 
2 alleles
95.2% missing data
   1   (0.612) 0.611 0.611 0.876 
   0   (0.388) 0.389 0.389 0.124 

Locus 492 : 
1 alleles
85.7% missing data
   1   (1.000) 1.000 1.000 1.000 

Locus 493 : 
2 alleles
97.6% missing data
   0   (0.502) 0.502 0.502 0.502 
   1   (0.498) 0.498 0.498 0.498 

Locus 494 : 
3 alleles
90.5% missing data
   1   (0.392) 0.398 0.392 0.141 
   0   (0.280) 0.281 0.283 0.094 
   2   (0.328) 0.322 0.325 0.765 

Locus 495 : 
2 alleles
97.6% missing data
   0   (0.480) 0.480 0.480 0.484 
   1   (0.520) 0.520 0.520 0.516 

Locus 496 : 
2 alleles
88.1% missing data
   0   (0.484) 0.485 0.485 0.376 
   1   (0.516) 0.515 0.515 0.624 

Locus 497 : 
2 alleles
97.6% missing data
   0   (0.504) 0.505 0.504 0.504 
   1   (0.496) 0.495 0.496 0.496 

Locus 498 : 
2 alleles
97.6% missing data
   1   (0.530) 0.529 0.530 0.525 
   2   (0.470) 0.471 0.470 0.475 

Locus 499 : 
2 alleles
97.6% missing data
   0   (0.506) 0.506 0.506 0.503 
   1   (0.494) 0.494 0.494 0.497 

Locus 500 : 
7 alleles
57.1% missing data
   1   (0.136) 0.147 0.133 0.015 
   2   (0.220) 0.230 0.215 0.260 
   0   (0.197) 0.201 0.197 0.171 
   3   (0.208) 0.207 0.210 0.376 
   4   (0.119) 0.108 0.123 0.153 
   5   (0.062) 0.055 0.064 0.011 
   6   (0.058) 0.052 0.059 0.013 

Locus 501 : 
1 alleles
97.6% missing data
   1   (1.000) 1.000 1.000 1.000 

Locus 502 : 
2 alleles
92.9% missing data
   1   (0.628) 0.632 0.627 0.578 
   0   (0.372) 0.368 0.373 0.422 

Locus 503 : 
2 alleles
95.2% missing data
   1   (0.661) 0.664 0.660 0.686 
   0   (0.339) 0.336 0.340 0.314 

Locus 504 : 
2 alleles
97.6% missing data
   0   (0.514) 0.515 0.514 0.519 
   1   (0.486) 0.485 0.486 0.481 

Locus 505 : 
2 alleles
97.6% missing data
   0   (0.505) 0.505 0.505 0.507 
   1   (0.495) 0.495 0.495 0.493 

Locus 506 : 
2 alleles
97.6% missing data
   0   (0.510) 0.510 0.510 0.513 
   1   (0.490) 0.490 0.490 0.487 

Locus 507 : 
2 alleles
97.6% missing data
   0   (0.498) 0.499 0.498 0.501 
   1   (0.502) 0.501 0.502 0.499 

Locus 508 : 
2 alleles
97.6% missing data
   0   (0.481) 0.481 0.481 0.481 
   1   (0.519) 0.519 0.519 0.519 

Locus 509 : 
2 alleles
97.6% missing data
   0   (0.508) 0.508 0.508 0.509 
   1   (0.492) 0.492 0.492 0.491 

Locus 510 : 
2 alleles
95.2% missing data
   0   (0.522) 0.522 0.522 0.514 
   1   (0.478) 0.478 0.478 0.486 

Locus 511 : 
1 alleles
97.6% missing data
   1   (1.000) 1.000 1.000 1.000 

Locus 512 : 
1 alleles
97.6% missing data
   1   (1.000) 1.000 1.000 1.000 

Locus 513 : 
1 alleles
97.6% missing data
   1   (1.000) 1.000 1.000 1.000 

Locus 514 : 
1 alleles
97.6% missing data
   1   (1.000) 1.000 1.000 1.000 

Locus 515 : 
1 alleles
97.6% missing data
   1   (1.000) 1.000 1.000 1.000 

Locus 516 : 
2 alleles
95.2% missing data
   1   (0.613) 0.612 0.612 0.870 
   0   (0.387) 0.388 0.388 0.130 

Locus 517 : 
2 alleles
95.2% missing data
   1   (0.614) 0.613 0.613 0.868 
   0   (0.386) 0.387 0.387 0.132 

Locus 518 : 
2 alleles
85.7% missing data
   0   (0.490) 0.491 0.490 0.489 
   1   (0.510) 0.509 0.510 0.511 

Locus 519 : 
2 alleles
97.6% missing data
   0   (0.478) 0.478 0.478 0.478 
   1   (0.522) 0.522 0.522 0.522 

Locus 520 : 
2 alleles
95.2% missing data
   1   (0.660) 0.661 0.661 0.711 
   0   (0.340) 0.339 0.339 0.289 

Locus 521 : 
6 alleles
69.0% missing data
   1   (0.210) 0.223 0.207 0.026 
   2   (0.078) 0.080 0.075 0.009 
   3   (0.164) 0.172 0.161 0.021 
   0   (0.132) 0.128 0.135 0.025 
   4   (0.191) 0.186 0.191 0.407 
   5   (0.224) 0.212 0.231 0.513 

Locus 522 : 
2 alleles
97.6% missing data
   0   (0.512) 0.513 0.512 0.508 
   1   (0.488) 0.487 0.488 0.492 

Locus 523 : 
4 alleles
78.6% missing data
   1   (0.281) 0.283 0.279 0.280 
   2   (0.447) 0.449 0.447 0.659 
   3   (0.105) 0.104 0.104 0.016 
   0   (0.167) 0.163 0.170 0.045 

Locus 524 : 
2 alleles
97.6% missing data
   0   (0.525) 0.525 0.525 0.526 
   1   (0.475) 0.475 0.475 0.474 

Locus 525 : 
2 alleles
97.6% missing data
   0   (0.523) 0.523 0.523 0.524 
   1   (0.477) 0.477 0.477 0.476 

Locus 526 : 
2 alleles
90.5% missing data
   0   (0.334) 0.336 0.334 0.053 
   1   (0.666) 0.664 0.666 0.947 

Locus 527 : 
2 alleles
85.7% missing data
   0   (0.230) 0.233 0.227 0.035 
   1   (0.770) 0.767 0.773 0.965 

Locus 528 : 
2 alleles
97.6% missing data
   0   (0.544) 0.545 0.545 0.515 
   1   (0.456) 0.455 0.455 0.485 

Locus 529 : 
1 alleles
95.2% missing data
   1   (1.000) 1.000 1.000 1.000 

Locus 530 : 
2 alleles
97.6% missing data
   0   (0.482) 0.482 0.482 0.480 
   1   (0.518) 0.518 0.518 0.520 

Locus 531 : 
2 alleles
95.2% missing data
   1   (0.618) 0.617 0.617 0.874 
   0   (0.382) 0.383 0.383 0.126 

Locus 532 : 
1 alleles
97.6% missing data
   1   (1.000) 1.000 1.000 1.000 

Locus 533 : 
1 alleles
97.6% missing data
   1   (1.000) 1.000 1.000 1.000 

Locus 534 : 
2 alleles
97.6% missing data
   0   (0.462) 0.463 0.462 0.461 
   1   (0.538) 0.537 0.538 0.539 

Locus 535 : 
2 alleles
97.6% missing data
   0   (0.498) 0.499 0.498 0.496 
   1   (0.502) 0.501 0.502 0.504 

Locus 536 : 
2 alleles
97.6% missing data
   0   (0.481) 0.482 0.481 0.483 
   1   (0.519) 0.518 0.519 0.517 

Locus 537 : 
2 alleles
97.6% missing data
   0   (0.484) 0.485 0.485 0.482 
   1   (0.516) 0.515 0.515 0.518 

Locus 538 : 
2 alleles
97.6% missing data
   0   (0.495) 0.495 0.494 0.492 
   1   (0.505) 0.505 0.506 0.508 

Locus 539 : 
2 alleles
95.2% missing data
   1   (0.634) 0.633 0.633 0.873 
   0   (0.366) 0.367 0.367 0.127 

Locus 540 : 
2 alleles
95.2% missing data
   1   (0.640) 0.639 0.638 0.882 
   0   (0.360) 0.361 0.362 0.118 

Locus 541 : 
2 alleles
95.2% missing data
   1   (0.637) 0.635 0.636 0.879 
   0   (0.363) 0.365 0.364 0.121 

Locus 542 : 
2 alleles
52.4% missing data
   1   (0.842) 0.850 0.839 0.974 
   0   (0.158) 0.150 0.161 0.026 

Locus 543 : 
2 alleles
97.6% missing data
   0   (0.502) 0.502 0.502 0.502 
   1   (0.498) 0.498 0.498 0.498 

Locus 544 : 
2 alleles
95.2% missing data
   1   (0.642) 0.641 0.641 0.882 
   0   (0.358) 0.359 0.359 0.118 

Locus 545 : 
2 alleles
97.6% missing data
   0   (0.521) 0.521 0.521 0.508 
   1   (0.479) 0.479 0.479 0.492 

Locus 546 : 
2 alleles
95.2% missing data
   1   (0.614) 0.612 0.613 0.869 
   0   (0.386) 0.388 0.387 0.131 

Locus 547 : 
1 alleles
35.7% missing data
   1   (1.000) 1.000 1.000 1.000 

Locus 548 : 
2 alleles
97.6% missing data
   0   (0.475) 0.475 0.475 0.502 
   1   (0.525) 0.525 0.525 0.498 

Locus 549 : 
1 alleles
97.6% missing data
   1   (1.000) 1.000 1.000 1.000 

Locus 550 : 
1 alleles
97.6% missing data
   1   (1.000) 1.000 1.000 1.000 

Locus 551 : 
1 alleles
95.2% missing data
   1   (1.000) 1.000 1.000 1.000 

Locus 552 : 
2 alleles
97.6% missing data
   0   (0.489) 0.490 0.489 0.494 
   1   (0.511) 0.510 0.511 0.506 

Locus 553 : 
1 alleles
95.2% missing data
   1   (1.000) 1.000 1.000 1.000 

Locus 554 : 
2 alleles
97.6% missing data
   0   (0.485) 0.485 0.485 0.498 
   1   (0.515) 0.515 0.515 0.502 

Locus 555 : 
1 alleles
95.2% missing data
   1   (1.000) 1.000 1.000 1.000 

Locus 556 : 
1 alleles
95.2% missing data
   1   (1.000) 1.000 1.000 1.000 

Locus 557 : 
1 alleles
97.6% missing data
   1   (1.000) 1.000 1.000 1.000 

Locus 558 : 
2 alleles
97.6% missing data
   0   (0.484) 0.483 0.484 0.496 
   1   (0.516) 0.517 0.516 0.504 

Locus 559 : 
1 alleles
95.2% missing data
   1   (1.000) 1.000 1.000 1.000 

Locus 560 : 
2 alleles
97.6% missing data
   0   (0.521) 0.521 0.521 0.511 
   1   (0.479) 0.479 0.479 0.489 

Locus 561 : 
1 alleles
97.6% missing data
   1   (1.000) 1.000 1.000 1.000 

Locus 562 : 
1 alleles
97.6% missing data
   1   (1.000) 1.000 1.000 1.000 

Locus 563 : 
1 alleles
97.6% missing data
   1   (1.000) 1.000 1.000 1.000 

Locus 564 : 
2 alleles
85.7% missing data
   1   (0.636) 0.639 0.636 0.673 
   0   (0.364) 0.361 0.364 0.327 

Locus 565 : 
2 alleles
85.7% missing data
   1   (0.624) 0.629 0.624 0.666 
   0   (0.376) 0.371 0.376 0.334 

Locus 566 : 
2 alleles
85.7% missing data
   1   (0.646) 0.648 0.645 0.681 
   0   (0.354) 0.352 0.355 0.319 

Locus 567 : 
2 alleles
59.5% missing data
   0   (0.194) 0.199 0.189 0.015 
   1   (0.806) 0.801 0.811 0.985 

Locus 568 : 
2 alleles
95.2% missing data
   0   (0.500) 0.500 0.500 0.496 
   1   (0.500) 0.500 0.500 0.504 

Locus 569 : 
2 alleles
97.6% missing data
   0   (0.543) 0.543 0.543 0.511 
   1   (0.457) 0.457 0.457 0.489 

Locus 570 : 
2 alleles
90.5% missing data
   1   (0.642) 0.640 0.640 0.944 
   0   (0.358) 0.360 0.360 0.056 

Locus 571 : 
2 alleles
90.5% missing data
   1   (0.673) 0.671 0.671 0.949 
   0   (0.327) 0.329 0.329 0.051 

Locus 572 : 
2 alleles
85.7% missing data
   1   (0.642) 0.645 0.641 0.677 
   0   (0.358) 0.355 0.359 0.323 

Locus 573 : 
2 alleles
88.1% missing data
   1   (0.659) 0.662 0.658 0.691 
   0   (0.341) 0.338 0.342 0.309 

Locus 574 : 
2 alleles
97.6% missing data
   0   (0.521) 0.521 0.520 0.524 
   1   (0.479) 0.479 0.480 0.476 

Locus 575 : 
1 alleles
95.2% missing data
   1   (1.000) 1.000 1.000 1.000 

Locus 576 : 
2 alleles
66.7% missing data
   0   (0.195) 0.200 0.191 0.015 
   1   (0.805) 0.800 0.809 0.985 

Locus 577 : 
1 alleles
95.2% missing data
   1   (1.000) 1.000 1.000 1.000 

Locus 578 : 
2 alleles
97.6% missing data
   0   (0.523) 0.522 0.522 0.517 
   1   (0.477) 0.478 0.478 0.483 

Locus 579 : 
2 alleles
95.2% missing data
   1   (0.625) 0.624 0.624 0.880 
   0   (0.375) 0.376 0.376 0.120 

Locus 580 : 
2 alleles
97.6% missing data
   0   (0.490) 0.490 0.490 0.489 
   1   (0.510) 0.510 0.510 0.511 

Locus 581 : 
1 alleles
97.6% missing data
   1   (1.000) 1.000 1.000 1.000 

Locus 582 : 
2 alleles
97.6% missing data
   0   (0.521) 0.521 0.521 0.518 
   1   (0.479) 0.479 0.479 0.482 

Locus 583 : 
2 alleles
97.6% missing data
   0   (0.510) 0.510 0.510 0.512 
   1   (0.490) 0.490 0.490 0.488 

Locus 584 : 
2 alleles
95.2% missing data
   1   (0.588) 0.587 0.587 0.865 
   0   (0.412) 0.413 0.413 0.135 

Locus 585 : 
2 alleles
88.1% missing data
   0   (0.322) 0.319 0.322 0.339 
   1   (0.678) 0.681 0.678 0.661 

Locus 586 : 
2 alleles
95.2% missing data
   1   (0.611) 0.610 0.610 0.869 
   0   (0.389) 0.390 0.390 0.131 

Locus 587 : 
2 alleles
95.2% missing data
   1   (0.622) 0.621 0.621 0.873 
   0   (0.378) 0.379 0.379 0.127 

Locus 588 : 
2 alleles
95.2% missing data
   1   (0.623) 0.622 0.622 0.875 
   0   (0.377) 0.378 0.378 0.125 

Locus 589 : 
1 alleles
97.6% missing data
   1   (1.000) 1.000 1.000 1.000 

Locus 590 : 
2 alleles
95.2% missing data
   1   (0.615) 0.614 0.614 0.869 
   0   (0.385) 0.386 0.386 0.131 

Locus 591 : 
2 alleles
95.2% missing data
   1   (0.630) 0.629 0.628 0.876 
   0   (0.370) 0.371 0.372 0.124 

Locus 592 : 
2 alleles
97.6% missing data
   0   (0.536) 0.536 0.536 0.524 
   1   (0.464) 0.464 0.464 0.476 

Locus 593 : 
2 alleles
97.6% missing data
   0   (0.517) 0.516 0.517 0.518 
   1   (0.483) 0.484 0.483 0.482 

Locus 594 : 
1 alleles
97.6% missing data
   1   (1.000) 1.000 1.000 1.000 

Locus 595 : 
1 alleles
97.6% missing data
   1   (1.000) 1.000 1.000 1.000 

Locus 596 : 
1 alleles
97.6% missing data
   1   (1.000) 1.000 1.000 1.000 

Locus 597 : 
1 alleles
97.6% missing data
   1   (1.000) 1.000 1.000 1.000 

Locus 598 : 
2 alleles
95.2% missing data
   0   (0.514) 0.515 0.514 0.508 
   1   (0.486) 0.485 0.486 0.492 

Locus 599 : 
1 alleles
97.6% missing data
   1   (1.000) 1.000 1.000 1.000 

Locus 600 : 
1 alleles
28.6% missing data
   1   (1.000) 1.000 1.000 1.000 

Locus 601 : 
2 alleles
71.4% missing data
   1   (0.635) 0.631 0.632 0.963 
   0   (0.365) 0.369 0.368 0.037 

Locus 602 : 
2 alleles
97.6% missing data
   0   (0.465) 0.465 0.465 0.482 
   1   (0.535) 0.535 0.535 0.518 

Locus 603 : 
1 alleles
97.6% missing data
   1   (1.000) 1.000 1.000 1.000 

Locus 604 : 
1 alleles
31.0% missing data
   1   (1.000) 1.000 1.000 1.000 

Locus 605 : 
2 alleles
73.8% missing data
   0   (0.147) 0.150 0.141 0.015 
   1   (0.853) 0.850 0.859 0.985 

Locus 606 : 
2 alleles
73.8% missing data
   1   (0.647) 0.644 0.645 0.964 
   0   (0.353) 0.356 0.355 0.036 

Locus 607 : 
2 alleles
90.5% missing data
   1   (0.592) 0.594 0.592 0.625 
   0   (0.408) 0.406 0.408 0.375 

Locus 608 : 
2 alleles
97.6% missing data
   0   (0.501) 0.501 0.500 0.498 
   1   (0.499) 0.499 0.500 0.502 

Locus 609 : 
1 alleles
97.6% missing data
   1   (1.000) 1.000 1.000 1.000 

Locus 610 : 
1 alleles
97.6% missing data
   1   (1.000) 1.000 1.000 1.000 

Locus 611 : 
1 alleles
97.6% missing data
   1   (1.000) 1.000 1.000 1.000 

Locus 612 : 
2 alleles
66.7% missing data
   1   (0.756) 0.761 0.751 0.946 
   0   (0.244) 0.239 0.249 0.054 

Locus 613 : 
2 alleles
95.2% missing data
   0   (0.343) 0.341 0.342 0.319 
   1   (0.657) 0.659 0.658 0.681 

Locus 614 : 
2 alleles
81.0% missing data
   0   (0.410) 0.408 0.409 0.371 
   1   (0.590) 0.592 0.591 0.629 

Locus 615 : 
2 alleles
95.2% missing data
   1   (0.655) 0.659 0.657 0.629 
   0   (0.345) 0.341 0.343 0.371 

Locus 616 : 
2 alleles
90.5% missing data
   1   (0.675) 0.674 0.680 0.672 
   0   (0.325) 0.326 0.320 0.328 

Locus 617 : 
2 alleles
95.2% missing data
   0   (0.504) 0.504 0.504 0.503 
   1   (0.496) 0.496 0.496 0.497 

Locus 618 : 
2 alleles
76.2% missing data
   1   (0.700) 0.700 0.700 0.913 
   0   (0.300) 0.300 0.300 0.087 

Locus 619 : 
2 alleles
95.2% missing data
   0   (0.537) 0.538 0.538 0.509 
   1   (0.463) 0.462 0.462 0.491 

Locus 620 : 
2 alleles
95.2% missing data
   0   (0.467) 0.467 0.467 0.470 
   1   (0.533) 0.533 0.533 0.530 

Locus 621 : 
2 alleles
95.2% missing data
   0   (0.471) 0.472 0.472 0.475 
   1   (0.529) 0.528 0.528 0.525 

Locus 622 : 
1 alleles
97.6% missing data
   1   (1.000) 1.000 1.000 1.000 

Locus 623 : 
1 alleles
97.6% missing data
   1   (1.000) 1.000 1.000 1.000 

Locus 624 : 
1 alleles
92.9% missing data
   1   (1.000) 1.000 1.000 1.000 

Locus 625 : 
1 alleles
97.6% missing data
   1   (1.000) 1.000 1.000 1.000 

Locus 626 : 
1 alleles
97.6% missing data
   1   (1.000) 1.000 1.000 1.000 

Locus 627 : 
2 alleles
85.7% missing data
   1   (0.764) 0.764 0.771 0.745 
   0   (0.236) 0.236 0.229 0.255 

Locus 628 : 
2 alleles
85.7% missing data
   1   (0.758) 0.758 0.765 0.749 
   0   (0.242) 0.242 0.235 0.251 

Locus 629 : 
2 alleles
92.9% missing data
   0   (0.366) 0.367 0.366 0.265 
   1   (0.634) 0.633 0.634 0.735 

Locus 630 : 
2 alleles
97.6% missing data
   0   (0.493) 0.493 0.493 0.493 
   1   (0.507) 0.507 0.507 0.507 

Locus 631 : 
1 alleles
97.6% missing data
   1   (1.000) 1.000 1.000 1.000 

Locus 632 : 
1 alleles
95.2% missing data
   1   (1.000) 1.000 1.000 1.000 

Locus 633 : 
1 alleles
95.2% missing data
   1   (1.000) 1.000 1.000 1.000 

Locus 634 : 
1 alleles
95.2% missing data
   1   (1.000) 1.000 1.000 1.000 

Locus 635 : 
1 alleles
97.6% missing data
   1   (1.000) 1.000 1.000 1.000 

Locus 636 : 
1 alleles
95.2% missing data
   1   (1.000) 1.000 1.000 1.000 

Locus 637 : 
1 alleles
95.2% missing data
   1   (1.000) 1.000 1.000 1.000 

Locus 638 : 
1 alleles
95.2% missing data
   1   (1.000) 1.000 1.000 1.000 

Locus 639 : 
1 alleles
95.2% missing data
   1   (1.000) 1.000 1.000 1.000 

Locus 640 : 
1 alleles
95.2% missing data
   1   (1.000) 1.000 1.000 1.000 

Locus 641 : 
1 alleles
95.2% missing data
   1   (1.000) 1.000 1.000 1.000 

Locus 642 : 
2 alleles
97.6% missing data
   0   (0.481) 0.481 0.481 0.490 
   1   (0.519) 0.519 0.519 0.510 

Locus 643 : 
1 alleles
97.6% missing data
   1   (1.000) 1.000 1.000 1.000 

Locus 644 : 
1 alleles
97.6% missing data
   1   (1.000) 1.000 1.000 1.000 

Locus 645 : 
1 alleles
97.6% missing data
   1   (1.000) 1.000 1.000 1.000 

Locus 646 : 
1 alleles
97.6% missing data
   1   (1.000) 1.000 1.000 1.000 

Locus 647 : 
1 alleles
97.6% missing data
   1   (1.000) 1.000 1.000 1.000 

Locus 648 : 
2 alleles
95.2% missing data
   1   (0.620) 0.619 0.619 0.873 
   0   (0.380) 0.381 0.381 0.127 

Locus 649 : 
2 alleles
97.6% missing data
   0   (0.507) 0.507 0.507 0.507 
   1   (0.493) 0.493 0.493 0.493 

Locus 650 : 
2 alleles
95.2% missing data
   1   (0.620) 0.619 0.619 0.870 
   0   (0.380) 0.381 0.381 0.130 

Locus 651 : 
2 alleles
95.2% missing data
   1   (0.632) 0.631 0.631 0.875 
   0   (0.368) 0.369 0.369 0.125 

Locus 652 : 
2 alleles
95.2% missing data
   1   (0.647) 0.645 0.646 0.883 
   0   (0.353) 0.355 0.354 0.117 

Locus 653 : 
2 alleles
95.2% missing data
   1   (0.618) 0.617 0.617 0.875 
   0   (0.382) 0.383 0.383 0.125 

Locus 654 : 
2 alleles
97.6% missing data
   0   (0.515) 0.515 0.515 0.517 
   1   (0.485) 0.485 0.485 0.483 

Locus 655 : 
2 alleles
97.6% missing data
   0   (0.504) 0.504 0.503 0.508 
   1   (0.496) 0.496 0.497 0.492 

Locus 656 : 
2 alleles
95.2% missing data
   1   (0.633) 0.632 0.632 0.880 
   0   (0.367) 0.368 0.368 0.120 

Locus 657 : 
1 alleles
97.6% missing data
   1   (1.000) 1.000 1.000 1.000 

Locus 658 : 
1 alleles
97.6% missing data
   1   (1.000) 1.000 1.000 1.000 

Locus 659 : 
1 alleles
97.6% missing data
   1   (1.000) 1.000 1.000 1.000 

Locus 660 : 
2 alleles
95.2% missing data
   1   (0.630) 0.628 0.628 0.873 
   0   (0.370) 0.372 0.372 0.127 

Locus 661 : 
2 alleles
95.2% missing data
   1   (0.612) 0.611 0.611 0.872 
   0   (0.388) 0.389 0.389 0.128 

Locus 662 : 
2 alleles
95.2% missing data
   1   (0.625) 0.624 0.624 0.871 
   0   (0.375) 0.376 0.376 0.129 

Locus 663 : 
2 alleles
95.2% missing data
   1   (0.618) 0.617 0.616 0.872 
   0   (0.382) 0.383 0.384 0.128 

Locus 664 : 
2 alleles
95.2% missing data
   1   (0.642) 0.640 0.641 0.881 
   0   (0.358) 0.360 0.359 0.119 

Locus 665 : 
2 alleles
95.2% missing data
   1   (0.629) 0.628 0.628 0.872 
   0   (0.371) 0.372 0.372 0.128 

Locus 666 : 
2 alleles
97.6% missing data
   0   (0.479) 0.478 0.479 0.493 
   1   (0.521) 0.522 0.521 0.507 

Locus 667 : 
1 alleles
97.6% missing data
   1   (1.000) 1.000 1.000 1.000 

Locus 668 : 
1 alleles
97.6% missing data
   1   (1.000) 1.000 1.000 1.000 

Locus 669 : 
1 alleles
97.6% missing data
   1   (1.000) 1.000 1.000 1.000 

Locus 670 : 
1 alleles
97.6% missing data
   1   (1.000) 1.000 1.000 1.000 

Locus 671 : 
1 alleles
97.6% missing data
   1   (1.000) 1.000 1.000 1.000 

Locus 672 : 
1 alleles
97.6% missing data
   1   (1.000) 1.000 1.000 1.000 

Locus 673 : 
1 alleles
97.6% missing data
   1   (1.000) 1.000 1.000 1.000 

Locus 674 : 
1 alleles
97.6% missing data
   1   (1.000) 1.000 1.000 1.000 

Locus 675 : 
1 alleles
97.6% missing data
   1   (1.000) 1.000 1.000 1.000 

Locus 676 : 
1 alleles
97.6% missing data
   1   (1.000) 1.000 1.000 1.000 

Locus 677 : 
2 alleles
97.6% missing data
   0   (0.518) 0.518 0.518 0.520 
   1   (0.482) 0.482 0.482 0.480 

Locus 678 : 
2 alleles
97.6% missing data
   0   (0.485) 0.485 0.485 0.482 
   1   (0.515) 0.515 0.515 0.518 

Locus 679 : 
2 alleles
97.6% missing data
   0   (0.486) 0.486 0.486 0.483 
   1   (0.514) 0.514 0.514 0.517 

Locus 680 : 
2 alleles
97.6% missing data
   0   (0.506) 0.506 0.506 0.509 
   1   (0.494) 0.494 0.494 0.491 

Locus 681 : 
2 alleles
97.6% missing data
   0   (0.523) 0.522 0.523 0.525 
   1   (0.477) 0.478 0.477 0.475 

Locus 682 : 
2 alleles
95.2% missing data
   1   (0.634) 0.633 0.632 0.874 
   0   (0.366) 0.367 0.368 0.126 

Locus 683 : 
2 alleles
97.6% missing data
   0   (0.549) 0.548 0.548 0.549 
   1   (0.451) 0.452 0.452 0.451 

Locus 684 : 
2 alleles
97.6% missing data
   0   (0.457) 0.457 0.457 0.459 
   1   (0.543) 0.543 0.543 0.541 

Locus 685 : 
2 alleles
97.6% missing data
   0   (0.504) 0.503 0.503 0.506 
   1   (0.496) 0.497 0.497 0.494 

Locus 686 : 
1 alleles
97.6% missing data
   1   (1.000) 1.000 1.000 1.000 

Locus 687 : 
1 alleles
97.6% missing data
   1   (1.000) 1.000 1.000 1.000 

Locus 688 : 
2 alleles
97.6% missing data
   0   (0.519) 0.519 0.520 0.504 
   1   (0.481) 0.481 0.480 0.496 

Locus 689 : 
2 alleles
97.6% missing data
   0   (0.525) 0.525 0.525 0.527 
   1   (0.475) 0.475 0.475 0.473 

Locus 690 : 
2 alleles
97.6% missing data
   0   (0.493) 0.493 0.492 0.492 
   1   (0.507) 0.507 0.508 0.508 

Locus 691 : 
2 alleles
95.2% missing data
   1   (0.624) 0.622 0.623 0.874 
   0   (0.376) 0.378 0.377 0.126 

Locus 692 : 
1 alleles
97.6% missing data
   1   (1.000) 1.000 1.000 1.000 

Locus 693 : 
1 alleles
97.6% missing data
   1   (1.000) 1.000 1.000 1.000 

Locus 694 : 
1 alleles
97.6% missing data
   1   (1.000) 1.000 1.000 1.000 

Locus 695 : 
1 alleles
97.6% missing data
   1   (1.000) 1.000 1.000 1.000 

Locus 696 : 
1 alleles
97.6% missing data
   1   (1.000) 1.000 1.000 1.000 

Locus 697 : 
1 alleles
97.6% missing data
   1   (1.000) 1.000 1.000 1.000 

Locus 698 : 
1 alleles
97.6% missing data
   1   (1.000) 1.000 1.000 1.000 

Locus 699 : 
1 alleles
97.6% missing data
   1   (1.000) 1.000 1.000 1.000 

Locus 700 : 
1 alleles
97.6% missing data
   1   (1.000) 1.000 1.000 1.000 

Locus 701 : 
1 alleles
97.6% missing data
   1   (1.000) 1.000 1.000 1.000 

Locus 702 : 
1 alleles
97.6% missing data
   1   (1.000) 1.000 1.000 1.000 

Locus 703 : 
1 alleles
97.6% missing data
   1   (1.000) 1.000 1.000 1.000 

Locus 704 : 
1 alleles
97.6% missing data
   1   (1.000) 1.000 1.000 1.000 

Locus 705 : 
1 alleles
97.6% missing data
   1   (1.000) 1.000 1.000 1.000 

Locus 706 : 
2 alleles
90.5% missing data
   0   (0.308) 0.307 0.308 0.201 
   1   (0.692) 0.693 0.692 0.799 

Locus 707 : 
1 alleles
97.6% missing data
   1   (1.000) 1.000 1.000 1.000 

Locus 708 : 
1 alleles
97.6% missing data
   1   (1.000) 1.000 1.000 1.000 

Locus 709 : 
2 alleles
92.9% missing data
   0   (0.438) 0.438 0.437 0.364 
   1   (0.562) 0.562 0.563 0.636 

Locus 710 : 
1 alleles
97.6% missing data
   1   (1.000) 1.000 1.000 1.000 

Locus 711 : 
2 alleles
59.5% missing data
   0   (0.432) 0.432 0.434 0.144 
   1   (0.568) 0.568 0.566 0.856 

Locus 712 : 
1 alleles
97.6% missing data
   1   (1.000) 1.000 1.000 1.000 

Locus 713 : 
1 alleles
97.6% missing data
   1   (1.000) 1.000 1.000 1.000 

Locus 714 : 
1 alleles
97.6% missing data
   1   (1.000) 1.000 1.000 1.000 

Locus 715 : 
1 alleles
97.6% missing data
   1   (1.000) 1.000 1.000 1.000 

Locus 716 : 
2 alleles
95.2% missing data
   1   (0.627) 0.625 0.626 0.877 
   0   (0.373) 0.375 0.374 0.123 

Locus 717 : 
3 alleles
92.9% missing data
   0   (0.354) 0.356 0.356 0.173 
   1   (0.241) 0.240 0.240 0.138 
   2   (0.405) 0.404 0.403 0.690 

Locus 718 : 
2 alleles
95.2% missing data
   1   (0.625) 0.624 0.624 0.873 
   0   (0.375) 0.376 0.376 0.127 

Locus 719 : 
2 alleles
88.1% missing data
   0   (0.501) 0.502 0.501 0.495 
   1   (0.499) 0.498 0.499 0.505 

Locus 720 : 
1 alleles
97.6% missing data
   1   (1.000) 1.000 1.000 1.000 

Locus 721 : 
1 alleles
97.6% missing data
   1   (1.000) 1.000 1.000 1.000 

Locus 722 : 
1 alleles
97.6% missing data
   1   (1.000) 1.000 1.000 1.000 

Locus 723 : 
1 alleles
97.6% missing data
   1   (1.000) 1.000 1.000 1.000 

Locus 724 : 
1 alleles
97.6% missing data
   1   (1.000) 1.000 1.000 1.000 

Locus 725 : 
1 alleles
97.6% missing data
   1   (1.000) 1.000 1.000 1.000 

Locus 726 : 
2 alleles
38.1% missing data
   1   (0.751) 0.740 0.756 0.985 
   0   (0.249) 0.260 0.244 0.015 

Locus 727 : 
2 alleles
97.6% missing data
   0   (0.526) 0.526 0.526 0.525 
   1   (0.474) 0.474 0.474 0.475 

Locus 728 : 
2 alleles
97.6% missing data
   0   (0.474) 0.474 0.474 0.470 
   1   (0.526) 0.526 0.526 0.530 

Locus 729 : 
2 alleles
97.6% missing data
   0   (0.462) 0.462 0.462 0.462 
   1   (0.538) 0.538 0.538 0.538 

Locus 730 : 
2 alleles
97.6% missing data
   0   (0.493) 0.493 0.493 0.494 
   1   (0.507) 0.507 0.507 0.506 

Locus 731 : 
2 alleles
97.6% missing data
   0   (0.501) 0.501 0.501 0.504 
   1   (0.499) 0.499 0.499 0.496 

Locus 732 : 
2 alleles
97.6% missing data
   0   (0.492) 0.492 0.491 0.489 
   1   (0.508) 0.508 0.509 0.511 

Locus 733 : 
2 alleles
97.6% missing data
   0   (0.504) 0.504 0.504 0.505 
   1   (0.496) 0.496 0.496 0.495 

Locus 734 : 
2 alleles
97.6% missing data
   0   (0.464) 0.464 0.464 0.463 
   1   (0.536) 0.536 0.536 0.537 

Locus 735 : 
2 alleles
97.6% missing data
   0   (0.522) 0.522 0.522 0.525 
   1   (0.478) 0.478 0.478 0.475 

Locus 736 : 
2 alleles
97.6% missing data
   0   (0.511) 0.510 0.511 0.510 
   1   (0.489) 0.490 0.489 0.490 

Locus 737 : 
2 alleles
97.6% missing data
   0   (0.501) 0.501 0.501 0.503 
   1   (0.499) 0.499 0.499 0.497 

Locus 738 : 
2 alleles
97.6% missing data
   0   (0.526) 0.526 0.526 0.526 
   1   (0.474) 0.474 0.474 0.474 

Locus 739 : 
2 alleles
97.6% missing data
   0   (0.496) 0.496 0.496 0.496 
   1   (0.504) 0.504 0.504 0.504 

Locus 740 : 
2 alleles
97.6% missing data
   0   (0.547) 0.547 0.547 0.545 
   1   (0.453) 0.453 0.453 0.455 

Locus 741 : 
1 alleles
97.6% missing data
   1   (1.000) 1.000 1.000 1.000 

Locus 742 : 
2 alleles
97.6% missing data
   0   (0.503) 0.503 0.503 0.500 
   1   (0.497) 0.497 0.497 0.500 

Locus 743 : 
2 alleles
97.6% missing data
   0   (0.518) 0.518 0.518 0.514 
   1   (0.482) 0.482 0.482 0.486 

Locus 744 : 
2 alleles
97.6% missing data
   0   (0.468) 0.469 0.469 0.469 
   1   (0.532) 0.531 0.531 0.531 

Locus 745 : 
2 alleles
92.9% missing data
   0   (0.513) 0.513 0.513 0.510 
   1   (0.487) 0.487 0.487 0.490 

Locus 746 : 
2 alleles
97.6% missing data
   0   (0.482) 0.482 0.482 0.483 
   1   (0.518) 0.518 0.518 0.517 

Locus 747 : 
2 alleles
97.6% missing data
   0   (0.490) 0.490 0.490 0.488 
   1   (0.510) 0.510 0.510 0.512 

Locus 748 : 
2 alleles
97.6% missing data
   0   (0.485) 0.485 0.485 0.488 
   1   (0.515) 0.515 0.515 0.512 

Locus 749 : 
2 alleles
97.6% missing data
   0   (0.470) 0.470 0.470 0.476 
   1   (0.530) 0.530 0.530 0.524 

Locus 750 : 
2 alleles
95.2% missing data
   1   (0.609) 0.608 0.608 0.876 
   0   (0.391) 0.392 0.392 0.124 

Locus 751 : 
2 alleles
97.6% missing data
   0   (0.524) 0.524 0.525 0.522 
   1   (0.476) 0.476 0.475 0.478 

Locus 752 : 
2 alleles
97.6% missing data
   0   (0.530) 0.529 0.530 0.530 
   1   (0.470) 0.471 0.470 0.470 

Locus 753 : 
2 alleles
97.6% missing data
   0   (0.546) 0.545 0.545 0.550 
   1   (0.454) 0.455 0.455 0.450 

Locus 754 : 
2 alleles
97.6% missing data
   0   (0.516) 0.516 0.516 0.520 
   1   (0.484) 0.484 0.484 0.480 

Locus 755 : 
2 alleles
95.2% missing data
   1   (0.618) 0.617 0.617 0.871 
   0   (0.382) 0.383 0.383 0.129 

Locus 756 : 
2 alleles
95.2% missing data
   1   (0.608) 0.607 0.607 0.874 
   0   (0.392) 0.393 0.393 0.126 

Locus 757 : 
1 alleles
97.6% missing data
   1   (1.000) 1.000 1.000 1.000 

Locus 758 : 
2 alleles
97.6% missing data
   0   (0.510) 0.510 0.510 0.513 
   1   (0.490) 0.490 0.490 0.487 

Locus 759 : 
1 alleles
42.9% missing data
   1   (1.000) 1.000 1.000 1.000 

Locus 760 : 
2 alleles
45.2% missing data
   1   (0.935) 0.943 0.942 0.834 
   2   (0.065) 0.057 0.058 0.166 

Locus 761 : 
1 alleles
40.5% missing data
   1   (1.000) 1.000 1.000 1.000 

Locus 762 : 
2 alleles
85.7% missing data
   0   (0.359) 0.356 0.360 0.313 
   1   (0.641) 0.644 0.640 0.687 

Locus 763 : 
2 alleles
40.5% missing data
   1   (0.893) 0.892 0.899 0.991 
   2   (0.107) 0.108 0.101 0.009 

Locus 764 : 
2 alleles
95.2% missing data
   0   (0.509) 0.509 0.509 0.510 
   1   (0.491) 0.491 0.491 0.490 

Locus 765 : 
1 alleles
61.9% missing data
   1   (1.000) 1.000 1.000 1.000 

Locus 766 : 
1 alleles
26.2% missing data
   1   (1.000) 1.000 1.000 1.000 

Locus 767 : 
2 alleles
59.5% missing data
   1   (0.506) 0.503 0.503 0.830 
   0   (0.494) 0.497 0.497 0.170 

Locus 768 : 
2 alleles
95.2% missing data
   1   (0.595) 0.594 0.594 0.860 
   0   (0.405) 0.406 0.406 0.140 

Locus 769 : 
2 alleles
97.6% missing data
   0   (0.472) 0.471 0.471 0.478 
   1   (0.528) 0.529 0.529 0.522 

Locus 770 : 
2 alleles
97.6% missing data
   0   (0.507) 0.507 0.507 0.506 
   1   (0.493) 0.493 0.493 0.494 

Locus 771 : 
2 alleles
95.2% missing data
   1   (0.634) 0.633 0.633 0.878 
   0   (0.366) 0.367 0.367 0.122 

Locus 772 : 
2 alleles
95.2% missing data
   0   (0.523) 0.523 0.523 0.524 
   1   (0.477) 0.477 0.477 0.476 

Locus 773 : 
1 alleles
97.6% missing data
   1   (1.000) 1.000 1.000 1.000 

Locus 774 : 
2 alleles
97.6% missing data
   0   (0.487) 0.487 0.487 0.482 
   1   (0.513) 0.513 0.513 0.518 

Locus 775 : 
2 alleles
97.6% missing data
   0   (0.510) 0.511 0.510 0.510 
   1   (0.490) 0.489 0.490 0.490 

Locus 776 : 
2 alleles
40.5% missing data
   1   (0.934) 0.935 0.940 0.996 
   0   (0.066) 0.065 0.060 0.004 

Locus 777 : 
1 alleles
97.6% missing data
   1   (1.000) 1.000 1.000 1.000 

Locus 778 : 
1 alleles
97.6% missing data
   1   (1.000) 1.000 1.000 1.000 

Locus 779 : 
2 alleles
95.2% missing data
   1   (0.615) 0.613 0.613 0.871 
   0   (0.385) 0.387 0.387 0.129 

Locus 780 : 
2 alleles
97.6% missing data
   0   (0.498) 0.498 0.498 0.496 
   1   (0.502) 0.502 0.502 0.504 

Locus 781 : 
2 alleles
35.7% missing data
   1   (0.858) 0.854 0.864 0.990 
   0   (0.142) 0.146 0.136 0.010 

Locus 782 : 
2 alleles
95.2% missing data
   1   (0.608) 0.607 0.607 0.868 
   0   (0.392) 0.393 0.393 0.132 

Locus 783 : 
2 alleles
95.2% missing data
   1   (0.628) 0.626 0.627 0.877 
   0   (0.372) 0.374 0.373 0.123 

Locus 784 : 
2 alleles
92.9% missing data
   0   (0.501) 0.501 0.501 0.504 
   1   (0.499) 0.499 0.499 0.496 

Locus 785 : 
2 alleles
95.2% missing data
   1   (0.614) 0.613 0.613 0.870 
   0   (0.386) 0.387 0.387 0.130 

Locus 786 : 
2 alleles
97.6% missing data
   0   (0.498) 0.498 0.498 0.498 
   1   (0.502) 0.502 0.502 0.502 

Locus 787 : 
2 alleles
95.2% missing data
   1   (0.650) 0.648 0.648 0.885 
   0   (0.350) 0.352 0.352 0.115 

Locus 788 : 
2 alleles
95.2% missing data
   1   (0.604) 0.603 0.604 0.862 
   0   (0.396) 0.397 0.396 0.138 

Locus 789 : 
2 alleles
97.6% missing data
   0   (0.499) 0.499 0.499 0.498 
   1   (0.501) 0.501 0.501 0.502 

Locus 790 : 
2 alleles
21.4% missing data
   1   (0.903) 0.900 0.909 0.994 
   0   (0.097) 0.100 0.091 0.006 

Locus 791 : 
1 alleles
97.6% missing data
   1   (1.000) 1.000 1.000 1.000 

Locus 792 : 
2 alleles
97.6% missing data
   0   (0.496) 0.496 0.496 0.497 
   1   (0.504) 0.504 0.504 0.503 

Locus 793 : 
2 alleles
97.6% missing data
   0   (0.508) 0.508 0.508 0.502 
   1   (0.492) 0.492 0.492 0.498 

Locus 794 : 
1 alleles
97.6% missing data
   1   (1.000) 1.000 1.000 1.000 

Locus 795 : 
2 alleles
95.2% missing data
   1   (0.636) 0.635 0.635 0.874 
   0   (0.364) 0.365 0.365 0.126 

Locus 796 : 
2 alleles
95.2% missing data
   1   (0.638) 0.636 0.636 0.881 
   0   (0.362) 0.364 0.364 0.119 

Locus 797 : 
2 alleles
47.6% missing data
   1   (0.702) 0.699 0.706 0.933 
   0   (0.298) 0.301 0.294 0.067 

Locus 798 : 
2 alleles
97.6% missing data
   0   (0.517) 0.517 0.518 0.514 
   1   (0.483) 0.483 0.482 0.486 

Locus 799 : 
2 alleles
95.2% missing data
   1   (0.612) 0.611 0.610 0.871 
   0   (0.388) 0.389 0.390 0.129 

Locus 800 : 
2 alleles
97.6% missing data
   0   (0.468) 0.468 0.468 0.471 
   1   (0.532) 0.532 0.532 0.529 

Locus 801 : 
2 alleles
95.2% missing data
   1   (0.648) 0.647 0.647 0.886 
   0   (0.352) 0.353 0.353 0.114 

Locus 802 : 
4 alleles
31.0% missing data
   1   (0.653) 0.672 0.655 0.720 
   2   (0.059) 0.052 0.053 0.142 
   3   (0.049) 0.049 0.044 0.004 
   0   (0.238) 0.228 0.247 0.135 

Locus 803 : 
2 alleles
95.2% missing data
   0   (0.516) 0.516 0.515 0.515 
   1   (0.484) 0.484 0.485 0.485 

Locus 804 : 
2 alleles
85.7% missing data
   1   (0.645) 0.648 0.643 0.700 
   0   (0.355) 0.352 0.357 0.300 

Locus 805 : 
2 alleles
95.2% missing data
   1   (0.633) 0.632 0.631 0.875 
   0   (0.367) 0.368 0.369 0.125 

Locus 806 : 
2 alleles
88.1% missing data
   1   (0.768) 0.769 0.776 0.822 
   0   (0.232) 0.231 0.224 0.178 

Locus 807 : 
2 alleles
26.2% missing data
   1   (0.897) 0.896 0.903 0.994 
   0   (0.103) 0.104 0.097 0.006 

Locus 808 : 
2 alleles
95.2% missing data
   1   (0.639) 0.638 0.638 0.883 
   0   (0.361) 0.362 0.362 0.117 

Locus 809 : 
2 alleles
95.2% missing data
   1   (0.617) 0.616 0.616 0.870 
   0   (0.383) 0.384 0.384 0.130 

Locus 810 : 
2 alleles
95.2% missing data
   1   (0.649) 0.648 0.648 0.880 
   0   (0.351) 0.352 0.352 0.120 

Locus 811 : 
2 alleles
95.2% missing data
   1   (0.634) 0.633 0.634 0.877 
   0   (0.366) 0.367 0.366 0.123 

Locus 812 : 
2 alleles
95.2% missing data
   1   (0.593) 0.591 0.592 0.863 
   0   (0.407) 0.409 0.408 0.137 

Locus 813 : 
2 alleles
95.2% missing data
   1   (0.599) 0.599 0.598 0.864 
   0   (0.401) 0.401 0.402 0.136 

Locus 814 : 
2 alleles
95.2% missing data
   1   (0.607) 0.607 0.606 0.864 
   0   (0.393) 0.393 0.394 0.136 

Locus 815 : 
2 alleles
95.2% missing data
   1   (0.637) 0.636 0.636 0.878 
   0   (0.363) 0.364 0.364 0.122 

Locus 816 : 
2 alleles
97.6% missing data
   0   (0.498) 0.498 0.498 0.494 
   1   (0.502) 0.502 0.502 0.506 

Locus 817 : 
2 alleles
95.2% missing data
   1   (0.628) 0.626 0.626 0.876 
   0   (0.372) 0.374 0.374 0.124 

Locus 818 : 
2 alleles
95.2% missing data
   1   (0.626) 0.625 0.625 0.876 
   0   (0.374) 0.375 0.375 0.124 

Locus 819 : 
2 alleles
95.2% missing data
   1   (0.615) 0.614 0.614 0.871 
   0   (0.385) 0.386 0.386 0.129 

Locus 820 : 
1 alleles
97.6% missing data
   1   (1.000) 1.000 1.000 1.000 

Locus 821 : 
1 alleles
97.6% missing data
   1   (1.000) 1.000 1.000 1.000 

Locus 822 : 
1 alleles
97.6% missing data
   1   (1.000) 1.000 1.000 1.000 

Locus 823 : 
1 alleles
97.6% missing data
   1   (1.000) 1.000 1.000 1.000 

Locus 824 : 
1 alleles
97.6% missing data
   1   (1.000) 1.000 1.000 1.000 

Locus 825 : 
1 alleles
97.6% missing data
   1   (1.000) 1.000 1.000 1.000 

Locus 826 : 
1 alleles
97.6% missing data
   1   (1.000) 1.000 1.000 1.000 

Locus 827 : 
1 alleles
97.6% missing data
   1   (1.000) 1.000 1.000 1.000 

Locus 828 : 
1 alleles
97.6% missing data
   1   (1.000) 1.000 1.000 1.000 

Locus 829 : 
1 alleles
97.6% missing data
   1   (1.000) 1.000 1.000 1.000 

Locus 830 : 
1 alleles
97.6% missing data
   1   (1.000) 1.000 1.000 1.000 

Locus 831 : 
1 alleles
95.2% missing data
   1   (1.000) 1.000 1.000 1.000 

Locus 832 : 
1 alleles
95.2% missing data
   1   (1.000) 1.000 1.000 1.000 

Locus 833 : 
1 alleles
95.2% missing data
   1   (1.000) 1.000 1.000 1.000 

Locus 834 : 
1 alleles
95.2% missing data
   1   (1.000) 1.000 1.000 1.000 

Locus 835 : 
1 alleles
95.2% missing data
   1   (1.000) 1.000 1.000 1.000 

Locus 836 : 
1 alleles
97.6% missing data
   1   (1.000) 1.000 1.000 1.000 

Locus 837 : 
1 alleles
97.6% missing data
   1   (1.000) 1.000 1.000 1.000 

Locus 838 : 
2 alleles
76.2% missing data
   0   (0.272) 0.267 0.273 0.263 
   1   (0.728) 0.733 0.727 0.737 

Locus 839 : 
1 alleles
97.6% missing data
   1   (1.000) 1.000 1.000 1.000 

Locus 840 : 
2 alleles
95.2% missing data
   1   (0.626) 0.625 0.625 0.879 
   0   (0.374) 0.375 0.375 0.121 

Locus 841 : 
2 alleles
95.2% missing data
   0   (0.329) 0.327 0.328 0.314 
   1   (0.671) 0.673 0.672 0.686 

Locus 842 : 
2 alleles
95.2% missing data
   1   (0.650) 0.649 0.648 0.884 
   0   (0.350) 0.351 0.352 0.116 

Locus 843 : 
2 alleles
95.2% missing data
   1   (0.634) 0.633 0.633 0.877 
   0   (0.366) 0.367 0.367 0.123 

Locus 844 : 
2 alleles
95.2% missing data
   1   (0.611) 0.610 0.610 0.864 
   0   (0.389) 0.390 0.390 0.136 

Locus 845 : 
2 alleles
95.2% missing data
   1   (0.627) 0.625 0.626 0.875 
   0   (0.373) 0.375 0.374 0.125 

Locus 846 : 
2 alleles
95.2% missing data
   1   (0.625) 0.624 0.624 0.874 
   0   (0.375) 0.376 0.376 0.126 

Locus 847 : 
2 alleles
95.2% missing data
   1   (0.622) 0.621 0.621 0.874 
   0   (0.378) 0.379 0.379 0.126 

Locus 848 : 
3 alleles
83.3% missing data
   0   (0.323) 0.322 0.325 0.162 
   1   (0.544) 0.547 0.542 0.801 
   2   (0.134) 0.131 0.132 0.037 

Locus 849 : 
2 alleles
52.4% missing data
   1   (0.486) 0.486 0.480 0.841 
   0   (0.514) 0.514 0.520 0.159 

Locus 850 : 
2 alleles
97.6% missing data
   0   (0.481) 0.481 0.481 0.482 
   1   (0.519) 0.519 0.519 0.518 

Locus 851 : 
2 alleles
97.6% missing data
   0   (0.551) 0.551 0.552 0.549 
   1   (0.449) 0.449 0.448 0.451 

Locus 852 : 
2 alleles
97.6% missing data
   0   (0.499) 0.499 0.499 0.500 
   1   (0.501) 0.501 0.501 0.500 

Locus 853 : 
2 alleles
97.6% missing data
   0   (0.489) 0.490 0.489 0.489 
   1   (0.511) 0.510 0.511 0.511 

Locus 854 : 
2 alleles
83.3% missing data
   0   (0.498) 0.498 0.499 0.386 
   1   (0.502) 0.502 0.501 0.614 

Locus 855 : 
2 alleles
97.6% missing data
   0   (0.497) 0.497 0.498 0.498 
   1   (0.503) 0.503 0.502 0.502 

Locus 856 : 
2 alleles
97.6% missing data
   0   (0.478) 0.478 0.478 0.490 
   1   (0.522) 0.522 0.522 0.510 

Locus 857 : 
1 alleles
35.7% missing data
   1   (1.000) 1.000 1.000 1.000 

Locus 858 : 
1 alleles
97.6% missing data
   1   (1.000) 1.000 1.000 1.000 

Locus 859 : 
1 alleles
97.6% missing data
   1   (1.000) 1.000 1.000 1.000 

Locus 860 : 
2 alleles
97.6% missing data
   0   (0.501) 0.500 0.500 0.502 
   1   (0.499) 0.500 0.500 0.498 

Locus 861 : 
2 alleles
95.2% missing data
   1   (0.637) 0.636 0.636 0.877 
   0   (0.363) 0.364 0.364 0.123 

Locus 862 : 
2 alleles
95.2% missing data
   1   (0.620) 0.619 0.619 0.877 
   0   (0.380) 0.381 0.381 0.123 

Locus 863 : 
2 alleles
95.2% missing data
   1   (0.623) 0.621 0.621 0.872 
   0   (0.377) 0.379 0.379 0.128 

Locus 864 : 
2 alleles
38.1% missing data
   1   (0.820) 0.834 0.818 0.868 
   0   (0.180) 0.166 0.182 0.132 

Locus 865 : 
2 alleles
95.2% missing data
   1   (0.644) 0.643 0.643 0.881 
   0   (0.356) 0.357 0.357 0.119 

Locus 866 : 
1 alleles
97.6% missing data
   1   (1.000) 1.000 1.000 1.000 

Locus 867 : 
2 alleles
40.5% missing data
   1   (0.848) 0.861 0.847 0.864 
   0   (0.152) 0.139 0.153 0.136 

Locus 868 : 
1 alleles
97.6% missing data
   1   (1.000) 1.000 1.000 1.000 

Locus 869 : 
2 alleles
95.2% missing data
   1   (0.634) 0.632 0.633 0.876 
   0   (0.366) 0.368 0.367 0.124 

Locus 870 : 
1 alleles
97.6% missing data
   1   (1.000) 1.000 1.000 1.000 

Locus 871 : 
1 alleles
38.1% missing data
   1   (1.000) 1.000 1.000 1.000 

Locus 872 : 
1 alleles
97.6% missing data
   1   (1.000) 1.000 1.000 1.000 

Locus 873 : 
2 alleles
97.6% missing data
   0   (0.505) 0.505 0.505 0.507 
   1   (0.495) 0.495 0.495 0.493 

Locus 874 : 
1 alleles
97.6% missing data
   1   (1.000) 1.000 1.000 1.000 

Locus 875 : 
1 alleles
97.6% missing data
   1   (1.000) 1.000 1.000 1.000 

Locus 876 : 
1 alleles
97.6% missing data
   1   (1.000) 1.000 1.000 1.000 

Locus 877 : 
1 alleles
97.6% missing data
   1   (1.000) 1.000 1.000 1.000 

Locus 878 : 
1 alleles
97.6% missing data
   1   (1.000) 1.000 1.000 1.000 

Locus 879 : 
1 alleles
97.6% missing data
   1   (1.000) 1.000 1.000 1.000 

Locus 880 : 
1 alleles
97.6% missing data
   1   (1.000) 1.000 1.000 1.000 

Locus 881 : 
1 alleles
97.6% missing data
   1   (1.000) 1.000 1.000 1.000 

Locus 882 : 
4 alleles
83.3% missing data
   1   (0.225) 0.238 0.220 0.031 
   2   (0.340) 0.335 0.344 0.586 
   3   (0.239) 0.236 0.247 0.042 
   4   (0.196) 0.192 0.190 0.340 

Locus 883 : 
1 alleles
97.6% missing data
   1   (1.000) 1.000 1.000 1.000 

Locus 884 : 
1 alleles
97.6% missing data
   1   (1.000) 1.000 1.000 1.000 

Locus 885 : 
12 alleles
66.7% missing data
   1   (0.111) 0.123 0.111 0.014 
   2   (0.111) 0.113 0.118 0.030 
   3   (0.061) 0.062 0.060 0.007 
   4   (0.057) 0.058 0.057 0.008 
   5   (0.110) 0.107 0.120 0.040 
   6   (0.111) 0.105 0.116 0.249 
   7   (0.074) 0.070 0.070 0.224 
   8   (0.058) 0.060 0.057 0.007 
   9   (0.055) 0.056 0.054 0.006 
  10   (0.123) 0.125 0.120 0.095 
  11   (0.068) 0.064 0.063 0.156 
  12   (0.061) 0.057 0.056 0.165 

Locus 886 : 
1 alleles
95.2% missing data
   1   (1.000) 1.000 1.000 1.000 

Locus 887 : 
1 alleles
95.2% missing data
   1   (1.000) 1.000 1.000 1.000 

Locus 888 : 
1 alleles
97.6% missing data
   1   (1.000) 1.000 1.000 1.000 

Locus 889 : 
1 alleles
95.2% missing data
   1   (1.000) 1.000 1.000 1.000 

Locus 890 : 
2 alleles
97.6% missing data
   0   (0.514) 0.514 0.514 0.516 
   1   (0.486) 0.486 0.486 0.484 

Locus 891 : 
2 alleles
35.7% missing data
   1   (0.769) 0.781 0.766 0.874 
   0   (0.231) 0.219 0.234 0.126 

Locus 892 : 
2 alleles
95.2% missing data
   1   (0.623) 0.622 0.622 0.872 
   0   (0.377) 0.378 0.378 0.128 

Locus 893 : 
2 alleles
95.2% missing data
   1   (0.612) 0.611 0.611 0.868 
   0   (0.388) 0.389 0.389 0.132 

Locus 894 : 
2 alleles
35.7% missing data
   1   (0.767) 0.779 0.764 0.874 
   0   (0.233) 0.221 0.236 0.126 

Locus 895 : 
1 alleles
97.6% missing data
   1   (1.000) 1.000 1.000 1.000 

Locus 896 : 
1 alleles
97.6% missing data
   1   (1.000) 1.000 1.000 1.000 

Locus 897 : 
1 alleles
97.6% missing data
   1   (1.000) 1.000 1.000 1.000 

Locus 898 : 
1 alleles
97.6% missing data
   1   (1.000) 1.000 1.000 1.000 

Locus 899 : 
1 alleles
97.6% missing data
   1   (1.000) 1.000 1.000 1.000 

Locus 900 : 
1 alleles
97.6% missing data
   1   (1.000) 1.000 1.000 1.000 

Locus 901 : 
1 alleles
97.6% missing data
   1   (1.000) 1.000 1.000 1.000 

Locus 902 : 
1 alleles
97.6% missing data
   1   (1.000) 1.000 1.000 1.000 

Locus 903 : 
1 alleles
97.6% missing data
   1   (1.000) 1.000 1.000 1.000 

Locus 904 : 
1 alleles
97.6% missing data
   1   (1.000) 1.000 1.000 1.000 

Locus 905 : 
1 alleles
97.6% missing data
   1   (1.000) 1.000 1.000 1.000 

Locus 906 : 
1 alleles
95.2% missing data
   1   (1.000) 1.000 1.000 1.000 

Locus 907 : 
1 alleles
95.2% missing data
   1   (1.000) 1.000 1.000 1.000 

Locus 908 : 
1 alleles
95.2% missing data
   1   (1.000) 1.000 1.000 1.000 

Locus 909 : 
1 alleles
95.2% missing data
   1   (1.000) 1.000 1.000 1.000 

Locus 910 : 
1 alleles
95.2% missing data
   1   (1.000) 1.000 1.000 1.000 

Locus 911 : 
1 alleles
95.2% missing data
   1   (1.000) 1.000 1.000 1.000 

Locus 912 : 
2 alleles
97.6% missing data
   0   (0.529) 0.529 0.529 0.505 
   1   (0.471) 0.471 0.471 0.495 

Locus 913 : 
1 alleles
95.2% missing data
   1   (1.000) 1.000 1.000 1.000 

Locus 914 : 
1 alleles
97.6% missing data
   1   (1.000) 1.000 1.000 1.000 

Locus 915 : 
1 alleles
97.6% missing data
   1   (1.000) 1.000 1.000 1.000 

Locus 916 : 
1 alleles
97.6% missing data
   1   (1.000) 1.000 1.000 1.000 

Locus 917 : 
1 alleles
97.6% missing data
   1   (1.000) 1.000 1.000 1.000 

Locus 918 : 
1 alleles
97.6% missing data
   1   (1.000) 1.000 1.000 1.000 

Locus 919 : 
1 alleles
97.6% missing data
   1   (1.000) 1.000 1.000 1.000 

Locus 920 : 
1 alleles
97.6% missing data
   1   (1.000) 1.000 1.000 1.000 

Locus 921 : 
1 alleles
97.6% missing data
   1   (1.000) 1.000 1.000 1.000 

Locus 922 : 
1 alleles
97.6% missing data
   1   (1.000) 1.000 1.000 1.000 

Locus 923 : 
1 alleles
97.6% missing data
   1   (1.000) 1.000 1.000 1.000 

Locus 924 : 
1 alleles
97.6% missing data
   1   (1.000) 1.000 1.000 1.000 

Locus 925 : 
1 alleles
97.6% missing data
   1   (1.000) 1.000 1.000 1.000 

Locus 926 : 
1 alleles
97.6% missing data
   1   (1.000) 1.000 1.000 1.000 

Locus 927 : 
1 alleles
97.6% missing data
   1   (1.000) 1.000 1.000 1.000 

Locus 928 : 
1 alleles
97.6% missing data
   1   (1.000) 1.000 1.000 1.000 

Locus 929 : 
2 alleles
57.1% missing data
   1   (0.789) 0.794 0.793 0.863 
   0   (0.211) 0.206 0.207 0.137 

Locus 930 : 
2 alleles
97.6% missing data
   0   (0.468) 0.468 0.468 0.467 
   1   (0.532) 0.532 0.532 0.533 

Locus 931 : 
2 alleles
95.2% missing data
   1   (0.623) 0.621 0.622 0.875 
   0   (0.377) 0.379 0.378 0.125 

Locus 932 : 
1 alleles
97.6% missing data
   1   (1.000) 1.000 1.000 1.000 

Locus 933 : 
2 alleles
97.6% missing data
   0   (0.502) 0.502 0.502 0.500 
   1   (0.498) 0.498 0.498 0.500 

Locus 934 : 
2 alleles
57.1% missing data
   1   (0.746) 0.748 0.749 0.863 
   0   (0.254) 0.252 0.251 0.137 

Locus 935 : 
2 alleles
95.2% missing data
   1   (0.603) 0.601 0.602 0.865 
   0   (0.397) 0.399 0.398 0.135 

Locus 936 : 
2 alleles
95.2% missing data
   1   (0.605) 0.604 0.604 0.868 
   0   (0.395) 0.396 0.396 0.132 

Locus 937 : 
2 alleles
95.2% missing data
   1   (0.633) 0.632 0.632 0.880 
   0   (0.367) 0.368 0.368 0.120 

Locus 938 : 
2 alleles
95.2% missing data
   1   (0.614) 0.613 0.613 0.871 
   0   (0.386) 0.387 0.387 0.129 

Locus 939 : 
2 alleles
95.2% missing data
   1   (0.635) 0.634 0.634 0.873 
   0   (0.365) 0.366 0.366 0.127 

Locus 940 : 
2 alleles
97.6% missing data
   0   (0.499) 0.499 0.499 0.492 
   1   (0.501) 0.501 0.501 0.508 

Locus 941 : 
2 alleles
95.2% missing data
   0   (0.494) 0.494 0.494 0.490 
   1   (0.506) 0.506 0.506 0.510 

Locus 942 : 
2 alleles
73.8% missing data
   1   (0.547) 0.543 0.540 0.941 
   0   (0.453) 0.457 0.460 0.059 

Locus 943 : 
2 alleles
95.2% missing data
   1   (0.628) 0.626 0.626 0.870 
   0   (0.372) 0.374 0.374 0.130 

Locus 944 : 
2 alleles
95.2% missing data
   1   (0.597) 0.596 0.595 0.862 
   0   (0.403) 0.404 0.405 0.138 

Locus 945 : 
2 alleles
97.6% missing data
   0   (0.493) 0.493 0.493 0.502 
   1   (0.507) 0.507 0.507 0.498 

Locus 946 : 
2 alleles
59.5% missing data
   1   (0.690) 0.690 0.695 0.883 
   0   (0.310) 0.310 0.305 0.117 

Locus 947 : 
2 alleles
57.1% missing data
   1   (0.742) 0.743 0.748 0.895 
   0   (0.258) 0.257 0.252 0.105 

Locus 948 : 
2 alleles
95.2% missing data
   1   (0.602) 0.601 0.601 0.869 
   0   (0.398) 0.399 0.399 0.131 

Locus 949 : 
2 alleles
95.2% missing data
   1   (0.637) 0.635 0.635 0.876 
   0   (0.363) 0.365 0.365 0.124 

Locus 950 : 
2 alleles
95.2% missing data
   1   (0.647) 0.645 0.646 0.883 
   0   (0.353) 0.355 0.354 0.117 

Locus 951 : 
2 alleles
95.2% missing data
   1   (0.628) 0.627 0.627 0.874 
   0   (0.372) 0.373 0.373 0.126 

Locus 952 : 
1 alleles
97.6% missing data
   1   (1.000) 1.000 1.000 1.000 

Locus 953 : 
1 alleles
95.2% missing data
   1   (1.000) 1.000 1.000 1.000 

Locus 954 : 
1 alleles
95.2% missing data
   1   (1.000) 1.000 1.000 1.000 

Locus 955 : 
1 alleles
95.2% missing data
   1   (1.000) 1.000 1.000 1.000 

Locus 956 : 
1 alleles
95.2% missing data
   1   (1.000) 1.000 1.000 1.000 

Locus 957 : 
1 alleles
95.2% missing data
   1   (1.000) 1.000 1.000 1.000 

Locus 958 : 
1 alleles
97.6% missing data
   1   (1.000) 1.000 1.000 1.000 

Locus 959 : 
1 alleles
97.6% missing data
   1   (1.000) 1.000 1.000 1.000 

Locus 960 : 
1 alleles
95.2% missing data
   1   (1.000) 1.000 1.000 1.000 

Locus 961 : 
1 alleles
95.2% missing data
   1   (1.000) 1.000 1.000 1.000 

Locus 962 : 
1 alleles
97.6% missing data
   1   (1.000) 1.000 1.000 1.000 

Locus 963 : 
1 alleles
95.2% missing data
   1   (1.000) 1.000 1.000 1.000 

Locus 964 : 
1 alleles
95.2% missing data
   1   (1.000) 1.000 1.000 1.000 

Locus 965 : 
1 alleles
97.6% missing data
   1   (1.000) 1.000 1.000 1.000 

Locus 966 : 
1 alleles
97.6% missing data
   1   (1.000) 1.000 1.000 1.000 

Locus 967 : 
1 alleles
97.6% missing data
   1   (1.000) 1.000 1.000 1.000 

Locus 968 : 
1 alleles
97.6% missing data
   1   (1.000) 1.000 1.000 1.000 

Locus 969 : 
1 alleles
97.6% missing data
   1   (1.000) 1.000 1.000 1.000 

Locus 970 : 
1 alleles
95.2% missing data
   1   (1.000) 1.000 1.000 1.000 

Locus 971 : 
1 alleles
95.2% missing data
   1   (1.000) 1.000 1.000 1.000 

Locus 972 : 
1 alleles
97.6% missing data
   1   (1.000) 1.000 1.000 1.000 

Locus 973 : 
1 alleles
97.6% missing data
   1   (1.000) 1.000 1.000 1.000 

Locus 974 : 
1 alleles
97.6% missing data
   1   (1.000) 1.000 1.000 1.000 

Locus 975 : 
1 alleles
97.6% missing data
   1   (1.000) 1.000 1.000 1.000 

Locus 976 : 
1 alleles
97.6% missing data
   1   (1.000) 1.000 1.000 1.000 

Locus 977 : 
1 alleles
97.6% missing data
   1   (1.000) 1.000 1.000 1.000 

Locus 978 : 
1 alleles
97.6% missing data
   1   (1.000) 1.000 1.000 1.000 

Locus 979 : 
1 alleles
97.6% missing data
   1   (1.000) 1.000 1.000 1.000 

Locus 980 : 
1 alleles
97.6% missing data
   1   (1.000) 1.000 1.000 1.000 

Locus 981 : 
1 alleles
97.6% missing data
   1   (1.000) 1.000 1.000 1.000 

Locus 982 : 
2 alleles
92.9% missing data
   1   (0.615) 0.617 0.617 0.593 
   0   (0.385) 0.383 0.383 0.407 

Locus 983 : 
2 alleles
85.7% missing data
   1   (0.781) 0.786 0.782 0.830 
   0   (0.219) 0.214 0.218 0.170 

Locus 984 : 
2 alleles
85.7% missing data
   0   (0.293) 0.292 0.291 0.281 
   1   (0.707) 0.708 0.709 0.719 

Locus 985 : 
1 alleles
97.6% missing data
   1   (1.000) 1.000 1.000 1.000 

Locus 986 : 
1 alleles
97.6% missing data
   1   (1.000) 1.000 1.000 1.000 

Locus 987 : 
1 alleles
97.6% missing data
   1   (1.000) 1.000 1.000 1.000 

Locus 988 : 
1 alleles
23.8% missing data
   1   (1.000) 1.000 1.000 1.000 

Locus 989 : 
2 alleles
97.6% missing data
   0   (0.510) 0.510 0.510 0.510 
   1   (0.490) 0.490 0.490 0.490 

Locus 990 : 
2 alleles
26.2% missing data
   1   (0.877) 0.877 0.881 0.991 
   0   (0.123) 0.123 0.119 0.009 

Locus 991 : 
2 alleles
97.6% missing data
   0   (0.508) 0.508 0.508 0.510 
   1   (0.492) 0.492 0.492 0.490 

Locus 992 : 
2 alleles
97.6% missing data
   0   (0.537) 0.537 0.537 0.541 
   1   (0.463) 0.463 0.463 0.459 

Locus 993 : 
2 alleles
97.6% missing data
   0   (0.510) 0.510 0.510 0.510 
   1   (0.490) 0.490 0.490 0.490 

Locus 994 : 
3 alleles
95.2% missing data
   0   (0.420) 0.422 0.420 0.432 
   1   (0.291) 0.292 0.289 0.308 
   2   (0.289) 0.286 0.290 0.260 

Locus 995 : 
2 alleles
95.2% missing data
   0   (0.493) 0.493 0.494 0.495 
   1   (0.507) 0.507 0.506 0.505 

Locus 996 : 
1 alleles
97.6% missing data
   1   (1.000) 1.000 1.000 1.000 

Locus 997 : 
2 alleles
95.2% missing data
   0   (0.458) 0.458 0.459 0.489 
   1   (0.542) 0.542 0.541 0.511 

Locus 998 : 
1 alleles
97.6% missing data
   1   (1.000) 1.000 1.000 1.000 

Locus 999 : 
1 alleles
97.6% missing data
   1   (1.000) 1.000 1.000 1.000 

Locus 1000 : 
1 alleles
97.6% missing data
   1   (1.000) 1.000 1.000 1.000 

Locus 1001 : 
1 alleles
97.6% missing data
   1   (1.000) 1.000 1.000 1.000 

Locus 1002 : 
1 alleles
97.6% missing data
   1   (1.000) 1.000 1.000 1.000 

Locus 1003 : 
1 alleles
97.6% missing data
   1   (1.000) 1.000 1.000 1.000 

Locus 1004 : 
1 alleles
97.6% missing data
   1   (1.000) 1.000 1.000 1.000 

Locus 1005 : 
2 alleles
95.2% missing data
   1   (0.638) 0.637 0.637 0.880 
   0   (0.362) 0.363 0.363 0.120 

Locus 1006 : 
2 alleles
95.2% missing data
   1   (0.626) 0.625 0.625 0.874 
   0   (0.374) 0.375 0.375 0.126 

Locus 1007 : 
2 alleles
95.2% missing data
   1   (0.633) 0.631 0.632 0.878 
   0   (0.367) 0.369 0.368 0.122 

Locus 1008 : 
1 alleles
97.6% missing data
   1   (1.000) 1.000 1.000 1.000 

Locus 1009 : 
2 alleles
95.2% missing data
   1   (0.623) 0.622 0.622 0.876 
   0   (0.377) 0.378 0.378 0.124 

Locus 1010 : 
2 alleles
95.2% missing data
   1   (0.648) 0.647 0.647 0.885 
   0   (0.352) 0.353 0.353 0.115 

Locus 1011 : 
2 alleles
95.2% missing data
   1   (0.649) 0.648 0.647 0.879 
   0   (0.351) 0.352 0.353 0.121 

Locus 1012 : 
2 alleles
88.1% missing data
   1   (0.659) 0.661 0.660 0.670 
   0   (0.341) 0.339 0.340 0.330 

Locus 1013 : 
2 alleles
97.6% missing data
   0   (0.501) 0.501 0.502 0.504 
   1   (0.499) 0.499 0.498 0.496 

Locus 1014 : 
2 alleles
83.3% missing data
   1   (0.809) 0.813 0.810 0.852 
   0   (0.191) 0.187 0.190 0.148 

Locus 1015 : 
2 alleles
90.5% missing data
   1   (0.690) 0.692 0.693 0.706 
   0   (0.310) 0.308 0.307 0.294 

Locus 1016 : 
2 alleles
76.2% missing data
   0   (0.310) 0.312 0.308 0.114 
   1   (0.690) 0.688 0.692 0.886 

Locus 1017 : 
2 alleles
88.1% missing data
   0   (0.346) 0.345 0.345 0.306 
   1   (0.654) 0.655 0.655 0.694 

Locus 1018 : 
2 alleles
95.2% missing data
   1   (0.667) 0.666 0.666 0.888 
   0   (0.333) 0.334 0.334 0.112 

Locus 1019 : 
2 alleles
95.2% missing data
   1   (0.603) 0.602 0.602 0.868 
   0   (0.397) 0.398 0.398 0.132 

Locus 1020 : 
2 alleles
95.2% missing data
   1   (0.604) 0.603 0.603 0.866 
   0   (0.396) 0.397 0.397 0.134 

Locus 1021 : 
2 alleles
92.9% missing data
   1   (0.632) 0.632 0.634 0.702 
   0   (0.368) 0.368 0.366 0.298 

Locus 1022 : 
1 alleles
97.6% missing data
   1   (1.000) 1.000 1.000 1.000 

Locus 1023 : 
1 alleles
97.6% missing data
   1   (1.000) 1.000 1.000 1.000 

Locus 1024 : 
2 alleles
95.2% missing data
   1   (0.630) 0.629 0.628 0.871 
   0   (0.370) 0.371 0.372 0.129 

Locus 1025 : 
2 alleles
88.1% missing data
   0   (0.413) 0.416 0.416 0.088 
   1   (0.587) 0.584 0.584 0.912 

Locus 1026 : 
1 alleles
35.7% missing data
   1   (1.000) 1.000 1.000 1.000 

Locus 1027 : 
2 alleles
92.9% missing data
   0   (0.462) 0.462 0.461 0.364 
   1   (0.538) 0.538 0.539 0.636 

Locus 1028 : 
2 alleles
95.2% missing data
   1   (0.618) 0.616 0.617 0.872 
   0   (0.382) 0.384 0.383 0.128 

Locus 1029 : 
2 alleles
95.2% missing data
   1   (0.610) 0.609 0.609 0.867 
   0   (0.390) 0.391 0.391 0.133 

Locus 1030 : 
2 alleles
95.2% missing data
   1   (0.623) 0.622 0.621 0.876 
   0   (0.377) 0.378 0.379 0.124 

Locus 1031 : 
2 alleles
81.0% missing data
   0   (0.318) 0.321 0.318 0.047 
   1   (0.682) 0.679 0.682 0.953 

Locus 1032 : 
2 alleles
92.9% missing data
   0   (0.503) 0.503 0.503 0.500 
   1   (0.497) 0.497 0.497 0.500 

Locus 1033 : 
2 alleles
95.2% missing data
   1   (0.633) 0.631 0.632 0.881 
   0   (0.367) 0.369 0.368 0.119 

Locus 1034 : 
2 alleles
92.9% missing data
   0   (0.424) 0.424 0.423 0.364 
   1   (0.576) 0.576 0.577 0.636 

Locus 1035 : 
2 alleles
95.2% missing data
   1   (0.626) 0.625 0.624 0.873 
   0   (0.374) 0.375 0.376 0.127 

Locus 1036 : 
2 alleles
95.2% missing data
   1   (0.642) 0.640 0.641 0.879 
   0   (0.358) 0.360 0.359 0.121 

Locus 1037 : 
2 alleles
95.2% missing data
   1   (0.579) 0.579 0.578 0.857 
   0   (0.421) 0.421 0.422 0.143 

Locus 1038 : 
2 alleles
95.2% missing data
   1   (0.624) 0.623 0.623 0.873 
   0   (0.376) 0.377 0.377 0.127 

Locus 1039 : 
2 alleles
97.6% missing data
   0   (0.527) 0.527 0.527 0.523 
   1   (0.473) 0.473 0.473 0.477 

Locus 1040 : 
2 alleles
97.6% missing data
   0   (0.500) 0.500 0.501 0.494 
   1   (0.500) 0.500 0.499 0.506 

Locus 1041 : 
2 alleles
97.6% missing data
   0   (0.519) 0.518 0.519 0.516 
   1   (0.481) 0.482 0.481 0.484 

Locus 1042 : 
2 alleles
97.6% missing data
   0   (0.475) 0.475 0.475 0.475 
   1   (0.525) 0.525 0.525 0.525 

Locus 1043 : 
2 alleles
97.6% missing data
   0   (0.480) 0.480 0.480 0.481 
   1   (0.520) 0.520 0.520 0.519 

Locus 1044 : 
2 alleles
81.0% missing data
   1   (0.540) 0.538 0.535 0.910 
   0   (0.460) 0.462 0.465 0.090 

Locus 1045 : 
2 alleles
95.2% missing data
   1   (0.633) 0.632 0.631 0.881 
   0   (0.367) 0.368 0.369 0.119 

Locus 1046 : 
2 alleles
95.2% missing data
   1   (0.628) 0.627 0.627 0.873 
   0   (0.372) 0.373 0.373 0.127 

Locus 1047 : 
2 alleles
95.2% missing data
   1   (0.619) 0.618 0.617 0.871 
   0   (0.381) 0.382 0.383 0.129 

Locus 1048 : 
2 alleles
95.2% missing data
   1   (0.617) 0.616 0.615 0.872 
   0   (0.383) 0.384 0.385 0.128 

Locus 1049 : 
2 alleles
95.2% missing data
   1   (0.620) 0.619 0.619 0.878 
   0   (0.380) 0.381 0.381 0.122 

Locus 1050 : 
2 alleles
95.2% missing data
   1   (0.649) 0.648 0.648 0.885 
   0   (0.351) 0.352 0.352 0.115 

Locus 1051 : 
2 alleles
95.2% missing data
   1   (0.606) 0.604 0.604 0.863 
   0   (0.394) 0.396 0.396 0.137 

Locus 1052 : 
2 alleles
95.2% missing data
   1   (0.634) 0.633 0.633 0.874 
   0   (0.366) 0.367 0.367 0.126 

Locus 1053 : 
2 alleles
95.2% missing data
   1   (0.640) 0.639 0.640 0.876 
   0   (0.360) 0.361 0.360 0.124 

Locus 1054 : 
2 alleles
88.1% missing data
   0   (0.431) 0.434 0.434 0.095 
   1   (0.569) 0.566 0.566 0.905 

Locus 1055 : 
1 alleles
95.2% missing data
   1   (1.000) 1.000 1.000 1.000 

Locus 1056 : 
1 alleles
95.2% missing data
   1   (1.000) 1.000 1.000 1.000 

Locus 1057 : 
2 alleles
95.2% missing data
   0   (0.508) 0.508 0.508 0.507 
   1   (0.492) 0.492 0.492 0.493 

Locus 1058 : 
2 alleles
95.2% missing data
   1   (0.626) 0.625 0.625 0.877 
   0   (0.374) 0.375 0.375 0.123 

Locus 1059 : 
1 alleles
97.6% missing data
   1   (1.000) 1.000 1.000 1.000 

Locus 1060 : 
2 alleles
97.6% missing data
   0   (0.489) 0.489 0.489 0.490 
   1   (0.511) 0.511 0.511 0.510 

Locus 1061 : 
1 alleles
97.6% missing data
   1   (1.000) 1.000 1.000 1.000 

Locus 1062 : 
1 alleles
97.6% missing data
   1   (1.000) 1.000 1.000 1.000 

Locus 1063 : 
1 alleles
97.6% missing data
   1   (1.000) 1.000 1.000 1.000 

Locus 1064 : 
1 alleles
97.6% missing data
   1   (1.000) 1.000 1.000 1.000 

Locus 1065 : 
2 alleles
95.2% missing data
   1   (0.616) 0.615 0.614 0.871 
   0   (0.384) 0.385 0.386 0.129 

Locus 1066 : 
2 alleles
97.6% missing data
   0   (0.474) 0.474 0.475 0.477 
   1   (0.526) 0.526 0.525 0.523 

Locus 1067 : 
2 alleles
95.2% missing data
   1   (0.604) 0.603 0.603 0.866 
   0   (0.396) 0.397 0.397 0.134 

Locus 1068 : 
2 alleles
97.6% missing data
   0   (0.526) 0.527 0.527 0.508 
   1   (0.474) 0.473 0.473 0.492 

Locus 1069 : 
2 alleles
95.2% missing data
   1   (0.640) 0.638 0.638 0.881 
   0   (0.360) 0.362 0.362 0.119 

Locus 1070 : 
2 alleles
97.6% missing data
   0   (0.537) 0.537 0.537 0.539 
   1   (0.463) 0.463 0.463 0.461 

Locus 1071 : 
2 alleles
57.1% missing data
   1   (0.725) 0.720 0.726 0.970 
   0   (0.275) 0.280 0.274 0.030 

Locus 1072 : 
1 alleles
97.6% missing data
   1   (1.000) 1.000 1.000 1.000 

Locus 1073 : 
2 alleles
97.6% missing data
   0   (0.504) 0.504 0.504 0.501 
   1   (0.496) 0.496 0.496 0.499 

Locus 1074 : 
2 alleles
54.8% missing data
   1   (0.697) 0.693 0.698 0.960 
   0   (0.303) 0.307 0.302 0.040 

Locus 1075 : 
2 alleles
97.6% missing data
   0   (0.505) 0.505 0.506 0.501 
   1   (0.495) 0.495 0.494 0.499 

Locus 1076 : 
2 alleles
95.2% missing data
   1   (0.597) 0.596 0.596 0.862 
   0   (0.403) 0.404 0.404 0.138 

Locus 1077 : 
1 alleles
97.6% missing data
   1   (1.000) 1.000 1.000 1.000 

Locus 1078 : 
2 alleles
97.6% missing data
   0   (0.515) 0.515 0.514 0.512 
   1   (0.485) 0.485 0.486 0.488 

Locus 1079 : 
2 alleles
95.2% missing data
   1   (0.630) 0.629 0.629 0.876 
   0   (0.370) 0.371 0.371 0.124 

Locus 1080 : 
2 alleles
95.2% missing data
   1   (0.625) 0.623 0.624 0.882 
   0   (0.375) 0.377 0.376 0.118 

Locus 1081 : 
2 alleles
97.6% missing data
   0   (0.519) 0.519 0.519 0.517 
   1   (0.481) 0.481 0.481 0.483 

Locus 1082 : 
2 alleles
95.2% missing data
   1   (0.598) 0.597 0.597 0.868 
   0   (0.402) 0.403 0.403 0.132 

Locus 1083 : 
2 alleles
95.2% missing data
   1   (0.618) 0.617 0.617 0.873 
   0   (0.382) 0.383 0.383 0.127 

Locus 1084 : 
2 alleles
95.2% missing data
   1   (0.631) 0.629 0.630 0.875 
   0   (0.369) 0.371 0.370 0.125 

Locus 1085 : 
2 alleles
42.9% missing data
   1   (0.810) 0.810 0.810 0.981 
   0   (0.190) 0.190 0.190 0.019 

Locus 1086 : 
2 alleles
95.2% missing data
   1   (0.634) 0.633 0.633 0.878 
   0   (0.366) 0.367 0.367 0.122 

Locus 1087 : 
1 alleles
97.6% missing data
   1   (1.000) 1.000 1.000 1.000 

Locus 1088 : 
1 alleles
97.6% missing data
   1   (1.000) 1.000 1.000 1.000 

Locus 1089 : 
2 alleles
31.0% missing data
   1   (0.869) 0.866 0.873 0.992 
   0   (0.131) 0.134 0.127 0.008 

Locus 1090 : 
2 alleles
31.0% missing data
   1   (0.842) 0.836 0.847 0.990 
   0   (0.158) 0.164 0.153 0.010 

Locus 1091 : 
2 alleles
85.7% missing data
   1   (0.756) 0.756 0.764 0.747 
   0   (0.244) 0.244 0.236 0.253 

Locus 1092 : 
1 alleles
97.6% missing data
   1   (1.000) 1.000 1.000 1.000 

Locus 1093 : 
1 alleles
97.6% missing data
   1   (1.000) 1.000 1.000 1.000 

Locus 1094 : 
1 alleles
97.6% missing data
   1   (1.000) 1.000 1.000 1.000 

Locus 1095 : 
1 alleles
97.6% missing data
   1   (1.000) 1.000 1.000 1.000 

Locus 1096 : 
1 alleles
97.6% missing data
   1   (1.000) 1.000 1.000 1.000 

Locus 1097 : 
1 alleles
97.6% missing data
   1   (1.000) 1.000 1.000 1.000 

Locus 1098 : 
1 alleles
97.6% missing data
   1   (1.000) 1.000 1.000 1.000 

Locus 1099 : 
1 alleles
97.6% missing data
   1   (1.000) 1.000 1.000 1.000 

Locus 1100 : 
1 alleles
97.6% missing data
   1   (1.000) 1.000 1.000 1.000 

Locus 1101 : 
1 alleles
97.6% missing data
   1   (1.000) 1.000 1.000 1.000 

Locus 1102 : 
1 alleles
97.6% missing data
   1   (1.000) 1.000 1.000 1.000 

Locus 1103 : 
1 alleles
97.6% missing data
   1   (1.000) 1.000 1.000 1.000 

Locus 1104 : 
1 alleles
97.6% missing data
   1   (1.000) 1.000 1.000 1.000 

Locus 1105 : 
1 alleles
97.6% missing data
   1   (1.000) 1.000 1.000 1.000 

Locus 1106 : 
1 alleles
97.6% missing data
   1   (1.000) 1.000 1.000 1.000 

Locus 1107 : 
1 alleles
97.6% missing data
   1   (1.000) 1.000 1.000 1.000 

Locus 1108 : 
1 alleles
97.6% missing data
   1   (1.000) 1.000 1.000 1.000 

Locus 1109 : 
2 alleles
97.6% missing data
   0   (0.477) 0.476 0.477 0.479 
   1   (0.523) 0.524 0.523 0.521 

Locus 1110 : 
2 alleles
97.6% missing data
   0   (0.477) 0.477 0.477 0.486 
   1   (0.523) 0.523 0.523 0.514 

Locus 1111 : 
2 alleles
97.6% missing data
   0   (0.491) 0.491 0.491 0.497 
   1   (0.509) 0.509 0.509 0.503 

Locus 1112 : 
1 alleles
97.6% missing data
   1   (1.000) 1.000 1.000 1.000 

Locus 1113 : 
1 alleles
97.6% missing data
   1   (1.000) 1.000 1.000 1.000 

Locus 1114 : 
1 alleles
97.6% missing data
   1   (1.000) 1.000 1.000 1.000 

Locus 1115 : 
1 alleles
97.6% missing data
   1   (1.000) 1.000 1.000 1.000 

Locus 1116 : 
1 alleles
97.6% missing data
   1   (1.000) 1.000 1.000 1.000 

Locus 1117 : 
1 alleles
97.6% missing data
   1   (1.000) 1.000 1.000 1.000 

Locus 1118 : 
2 alleles
97.6% missing data
   0   (0.519) 0.518 0.519 0.521 
   1   (0.481) 0.482 0.481 0.479 

Locus 1119 : 
1 alleles
97.6% missing data
   1   (1.000) 1.000 1.000 1.000 

Locus 1120 : 
1 alleles
97.6% missing data
   1   (1.000) 1.000 1.000 1.000 

Locus 1121 : 
1 alleles
97.6% missing data
   1   (1.000) 1.000 1.000 1.000 

Locus 1122 : 
1 alleles
97.6% missing data
   1   (1.000) 1.000 1.000 1.000 

Locus 1123 : 
1 alleles
97.6% missing data
   1   (1.000) 1.000 1.000 1.000 

Locus 1124 : 
1 alleles
95.2% missing data
   1   (1.000) 1.000 1.000 1.000 

Locus 1125 : 
1 alleles
97.6% missing data
   1   (1.000) 1.000 1.000 1.000 

Locus 1126 : 
1 alleles
95.2% missing data
   1   (1.000) 1.000 1.000 1.000 

Locus 1127 : 
1 alleles
95.2% missing data
   1   (1.000) 1.000 1.000 1.000 

Locus 1128 : 
1 alleles
95.2% missing data
   1   (1.000) 1.000 1.000 1.000 

Locus 1129 : 
1 alleles
95.2% missing data
   1   (1.000) 1.000 1.000 1.000 

Locus 1130 : 
1 alleles
95.2% missing data
   1   (1.000) 1.000 1.000 1.000 

Locus 1131 : 
1 alleles
95.2% missing data
   1   (1.000) 1.000 1.000 1.000 

Locus 1132 : 
1 alleles
95.2% missing data
   1   (1.000) 1.000 1.000 1.000 

Locus 1133 : 
2 alleles
97.6% missing data
   0   (0.481) 0.481 0.481 0.491 
   1   (0.519) 0.519 0.519 0.509 

Locus 1134 : 
1 alleles
95.2% missing data
   1   (1.000) 1.000 1.000 1.000 

Locus 1135 : 
3 alleles
95.2% missing data
   0   (0.433) 0.435 0.434 0.441 
   1   (0.286) 0.286 0.284 0.313 
   2   (0.280) 0.278 0.282 0.246 

Locus 1136 : 
1 alleles
38.1% missing data
   1   (1.000) 1.000 1.000 1.000 

Locus 1137 : 
1 alleles
97.6% missing data
   1   (1.000) 1.000 1.000 1.000 

Locus 1138 : 
1 alleles
97.6% missing data
   1   (1.000) 1.000 1.000 1.000 

Locus 1139 : 
1 alleles
95.2% missing data
   1   (1.000) 1.000 1.000 1.000 

Locus 1140 : 
1 alleles
95.2% missing data
   1   (1.000) 1.000 1.000 1.000 

Locus 1141 : 
2 alleles
38.1% missing data
   1   (0.881) 0.879 0.884 0.992 
   0   (0.119) 0.121 0.116 0.008 

Locus 1142 : 
1 alleles
95.2% missing data
   1   (1.000) 1.000 1.000 1.000 

Locus 1143 : 
1 alleles
97.6% missing data
   1   (1.000) 1.000 1.000 1.000 

Locus 1144 : 
2 alleles
97.6% missing data
   0   (0.481) 0.482 0.481 0.484 
   1   (0.519) 0.518 0.519 0.516 

Locus 1145 : 
1 alleles
97.6% missing data
   1   (1.000) 1.000 1.000 1.000 

Locus 1146 : 
2 alleles
97.6% missing data
   0   (0.461) 0.461 0.461 0.458 
   1   (0.539) 0.539 0.539 0.542 

Locus 1147 : 
2 alleles
95.2% missing data
   1   (0.597) 0.596 0.597 0.868 
   0   (0.403) 0.404 0.403 0.132 

Locus 1148 : 
2 alleles
54.8% missing data
   1   (0.683) 0.682 0.686 0.888 
   0   (0.317) 0.318 0.314 0.112 

Locus 1149 : 
2 alleles
95.2% missing data
   1   (0.602) 0.601 0.601 0.872 
   0   (0.398) 0.399 0.399 0.128 

Locus 1150 : 
2 alleles
95.2% missing data
   1   (0.618) 0.617 0.617 0.871 
   0   (0.382) 0.383 0.383 0.129 

Locus 1151 : 
2 alleles
95.2% missing data
   1   (0.629) 0.628 0.628 0.871 
   0   (0.371) 0.372 0.372 0.129 

Locus 1152 : 
2 alleles
97.6% missing data
   0   (0.497) 0.497 0.498 0.497 
   1   (0.503) 0.503 0.502 0.503 

Locus 1153 : 
2 alleles
95.2% missing data
   1   (0.607) 0.607 0.606 0.870 
   0   (0.393) 0.393 0.394 0.130 

Locus 1154 : 
2 alleles
28.6% missing data
   1   (0.921) 0.922 0.926 0.995 
   0   (0.079) 0.078 0.074 0.005 

Locus 1155 : 
1 alleles
95.2% missing data
   1   (1.000) 1.000 1.000 1.000 

Locus 1156 : 
1 alleles
97.6% missing data
   1   (1.000) 1.000 1.000 1.000 

Locus 1157 : 
1 alleles
97.6% missing data
   1   (1.000) 1.000 1.000 1.000 

Locus 1158 : 
2 alleles
97.6% missing data
   0   (0.487) 0.487 0.487 0.487 
   1   (0.513) 0.513 0.513 0.513 

Locus 1159 : 
2 alleles
97.6% missing data
   0   (0.521) 0.521 0.521 0.518 
   1   (0.479) 0.479 0.479 0.482 

Locus 1160 : 
3 alleles
19.0% missing data
   1   (0.492) 0.472 0.504 0.957 
   2   (0.375) 0.395 0.366 0.030 
   0   (0.133) 0.133 0.131 0.013 

Locus 1161 : 
2 alleles
38.1% missing data
   1   (0.741) 0.733 0.743 0.981 
   0   (0.259) 0.267 0.257 0.019 

Locus 1162 : 
2 alleles
16.7% missing data
   1   (0.863) 0.863 0.867 0.988 
   0   (0.137) 0.137 0.133 0.012 

Locus 1163 : 
2 alleles
73.8% missing data
   1   (0.642) 0.645 0.641 0.809 
   0   (0.358) 0.355 0.359 0.191 

Locus 1164 : 
2 alleles
73.8% missing data
   1   (0.642) 0.644 0.640 0.806 
   0   (0.358) 0.356 0.360 0.194 

Locus 1165 : 
2 alleles
95.2% missing data
   1   (0.614) 0.613 0.613 0.870 
   0   (0.386) 0.387 0.387 0.130 

Locus 1166 : 
2 alleles
95.2% missing data
   1   (0.619) 0.618 0.618 0.873 
   0   (0.381) 0.382 0.382 0.127 

Locus 1167 : 
2 alleles
38.1% missing data
   1   (0.768) 0.762 0.771 0.983 
   0   (0.232) 0.238 0.229 0.017 

Locus 1168 : 
2 alleles
95.2% missing data
   1   (0.625) 0.623 0.623 0.873 
   0   (0.375) 0.377 0.377 0.127 

Locus 1169 : 
2 alleles
97.6% missing data
   0   (0.488) 0.488 0.489 0.486 
   1   (0.512) 0.512 0.511 0.514 

Locus 1170 : 
2 alleles
35.7% missing data
   1   (0.792) 0.786 0.796 0.989 
   0   (0.208) 0.214 0.204 0.011 

Locus 1171 : 
2 alleles
95.2% missing data
   1   (0.626) 0.625 0.625 0.874 
   0   (0.374) 0.375 0.375 0.126 

Locus 1172 : 
2 alleles
92.9% missing data
   0   (0.499) 0.500 0.499 0.497 
   1   (0.501) 0.500 0.501 0.503 

Locus 1173 : 
2 alleles
97.6% missing data
   0   (0.500) 0.500 0.500 0.503 
   1   (0.500) 0.500 0.500 0.497 

Locus 1174 : 
2 alleles
97.6% missing data
   0   (0.476) 0.476 0.476 0.473 
   1   (0.524) 0.524 0.524 0.527 

Locus 1175 : 
2 alleles
95.2% missing data
   1   (0.616) 0.614 0.614 0.872 
   0   (0.384) 0.386 0.386 0.128 

Locus 1176 : 
2 alleles
92.9% missing data
   1   (0.528) 0.528 0.529 0.637 
   0   (0.472) 0.472 0.471 0.363 

Locus 1177 : 
2 alleles
19.0% missing data
   1   (0.881) 0.880 0.886 0.992 
   0   (0.119) 0.120 0.114 0.008 

Locus 1178 : 
2 alleles
97.6% missing data
   0   (0.485) 0.485 0.486 0.487 
   1   (0.515) 0.515 0.514 0.513 

Locus 1179 : 
2 alleles
95.2% missing data
   1   (0.652) 0.650 0.651 0.885 
   0   (0.348) 0.350 0.349 0.115 

Locus 1180 : 
2 alleles
78.6% missing data
   1   (0.650) 0.654 0.650 0.604 
   0   (0.350) 0.346 0.350 0.396 

Locus 1181 : 
3 alleles
76.2% missing data
   1   (0.583) 0.594 0.587 0.292 
   0   (0.313) 0.313 0.316 0.181 
   2   (0.103) 0.094 0.098 0.527 

Locus 1182 : 
2 alleles
38.1% missing data
   1   (0.756) 0.748 0.760 0.986 
   0   (0.244) 0.252 0.240 0.014 

Locus 1183 : 
2 alleles
19.0% missing data
   1   (0.879) 0.878 0.884 0.992 
   0   (0.121) 0.122 0.116 0.008 

Locus 1184 : 
2 alleles
95.2% missing data
   1   (0.610) 0.608 0.609 0.872 
   0   (0.390) 0.392 0.391 0.128 

Locus 1185 : 
2 alleles
73.8% missing data
   1   (0.627) 0.631 0.625 0.611 
   0   (0.373) 0.369 0.375 0.389 

Locus 1186 : 
2 alleles
95.2% missing data
   1   (0.603) 0.602 0.601 0.868 
   0   (0.397) 0.398 0.399 0.132 

Locus 1187 : 
2 alleles
97.6% missing data
   0   (0.449) 0.450 0.449 0.451 
   1   (0.551) 0.550 0.551 0.549 

Locus 1188 : 
2 alleles
90.5% missing data
   0   (0.315) 0.314 0.314 0.238 
   1   (0.685) 0.686 0.686 0.762 

Locus 1189 : 
2 alleles
95.2% missing data
   1   (0.631) 0.629 0.630 0.880 
   0   (0.369) 0.371 0.370 0.120 

Locus 1190 : 
2 alleles
95.2% missing data
   1   (0.598) 0.597 0.596 0.863 
   0   (0.402) 0.403 0.404 0.137 

Locus 1191 : 
2 alleles
97.6% missing data
   0   (0.516) 0.516 0.516 0.512 
   1   (0.484) 0.484 0.484 0.488 

Locus 1192 : 
2 alleles
97.6% missing data
   0   (0.529) 0.530 0.529 0.511 
   1   (0.471) 0.470 0.471 0.489 

Locus 1193 : 
2 alleles
95.2% missing data
   1   (0.628) 0.627 0.627 0.874 
   0   (0.372) 0.373 0.373 0.126 

Locus 1194 : 
2 alleles
31.0% missing data
   1   (0.851) 0.849 0.852 0.989 
   0   (0.149) 0.151 0.148 0.011 

Locus 1195 : 
2 alleles
95.2% missing data
   1   (0.624) 0.623 0.623 0.875 
   0   (0.376) 0.377 0.377 0.125 

Locus 1196 : 
2 alleles
95.2% missing data
   1   (0.624) 0.622 0.622 0.874 
   0   (0.376) 0.378 0.378 0.126 

Locus 1197 : 
2 alleles
57.1% missing data
   1   (0.576) 0.569 0.571 0.969 
   0   (0.424) 0.431 0.429 0.031 

Locus 1198 : 
2 alleles
95.2% missing data
   0   (0.490) 0.490 0.490 0.493 
   1   (0.510) 0.510 0.510 0.507 

Locus 1199 : 
2 alleles
95.2% missing data
   1   (0.622) 0.620 0.621 0.871 
   0   (0.378) 0.380 0.379 0.129 

Locus 1200 : 
2 alleles
28.6% missing data
   1   (0.947) 0.951 0.950 0.996 
   0   (0.053) 0.049 0.050 0.004 

Locus 1201 : 
2 alleles
95.2% missing data
   1   (0.648) 0.647 0.647 0.884 
   0   (0.352) 0.353 0.353 0.116 

Locus 1202 : 
2 alleles
76.2% missing data
   0   (0.286) 0.284 0.286 0.067 
   1   (0.714) 0.716 0.714 0.933 

Locus 1203 : 
2 alleles
97.6% missing data
   0   (0.510) 0.510 0.509 0.510 
   1   (0.490) 0.490 0.491 0.490 

Locus 1204 : 
2 alleles
95.2% missing data
   1   (0.610) 0.608 0.609 0.866 
   0   (0.390) 0.392 0.391 0.134 

Locus 1205 : 
2 alleles
71.4% missing data
   0   (0.295) 0.295 0.297 0.054 
   1   (0.705) 0.705 0.703 0.946 

Locus 1206 : 
2 alleles
95.2% missing data
   1   (0.637) 0.635 0.635 0.881 
   0   (0.363) 0.365 0.365 0.119 

Locus 1207 : 
2 alleles
95.2% missing data
   1   (0.647) 0.646 0.645 0.885 
   0   (0.353) 0.354 0.355 0.115 

Locus 1208 : 
2 alleles
73.8% missing data
   1   (0.654) 0.658 0.648 0.934 
   0   (0.346) 0.342 0.352 0.066 

Locus 1209 : 
2 alleles
95.2% missing data
   1   (0.633) 0.632 0.632 0.876 
   0   (0.367) 0.368 0.368 0.124 

Locus 1210 : 
2 alleles
95.2% missing data
   1   (0.636) 0.635 0.634 0.879 
   0   (0.364) 0.365 0.366 0.121 

Locus 1211 : 
2 alleles
97.6% missing data
   0   (0.525) 0.526 0.525 0.506 
   1   (0.475) 0.474 0.475 0.494 

Locus 1212 : 
2 alleles
95.2% missing data
   1   (0.618) 0.616 0.617 0.871 
   0   (0.382) 0.384 0.383 0.129 

Locus 1213 : 
2 alleles
85.7% missing data
   1   (0.806) 0.807 0.808 0.961 
   0   (0.194) 0.193 0.192 0.039 

Locus 1214 : 
1 alleles
97.6% missing data
   1   (1.000) 1.000 1.000 1.000 

Locus 1215 : 
2 alleles
81.0% missing data
   1   (0.762) 0.761 0.763 0.965 
   0   (0.238) 0.239 0.237 0.035 

Locus 1216 : 
2 alleles
95.2% missing data
   1   (0.615) 0.614 0.613 0.872 
   0   (0.385) 0.386 0.387 0.128 

Locus 1217 : 
2 alleles
78.6% missing data
   1   (0.721) 0.718 0.722 0.961 
   0   (0.279) 0.282 0.278 0.039 

Locus 1218 : 
2 alleles
97.6% missing data
   0   (0.509) 0.509 0.509 0.509 
   1   (0.491) 0.491 0.491 0.491 

Locus 1219 : 
2 alleles
97.6% missing data
   0   (0.503) 0.503 0.503 0.505 
   1   (0.497) 0.497 0.497 0.495 

Locus 1220 : 
2 alleles
95.2% missing data
   1   (0.591) 0.590 0.591 0.861 
   0   (0.409) 0.410 0.409 0.139 

Locus 1221 : 
2 alleles
95.2% missing data
   1   (0.634) 0.633 0.633 0.877 
   0   (0.366) 0.367 0.367 0.123 

Locus 1222 : 
2 alleles
95.2% missing data
   1   (0.613) 0.612 0.612 0.873 
   0   (0.387) 0.388 0.388 0.127 

Locus 1223 : 
2 alleles
97.6% missing data
   0   (0.463) 0.464 0.464 0.464 
   1   (0.537) 0.536 0.536 0.536 

Locus 1224 : 
2 alleles
95.2% missing data
   1   (0.618) 0.617 0.617 0.871 
   0   (0.382) 0.383 0.383 0.129 

Locus 1225 : 
1 alleles
97.6% missing data
   1   (1.000) 1.000 1.000 1.000 

Locus 1226 : 
1 alleles
97.6% missing data
   1   (1.000) 1.000 1.000 1.000 

Locus 1227 : 
1 alleles
97.6% missing data
   1   (1.000) 1.000 1.000 1.000 

Locus 1228 : 
1 alleles
97.6% missing data
   1   (1.000) 1.000 1.000 1.000 

Locus 1229 : 
1 alleles
97.6% missing data
   1   (1.000) 1.000 1.000 1.000 

Locus 1230 : 
1 alleles
97.6% missing data
   1   (1.000) 1.000 1.000 1.000 

Locus 1231 : 
2 alleles
54.8% missing data
   1   (0.722) 0.733 0.717 0.863 
   0   (0.278) 0.267 0.283 0.137 

Locus 1232 : 
2 alleles
78.6% missing data
   1   (0.766) 0.769 0.766 0.947 
   0   (0.234) 0.231 0.234 0.053 

Locus 1233 : 
2 alleles
83.3% missing data
   0   (0.277) 0.277 0.278 0.090 
   1   (0.723) 0.723 0.722 0.910 

Locus 1234 : 
1 alleles
97.6% missing data
   1   (1.000) 1.000 1.000 1.000 

Locus 1235 : 
1 alleles
97.6% missing data
   1   (1.000) 1.000 1.000 1.000 

Locus 1236 : 
1 alleles
97.6% missing data
   1   (1.000) 1.000 1.000 1.000 

Locus 1237 : 
2 alleles
97.6% missing data
   0   (0.519) 0.520 0.519 0.510 
   1   (0.481) 0.480 0.481 0.490 

Locus 1238 : 
2 alleles
97.6% missing data
   0   (0.514) 0.514 0.514 0.511 
   1   (0.486) 0.486 0.486 0.489 

Locus 1239 : 
2 alleles
97.6% missing data
   0   (0.489) 0.489 0.489 0.488 
   1   (0.511) 0.511 0.511 0.512 

Locus 1240 : 
2 alleles
95.2% missing data
   1   (0.612) 0.611 0.610 0.871 
   0   (0.388) 0.389 0.390 0.129 

Locus 1241 : 
1 alleles
97.6% missing data
   1   (1.000) 1.000 1.000 1.000 

Locus 1242 : 
2 alleles
97.6% missing data
   0   (0.488) 0.488 0.488 0.493 
   1   (0.512) 0.512 0.512 0.507 

Locus 1243 : 
2 alleles
95.2% missing data
   1   (0.621) 0.620 0.619 0.874 
   0   (0.379) 0.380 0.381 0.126 

Locus 1244 : 
3 alleles
38.1% missing data
   1   (0.669) 0.670 0.676 0.913 
   0   (0.269) 0.270 0.268 0.082 
   2   (0.062) 0.061 0.056 0.004 

Locus 1245 : 
3 alleles
66.7% missing data
   1   (0.742) 0.745 0.746 0.947 
   2   (0.145) 0.145 0.145 0.031 
   0   (0.112) 0.111 0.110 0.022 

Locus 1246 : 
2 alleles
97.6% missing data
   0   (0.455) 0.456 0.455 0.453 
   1   (0.545) 0.544 0.545 0.547 

Locus 1247 : 
1 alleles
92.9% missing data
   1   (1.000) 1.000 1.000 1.000 

Locus 1248 : 
1 alleles
95.2% missing data
   1   (1.000) 1.000 1.000 1.000 

Locus 1249 : 
1 alleles
95.2% missing data
   1   (1.000) 1.000 1.000 1.000 

Locus 1250 : 
1 alleles
95.2% missing data
   1   (1.000) 1.000 1.000 1.000 

Locus 1251 : 
1 alleles
95.2% missing data
   1   (1.000) 1.000 1.000 1.000 

Locus 1252 : 
1 alleles
95.2% missing data
   1   (1.000) 1.000 1.000 1.000 

Locus 1253 : 
1 alleles
95.2% missing data
   1   (1.000) 1.000 1.000 1.000 

Locus 1254 : 
1 alleles
97.6% missing data
   1   (1.000) 1.000 1.000 1.000 

Locus 1255 : 
1 alleles
92.9% missing data
   1   (1.000) 1.000 1.000 1.000 

Locus 1256 : 
2 alleles
97.6% missing data
   0   (0.467) 0.467 0.467 0.492 
   1   (0.533) 0.533 0.533 0.508 

Locus 1257 : 
1 alleles
92.9% missing data
   1   (1.000) 1.000 1.000 1.000 

Locus 1258 : 
1 alleles
95.2% missing data
   1   (1.000) 1.000 1.000 1.000 

Locus 1259 : 
2 alleles
97.6% missing data
   0   (0.510) 0.509 0.510 0.509 
   1   (0.490) 0.491 0.490 0.491 

Locus 1260 : 
2 alleles
88.1% missing data
   0   (0.430) 0.432 0.429 0.307 
   1   (0.570) 0.568 0.571 0.693 

Locus 1261 : 
1 alleles
47.6% missing data
   1   (1.000) 1.000 1.000 1.000 

Locus 1262 : 
2 alleles
97.6% missing data
   0   (0.493) 0.493 0.493 0.492 
   1   (0.507) 0.507 0.507 0.508 

Locus 1263 : 
1 alleles
97.6% missing data
   1   (1.000) 1.000 1.000 1.000 

Locus 1264 : 
1 alleles
97.6% missing data
   1   (1.000) 1.000 1.000 1.000 

Locus 1265 : 
2 alleles
90.5% missing data
   1   (0.792) 0.792 0.794 0.923 
   0   (0.208) 0.208 0.206 0.077 

Locus 1266 : 
2 alleles
90.5% missing data
   1   (0.785) 0.786 0.787 0.919 
   0   (0.215) 0.214 0.213 0.081 

Locus 1267 : 
1 alleles
92.9% missing data
   1   (1.000) 1.000 1.000 1.000 

Locus 1268 : 
1 alleles
57.1% missing data
   1   (1.000) 1.000 1.000 1.000 

Locus 1269 : 
2 alleles
88.1% missing data
   1   (0.726) 0.726 0.727 0.893 
   0   (0.274) 0.274 0.273 0.107 

Locus 1270 : 
2 alleles
78.6% missing data
   1   (0.563) 0.559 0.561 0.945 
   0   (0.437) 0.441 0.439 0.055 

Locus 1271 : 
1 alleles
97.6% missing data
   1   (1.000) 1.000 1.000 1.000 

Locus 1272 : 
1 alleles
95.2% missing data
   1   (1.000) 1.000 1.000 1.000 

Locus 1273 : 
2 alleles
95.2% missing data
   1   (0.496) 0.496 0.497 0.495 
   2   (0.504) 0.504 0.503 0.505 

Locus 1274 : 
1 alleles
95.2% missing data
   1   (1.000) 1.000 1.000 1.000 

Locus 1275 : 
1 alleles
97.6% missing data
   1   (1.000) 1.000 1.000 1.000 

Locus 1276 : 
1 alleles
92.9% missing data
   1   (1.000) 1.000 1.000 1.000 

Locus 1277 : 
2 alleles
64.3% missing data
   1   (0.781) 0.782 0.787 0.898 
   0   (0.219) 0.218 0.213 0.102 

Locus 1278 : 
3 alleles
92.9% missing data
   0   (0.249) 0.249 0.249 0.084 
   1   (0.236) 0.237 0.236 0.079 
   2   (0.515) 0.514 0.515 0.837 

Locus 1279 : 
2 alleles
97.6% missing data
   0   (0.518) 0.518 0.518 0.517 
   1   (0.482) 0.482 0.482 0.483 

Locus 1280 : 
1 alleles
95.2% missing data
   1   (1.000) 1.000 1.000 1.000 

Locus 1281 : 
2 alleles
95.2% missing data
   1   (0.624) 0.623 0.622 0.874 
   0   (0.376) 0.377 0.378 0.126 

Locus 1282 : 
1 alleles
95.2% missing data
   1   (1.000) 1.000 1.000 1.000 

Locus 1283 : 
2 alleles
97.6% missing data
   0   (0.552) 0.553 0.553 0.534 
   1   (0.448) 0.447 0.447 0.466 

Locus 1284 : 
2 alleles
95.2% missing data
   1   (0.618) 0.616 0.616 0.867 
   0   (0.382) 0.384 0.384 0.133 

Locus 1285 : 
2 alleles
95.2% missing data
   1   (0.630) 0.628 0.628 0.871 
   0   (0.370) 0.372 0.372 0.129 

Locus 1286 : 
2 alleles
97.6% missing data
   0   (0.530) 0.530 0.530 0.532 
   1   (0.470) 0.470 0.470 0.468 

Locus 1287 : 
2 alleles
95.2% missing data
   1   (0.639) 0.637 0.637 0.881 
   0   (0.361) 0.363 0.363 0.119 

Locus 1288 : 
2 alleles
95.2% missing data
   1   (0.633) 0.632 0.632 0.877 
   0   (0.367) 0.368 0.368 0.123 

Locus 1289 : 
3 alleles
90.5% missing data
   0   (0.361) 0.361 0.361 0.430 
   1   (0.365) 0.364 0.365 0.424 
   2   (0.274) 0.275 0.274 0.146 

Locus 1290 : 
1 alleles
97.6% missing data
   1   (1.000) 1.000 1.000 1.000 

Locus 1291 : 
1 alleles
97.6% missing data
   1   (1.000) 1.000 1.000 1.000 

Locus 1292 : 
5 alleles
45.2% missing data
   1   (0.329) 0.338 0.333 0.303 
   2   (0.151) 0.149 0.146 0.189 
   0   (0.149) 0.149 0.146 0.075 
   3   (0.313) 0.312 0.324 0.236 
   4   (0.058) 0.052 0.052 0.196 

Locus 1293 : 
2 alleles
95.2% missing data
   1   (0.646) 0.645 0.645 0.881 
   0   (0.354) 0.355 0.355 0.119 

Locus 1294 : 
2 alleles
95.2% missing data
   1   (0.626) 0.625 0.625 0.869 
   0   (0.374) 0.375 0.375 0.131 

Locus 1295 : 
1 alleles
97.6% missing data
   1   (1.000) 1.000 1.000 1.000 

Locus 1296 : 
1 alleles
97.6% missing data
   1   (1.000) 1.000 1.000 1.000 

Locus 1297 : 
1 alleles
40.5% missing data
   1   (1.000) 1.000 1.000 1.000 

Locus 1298 : 
2 alleles
97.6% missing data
   0   (0.491) 0.491 0.492 0.493 
   1   (0.509) 0.509 0.508 0.507 

Locus 1299 : 
1 alleles
97.6% missing data
   1   (1.000) 1.000 1.000 1.000 

Locus 1300 : 
2 alleles
95.2% missing data
   1   (0.635) 0.634 0.633 0.873 
   0   (0.365) 0.366 0.367 0.127 

Locus 1301 : 
2 alleles
88.1% missing data
   0   (0.493) 0.493 0.493 0.497 
   1   (0.507) 0.507 0.507 0.503 

Locus 1302 : 
2 alleles
97.6% missing data
   0   (0.509) 0.508 0.509 0.508 
   1   (0.491) 0.492 0.491 0.492 

Locus 1303 : 
2 alleles
97.6% missing data
   0   (0.544) 0.544 0.544 0.546 
   1   (0.456) 0.456 0.456 0.454 

Locus 1304 : 
2 alleles
95.2% missing data
   1   (0.634) 0.633 0.634 0.873 
   0   (0.366) 0.367 0.366 0.127 

Locus 1305 : 
1 alleles
95.2% missing data
   1   (1.000) 1.000 1.000 1.000 

Locus 1306 : 
1 alleles
95.2% missing data
   1   (1.000) 1.000 1.000 1.000 

Locus 1307 : 
2 alleles
40.5% missing data
   1   (0.679) 0.673 0.686 0.887 
   0   (0.321) 0.327 0.314 0.113 

Locus 1308 : 
1 alleles
95.2% missing data
   1   (1.000) 1.000 1.000 1.000 

Locus 1309 : 
2 alleles
69.0% missing data
   1   (0.673) 0.678 0.672 0.687 
   0   (0.327) 0.322 0.328 0.313 

Locus 1310 : 
1 alleles
95.2% missing data
   1   (1.000) 1.000 1.000 1.000 

Locus 1311 : 
1 alleles
97.6% missing data
   1   (1.000) 1.000 1.000 1.000 

Locus 1312 : 
2 alleles
95.2% missing data
   1   (0.632) 0.631 0.631 0.875 
   0   (0.368) 0.369 0.369 0.125 

Locus 1313 : 
2 alleles
95.2% missing data
   1   (0.625) 0.624 0.624 0.873 
   0   (0.375) 0.376 0.376 0.127 

Locus 1314 : 
2 alleles
95.2% missing data
   1   (0.598) 0.597 0.597 0.865 
   0   (0.402) 0.403 0.403 0.135 

Locus 1315 : 
1 alleles
19.0% missing data
   1   (1.000) 1.000 1.000 1.000 

Locus 1316 : 
2 alleles
97.6% missing data
   0   (0.520) 0.521 0.520 0.502 
   1   (0.480) 0.479 0.480 0.498 

Locus 1317 : 
2 alleles
81.0% missing data
   0   (0.390) 0.387 0.392 0.399 
   1   (0.610) 0.613 0.608 0.601 

Locus 1318 : 
3 alleles
88.1% missing data
   0   (0.410) 0.411 0.415 0.227 
   1   (0.309) 0.306 0.312 0.218 
   2   (0.282) 0.283 0.273 0.556 

Locus 1319 : 
2 alleles
95.2% missing data
   1   (0.591) 0.590 0.589 0.863 
   0   (0.409) 0.410 0.411 0.137 

Locus 1320 : 
2 alleles
95.2% missing data
   1   (0.634) 0.633 0.633 0.875 
   0   (0.366) 0.367 0.367 0.125 

Locus 1321 : 
2 alleles
97.6% missing data
   0   (0.491) 0.491 0.490 0.490 
   1   (0.509) 0.509 0.510 0.510 

Locus 1322 : 
2 alleles
59.5% missing data
   1   (0.656) 0.661 0.655 0.812 
   0   (0.344) 0.339 0.345 0.188 

Locus 1323 : 
2 alleles
64.3% missing data
   1   (0.673) 0.677 0.672 0.779 
   0   (0.327) 0.323 0.328 0.221 

Locus 1324 : 
2 alleles
64.3% missing data
   1   (0.673) 0.679 0.672 0.779 
   0   (0.327) 0.321 0.328 0.221 

Locus 1325 : 
1 alleles
97.6% missing data
   1   (1.000) 1.000 1.000 1.000 

Locus 1326 : 
1 alleles
97.6% missing data
   1   (1.000) 1.000 1.000 1.000 

Locus 1327 : 
2 alleles
95.2% missing data
   1   (0.648) 0.648 0.647 0.886 
   0   (0.352) 0.352 0.353 0.114 

Locus 1328 : 
2 alleles
97.6% missing data
   0   (0.506) 0.506 0.506 0.507 
   1   (0.494) 0.494 0.494 0.493 

Locus 1329 : 
2 alleles
97.6% missing data
   0   (0.499) 0.499 0.499 0.501 
   1   (0.501) 0.501 0.501 0.499 

Locus 1330 : 
2 alleles
92.9% missing data
   0   (0.407) 0.410 0.409 0.134 
   1   (0.593) 0.590 0.591 0.866 

Locus 1331 : 
2 alleles
95.2% missing data
   1   (0.625) 0.624 0.624 0.873 
   0   (0.375) 0.376 0.376 0.127 

Locus 1332 : 
2 alleles
95.2% missing data
   1   (0.623) 0.621 0.621 0.876 
   0   (0.377) 0.379 0.379 0.124 

Locus 1333 : 
2 alleles
97.6% missing data
   0   (0.511) 0.511 0.510 0.511 
   1   (0.489) 0.489 0.490 0.489 

Locus 1334 : 
2 alleles
97.6% missing data
   0   (0.467) 0.467 0.467 0.470 
   1   (0.533) 0.533 0.533 0.530 

Locus 1335 : 
2 alleles
97.6% missing data
   0   (0.504) 0.504 0.504 0.506 
   1   (0.496) 0.496 0.496 0.494 

Locus 1336 : 
2 alleles
97.6% missing data
   0   (0.482) 0.482 0.482 0.480 
   1   (0.518) 0.518 0.518 0.520 

Locus 1337 : 
2 alleles
71.4% missing data
   0   (0.440) 0.439 0.439 0.382 
   1   (0.560) 0.561 0.561 0.618 

Locus 1338 : 
2 alleles
19.0% missing data
   1   (0.952) 0.955 0.955 0.998 
   0   (0.048) 0.045 0.045 0.002 

Locus 1339 : 
2 alleles
97.6% missing data
   0   (0.515) 0.515 0.515 0.513 
   1   (0.485) 0.485 0.485 0.487 

Locus 1340 : 
2 alleles
97.6% missing data
   0   (0.520) 0.520 0.520 0.522 
   1   (0.480) 0.480 0.480 0.478 

Locus 1341 : 
2 alleles
97.6% missing data
   0   (0.528) 0.529 0.529 0.529 
   1   (0.472) 0.471 0.471 0.471 

Locus 1342 : 
2 alleles
97.6% missing data
   0   (0.522) 0.522 0.523 0.524 
   1   (0.478) 0.478 0.477 0.476 

Locus 1343 : 
2 alleles
97.6% missing data
   0   (0.526) 0.525 0.525 0.529 
   1   (0.474) 0.475 0.475 0.471 

Locus 1344 : 
2 alleles
95.2% missing data
   1   (0.607) 0.606 0.606 0.872 
   0   (0.393) 0.394 0.394 0.128 

Locus 1345 : 
2 alleles
95.2% missing data
   1   (0.610) 0.609 0.609 0.867 
   0   (0.390) 0.391 0.391 0.133 

Locus 1346 : 
2 alleles
97.6% missing data
   0   (0.498) 0.498 0.498 0.496 
   1   (0.502) 0.502 0.502 0.504 

Locus 1347 : 
2 alleles
97.6% missing data
   0   (0.487) 0.488 0.487 0.485 
   1   (0.513) 0.512 0.513 0.515 

Locus 1348 : 
1 alleles
97.6% missing data
   1   (1.000) 1.000 1.000 1.000 

Locus 1349 : 
2 alleles
95.2% missing data
   0   (0.471) 0.472 0.472 0.475 
   1   (0.529) 0.528 0.528 0.525 

Locus 1350 : 
2 alleles
97.6% missing data
   0   (0.502) 0.502 0.502 0.506 
   1   (0.498) 0.498 0.498 0.494 

Locus 1351 : 
1 alleles
97.6% missing data
   1   (1.000) 1.000 1.000 1.000 

Locus 1352 : 
2 alleles
95.2% missing data
   1   (0.623) 0.622 0.622 0.877 
   0   (0.377) 0.378 0.378 0.123 

Locus 1353 : 
2 alleles
66.7% missing data
   1   (0.614) 0.614 0.615 0.809 
   0   (0.386) 0.386 0.385 0.191 

Locus 1354 : 
2 alleles
95.2% missing data
   1   (0.633) 0.632 0.633 0.873 
   0   (0.367) 0.368 0.367 0.127 

Locus 1355 : 
2 alleles
85.7% missing data
   0   (0.506) 0.506 0.507 0.502 
   1   (0.494) 0.494 0.493 0.498 

Locus 1356 : 
2 alleles
97.6% missing data
   0   (0.519) 0.519 0.519 0.525 
   1   (0.481) 0.481 0.481 0.475 

Locus 1357 : 
2 alleles
97.6% missing data
   0   (0.477) 0.476 0.477 0.477 
   1   (0.523) 0.524 0.523 0.523 

Locus 1358 : 
2 alleles
95.2% missing data
   1   (0.625) 0.624 0.623 0.871 
   0   (0.375) 0.376 0.377 0.129 

Locus 1359 : 
2 alleles
81.0% missing data
   0   (0.404) 0.406 0.408 0.098 
   1   (0.596) 0.594 0.592 0.902 

Locus 1360 : 
2 alleles
97.6% missing data
   0   (0.478) 0.478 0.478 0.478 
   1   (0.522) 0.522 0.522 0.522 

Locus 1361 : 
2 alleles
90.5% missing data
   0   (0.403) 0.402 0.403 0.379 
   1   (0.597) 0.598 0.597 0.621 

Locus 1362 : 
1 alleles
21.4% missing data
   1   (1.000) 1.000 1.000 1.000 

Locus 1363 : 
2 alleles
88.1% missing data
   0   (0.429) 0.429 0.432 0.310 
   1   (0.571) 0.571 0.568 0.690 

Locus 1364 : 
2 alleles
97.6% missing data
   0   (0.464) 0.464 0.464 0.465 
   1   (0.536) 0.536 0.536 0.535 

Locus 1365 : 
1 alleles
95.2% missing data
   1   (1.000) 1.000 1.000 1.000 

Locus 1366 : 
2 alleles
88.1% missing data
   1   (0.746) 0.747 0.754 0.822 
   0   (0.254) 0.253 0.246 0.178 

Locus 1367 : 
1 alleles
95.2% missing data
   1   (1.000) 1.000 1.000 1.000 

Locus 1368 : 
2 alleles
95.2% missing data
   1   (0.616) 0.615 0.616 0.872 
   0   (0.384) 0.385 0.384 0.128 

Locus 1369 : 
2 alleles
95.2% missing data
   0   (0.323) 0.320 0.320 0.438 
   1   (0.677) 0.680 0.680 0.562 

Locus 1370 : 
2 alleles
81.0% missing data
   1   (0.580) 0.579 0.580 0.804 
   0   (0.420) 0.421 0.420 0.196 

Locus 1371 : 
1 alleles
95.2% missing data
   1   (1.000) 1.000 1.000 1.000 

Locus 1372 : 
2 alleles
85.7% missing data
   1   (0.684) 0.685 0.683 0.895 
   0   (0.316) 0.315 0.317 0.105 

Locus 1373 : 
1 alleles
95.2% missing data
   1   (1.000) 1.000 1.000 1.000 

Locus 1374 : 
1 alleles
95.2% missing data
   1   (1.000) 1.000 1.000 1.000 

Locus 1375 : 
2 alleles
90.5% missing data
   1   (0.577) 0.581 0.577 0.608 
   0   (0.423) 0.419 0.423 0.392 

Locus 1376 : 
2 alleles
78.6% missing data
   0   (0.426) 0.430 0.428 0.075 
   1   (0.574) 0.570 0.572 0.925 

Locus 1377 : 
2 alleles
97.6% missing data
   0   (0.457) 0.458 0.457 0.458 
   1   (0.543) 0.542 0.543 0.542 

Locus 1378 : 
1 alleles
97.6% missing data
   1   (1.000) 1.000 1.000 1.000 

Locus 1379 : 
2 alleles
95.2% missing data
   1   (0.620) 0.619 0.619 0.875 
   0   (0.380) 0.381 0.381 0.125 

Locus 1380 : 
2 alleles
40.5% missing data
   1   (0.937) 0.940 0.940 0.996 
   0   (0.063) 0.060 0.060 0.004 

Locus 1381 : 
2 alleles
97.6% missing data
   0   (0.498) 0.498 0.499 0.499 
   1   (0.502) 0.502 0.501 0.501 

Locus 1382 : 
1 alleles
97.6% missing data
   1   (1.000) 1.000 1.000 1.000 

Locus 1383 : 
1 alleles
31.0% missing data
   1   (1.000) 1.000 1.000 1.000 

Locus 1384 : 
2 alleles
31.0% missing data
   1   (0.945) 0.953 0.952 0.960 
   2   (0.055) 0.047 0.048 0.040 

Locus 1385 : 
2 alleles
31.0% missing data
   1   (0.919) 0.926 0.925 0.920 
   2   (0.081) 0.074 0.075 0.080 

Locus 1386 : 
2 alleles
85.7% missing data
   1   (0.772) 0.773 0.780 0.745 
   0   (0.228) 0.227 0.220 0.255 

Locus 1387 : 
2 alleles
92.9% missing data
   0   (0.498) 0.498 0.498 0.502 
   1   (0.502) 0.502 0.502 0.498 

Locus 1388 : 
2 alleles
61.9% missing data
   1   (0.722) 0.718 0.723 0.954 
   0   (0.278) 0.282 0.277 0.046 

Locus 1389 : 
2 alleles
76.2% missing data
   1   (0.655) 0.651 0.654 0.941 
   0   (0.345) 0.349 0.346 0.059 

Locus 1390 : 
2 alleles
69.0% missing data
   1   (0.576) 0.575 0.577 0.799 
   0   (0.424) 0.425 0.423 0.201 

Locus 1391 : 
1 alleles
31.0% missing data
   1   (1.000) 1.000 1.000 1.000 

Locus 1392 : 
2 alleles
95.2% missing data
   1   (0.602) 0.601 0.601 0.868 
   0   (0.398) 0.399 0.399 0.132 

Locus 1393 : 
2 alleles
95.2% missing data
   1   (0.631) 0.631 0.630 0.878 
   0   (0.369) 0.369 0.370 0.122 

Locus 1394 : 
2 alleles
95.2% missing data
   1   (0.622) 0.621 0.621 0.877 
   0   (0.378) 0.379 0.379 0.123 

Locus 1395 : 
1 alleles
97.6% missing data
   1   (1.000) 1.000 1.000 1.000 

Locus 1396 : 
1 alleles
97.6% missing data
   1   (1.000) 1.000 1.000 1.000 

Locus 1397 : 
2 alleles
66.7% missing data
   1   (0.623) 0.623 0.625 0.805 
   0   (0.377) 0.377 0.375 0.195 

Locus 1398 : 
2 alleles
52.4% missing data
   1   (0.758) 0.755 0.768 0.858 
   0   (0.242) 0.245 0.232 0.142 

Locus 1399 : 
2 alleles
95.2% missing data
   1   (0.624) 0.622 0.622 0.872 
   0   (0.376) 0.378 0.378 0.128 

Locus 1400 : 
2 alleles
95.2% missing data
   1   (0.631) 0.630 0.629 0.876 
   0   (0.369) 0.370 0.371 0.124 

Locus 1401 : 
2 alleles
95.2% missing data
   1   (0.629) 0.627 0.628 0.877 
   0   (0.371) 0.373 0.372 0.123 

Locus 1402 : 
2 alleles
97.6% missing data
   0   (0.509) 0.509 0.508 0.512 
   1   (0.491) 0.491 0.492 0.488 

Locus 1403 : 
2 alleles
81.0% missing data
   0   (0.275) 0.277 0.266 0.222 
   1   (0.725) 0.723 0.734 0.778 

Locus 1404 : 
2 alleles
95.2% missing data
   1   (0.621) 0.621 0.620 0.865 
   0   (0.379) 0.379 0.380 0.135 

Locus 1405 : 
2 alleles
95.2% missing data
   1   (0.635) 0.634 0.634 0.874 
   0   (0.365) 0.366 0.366 0.126 

Locus 1406 : 
2 alleles
95.2% missing data
   1   (0.636) 0.634 0.635 0.874 
   0   (0.364) 0.366 0.365 0.126 

Locus 1407 : 
2 alleles
95.2% missing data
   1   (0.630) 0.629 0.628 0.877 
   0   (0.370) 0.371 0.372 0.123 

Locus 1408 : 
2 alleles
97.6% missing data
   0   (0.501) 0.501 0.502 0.498 
   1   (0.499) 0.499 0.498 0.502 

Locus 1409 : 
1 alleles
97.6% missing data
   1   (1.000) 1.000 1.000 1.000 

Locus 1410 : 
1 alleles
97.6% missing data
   1   (1.000) 1.000 1.000 1.000 

Locus 1411 : 
2 alleles
38.1% missing data
   1   (0.890) 0.898 0.897 0.893 
   0   (0.110) 0.102 0.103 0.107 

Locus 1412 : 
1 alleles
26.2% missing data
   1   (1.000) 1.000 1.000 1.000 

Locus 1413 : 
2 alleles
95.2% missing data
   1   (0.590) 0.589 0.589 0.858 
   0   (0.410) 0.411 0.411 0.142 

Locus 1414 : 
2 alleles
71.4% missing data
   0   (0.401) 0.405 0.404 0.054 
   1   (0.599) 0.595 0.596 0.946 

Locus 1415 : 
2 alleles
95.2% missing data
   1   (0.611) 0.610 0.611 0.873 
   0   (0.389) 0.390 0.389 0.127 

Locus 1416 : 
2 alleles
95.2% missing data
   1   (0.638) 0.637 0.637 0.881 
   0   (0.362) 0.363 0.363 0.119 

Locus 1417 : 
2 alleles
95.2% missing data
   1   (0.633) 0.632 0.632 0.881 
   0   (0.367) 0.368 0.368 0.119 

Locus 1418 : 
2 alleles
31.0% missing data
   1   (0.896) 0.904 0.903 0.909 
   0   (0.104) 0.096 0.097 0.091 

Locus 1419 : 
1 alleles
97.6% missing data
   1   (1.000) 1.000 1.000 1.000 

Locus 1420 : 
2 alleles
95.2% missing data
   1   (0.584) 0.583 0.583 0.861 
   0   (0.416) 0.417 0.417 0.139 

Locus 1421 : 
2 alleles
83.3% missing data
   0   (0.292) 0.294 0.283 0.261 
   1   (0.708) 0.706 0.717 0.739 

Locus 1422 : 
1 alleles
97.6% missing data
   1   (1.000) 1.000 1.000 1.000 

Locus 1423 : 
1 alleles
97.6% missing data
   1   (1.000) 1.000 1.000 1.000 

Locus 1424 : 
1 alleles
97.6% missing data
   1   (1.000) 1.000 1.000 1.000 

Locus 1425 : 
2 alleles
97.6% missing data
   0   (0.455) 0.455 0.455 0.459 
   1   (0.545) 0.545 0.545 0.541 

Locus 1426 : 
1 alleles
95.2% missing data
   1   (1.000) 1.000 1.000 1.000 

Locus 1427 : 
2 alleles
95.2% missing data
   0   (0.376) 0.377 0.378 0.133 
   1   (0.624) 0.623 0.622 0.867 

Locus 1428 : 
2 alleles
97.6% missing data
   0   (0.535) 0.535 0.535 0.539 
   1   (0.465) 0.465 0.465 0.461 

Locus 1429 : 
1 alleles
95.2% missing data
   1   (1.000) 1.000 1.000 1.000 

Locus 1430 : 
2 alleles
95.2% missing data
   1   (0.651) 0.649 0.649 0.882 
   0   (0.349) 0.351 0.351 0.118 

Locus 1431 : 
2 alleles
95.2% missing data
   1   (0.625) 0.624 0.624 0.869 
   0   (0.375) 0.376 0.376 0.131 

Locus 1432 : 
2 alleles
97.6% missing data
   0   (0.537) 0.536 0.537 0.535 
   1   (0.463) 0.464 0.463 0.465 

Locus 1433 : 
2 alleles
95.2% missing data
   1   (0.610) 0.608 0.609 0.870 
   0   (0.390) 0.392 0.391 0.130 

Locus 1434 : 
2 alleles
95.2% missing data
   1   (0.628) 0.627 0.627 0.879 
   0   (0.372) 0.373 0.373 0.121 

Locus 1435 : 
2 alleles
97.6% missing data
   0   (0.497) 0.497 0.497 0.498 
   1   (0.503) 0.503 0.503 0.502 

Locus 1436 : 
2 alleles
85.7% missing data
   0   (0.462) 0.466 0.464 0.160 
   1   (0.538) 0.534 0.536 0.840 

Locus 1437 : 
2 alleles
95.2% missing data
   1   (0.618) 0.617 0.616 0.875 
   0   (0.382) 0.383 0.384 0.125 

Locus 1438 : 
1 alleles
97.6% missing data
   1   (1.000) 1.000 1.000 1.000 

Locus 1439 : 
2 alleles
54.8% missing data
   1   (0.867) 0.874 0.871 0.915 
   0   (0.133) 0.126 0.129 0.085 

Locus 1440 : 
2 alleles
95.2% missing data
   1   (0.613) 0.611 0.611 0.869 
   0   (0.387) 0.389 0.389 0.131 

Locus 1441 : 
2 alleles
95.2% missing data
   1   (0.645) 0.644 0.644 0.880 
   0   (0.355) 0.356 0.356 0.120 

Locus 1442 : 
2 alleles
97.6% missing data
   0   (0.506) 0.506 0.506 0.504 
   1   (0.494) 0.494 0.494 0.496 

Locus 1443 : 
2 alleles
95.2% missing data
   1   (0.631) 0.630 0.629 0.877 
   0   (0.369) 0.370 0.371 0.123 

Locus 1444 : 
2 alleles
95.2% missing data
   1   (0.622) 0.622 0.621 0.874 
   0   (0.378) 0.378 0.379 0.126 

Locus 1445 : 
2 alleles
95.2% missing data
   1   (0.646) 0.645 0.645 0.882 
   0   (0.354) 0.355 0.355 0.118 

Locus 1446 : 
2 alleles
95.2% missing data
   1   (0.613) 0.611 0.611 0.880 
   0   (0.387) 0.389 0.389 0.120 

Locus 1447 : 
2 alleles
97.6% missing data
   0   (0.495) 0.495 0.495 0.498 
   1   (0.505) 0.505 0.505 0.502 

Locus 1448 : 
2 alleles
66.7% missing data
   1   (0.701) 0.697 0.701 0.964 
   0   (0.299) 0.303 0.299 0.036 

Locus 1449 : 
2 alleles
90.5% missing data
   1   (0.579) 0.582 0.578 0.605 
   0   (0.421) 0.418 0.422 0.395 

Locus 1450 : 
2 alleles
95.2% missing data
   1   (0.617) 0.616 0.616 0.872 
   0   (0.383) 0.384 0.384 0.128 

Locus 1451 : 
2 alleles
83.3% missing data
   0   (0.289) 0.292 0.281 0.260 
   1   (0.711) 0.708 0.719 0.740 

Locus 1452 : 
2 alleles
95.2% missing data
   1   (0.617) 0.616 0.615 0.872 
   0   (0.383) 0.384 0.385 0.128 

Locus 1453 : 
2 alleles
95.2% missing data
   1   (0.622) 0.621 0.621 0.878 
   0   (0.378) 0.379 0.379 0.122 

Locus 1454 : 
2 alleles
97.6% missing data
   0   (0.479) 0.479 0.479 0.480 
   1   (0.521) 0.521 0.521 0.520 

Locus 1455 : 
2 alleles
90.5% missing data
   1   (0.582) 0.585 0.581 0.603 
   0   (0.418) 0.415 0.419 0.397 

Locus 1456 : 
2 alleles
95.2% missing data
   1   (0.641) 0.640 0.639 0.879 
   0   (0.359) 0.360 0.361 0.121 

Locus 1457 : 
2 alleles
95.2% missing data
   1   (0.626) 0.625 0.624 0.877 
   0   (0.374) 0.375 0.376 0.123 

Locus 1458 : 
2 alleles
97.6% missing data
   0   (0.476) 0.476 0.476 0.480 
   1   (0.524) 0.524 0.524 0.520 

Locus 1459 : 
2 alleles
73.8% missing data
   0   (0.412) 0.413 0.413 0.177 
   1   (0.588) 0.587 0.587 0.823 

Locus 1460 : 
2 alleles
81.0% missing data
   0   (0.324) 0.329 0.315 0.269 
   1   (0.676) 0.671 0.685 0.731 

Locus 1461 : 
2 alleles
78.6% missing data
   1   (0.545) 0.543 0.543 0.802 
   0   (0.455) 0.457 0.457 0.198 

Locus 1462 : 
2 alleles
85.7% missing data
   1   (0.750) 0.750 0.758 0.745 
   0   (0.250) 0.250 0.242 0.255 

Locus 1463 : 
2 alleles
54.8% missing data
   1   (0.744) 0.741 0.745 0.967 
   0   (0.256) 0.259 0.255 0.033 

Locus 1464 : 
1 alleles
28.6% missing data
   1   (1.000) 1.000 1.000 1.000 

Locus 1465 : 
2 alleles
38.1% missing data
   1   (0.864) 0.871 0.869 0.885 
   0   (0.136) 0.129 0.131 0.115 

Locus 1466 : 
1 alleles
26.2% missing data
   1   (1.000) 1.000 1.000 1.000 

Locus 1467 : 
2 alleles
92.9% missing data
   1   (0.613) 0.616 0.612 0.646 
   0   (0.387) 0.384 0.388 0.354 

Locus 1468 : 
2 alleles
52.4% missing data
   1   (0.750) 0.748 0.751 0.972 
   0   (0.250) 0.252 0.249 0.028 

Locus 1469 : 
2 alleles
78.6% missing data
   1   (0.540) 0.538 0.539 0.798 
   0   (0.460) 0.462 0.461 0.202 

Locus 1470 : 
2 alleles
52.4% missing data
   1   (0.751) 0.748 0.751 0.971 
   0   (0.249) 0.252 0.249 0.029 

Locus 1471 : 
2 alleles
90.5% missing data
   1   (0.610) 0.612 0.609 0.654 
   0   (0.390) 0.388 0.391 0.346 

Locus 1472 : 
2 alleles
78.6% missing data
   1   (0.648) 0.649 0.649 0.813 
   0   (0.352) 0.351 0.351 0.187 

Locus 1473 : 
1 alleles
95.2% missing data
   1   (1.000) 1.000 1.000 1.000 

Locus 1474 : 
2 alleles
88.1% missing data
   0   (0.483) 0.483 0.483 0.381 
   1   (0.517) 0.517 0.517 0.619 

Locus 1475 : 
3 alleles
85.7% missing data
   0   (0.381) 0.381 0.384 0.289 
   1   (0.404) 0.404 0.407 0.490 
   2   (0.215) 0.215 0.210 0.221 

Locus 1476 : 
1 alleles
97.6% missing data
   1   (1.000) 1.000 1.000 1.000 

Locus 1477 : 
1 alleles
95.2% missing data
   1   (1.000) 1.000 1.000 1.000 

Locus 1478 : 
2 alleles
95.2% missing data
   0   (0.523) 0.523 0.524 0.521 
   1   (0.477) 0.477 0.476 0.479 

Locus 1479 : 
2 alleles
64.3% missing data
   1   (0.750) 0.746 0.753 0.971 
   0   (0.250) 0.254 0.247 0.029 

Locus 1480 : 
2 alleles
97.6% missing data
   0   (0.526) 0.525 0.526 0.528 
   1   (0.474) 0.475 0.474 0.472 

Locus 1481 : 
2 alleles
31.0% missing data
   1   (0.730) 0.726 0.731 0.980 
   0   (0.270) 0.274 0.269 0.020 

Locus 1482 : 
1 alleles
97.6% missing data
   1   (1.000) 1.000 1.000 1.000 

Locus 1483 : 
2 alleles
97.6% missing data
   0   (0.493) 0.494 0.494 0.494 
   1   (0.507) 0.506 0.506 0.506 

Locus 1484 : 
1 alleles
97.6% missing data
   1   (1.000) 1.000 1.000 1.000 

Locus 1485 : 
1 alleles
97.6% missing data
   1   (1.000) 1.000 1.000 1.000 

Locus 1486 : 
1 alleles
97.6% missing data
   1   (1.000) 1.000 1.000 1.000 

Locus 1487 : 
1 alleles
97.6% missing data
   1   (1.000) 1.000 1.000 1.000 

Locus 1488 : 
2 alleles
95.2% missing data
   1   (0.635) 0.634 0.634 0.873 
   0   (0.365) 0.366 0.366 0.127 

Locus 1489 : 
2 alleles
92.9% missing data
   0   (0.503) 0.503 0.503 0.503 
   1   (0.497) 0.497 0.497 0.497 

Locus 1490 : 
2 alleles
95.2% missing data
   1   (0.610) 0.609 0.609 0.873 
   0   (0.390) 0.391 0.391 0.127 

Locus 1491 : 
2 alleles
97.6% missing data
   0   (0.502) 0.502 0.502 0.502 
   1   (0.498) 0.498 0.498 0.498 

Locus 1492 : 
2 alleles
95.2% missing data
   1   (0.611) 0.609 0.610 0.873 
   0   (0.389) 0.391 0.390 0.127 

Locus 1493 : 
2 alleles
97.6% missing data
   0   (0.498) 0.498 0.498 0.498 
   1   (0.502) 0.502 0.502 0.502 

Locus 1494 : 
2 alleles
95.2% missing data
   1   (0.618) 0.617 0.617 0.873 
   0   (0.382) 0.383 0.383 0.127 

Locus 1495 : 
2 alleles
95.2% missing data
   1   (0.600) 0.599 0.600 0.863 
   0   (0.400) 0.401 0.400 0.137 

Locus 1496 : 
2 alleles
95.2% missing data
   1   (0.624) 0.623 0.623 0.873 
   0   (0.376) 0.377 0.377 0.127 

Locus 1497 : 
1 alleles
97.6% missing data
   1   (1.000) 1.000 1.000 1.000 

Locus 1498 : 
1 alleles
26.2% missing data
   1   (1.000) 1.000 1.000 1.000 

Locus 1499 : 
1 alleles
97.6% missing data
   1   (1.000) 1.000 1.000 1.000 

Locus 1500 : 
2 alleles
95.2% missing data
   1   (0.636) 0.634 0.635 0.877 
   0   (0.364) 0.366 0.365 0.123 

Locus 1501 : 
2 alleles
95.2% missing data
   1   (0.611) 0.610 0.609 0.873 
   0   (0.389) 0.390 0.391 0.127 

Locus 1502 : 
2 alleles
97.6% missing data
   0   (0.510) 0.510 0.510 0.513 
   1   (0.490) 0.490 0.490 0.487 

Locus 1503 : 
2 alleles
92.9% missing data
   1   (0.647) 0.649 0.647 0.650 
   0   (0.353) 0.351 0.353 0.350 

Locus 1504 : 
1 alleles
97.6% missing data
   1   (1.000) 1.000 1.000 1.000 

Locus 1505 : 
1 alleles
97.6% missing data
   1   (1.000) 1.000 1.000 1.000 

Locus 1506 : 
2 alleles
92.9% missing data
   1   (0.621) 0.623 0.621 0.637 
   0   (0.379) 0.377 0.379 0.363 

Locus 1507 : 
2 alleles
90.5% missing data
   1   (0.595) 0.597 0.594 0.610 
   0   (0.405) 0.403 0.406 0.390 

Locus 1508 : 
1 alleles
33.3% missing data
   1   (1.000) 1.000 1.000 1.000 

Locus 1509 : 
2 alleles
38.1% missing data
   1   (0.785) 0.776 0.790 0.986 
   0   (0.215) 0.224 0.210 0.014 

Locus 1510 : 
2 alleles
95.2% missing data
   1   (0.637) 0.636 0.636 0.882 
   0   (0.363) 0.364 0.364 0.118 

Locus 1511 : 
1 alleles
97.6% missing data
   1   (1.000) 1.000 1.000 1.000 

Locus 1512 : 
1 alleles
97.6% missing data
   1   (1.000) 1.000 1.000 1.000 

Locus 1513 : 
1 alleles
97.6% missing data
   1   (1.000) 1.000 1.000 1.000 

Locus 1514 : 
1 alleles
95.2% missing data
   1   (1.000) 1.000 1.000 1.000 

Locus 1515 : 
1 alleles
97.6% missing data
   1   (1.000) 1.000 1.000 1.000 

Locus 1516 : 
1 alleles
95.2% missing data
   1   (1.000) 1.000 1.000 1.000 

Locus 1517 : 
1 alleles
97.6% missing data
   1   (1.000) 1.000 1.000 1.000 

Locus 1518 : 
2 alleles
85.7% missing data
   1   (0.847) 0.852 0.849 0.894 
   0   (0.153) 0.148 0.151 0.106 

Locus 1519 : 
1 alleles
81.0% missing data
   1   (1.000) 1.000 1.000 1.000 

Locus 1520 : 
2 alleles
85.7% missing data
   1   (0.850) 0.853 0.852 0.895 
   0   (0.150) 0.147 0.148 0.105 

Locus 1521 : 
1 alleles
95.2% missing data
   1   (1.000) 1.000 1.000 1.000 

Locus 1522 : 
2 alleles
92.9% missing data
   0   (0.486) 0.486 0.486 0.488 
   1   (0.514) 0.514 0.514 0.512 

Locus 1523 : 
2 alleles
97.6% missing data
   0   (0.473) 0.473 0.473 0.471 
   1   (0.527) 0.527 0.527 0.529 

Locus 1524 : 
2 alleles
95.2% missing data
   1   (0.641) 0.640 0.640 0.876 
   0   (0.359) 0.360 0.360 0.124 

Locus 1525 : 
2 alleles
97.6% missing data
   0   (0.513) 0.513 0.513 0.515 
   1   (0.487) 0.487 0.487 0.485 

Locus 1526 : 
1 alleles
97.6% missing data
   1   (1.000) 1.000 1.000 1.000 

Locus 1527 : 
2 alleles
97.6% missing data
   0   (0.502) 0.503 0.502 0.502 
   1   (0.498) 0.497 0.498 0.498 

Locus 1528 : 
2 alleles
95.2% missing data
   1   (0.634) 0.633 0.633 0.873 
   0   (0.366) 0.367 0.367 0.127 

Locus 1529 : 
1 alleles
97.6% missing data
   1   (1.000) 1.000 1.000 1.000 

Locus 1530 : 
2 alleles
97.6% missing data
   0   (0.480) 0.480 0.479 0.480 
   1   (0.520) 0.520 0.521 0.520 

Locus 1531 : 
2 alleles
95.2% missing data
   1   (0.623) 0.621 0.621 0.878 
   0   (0.377) 0.379 0.379 0.122 

Locus 1532 : 
2 alleles
50.0% missing data
   1   (0.689) 0.679 0.693 0.981 
   0   (0.311) 0.321 0.307 0.019 

Locus 1533 : 
1 alleles
35.7% missing data
   1   (1.000) 1.000 1.000 1.000 

Locus 1534 : 
1 alleles
97.6% missing data
   1   (1.000) 1.000 1.000 1.000 

Locus 1535 : 
1 alleles
97.6% missing data
   1   (1.000) 1.000 1.000 1.000 

Locus 1536 : 
2 alleles
97.6% missing data
   0   (0.489) 0.489 0.489 0.491 
   1   (0.511) 0.511 0.511 0.509 

Locus 1537 : 
2 alleles
97.6% missing data
   0   (0.508) 0.508 0.507 0.508 
   1   (0.492) 0.492 0.493 0.492 

Locus 1538 : 
2 alleles
95.2% missing data
   1   (0.626) 0.625 0.625 0.875 
   0   (0.374) 0.375 0.375 0.125 

Locus 1539 : 
2 alleles
33.3% missing data
   1   (0.889) 0.888 0.893 0.993 
   0   (0.111) 0.112 0.107 0.007 

Locus 1540 : 
2 alleles
97.6% missing data
   0   (0.486) 0.486 0.487 0.489 
   1   (0.514) 0.514 0.513 0.511 

Locus 1541 : 
2 alleles
33.3% missing data
   1   (0.887) 0.886 0.892 0.992 
   0   (0.113) 0.114 0.108 0.008 

Locus 1542 : 
2 alleles
97.6% missing data
   0   (0.494) 0.494 0.495 0.498 
   1   (0.506) 0.506 0.505 0.502 

Locus 1543 : 
1 alleles
97.6% missing data
   1   (1.000) 1.000 1.000 1.000 

Locus 1544 : 
2 alleles
88.1% missing data
   1   (0.746) 0.751 0.746 0.761 
   0   (0.254) 0.249 0.254 0.239 

Locus 1545 : 
2 alleles
97.6% missing data
   0   (0.504) 0.504 0.504 0.508 
   1   (0.496) 0.496 0.496 0.492 

Locus 1546 : 
1 alleles
97.6% missing data
   1   (1.000) 1.000 1.000 1.000 

Locus 1547 : 
2 alleles
95.2% missing data
   1   (0.601) 0.601 0.600 0.862 
   0   (0.399) 0.399 0.400 0.138 

Locus 1548 : 
1 alleles
97.6% missing data
   1   (1.000) 1.000 1.000 1.000 

Locus 1549 : 
2 alleles
97.6% missing data
   0   (0.515) 0.515 0.516 0.519 
   1   (0.485) 0.485 0.484 0.481 

Locus 1550 : 
1 alleles
97.6% missing data
   1   (1.000) 1.000 1.000 1.000 

Locus 1551 : 
1 alleles
97.6% missing data
   1   (1.000) 1.000 1.000 1.000 

Locus 1552 : 
2 alleles
85.7% missing data
   1   (0.761) 0.762 0.769 0.742 
   0   (0.239) 0.238 0.231 0.258 

Locus 1553 : 
1 alleles
97.6% missing data
   1   (1.000) 1.000 1.000 1.000 

Locus 1554 : 
2 alleles
85.7% missing data
   1   (0.759) 0.759 0.766 0.745 
   0   (0.241) 0.241 0.234 0.255 

Locus 1555 : 
1 alleles
97.6% missing data
   1   (1.000) 1.000 1.000 1.000 

Locus 1556 : 
1 alleles
97.6% missing data
   1   (1.000) 1.000 1.000 1.000 

Locus 1557 : 
1 alleles
97.6% missing data
   1   (1.000) 1.000 1.000 1.000 

Locus 1558 : 
2 alleles
95.2% missing data
   1   (0.614) 0.612 0.613 0.872 
   0   (0.386) 0.388 0.387 0.128 

Locus 1559 : 
2 alleles
97.6% missing data
   0   (0.499) 0.499 0.500 0.499 
   1   (0.501) 0.501 0.500 0.501 

Locus 1560 : 
2 alleles
95.2% missing data
   1   (0.614) 0.613 0.613 0.871 
   0   (0.386) 0.387 0.387 0.129 

Locus 1561 : 
1 alleles
97.6% missing data
   1   (1.000) 1.000 1.000 1.000 

Locus 1562 : 
2 alleles
95.2% missing data
   1   (0.624) 0.623 0.622 0.877 
   0   (0.376) 0.377 0.378 0.123 

Locus 1563 : 
2 alleles
95.2% missing data
   1   (0.608) 0.607 0.607 0.870 
   0   (0.392) 0.393 0.393 0.130 

Locus 1564 : 
1 alleles
97.6% missing data
   1   (1.000) 1.000 1.000 1.000 

Locus 1565 : 
2 alleles
97.6% missing data
   0   (0.492) 0.492 0.492 0.487 
   1   (0.508) 0.508 0.508 0.513 

Locus 1566 : 
2 alleles
95.2% missing data
   0   (0.478) 0.478 0.478 0.491 
   1   (0.522) 0.522 0.522 0.509 

Locus 1567 : 
2 alleles
97.6% missing data
   0   (0.466) 0.467 0.466 0.473 
   1   (0.534) 0.533 0.534 0.527 

Locus 1568 : 
2 alleles
95.2% missing data
   1   (0.628) 0.626 0.627 0.872 
   0   (0.372) 0.374 0.373 0.128 

Locus 1569 : 
1 alleles
97.6% missing data
   1   (1.000) 1.000 1.000 1.000 

Locus 1570 : 
1 alleles
97.6% missing data
   1   (1.000) 1.000 1.000 1.000 

Locus 1571 : 
1 alleles
97.6% missing data
   1   (1.000) 1.000 1.000 1.000 

Locus 1572 : 
2 alleles
92.9% missing data
   0   (0.376) 0.375 0.376 0.349 
   1   (0.624) 0.625 0.624 0.651 

Locus 1573 : 
2 alleles
42.9% missing data
   1   (0.912) 0.920 0.917 0.946 
   0   (0.088) 0.080 0.083 0.054 

Locus 1574 : 
2 alleles
95.2% missing data
   1   (0.606) 0.605 0.605 0.869 
   0   (0.394) 0.395 0.395 0.131 

Locus 1575 : 
1 alleles
95.2% missing data
   1   (1.000) 1.000 1.000 1.000 

Locus 1576 : 
1 alleles
95.2% missing data
   1   (1.000) 1.000 1.000 1.000 

Locus 1577 : 
1 alleles
95.2% missing data
   1   (1.000) 1.000 1.000 1.000 

Locus 1578 : 
2 alleles
97.6% missing data
   0   (0.491) 0.491 0.491 0.488 
   1   (0.509) 0.509 0.509 0.512 

Locus 1579 : 
1 alleles
97.6% missing data
   1   (1.000) 1.000 1.000 1.000 

Locus 1580 : 
1 alleles
95.2% missing data
   1   (1.000) 1.000 1.000 1.000 

Locus 1581 : 
2 alleles
95.2% missing data
   0   (0.327) 0.324 0.324 0.444 
   1   (0.673) 0.676 0.676 0.556 

Locus 1582 : 
2 alleles
95.2% missing data
   0   (0.337) 0.334 0.335 0.441 
   1   (0.663) 0.666 0.665 0.559 

Locus 1583 : 
2 alleles
97.6% missing data
   0   (0.505) 0.505 0.505 0.505 
   1   (0.495) 0.495 0.495 0.495 

Locus 1584 : 
1 alleles
97.6% missing data
   1   (1.000) 1.000 1.000 1.000 

Locus 1585 : 
2 alleles
85.7% missing data
   0   (0.501) 0.501 0.500 0.504 
   1   (0.499) 0.499 0.500 0.496 

Locus 1586 : 
2 alleles
97.6% missing data
   0   (0.504) 0.504 0.504 0.505 
   1   (0.496) 0.496 0.496 0.495 

Locus 1587 : 
2 alleles
95.2% missing data
   1   (0.591) 0.591 0.590 0.860 
   0   (0.409) 0.409 0.410 0.140 

Locus 1588 : 
2 alleles
92.9% missing data
   0   (0.393) 0.390 0.392 0.362 
   1   (0.607) 0.610 0.608 0.638 

Locus 1589 : 
2 alleles
97.6% missing data
   0   (0.494) 0.494 0.494 0.504 
   1   (0.506) 0.506 0.506 0.496 

Locus 1590 : 
2 alleles
95.2% missing data
   1   (0.606) 0.605 0.605 0.872 
   0   (0.394) 0.395 0.395 0.128 

Locus 1591 : 
2 alleles
95.2% missing data
   1   (0.638) 0.637 0.637 0.875 
   0   (0.362) 0.363 0.363 0.125 

Locus 1592 : 
2 alleles
97.6% missing data
   0   (0.521) 0.520 0.521 0.502 
   1   (0.479) 0.480 0.479 0.498 

Locus 1593 : 
2 alleles
97.6% missing data
   0   (0.479) 0.480 0.479 0.481 
   1   (0.521) 0.520 0.521 0.519 

Locus 1594 : 
2 alleles
88.1% missing data
   1   (0.610) 0.606 0.608 0.934 
   0   (0.390) 0.394 0.392 0.066 

Locus 1595 : 
2 alleles
97.6% missing data
   0   (0.473) 0.473 0.473 0.489 
   1   (0.527) 0.527 0.527 0.511 

Locus 1596 : 
1 alleles
97.6% missing data
   1   (1.000) 1.000 1.000 1.000 

Locus 1597 : 
1 alleles
97.6% missing data
   1   (1.000) 1.000 1.000 1.000 

Locus 1598 : 
1 alleles
85.7% missing data
   1   (1.000) 1.000 1.000 1.000 

Locus 1599 : 
1 alleles
85.7% missing data
   1   (1.000) 1.000 1.000 1.000 

Locus 1600 : 
1 alleles
85.7% missing data
   1   (1.000) 1.000 1.000 1.000 

Locus 1601 : 
2 alleles
90.5% missing data
   0   (0.445) 0.448 0.446 0.151 
   1   (0.555) 0.552 0.554 0.849 

Locus 1602 : 
1 alleles
97.6% missing data
   1   (1.000) 1.000 1.000 1.000 

Locus 1603 : 
1 alleles
97.6% missing data
   1   (1.000) 1.000 1.000 1.000 

Locus 1604 : 
2 alleles
64.3% missing data
   0   (0.163) 0.159 0.156 0.189 
   1   (0.837) 0.841 0.844 0.811 

Locus 1605 : 
1 alleles
97.6% missing data
   1   (1.000) 1.000 1.000 1.000 

Locus 1606 : 
1 alleles
97.6% missing data
   1   (1.000) 1.000 1.000 1.000 

Locus 1607 : 
1 alleles
97.6% missing data
   1   (1.000) 1.000 1.000 1.000 

Locus 1608 : 
1 alleles
97.6% missing data
   1   (1.000) 1.000 1.000 1.000 

Locus 1609 : 
1 alleles
95.2% missing data
   1   (1.000) 1.000 1.000 1.000 

Locus 1610 : 
1 alleles
95.2% missing data
   1   (1.000) 1.000 1.000 1.000 

Locus 1611 : 
1 alleles
97.6% missing data
   1   (1.000) 1.000 1.000 1.000 

Locus 1612 : 
1 alleles
95.2% missing data
   1   (1.000) 1.000 1.000 1.000 

Locus 1613 : 
1 alleles
95.2% missing data
   1   (1.000) 1.000 1.000 1.000 

Locus 1614 : 
1 alleles
95.2% missing data
   1   (1.000) 1.000 1.000 1.000 

Locus 1615 : 
1 alleles
95.2% missing data
   1   (1.000) 1.000 1.000 1.000 

Locus 1616 : 
1 alleles
97.6% missing data
   1   (1.000) 1.000 1.000 1.000 

Locus 1617 : 
1 alleles
95.2% missing data
   1   (1.000) 1.000 1.000 1.000 

Locus 1618 : 
1 alleles
97.6% missing data
   1   (1.000) 1.000 1.000 1.000 

Locus 1619 : 
1 alleles
97.6% missing data
   1   (1.000) 1.000 1.000 1.000 

Locus 1620 : 
1 alleles
95.2% missing data
   1   (1.000) 1.000 1.000 1.000 

Locus 1621 : 
2 alleles
95.2% missing data
   0   (0.337) 0.334 0.334 0.439 
   1   (0.663) 0.666 0.666 0.561 

Locus 1622 : 
1 alleles
95.2% missing data
   1   (1.000) 1.000 1.000 1.000 

Locus 1623 : 
1 alleles
95.2% missing data
   1   (1.000) 1.000 1.000 1.000 

Locus 1624 : 
1 alleles
95.2% missing data
   1   (1.000) 1.000 1.000 1.000 

Locus 1625 : 
1 alleles
95.2% missing data
   1   (1.000) 1.000 1.000 1.000 

Locus 1626 : 
1 alleles
95.2% missing data
   1   (1.000) 1.000 1.000 1.000 

Locus 1627 : 
1 alleles
95.2% missing data
   1   (1.000) 1.000 1.000 1.000 

Locus 1628 : 
2 alleles
97.6% missing data
   0   (0.502) 0.502 0.502 0.500 
   1   (0.498) 0.498 0.498 0.500 

Locus 1629 : 
1 alleles
95.2% missing data
   1   (1.000) 1.000 1.000 1.000 

Locus 1630 : 
1 alleles
95.2% missing data
   1   (1.000) 1.000 1.000 1.000 

Locus 1631 : 
2 alleles
97.6% missing data
   0   (0.502) 0.503 0.502 0.502 
   1   (0.498) 0.497 0.498 0.498 

Locus 1632 : 
2 alleles
97.6% missing data
   0   (0.494) 0.494 0.494 0.490 
   1   (0.506) 0.506 0.506 0.510 

Locus 1633 : 
1 alleles
95.2% missing data
   1   (1.000) 1.000 1.000 1.000 

Locus 1634 : 
1 alleles
95.2% missing data
   1   (1.000) 1.000 1.000 1.000 

Locus 1635 : 
1 alleles
97.6% missing data
   1   (1.000) 1.000 1.000 1.000 

Locus 1636 : 
1 alleles
95.2% missing data
   1   (1.000) 1.000 1.000 1.000 

Locus 1637 : 
1 alleles
95.2% missing data
   1   (1.000) 1.000 1.000 1.000 

Locus 1638 : 
2 alleles
97.6% missing data
   0   (0.500) 0.500 0.500 0.499 
   1   (0.500) 0.500 0.500 0.501 

Locus 1639 : 
2 alleles
97.6% missing data
   0   (0.493) 0.492 0.493 0.491 
   1   (0.507) 0.508 0.507 0.509 

Locus 1640 : 
2 alleles
97.6% missing data
   0   (0.461) 0.462 0.461 0.464 
   1   (0.539) 0.538 0.539 0.536 

Locus 1641 : 
1 alleles
95.2% missing data
   1   (1.000) 1.000 1.000 1.000 

Locus 1642 : 
2 alleles
97.6% missing data
   0   (0.501) 0.501 0.501 0.504 
   1   (0.499) 0.499 0.499 0.496 

Locus 1643 : 
2 alleles
97.6% missing data
   0   (0.478) 0.479 0.478 0.479 
   1   (0.522) 0.521 0.522 0.521 

Locus 1644 : 
1 alleles
97.6% missing data
   1   (1.000) 1.000 1.000 1.000 

Locus 1645 : 
2 alleles
52.4% missing data
   1   (0.613) 0.615 0.612 0.833 
   0   (0.387) 0.385 0.388 0.167 

Locus 1646 : 
1 alleles
38.1% missing data
   1   (1.000) 1.000 1.000 1.000 

Locus 1647 : 
2 alleles
97.6% missing data
   0   (0.483) 0.484 0.483 0.479 
   1   (0.517) 0.516 0.517 0.521 

Locus 1648 : 
2 alleles
97.6% missing data
   0   (0.550) 0.549 0.549 0.552 
   1   (0.450) 0.451 0.451 0.448 

Locus 1649 : 
2 alleles
81.0% missing data
   1   (0.608) 0.612 0.605 0.663 
   0   (0.392) 0.388 0.395 0.337 

Locus 1650 : 
2 alleles
54.8% missing data
   0   (0.447) 0.445 0.447 0.403 
   1   (0.553) 0.555 0.553 0.597 

Locus 1651 : 
1 alleles
11.9% missing data
   1   (1.000) 1.000 1.000 1.000 

Locus 1652 : 
2 alleles
97.6% missing data
   0   (0.499) 0.499 0.499 0.495 
   1   (0.501) 0.501 0.501 0.505 

Locus 1653 : 
2 alleles
95.2% missing data
   1   (0.643) 0.642 0.642 0.884 
   0   (0.357) 0.358 0.358 0.116 

Locus 1654 : 
2 alleles
95.2% missing data
   1   (0.622) 0.620 0.620 0.875 
   0   (0.378) 0.380 0.380 0.125 

Locus 1655 : 
2 alleles
95.2% missing data
   0   (0.492) 0.492 0.492 0.498 
   1   (0.508) 0.508 0.508 0.502 

Locus 1656 : 
2 alleles
95.2% missing data
   1   (0.642) 0.641 0.641 0.880 
   0   (0.358) 0.359 0.359 0.120 

Locus 1657 : 
1 alleles
97.6% missing data
   1   (1.000) 1.000 1.000 1.000 

Locus 1658 : 
1 alleles
97.6% missing data
   1   (1.000) 1.000 1.000 1.000 

Locus 1659 : 
1 alleles
97.6% missing data
   1   (1.000) 1.000 1.000 1.000 

Locus 1660 : 
1 alleles
97.6% missing data
   1   (1.000) 1.000 1.000 1.000 

Locus 1661 : 
1 alleles
97.6% missing data
   1   (1.000) 1.000 1.000 1.000 

Locus 1662 : 
2 alleles
69.0% missing data
   1   (0.692) 0.697 0.688 0.883 
   0   (0.308) 0.303 0.312 0.117 

Locus 1663 : 
2 alleles
95.2% missing data
   1   (0.625) 0.625 0.625 0.873 
   0   (0.375) 0.375 0.375 0.127 

Locus 1664 : 
2 alleles
95.2% missing data
   1   (0.633) 0.632 0.632 0.877 
   0   (0.367) 0.368 0.368 0.123 

Locus 1665 : 
2 alleles
95.2% missing data
   1   (0.640) 0.639 0.638 0.874 
   0   (0.360) 0.361 0.362 0.126 

Locus 1666 : 
2 alleles
97.6% missing data
   0   (0.507) 0.506 0.507 0.509 
   1   (0.493) 0.494 0.493 0.491 

Locus 1667 : 
2 alleles
40.5% missing data
   1   (0.706) 0.695 0.710 0.980 
   0   (0.294) 0.305 0.290 0.020 

Locus 1668 : 
1 alleles
26.2% missing data
   1   (1.000) 1.000 1.000 1.000 

Locus 1669 : 
2 alleles
95.2% missing data
   1   (0.638) 0.637 0.637 0.881 
   0   (0.362) 0.363 0.363 0.119 

Locus 1670 : 
2 alleles
95.2% missing data
   1   (0.615) 0.614 0.614 0.874 
   0   (0.385) 0.386 0.386 0.126 

Locus 1671 : 
1 alleles
97.6% missing data
   1   (1.000) 1.000 1.000 1.000 

Locus 1672 : 
2 alleles
97.6% missing data
   0   (0.520) 0.520 0.520 0.517 
   1   (0.480) 0.480 0.480 0.483 

Locus 1673 : 
2 alleles
95.2% missing data
   1   (0.658) 0.657 0.657 0.880 
   0   (0.342) 0.343 0.343 0.120 

Locus 1674 : 
2 alleles
95.2% missing data
   1   (0.635) 0.633 0.633 0.881 
   0   (0.365) 0.367 0.367 0.119 

Locus 1675 : 
2 alleles
95.2% missing data
   1   (0.618) 0.617 0.618 0.877 
   0   (0.382) 0.383 0.382 0.123 

Locus 1676 : 
2 alleles
85.7% missing data
   0   (0.511) 0.511 0.511 0.511 
   1   (0.489) 0.489 0.489 0.489 

Locus 1677 : 
2 alleles
95.2% missing data
   1   (0.663) 0.666 0.663 0.681 
   0   (0.337) 0.334 0.337 0.319 

Locus 1678 : 
2 alleles
26.2% missing data
   1   (0.794) 0.786 0.800 0.988 
   0   (0.206) 0.214 0.200 0.012 

Locus 1679 : 
2 alleles
42.9% missing data
   1   (0.678) 0.668 0.681 0.977 
   0   (0.322) 0.332 0.319 0.023 

Locus 1680 : 
2 alleles
95.2% missing data
   1   (0.611) 0.610 0.609 0.865 
   0   (0.389) 0.390 0.391 0.135 

Locus 1681 : 
2 alleles
95.2% missing data
   1   (0.604) 0.603 0.602 0.869 
   0   (0.396) 0.397 0.398 0.131 

Locus 1682 : 
2 alleles
95.2% missing data
   1   (0.625) 0.624 0.623 0.876 
   0   (0.375) 0.376 0.377 0.124 

Locus 1683 : 
2 alleles
97.6% missing data
   0   (0.472) 0.471 0.472 0.482 
   1   (0.528) 0.529 0.528 0.518 

Locus 1684 : 
2 alleles
95.2% missing data
   1   (0.606) 0.605 0.605 0.862 
   0   (0.394) 0.395 0.395 0.138 

Locus 1685 : 
2 alleles
97.6% missing data
   0   (0.501) 0.500 0.501 0.502 
   1   (0.499) 0.500 0.499 0.498 

Locus 1686 : 
2 alleles
95.2% missing data
   1   (0.603) 0.601 0.601 0.869 
   0   (0.397) 0.399 0.399 0.131 

Locus 1687 : 
2 alleles
95.2% missing data
   1   (0.652) 0.655 0.652 0.676 
   0   (0.348) 0.345 0.348 0.324 

Locus 1688 : 
2 alleles
97.6% missing data
   0   (0.505) 0.505 0.504 0.508 
   1   (0.495) 0.495 0.496 0.492 

Locus 1689 : 
2 alleles
97.6% missing data
   0   (0.488) 0.488 0.488 0.489 
   1   (0.512) 0.512 0.512 0.511 

Locus 1690 : 
2 alleles
81.0% missing data
   0   (0.400) 0.399 0.399 0.348 
   1   (0.600) 0.601 0.601 0.652 

Locus 1691 : 
2 alleles
95.2% missing data
   1   (0.647) 0.645 0.646 0.882 
   0   (0.353) 0.355 0.354 0.118 

Locus 1692 : 
2 alleles
95.2% missing data
   1   (0.635) 0.634 0.634 0.881 
   0   (0.365) 0.366 0.366 0.119 

Locus 1693 : 
2 alleles
95.2% missing data
   1   (0.588) 0.587 0.587 0.859 
   0   (0.412) 0.413 0.413 0.141 

Locus 1694 : 
2 alleles
97.6% missing data
   0   (0.505) 0.504 0.504 0.507 
   1   (0.495) 0.496 0.496 0.493 

Locus 1695 : 
2 alleles
95.2% missing data
   1   (0.621) 0.619 0.619 0.878 
   0   (0.379) 0.381 0.381 0.122 

Locus 1696 : 
2 alleles
97.6% missing data
   0   (0.470) 0.470 0.470 0.498 
   1   (0.530) 0.530 0.530 0.502 

Locus 1697 : 
2 alleles
90.5% missing data
   0   (0.415) 0.415 0.414 0.380 
   1   (0.585) 0.585 0.586 0.620 

Locus 1698 : 
2 alleles
97.6% missing data
   0   (0.501) 0.501 0.501 0.495 
   1   (0.499) 0.499 0.499 0.505 

Locus 1699 : 
1 alleles
97.6% missing data
   1   (1.000) 1.000 1.000 1.000 

Locus 1700 : 
2 alleles
97.6% missing data
   0   (0.499) 0.499 0.499 0.503 
   1   (0.501) 0.501 0.501 0.497 

Locus 1701 : 
2 alleles
97.6% missing data
   0   (0.511) 0.511 0.512 0.510 
   1   (0.489) 0.489 0.488 0.490 

Locus 1702 : 
2 alleles
97.6% missing data
   0   (0.491) 0.491 0.491 0.492 
   1   (0.509) 0.509 0.509 0.508 

Locus 1703 : 
2 alleles
95.2% missing data
   1   (0.628) 0.627 0.627 0.873 
   0   (0.372) 0.373 0.373 0.127 

Locus 1704 : 
2 alleles
97.6% missing data
   0   (0.496) 0.496 0.496 0.496 
   1   (0.504) 0.504 0.504 0.504 

Locus 1705 : 
2 alleles
71.4% missing data
   1   (0.655) 0.655 0.653 0.897 
   0   (0.345) 0.345 0.347 0.103 

Locus 1706 : 
2 alleles
78.6% missing data
   0   (0.363) 0.364 0.364 0.226 
   1   (0.637) 0.636 0.636 0.774 

Locus 1707 : 
2 alleles
95.2% missing data
   0   (0.498) 0.498 0.499 0.498 
   1   (0.502) 0.502 0.501 0.502 

Locus 1708 : 
2 alleles
95.2% missing data
   1   (0.673) 0.675 0.672 0.693 
   0   (0.327) 0.325 0.328 0.307 

Locus 1709 : 
1 alleles
97.6% missing data
   1   (1.000) 1.000 1.000 1.000 

Locus 1710 : 
1 alleles
97.6% missing data
   1   (1.000) 1.000 1.000 1.000 

Locus 1711 : 
1 alleles
21.4% missing data
   1   (1.000) 1.000 1.000 1.000 

Locus 1712 : 
1 alleles
97.6% missing data
   1   (1.000) 1.000 1.000 1.000 

Locus 1713 : 
2 alleles
97.6% missing data
   0   (0.522) 0.522 0.523 0.527 
   1   (0.478) 0.478 0.477 0.473 

Locus 1714 : 
1 alleles
95.2% missing data
   1   (1.000) 1.000 1.000 1.000 

Locus 1715 : 
1 alleles
97.6% missing data
   1   (1.000) 1.000 1.000 1.000 

Locus 1716 : 
1 alleles
97.6% missing data
   1   (1.000) 1.000 1.000 1.000 

Locus 1717 : 
3 alleles
52.4% missing data
   0   (0.346) 0.352 0.349 0.043 
   1   (0.220) 0.223 0.219 0.026 
   2   (0.434) 0.425 0.432 0.931 

Locus 1718 : 
2 alleles
97.6% missing data
   0   (0.475) 0.475 0.476 0.483 
   1   (0.525) 0.525 0.524 0.517 

Locus 1719 : 
2 alleles
97.6% missing data
   0   (0.511) 0.512 0.511 0.508 
   1   (0.489) 0.488 0.489 0.492 

Locus 1720 : 
2 alleles
59.5% missing data
   1   (0.703) 0.696 0.706 0.960 
   0   (0.297) 0.304 0.294 0.040 

Locus 1721 : 
1 alleles
28.6% missing data
   1   (1.000) 1.000 1.000 1.000 

Locus 1722 : 
1 alleles
28.6% missing data
   1   (1.000) 1.000 1.000 1.000 

Locus 1723 : 
2 alleles
97.6% missing data
   0   (0.498) 0.498 0.499 0.500 
   1   (0.502) 0.502 0.501 0.500 

Locus 1724 : 
2 alleles
97.6% missing data
   0   (0.494) 0.494 0.495 0.494 
   1   (0.506) 0.506 0.505 0.506 

Locus 1725 : 
2 alleles
97.6% missing data
   0   (0.511) 0.511 0.510 0.513 
   1   (0.489) 0.489 0.490 0.487 

Locus 1726 : 
2 alleles
92.9% missing data
   0   (0.517) 0.517 0.516 0.511 
   1   (0.483) 0.483 0.484 0.489 

Locus 1727 : 
2 alleles
88.1% missing data
   1   (0.769) 0.767 0.773 0.951 
   0   (0.231) 0.233 0.227 0.049 

Locus 1728 : 
2 alleles
97.6% missing data
   0   (0.481) 0.481 0.481 0.479 
   1   (0.519) 0.519 0.519 0.521 

Locus 1729 : 
2 alleles
97.6% missing data
   0   (0.534) 0.534 0.534 0.532 
   1   (0.466) 0.466 0.466 0.468 

Locus 1730 : 
2 alleles
97.6% missing data
   0   (0.504) 0.504 0.504 0.504 
   1   (0.496) 0.496 0.496 0.496 

Locus 1731 : 
2 alleles
97.6% missing data
   0   (0.495) 0.495 0.495 0.494 
   1   (0.505) 0.505 0.505 0.506 

Locus 1732 : 
2 alleles
97.6% missing data
   0   (0.476) 0.477 0.476 0.475 
   1   (0.524) 0.523 0.524 0.525 

Locus 1733 : 
2 alleles
97.6% missing data
   0   (0.533) 0.533 0.533 0.528 
   1   (0.467) 0.467 0.467 0.472 

Locus 1734 : 
2 alleles
97.6% missing data
   0   (0.459) 0.459 0.459 0.461 
   1   (0.541) 0.541 0.541 0.539 

Locus 1735 : 
2 alleles
97.6% missing data
   0   (0.487) 0.488 0.487 0.484 
   1   (0.513) 0.512 0.513 0.516 

Locus 1736 : 
2 alleles
97.6% missing data
   0   (0.512) 0.511 0.512 0.514 
   1   (0.488) 0.489 0.488 0.486 

Locus 1737 : 
2 alleles
97.6% missing data
   0   (0.501) 0.501 0.501 0.502 
   1   (0.499) 0.499 0.499 0.498 

Locus 1738 : 
2 alleles
97.6% missing data
   0   (0.488) 0.489 0.488 0.486 
   1   (0.512) 0.511 0.512 0.514 

Locus 1739 : 
1 alleles
90.5% missing data
   1   (1.000) 1.000 1.000 1.000 

Locus 1740 : 
2 alleles
97.6% missing data
   0   (0.494) 0.494 0.494 0.495 
   1   (0.506) 0.506 0.506 0.505 

Locus 1741 : 
1 alleles
97.6% missing data
   1   (1.000) 1.000 1.000 1.000 

Locus 1742 : 
1 alleles
97.6% missing data
   1   (1.000) 1.000 1.000 1.000 

Locus 1743 : 
1 alleles
97.6% missing data
   1   (1.000) 1.000 1.000 1.000 

Locus 1744 : 
1 alleles
97.6% missing data
   1   (1.000) 1.000 1.000 1.000 

Locus 1745 : 
1 alleles
97.6% missing data
   1   (1.000) 1.000 1.000 1.000 

Locus 1746 : 
2 alleles
45.2% missing data
   1   (0.711) 0.706 0.712 0.967 
   0   (0.289) 0.294 0.288 0.033 

Locus 1747 : 
2 alleles
97.6% missing data
   0   (0.490) 0.490 0.490 0.487 
   1   (0.510) 0.510 0.510 0.513 

Locus 1748 : 
2 alleles
95.2% missing data
   1   (0.612) 0.611 0.611 0.867 
   0   (0.388) 0.389 0.389 0.133 

Locus 1749 : 
2 alleles
95.2% missing data
   1   (0.640) 0.639 0.638 0.880 
   0   (0.360) 0.361 0.362 0.120 

Locus 1750 : 
2 alleles
97.6% missing data
   0   (0.518) 0.518 0.518 0.516 
   1   (0.482) 0.482 0.482 0.484 

Locus 1751 : 
2 alleles
97.6% missing data
   0   (0.506) 0.506 0.507 0.504 
   1   (0.494) 0.494 0.493 0.496 

Locus 1752 : 
2 alleles
95.2% missing data
   1   (0.608) 0.607 0.607 0.871 
   0   (0.392) 0.393 0.393 0.129 

Locus 1753 : 
2 alleles
97.6% missing data
   0   (0.464) 0.463 0.464 0.487 
   1   (0.536) 0.537 0.536 0.513 

Locus 1754 : 
2 alleles
95.2% missing data
   1   (0.606) 0.604 0.604 0.864 
   0   (0.394) 0.396 0.396 0.136 

Locus 1755 : 
1 alleles
28.6% missing data
   1   (1.000) 1.000 1.000 1.000 

Locus 1756 : 
2 alleles
95.2% missing data
   1   (0.640) 0.638 0.638 0.878 
   0   (0.360) 0.362 0.362 0.122 

Locus 1757 : 
2 alleles
97.6% missing data
   0   (0.471) 0.471 0.471 0.468 
   1   (0.529) 0.529 0.529 0.532 

Locus 1758 : 
2 alleles
95.2% missing data
   1   (0.619) 0.618 0.617 0.872 
   0   (0.381) 0.382 0.383 0.128 

Locus 1759 : 
1 alleles
97.6% missing data
   1   (1.000) 1.000 1.000 1.000 

Locus 1760 : 
2 alleles
97.6% missing data
   0   (0.486) 0.486 0.486 0.486 
   1   (0.514) 0.514 0.514 0.514 

Locus 1761 : 
2 alleles
97.6% missing data
   0   (0.521) 0.521 0.522 0.522 
   1   (0.479) 0.479 0.478 0.478 

Locus 1762 : 
2 alleles
97.6% missing data
   0   (0.500) 0.501 0.500 0.502 
   1   (0.500) 0.499 0.500 0.498 

Locus 1763 : 
2 alleles
95.2% missing data
   1   (0.603) 0.602 0.601 0.870 
   0   (0.397) 0.398 0.399 0.130 

Locus 1764 : 
1 alleles
97.6% missing data
   1   (1.000) 1.000 1.000 1.000 

Locus 1765 : 
2 alleles
95.2% missing data
   1   (0.603) 0.602 0.602 0.872 
   0   (0.397) 0.398 0.398 0.128 

Locus 1766 : 
2 alleles
97.6% missing data
   0   (0.553) 0.553 0.553 0.554 
   1   (0.447) 0.447 0.447 0.446 

Locus 1767 : 
2 alleles
97.6% missing data
   0   (0.474) 0.474 0.474 0.481 
   1   (0.526) 0.526 0.526 0.519 

Locus 1768 : 
2 alleles
61.9% missing data
   1   (0.565) 0.568 0.558 0.912 
   0   (0.435) 0.432 0.442 0.088 

Locus 1769 : 
2 alleles
97.6% missing data
   0   (0.505) 0.505 0.505 0.505 
   1   (0.495) 0.495 0.495 0.495 

Locus 1770 : 
2 alleles
95.2% missing data
   1   (0.633) 0.631 0.632 0.878 
   0   (0.367) 0.369 0.368 0.122 

Locus 1771 : 
2 alleles
97.6% missing data
   0   (0.524) 0.524 0.525 0.514 
   1   (0.476) 0.476 0.475 0.486 

Locus 1772 : 
2 alleles
95.2% missing data
   1   (0.608) 0.606 0.606 0.870 
   0   (0.392) 0.394 0.394 0.130 

Locus 1773 : 
2 alleles
85.7% missing data
   0   (0.478) 0.479 0.484 0.089 
   1   (0.522) 0.521 0.516 0.911 

Locus 1774 : 
2 alleles
90.5% missing data
   0   (0.434) 0.437 0.436 0.144 
   1   (0.566) 0.563 0.564 0.856 

Locus 1775 : 
2 alleles
95.2% missing data
   1   (0.623) 0.622 0.622 0.874 
   0   (0.377) 0.378 0.378 0.126 

Locus 1776 : 
2 alleles
92.9% missing data
   0   (0.511) 0.511 0.511 0.506 
   1   (0.489) 0.489 0.489 0.494 

Locus 1777 : 
2 alleles
95.2% missing data
   1   (0.635) 0.634 0.634 0.882 
   0   (0.365) 0.366 0.366 0.118 

Locus 1778 : 
2 alleles
95.2% missing data
   0   (0.500) 0.500 0.500 0.497 
   1   (0.500) 0.500 0.500 0.503 

Locus 1779 : 
2 alleles
95.2% missing data
   1   (0.615) 0.614 0.614 0.871 
   0   (0.385) 0.386 0.386 0.129 

Locus 1780 : 
2 alleles
95.2% missing data
   1   (0.632) 0.631 0.630 0.874 
   0   (0.368) 0.369 0.370 0.126 

Locus 1781 : 
2 alleles
95.2% missing data
   1   (0.648) 0.646 0.647 0.880 
   0   (0.352) 0.354 0.353 0.120 

Locus 1782 : 
2 alleles
95.2% missing data
   1   (0.635) 0.634 0.635 0.880 
   0   (0.365) 0.366 0.365 0.120 

Locus 1783 : 
1 alleles
95.2% missing data
   1   (1.000) 1.000 1.000 1.000 

Locus 1784 : 
2 alleles
97.6% missing data
   0   (0.501) 0.501 0.501 0.509 
   1   (0.499) 0.499 0.499 0.491 

Locus 1785 : 
2 alleles
92.9% missing data
   0   (0.263) 0.265 0.261 0.088 
   1   (0.737) 0.735 0.739 0.912 

Locus 1786 : 
2 alleles
97.6% missing data
   0   (0.461) 0.462 0.461 0.464 
   1   (0.539) 0.538 0.539 0.536 

Locus 1787 : 
1 alleles
95.2% missing data
   1   (1.000) 1.000 1.000 1.000 

Locus 1788 : 
1 alleles
95.2% missing data
   1   (1.000) 1.000 1.000 1.000 

Locus 1789 : 
2 alleles
95.2% missing data
   1   (0.625) 0.624 0.624 0.874 
   0   (0.375) 0.376 0.376 0.126 

Locus 1790 : 
2 alleles
95.2% missing data
   1   (0.608) 0.607 0.607 0.870 
   0   (0.392) 0.393 0.393 0.130 

Locus 1791 : 
2 alleles
95.2% missing data
   1   (0.650) 0.649 0.649 0.880 
   0   (0.350) 0.351 0.351 0.120 

Locus 1792 : 
2 alleles
97.6% missing data
   0   (0.475) 0.476 0.475 0.473 
   1   (0.525) 0.524 0.525 0.527 

Locus 1793 : 
2 alleles
95.2% missing data
   1   (0.626) 0.624 0.624 0.878 
   0   (0.374) 0.376 0.376 0.122 

Locus 1794 : 
2 alleles
95.2% missing data
   1   (0.616) 0.614 0.616 0.873 
   0   (0.384) 0.386 0.384 0.127 

Locus 1795 : 
2 alleles
90.5% missing data
   0   (0.427) 0.431 0.429 0.145 
   1   (0.573) 0.569 0.571 0.855 

Locus 1796 : 
2 alleles
95.2% missing data
   1   (0.623) 0.622 0.622 0.873 
   0   (0.377) 0.378 0.378 0.127 

Locus 1797 : 
2 alleles
97.6% missing data
   0   (0.512) 0.512 0.511 0.506 
   1   (0.488) 0.488 0.489 0.494 

Locus 1798 : 
1 alleles
97.6% missing data
   1   (1.000) 1.000 1.000 1.000 

Locus 1799 : 
2 alleles
97.6% missing data
   0   (0.512) 0.512 0.513 0.506 
   1   (0.488) 0.488 0.487 0.494 

Locus 1800 : 
2 alleles
97.6% missing data
   0   (0.512) 0.512 0.512 0.503 
   1   (0.488) 0.488 0.488 0.497 

Locus 1801 : 
2 alleles
97.6% missing data
   0   (0.537) 0.537 0.537 0.507 
   1   (0.463) 0.463 0.463 0.493 

Locus 1802 : 
1 alleles
97.6% missing data
   1   (1.000) 1.000 1.000 1.000 

Locus 1803 : 
1 alleles
97.6% missing data
   1   (1.000) 1.000 1.000 1.000 

Locus 1804 : 
1 alleles
97.6% missing data
   1   (1.000) 1.000 1.000 1.000 

Locus 1805 : 
2 alleles
92.9% missing data
   0   (0.409) 0.412 0.410 0.138 
   1   (0.591) 0.588 0.590 0.862 

Locus 1806 : 
2 alleles
97.6% missing data
   0   (0.482) 0.482 0.482 0.497 
   1   (0.518) 0.518 0.518 0.503 

Locus 1807 : 
2 alleles
95.2% missing data
   1   (0.606) 0.605 0.605 0.861 
   0   (0.394) 0.395 0.395 0.139 

Locus 1808 : 
2 alleles
95.2% missing data
   1   (0.618) 0.616 0.617 0.865 
   0   (0.382) 0.384 0.383 0.135 

Locus 1809 : 
2 alleles
95.2% missing data
   1   (0.619) 0.618 0.618 0.870 
   0   (0.381) 0.382 0.382 0.130 

Locus 1810 : 
2 alleles
97.6% missing data
   0   (0.462) 0.461 0.462 0.463 
   1   (0.538) 0.539 0.538 0.537 

Locus 1811 : 
2 alleles
95.2% missing data
   1   (0.625) 0.624 0.623 0.872 
   0   (0.375) 0.376 0.377 0.128 

Locus 1812 : 
2 alleles
97.6% missing data
   0   (0.495) 0.495 0.495 0.496 
   1   (0.505) 0.505 0.505 0.504 

Locus 1813 : 
2 alleles
97.6% missing data
   0   (0.501) 0.501 0.501 0.500 
   1   (0.499) 0.499 0.499 0.500 

Locus 1814 : 
2 alleles
97.6% missing data
   0   (0.519) 0.518 0.519 0.519 
   1   (0.481) 0.482 0.481 0.481 

Locus 1815 : 
2 alleles
92.9% missing data
   0   (0.501) 0.501 0.501 0.507 
   1   (0.499) 0.499 0.499 0.493 

Locus 1816 : 
2 alleles
97.6% missing data
   0   (0.518) 0.518 0.518 0.515 
   1   (0.482) 0.482 0.482 0.485 

Locus 1817 : 
2 alleles
97.6% missing data
   0   (0.493) 0.493 0.494 0.494 
   1   (0.507) 0.507 0.506 0.506 

Locus 1818 : 
2 alleles
97.6% missing data
   0   (0.473) 0.473 0.473 0.479 
   1   (0.527) 0.527 0.527 0.521 

Locus 1819 : 
2 alleles
95.2% missing data
   1   (0.639) 0.638 0.638 0.881 
   0   (0.361) 0.362 0.362 0.119 

Locus 1820 : 
2 alleles
97.6% missing data
   0   (0.457) 0.457 0.458 0.459 
   1   (0.543) 0.543 0.542 0.541 

Locus 1821 : 
2 alleles
95.2% missing data
   0   (0.515) 0.515 0.515 0.511 
   1   (0.485) 0.485 0.485 0.489 

Locus 1822 : 
2 alleles
97.6% missing data
   0   (0.502) 0.502 0.501 0.504 
   1   (0.498) 0.498 0.499 0.496 

Locus 1823 : 
2 alleles
95.2% missing data
   1   (0.622) 0.620 0.620 0.876 
   0   (0.378) 0.380 0.380 0.124 

Locus 1824 : 
2 alleles
97.6% missing data
   0   (0.525) 0.525 0.525 0.523 
   1   (0.475) 0.475 0.475 0.477 

Locus 1825 : 
2 alleles
97.6% missing data
   0   (0.521) 0.521 0.522 0.521 
   1   (0.479) 0.479 0.478 0.479 

Locus 1826 : 
2 alleles
97.6% missing data
   0   (0.495) 0.495 0.495 0.494 
   1   (0.505) 0.505 0.505 0.506 

Locus 1827 : 
1 alleles
97.6% missing data
   1   (1.000) 1.000 1.000 1.000 

Locus 1828 : 
1 alleles
97.6% missing data
   1   (1.000) 1.000 1.000 1.000 

Locus 1829 : 
1 alleles
97.6% missing data
   1   (1.000) 1.000 1.000 1.000 

Locus 1830 : 
2 alleles
95.2% missing data
   1   (0.622) 0.620 0.620 0.872 
   0   (0.378) 0.380 0.380 0.128 

Locus 1831 : 
2 alleles
97.6% missing data
   0   (0.517) 0.517 0.517 0.508 
   1   (0.483) 0.483 0.483 0.492 

Locus 1832 : 
2 alleles
83.3% missing data
   1   (0.727) 0.727 0.727 0.930 
   0   (0.273) 0.273 0.273 0.070 

Locus 1833 : 
2 alleles
85.7% missing data
   1   (0.771) 0.771 0.773 0.912 
   0   (0.229) 0.229 0.227 0.088 

Locus 1834 : 
2 alleles
95.2% missing data
   1   (0.607) 0.606 0.606 0.871 
   0   (0.393) 0.394 0.394 0.129 

Locus 1835 : 
1 alleles
97.6% missing data
   1   (1.000) 1.000 1.000 1.000 

Locus 1836 : 
1 alleles
97.6% missing data
   1   (1.000) 1.000 1.000 1.000 

Locus 1837 : 
1 alleles
83.3% missing data
   1   (1.000) 1.000 1.000 1.000 

Locus 1838 : 
2 alleles
90.5% missing data
   0   (0.495) 0.495 0.495 0.491 
   1   (0.505) 0.505 0.505 0.509 

Locus 1839 : 
2 alleles
73.8% missing data
   1   (0.586) 0.582 0.584 0.927 
   0   (0.414) 0.418 0.416 0.073 

Locus 1840 : 
1 alleles
31.0% missing data
   1   (1.000) 1.000 1.000 1.000 

Locus 1841 : 
2 alleles
95.2% missing data
   1   (0.625) 0.624 0.623 0.877 
   0   (0.375) 0.376 0.377 0.123 

Locus 1842 : 
2 alleles
97.6% missing data
   0   (0.475) 0.475 0.475 0.477 
   1   (0.525) 0.525 0.525 0.523 

Locus 1843 : 
1 alleles
97.6% missing data
   1   (1.000) 1.000 1.000 1.000 

Locus 1844 : 
2 alleles
92.9% missing data
   0   (0.295) 0.298 0.293 0.088 
   1   (0.705) 0.702 0.707 0.912 

Locus 1845 : 
1 alleles
97.6% missing data
   1   (1.000) 1.000 1.000 1.000 

Locus 1846 : 
1 alleles
97.6% missing data
   1   (1.000) 1.000 1.000 1.000 

Locus 1847 : 
1 alleles
97.6% missing data
   1   (1.000) 1.000 1.000 1.000 

Locus 1848 : 
1 alleles
97.6% missing data
   1   (1.000) 1.000 1.000 1.000 

Locus 1849 : 
1 alleles
97.6% missing data
   1   (1.000) 1.000 1.000 1.000 

Locus 1850 : 
1 alleles
97.6% missing data
   1   (1.000) 1.000 1.000 1.000 

Locus 1851 : 
1 alleles
97.6% missing data
   1   (1.000) 1.000 1.000 1.000 

Locus 1852 : 
1 alleles
97.6% missing data
   1   (1.000) 1.000 1.000 1.000 

Locus 1853 : 
1 alleles
97.6% missing data
   1   (1.000) 1.000 1.000 1.000 

Locus 1854 : 
1 alleles
97.6% missing data
   1   (1.000) 1.000 1.000 1.000 

Locus 1855 : 
2 alleles
97.6% missing data
   0   (0.531) 0.531 0.530 0.528 
   1   (0.469) 0.469 0.470 0.472 

Locus 1856 : 
2 alleles
97.6% missing data
   0   (0.479) 0.479 0.479 0.483 
   1   (0.521) 0.521 0.521 0.517 

Locus 1857 : 
1 alleles
92.9% missing data
   1   (1.000) 1.000 1.000 1.000 

Locus 1858 : 
1 alleles
97.6% missing data
   1   (1.000) 1.000 1.000 1.000 

Locus 1859 : 
1 alleles
95.2% missing data
   1   (1.000) 1.000 1.000 1.000 

Locus 1860 : 
1 alleles
92.9% missing data
   1   (1.000) 1.000 1.000 1.000 

Locus 1861 : 
1 alleles
95.2% missing data
   1   (1.000) 1.000 1.000 1.000 

Locus 1862 : 
1 alleles
97.6% missing data
   1   (1.000) 1.000 1.000 1.000 

Locus 1863 : 
1 alleles
92.9% missing data
   1   (1.000) 1.000 1.000 1.000 

Locus 1864 : 
1 alleles
92.9% missing data
   1   (1.000) 1.000 1.000 1.000 

Locus 1865 : 
1 alleles
92.9% missing data
   1   (1.000) 1.000 1.000 1.000 

Locus 1866 : 
1 alleles
97.6% missing data
   1   (1.000) 1.000 1.000 1.000 

Locus 1867 : 
1 alleles
97.6% missing data
   1   (1.000) 1.000 1.000 1.000 

Locus 1868 : 
1 alleles
97.6% missing data
   1   (1.000) 1.000 1.000 1.000 

Locus 1869 : 
1 alleles
97.6% missing data
   1   (1.000) 1.000 1.000 1.000 

Locus 1870 : 
1 alleles
97.6% missing data
   1   (1.000) 1.000 1.000 1.000 

Locus 1871 : 
2 alleles
95.2% missing data
   1   (0.603) 0.602 0.602 0.861 
   0   (0.397) 0.398 0.398 0.139 

Locus 1872 : 
2 alleles
92.9% missing data
   0   (0.275) 0.277 0.273 0.101 
   1   (0.725) 0.723 0.727 0.899 

Locus 1873 : 
2 alleles
90.5% missing data
   0   (0.523) 0.522 0.523 0.517 
   1   (0.477) 0.478 0.477 0.483 

Locus 1874 : 
2 alleles
97.6% missing data
   0   (0.490) 0.490 0.489 0.496 
   1   (0.510) 0.510 0.511 0.504 

Locus 1875 : 
2 alleles
97.6% missing data
   0   (0.513) 0.513 0.513 0.515 
   1   (0.487) 0.487 0.487 0.485 

Locus 1876 : 
2 alleles
95.2% missing data
   1   (0.651) 0.649 0.649 0.881 
   0   (0.349) 0.351 0.351 0.119 

Locus 1877 : 
2 alleles
97.6% missing data
   0   (0.467) 0.468 0.467 0.473 
   1   (0.533) 0.532 0.533 0.527 

Locus 1878 : 
2 alleles
81.0% missing data
   0   (0.421) 0.425 0.425 0.059 
   1   (0.579) 0.575 0.575 0.941 

Locus 1879 : 
2 alleles
97.6% missing data
   0   (0.522) 0.522 0.523 0.519 
   1   (0.478) 0.478 0.477 0.481 

Locus 1880 : 
2 alleles
95.2% missing data
   1   (0.615) 0.614 0.614 0.873 
   0   (0.385) 0.386 0.386 0.127 

Locus 1881 : 
2 alleles
95.2% missing data
   1   (0.646) 0.645 0.645 0.885 
   0   (0.354) 0.355 0.355 0.115 

Locus 1882 : 
2 alleles
95.2% missing data
   1   (0.626) 0.625 0.625 0.884 
   0   (0.374) 0.375 0.375 0.116 

Locus 1883 : 
1 alleles
81.0% missing data
   1   (1.000) 1.000 1.000 1.000 

Locus 1884 : 
2 alleles
88.1% missing data
   0   (0.430) 0.429 0.430 0.420 
   1   (0.570) 0.571 0.570 0.580 

Locus 1885 : 
2 alleles
97.6% missing data
   0   (0.488) 0.487 0.488 0.489 
   1   (0.512) 0.513 0.512 0.511 

Locus 1886 : 
1 alleles
16.7% missing data
   1   (1.000) 1.000 1.000 1.000 

Locus 1887 : 
2 alleles
88.1% missing data
   0   (0.409) 0.408 0.409 0.419 
   1   (0.591) 0.592 0.591 0.581 

Locus 1888 : 
2 alleles
85.7% missing data
   0   (0.506) 0.505 0.506 0.500 
   1   (0.494) 0.495 0.494 0.500 

Locus 1889 : 
2 alleles
90.5% missing data
   0   (0.444) 0.444 0.443 0.380 
   1   (0.556) 0.556 0.557 0.620 

Locus 1890 : 
2 alleles
97.6% missing data
   0   (0.513) 0.513 0.512 0.507 
   1   (0.487) 0.487 0.488 0.493 

Locus 1891 : 
2 alleles
97.6% missing data
   0   (0.508) 0.508 0.508 0.512 
   1   (0.492) 0.492 0.492 0.488 

Locus 1892 : 
1 alleles
42.9% missing data
   1   (1.000) 1.000 1.000 1.000 

Locus 1893 : 
1 alleles
33.3% missing data
   1   (1.000) 1.000 1.000 1.000 

Locus 1894 : 
2 alleles
90.5% missing data
   0   (0.501) 0.501 0.501 0.495 
   1   (0.499) 0.499 0.499 0.505 

Locus 1895 : 
1 alleles
97.6% missing data
   1   (1.000) 1.000 1.000 1.000 

Locus 1896 : 
1 alleles
97.6% missing data
   1   (1.000) 1.000 1.000 1.000 

Locus 1897 : 
1 alleles
97.6% missing data
   1   (1.000) 1.000 1.000 1.000 

Locus 1898 : 
1 alleles
97.6% missing data
   1   (1.000) 1.000 1.000 1.000 

Locus 1899 : 
1 alleles
97.6% missing data
   1   (1.000) 1.000 1.000 1.000 

Locus 1900 : 
1 alleles
97.6% missing data
   1   (1.000) 1.000 1.000 1.000 

Locus 1901 : 
1 alleles
97.6% missing data
   1   (1.000) 1.000 1.000 1.000 

Locus 1902 : 
1 alleles
97.6% missing data
   1   (1.000) 1.000 1.000 1.000 

Locus 1903 : 
2 alleles
97.6% missing data
   0   (0.487) 0.487 0.487 0.484 
   1   (0.513) 0.513 0.513 0.516 

Locus 1904 : 
1 alleles
81.0% missing data
   1   (1.000) 1.000 1.000 1.000 

Locus 1905 : 
1 alleles
81.0% missing data
   1   (1.000) 1.000 1.000 1.000 

Locus 1906 : 
2 alleles
97.6% missing data
   0   (0.500) 0.500 0.500 0.499 
   1   (0.500) 0.500 0.500 0.501 

Locus 1907 : 
1 alleles
97.6% missing data
   1   (1.000) 1.000 1.000 1.000 

Locus 1908 : 
2 alleles
97.6% missing data
   0   (0.495) 0.495 0.494 0.491 
   1   (0.505) 0.505 0.506 0.509 

Locus 1909 : 
1 alleles
97.6% missing data
   1   (1.000) 1.000 1.000 1.000 

Locus 1910 : 
2 alleles
78.6% missing data
   1   (0.800) 0.797 0.804 0.981 
   0   (0.200) 0.203 0.196 0.019 

Locus 1911 : 
2 alleles
97.6% missing data
   0   (0.520) 0.520 0.520 0.522 
   1   (0.480) 0.480 0.480 0.478 

Locus 1912 : 
2 alleles
97.6% missing data
   0   (0.498) 0.499 0.498 0.496 
   1   (0.502) 0.501 0.502 0.504 

Locus 1913 : 
2 alleles
97.6% missing data
   0   (0.485) 0.485 0.486 0.495 
   1   (0.515) 0.515 0.514 0.505 

Locus 1914 : 
2 alleles
95.2% missing data
   1   (0.631) 0.630 0.630 0.879 
   0   (0.369) 0.370 0.370 0.121 

Locus 1915 : 
2 alleles
95.2% missing data
   1   (0.625) 0.623 0.623 0.875 
   0   (0.375) 0.377 0.377 0.125 

Locus 1916 : 
2 alleles
95.2% missing data
   1   (0.623) 0.622 0.622 0.875 
   0   (0.377) 0.378 0.378 0.125 

Locus 1917 : 
2 alleles
95.2% missing data
   1   (0.617) 0.616 0.616 0.875 
   0   (0.383) 0.384 0.384 0.125 

Locus 1918 : 
2 alleles
95.2% missing data
   1   (0.649) 0.650 0.651 0.719 
   0   (0.351) 0.350 0.349 0.281 

Locus 1919 : 
2 alleles
97.6% missing data
   0   (0.538) 0.538 0.539 0.519 
   1   (0.462) 0.462 0.461 0.481 

Locus 1920 : 
1 alleles
97.6% missing data
   1   (1.000) 1.000 1.000 1.000 

Locus 1921 : 
2 alleles
92.9% missing data
   0   (0.486) 0.487 0.486 0.490 
   1   (0.514) 0.513 0.514 0.510 

Locus 1922 : 
2 alleles
92.9% missing data
   0   (0.490) 0.491 0.490 0.491 
   1   (0.510) 0.509 0.510 0.509 

Locus 1923 : 
2 alleles
95.2% missing data
   1   (0.609) 0.608 0.608 0.870 
   0   (0.391) 0.392 0.392 0.130 

Locus 1924 : 
2 alleles
95.2% missing data
   1   (0.620) 0.619 0.619 0.871 
   0   (0.380) 0.381 0.381 0.129 

Locus 1925 : 
2 alleles
95.2% missing data
   1   (0.604) 0.603 0.602 0.865 
   0   (0.396) 0.397 0.398 0.135 

Locus 1926 : 
2 alleles
97.6% missing data
   0   (0.508) 0.509 0.508 0.493 
   1   (0.492) 0.491 0.492 0.507 

Locus 1927 : 
1 alleles
85.7% missing data
   1   (1.000) 1.000 1.000 1.000 

Locus 1928 : 
1 alleles
97.6% missing data
   1   (1.000) 1.000 1.000 1.000 

Locus 1929 : 
1 alleles
97.6% missing data
   1   (1.000) 1.000 1.000 1.000 

Locus 1930 : 
1 alleles
97.6% missing data
   1   (1.000) 1.000 1.000 1.000 

Locus 1931 : 
1 alleles
97.6% missing data
   1   (1.000) 1.000 1.000 1.000 

Locus 1932 : 
1 alleles
97.6% missing data
   1   (1.000) 1.000 1.000 1.000 

Locus 1933 : 
1 alleles
97.6% missing data
   1   (1.000) 1.000 1.000 1.000 

Locus 1934 : 
1 alleles
97.6% missing data
   1   (1.000) 1.000 1.000 1.000 

Locus 1935 : 
1 alleles
97.6% missing data
   1   (1.000) 1.000 1.000 1.000 

Locus 1936 : 
1 alleles
97.6% missing data
   1   (1.000) 1.000 1.000 1.000 

Locus 1937 : 
1 alleles
97.6% missing data
   1   (1.000) 1.000 1.000 1.000 

Locus 1938 : 
1 alleles
97.6% missing data
   1   (1.000) 1.000 1.000 1.000 

Locus 1939 : 
1 alleles
97.6% missing data
   1   (1.000) 1.000 1.000 1.000 

Locus 1940 : 
1 alleles
97.6% missing data
   1   (1.000) 1.000 1.000 1.000 

Locus 1941 : 
1 alleles
97.6% missing data
   1   (1.000) 1.000 1.000 1.000 

Locus 1942 : 
2 alleles
97.6% missing data
   0   (0.540) 0.539 0.540 0.538 
   1   (0.460) 0.461 0.460 0.462 

Locus 1943 : 
1 alleles
97.6% missing data
   1   (1.000) 1.000 1.000 1.000 

Locus 1944 : 
1 alleles
97.6% missing data
   1   (1.000) 1.000 1.000 1.000 

Locus 1945 : 
1 alleles
97.6% missing data
   1   (1.000) 1.000 1.000 1.000 

Locus 1946 : 
1 alleles
97.6% missing data
   1   (1.000) 1.000 1.000 1.000 

Locus 1947 : 
1 alleles
97.6% missing data
   1   (1.000) 1.000 1.000 1.000 

Locus 1948 : 
1 alleles
97.6% missing data
   1   (1.000) 1.000 1.000 1.000 

Locus 1949 : 
1 alleles
97.6% missing data
   1   (1.000) 1.000 1.000 1.000 

Locus 1950 : 
1 alleles
97.6% missing data
   1   (1.000) 1.000 1.000 1.000 

Locus 1951 : 
1 alleles
97.6% missing data
   1   (1.000) 1.000 1.000 1.000 

Locus 1952 : 
1 alleles
97.6% missing data
   1   (1.000) 1.000 1.000 1.000 

Locus 1953 : 
2 alleles
97.6% missing data
   0   (0.493) 0.493 0.493 0.499 
   1   (0.507) 0.507 0.507 0.501 

Locus 1954 : 
2 alleles
85.7% missing data
   0   (0.438) 0.437 0.438 0.425 
   1   (0.562) 0.563 0.562 0.575 

Locus 1955 : 
1 alleles
16.7% missing data
   1   (1.000) 1.000 1.000 1.000 

Locus 1956 : 
1 alleles
97.6% missing data
   1   (1.000) 1.000 1.000 1.000 

Locus 1957 : 
2 alleles
97.6% missing data
   0   (0.508) 0.508 0.508 0.512 
   1   (0.492) 0.492 0.492 0.488 

Locus 1958 : 
1 alleles
97.6% missing data
   1   (1.000) 1.000 1.000 1.000 

Locus 1959 : 
1 alleles
97.6% missing data
   1   (1.000) 1.000 1.000 1.000 

Locus 1960 : 
1 alleles
95.2% missing data
   1   (1.000) 1.000 1.000 1.000 

Locus 1961 : 
1 alleles
97.6% missing data
   1   (1.000) 1.000 1.000 1.000 

Locus 1962 : 
1 alleles
97.6% missing data
   1   (1.000) 1.000 1.000 1.000 

Locus 1963 : 
1 alleles
97.6% missing data
   1   (1.000) 1.000 1.000 1.000 

Locus 1964 : 
1 alleles
97.6% missing data
   1   (1.000) 1.000 1.000 1.000 

Locus 1965 : 
1 alleles
97.6% missing data
   1   (1.000) 1.000 1.000 1.000 

Locus 1966 : 
2 alleles
28.6% missing data
   1   (0.757) 0.752 0.759 0.982 
   0   (0.243) 0.248 0.241 0.018 

Locus 1967 : 
2 alleles
95.2% missing data
   1   (0.625) 0.624 0.624 0.875 
   0   (0.375) 0.376 0.376 0.125 

Locus 1968 : 
2 alleles
95.2% missing data
   1   (0.622) 0.621 0.620 0.869 
   0   (0.378) 0.379 0.380 0.131 

Locus 1969 : 
2 alleles
95.2% missing data
   1   (0.605) 0.603 0.603 0.869 
   0   (0.395) 0.397 0.397 0.131 

Locus 1970 : 
2 alleles
35.7% missing data
   1   (0.630) 0.618 0.633 0.974 
   0   (0.370) 0.382 0.367 0.026 

Locus 1971 : 
2 alleles
95.2% missing data
   1   (0.617) 0.616 0.616 0.872 
   0   (0.383) 0.384 0.384 0.128 

Locus 1972 : 
2 alleles
95.2% missing data
   1   (0.642) 0.641 0.640 0.878 
   0   (0.358) 0.359 0.360 0.122 

Locus 1973 : 
2 alleles
97.6% missing data
   0   (0.512) 0.513 0.512 0.513 
   1   (0.488) 0.487 0.488 0.487 

Locus 1974 : 
2 alleles
95.2% missing data
   1   (0.608) 0.607 0.606 0.869 
   0   (0.392) 0.393 0.394 0.131 

Locus 1975 : 
2 alleles
97.6% missing data
   0   (0.499) 0.499 0.499 0.501 
   1   (0.501) 0.501 0.501 0.499 

Locus 1976 : 
2 alleles
95.2% missing data
   1   (0.626) 0.625 0.625 0.880 
   0   (0.374) 0.375 0.375 0.120 

Locus 1977 : 
2 alleles
95.2% missing data
   1   (0.661) 0.660 0.659 0.886 
   0   (0.339) 0.340 0.341 0.114 

Locus 1978 : 
2 alleles
95.2% missing data
   1   (0.623) 0.622 0.621 0.872 
   0   (0.377) 0.378 0.379 0.128 

Locus 1979 : 
2 alleles
95.2% missing data
   1   (0.631) 0.629 0.630 0.870 
   0   (0.369) 0.371 0.370 0.130 

Locus 1980 : 
1 alleles
97.6% missing data
   1   (1.000) 1.000 1.000 1.000 

Locus 1981 : 
1 alleles
88.1% missing data
   1   (1.000) 1.000 1.000 1.000 

Locus 1982 : 
1 alleles
97.6% missing data
   1   (1.000) 1.000 1.000 1.000 

Locus 1983 : 
2 alleles
97.6% missing data
   0   (0.511) 0.511 0.512 0.508 
   1   (0.489) 0.489 0.488 0.492 

Locus 1984 : 
1 alleles
97.6% missing data
   1   (1.000) 1.000 1.000 1.000 

Locus 1985 : 
2 alleles
97.6% missing data
   0   (0.493) 0.493 0.493 0.499 
   1   (0.507) 0.507 0.507 0.501 

Locus 1986 : 
2 alleles
97.6% missing data
   0   (0.467) 0.467 0.467 0.482 
   1   (0.533) 0.533 0.533 0.518 

Locus 1987 : 
2 alleles
97.6% missing data
   0   (0.517) 0.517 0.517 0.509 
   1   (0.483) 0.483 0.483 0.491 

Locus 1988 : 
2 alleles
97.6% missing data
   0   (0.495) 0.494 0.495 0.497 
   1   (0.505) 0.506 0.505 0.503 

Locus 1989 : 
2 alleles
97.6% missing data
   0   (0.474) 0.474 0.474 0.483 
   1   (0.526) 0.526 0.526 0.517 

Locus 1990 : 
2 alleles
95.2% missing data
   1   (0.614) 0.613 0.613 0.873 
   0   (0.386) 0.387 0.387 0.127 

Locus 1991 : 
2 alleles
97.6% missing data
   0   (0.511) 0.511 0.510 0.507 
   1   (0.489) 0.489 0.490 0.493 

Locus 1992 : 
2 alleles
95.2% missing data
   1   (0.617) 0.616 0.616 0.873 
   0   (0.383) 0.384 0.384 0.127 

Locus 1993 : 
2 alleles
95.2% missing data
   1   (0.640) 0.639 0.639 0.881 
   0   (0.360) 0.361 0.361 0.119 

Locus 1994 : 
2 alleles
95.2% missing data
   1   (0.619) 0.618 0.618 0.867 
   0   (0.381) 0.382 0.382 0.133 

Locus 1995 : 
3 alleles
95.2% missing data
   1   (0.382) 0.379 0.379 0.796 
   0   (0.311) 0.313 0.313 0.102 
   2   (0.306) 0.308 0.308 0.102 

Locus 1996 : 
2 alleles
97.6% missing data
   0   (0.492) 0.492 0.492 0.491 
   1   (0.508) 0.508 0.508 0.509 

Locus 1997 : 
2 alleles
97.6% missing data
   0   (0.476) 0.476 0.476 0.478 
   1   (0.524) 0.524 0.524 0.522 

Locus 1998 : 
2 alleles
95.2% missing data
   1   (0.623) 0.621 0.621 0.881 
   0   (0.377) 0.379 0.379 0.119 

Locus 1999 : 
2 alleles
95.2% missing data
   1   (0.629) 0.628 0.628 0.880 
   0   (0.371) 0.372 0.372 0.120 

Locus 2000 : 
1 alleles
97.6% missing data
   1   (1.000) 1.000 1.000 1.000 

Locus 2001 : 
2 alleles
95.2% missing data
   1   (0.626) 0.626 0.624 0.876 
   0   (0.374) 0.374 0.376 0.124 

Locus 2002 : 
2 alleles
95.2% missing data
   1   (0.640) 0.638 0.639 0.881 
   0   (0.360) 0.362 0.361 0.119 

Locus 2003 : 
2 alleles
97.6% missing data
   0   (0.518) 0.518 0.519 0.495 
   1   (0.482) 0.482 0.481 0.505 

Locus 2004 : 
2 alleles
95.2% missing data
   1   (0.621) 0.620 0.619 0.878 
   0   (0.379) 0.380 0.381 0.122 

Locus 2005 : 
2 alleles
95.2% missing data
   1   (0.615) 0.613 0.614 0.868 
   0   (0.385) 0.387 0.386 0.132 

Locus 2006 : 
2 alleles
97.6% missing data
   0   (0.507) 0.507 0.508 0.506 
   1   (0.493) 0.493 0.492 0.494 

Locus 2007 : 
2 alleles
95.2% missing data
   0   (0.490) 0.491 0.490 0.498 
   1   (0.510) 0.509 0.510 0.502 

Locus 2008 : 
2 alleles
97.6% missing data
   0   (0.513) 0.513 0.514 0.510 
   1   (0.487) 0.487 0.486 0.490 

Locus 2009 : 
2 alleles
97.6% missing data
   0   (0.478) 0.479 0.478 0.492 
   1   (0.522) 0.521 0.522 0.508 

Locus 2010 : 
2 alleles
97.6% missing data
   0   (0.465) 0.465 0.465 0.472 
   1   (0.535) 0.535 0.535 0.528 

Locus 2011 : 
2 alleles
97.6% missing data
   0   (0.477) 0.477 0.477 0.478 
   1   (0.523) 0.523 0.523 0.522 

Locus 2012 : 
2 alleles
97.6% missing data
   0   (0.480) 0.479 0.480 0.482 
   1   (0.520) 0.521 0.520 0.518 

Locus 2013 : 
1 alleles
97.6% missing data
   1   (1.000) 1.000 1.000 1.000 

Locus 2014 : 
1 alleles
95.2% missing data
   1   (1.000) 1.000 1.000 1.000 

Locus 2015 : 
1 alleles
97.6% missing data
   1   (1.000) 1.000 1.000 1.000 

Locus 2016 : 
1 alleles
97.6% missing data
   1   (1.000) 1.000 1.000 1.000 

Locus 2017 : 
2 alleles
97.6% missing data
   0   (0.510) 0.511 0.510 0.510 
   1   (0.490) 0.489 0.490 0.490 

Locus 2018 : 
1 alleles
95.2% missing data
   1   (1.000) 1.000 1.000 1.000 

Locus 2019 : 
1 alleles
95.2% missing data
   1   (1.000) 1.000 1.000 1.000 

Locus 2020 : 
2 alleles
95.2% missing data
   1   (0.637) 0.636 0.636 0.878 
   0   (0.363) 0.364 0.364 0.122 

Locus 2021 : 
2 alleles
97.6% missing data
   0   (0.499) 0.499 0.499 0.501 
   1   (0.501) 0.501 0.501 0.499 

Locus 2022 : 
2 alleles
95.2% missing data
   1   (0.644) 0.643 0.643 0.884 
   0   (0.356) 0.357 0.357 0.116 

Locus 2023 : 
2 alleles
76.2% missing data
   0   (0.383) 0.382 0.385 0.241 
   1   (0.617) 0.618 0.615 0.759 

Locus 2024 : 
2 alleles
95.2% missing data
   1   (0.632) 0.632 0.631 0.877 
   0   (0.368) 0.368 0.369 0.123 

Locus 2025 : 
1 alleles
97.6% missing data
   1   (1.000) 1.000 1.000 1.000 

Locus 2026 : 
2 alleles
78.6% missing data
   0   (0.489) 0.490 0.489 0.513 
   1   (0.511) 0.510 0.511 0.487 

Locus 2027 : 
2 alleles
78.6% missing data
   0   (0.509) 0.508 0.509 0.487 
   1   (0.491) 0.492 0.491 0.513 

Locus 2028 : 
2 alleles
95.2% missing data
   1   (0.610) 0.609 0.609 0.868 
   0   (0.390) 0.391 0.391 0.132 

Locus 2029 : 
2 alleles
95.2% missing data
   1   (0.639) 0.637 0.638 0.880 
   0   (0.361) 0.363 0.362 0.120 

Locus 2030 : 
2 alleles
83.3% missing data
   0   (0.391) 0.395 0.393 0.056 
   1   (0.609) 0.605 0.607 0.944 

Locus 2031 : 
2 alleles
97.6% missing data
   0   (0.492) 0.492 0.492 0.489 
   1   (0.508) 0.508 0.508 0.511 

Locus 2032 : 
2 alleles
97.6% missing data
   0   (0.514) 0.514 0.515 0.516 
   1   (0.486) 0.486 0.485 0.484 

Locus 2033 : 
2 alleles
64.3% missing data
   1   (0.606) 0.604 0.601 0.956 
   0   (0.394) 0.396 0.399 0.044 

Locus 2034 : 
2 alleles
97.6% missing data
   0   (0.524) 0.524 0.524 0.519 
   1   (0.476) 0.476 0.476 0.481 

Locus 2035 : 
2 alleles
97.6% missing data
   0   (0.498) 0.498 0.498 0.497 
   1   (0.502) 0.502 0.502 0.503 

Locus 2036 : 
2 alleles
95.2% missing data
   0   (0.467) 0.467 0.467 0.486 
   1   (0.533) 0.533 0.533 0.514 

Locus 2037 : 
2 alleles
97.6% missing data
   0   (0.473) 0.474 0.473 0.474 
   1   (0.527) 0.526 0.527 0.526 

Locus 2038 : 
2 alleles
97.6% missing data
   0   (0.499) 0.499 0.499 0.501 
   1   (0.501) 0.501 0.501 0.499 

Locus 2039 : 
2 alleles
95.2% missing data
   1   (0.634) 0.633 0.633 0.879 
   0   (0.366) 0.367 0.367 0.121 

Locus 2040 : 
2 alleles
69.0% missing data
   0   (0.388) 0.390 0.392 0.045 
   1   (0.612) 0.610 0.608 0.955 

Locus 2041 : 
2 alleles
97.6% missing data
   0   (0.527) 0.527 0.527 0.523 
   1   (0.473) 0.473 0.473 0.477 

Locus 2042 : 
2 alleles
95.2% missing data
   0   (0.478) 0.477 0.478 0.489 
   1   (0.522) 0.523 0.522 0.511 

Locus 2043 : 
2 alleles
95.2% missing data
   1   (0.619) 0.617 0.618 0.870 
   0   (0.381) 0.383 0.382 0.130 

Locus 2044 : 
2 alleles
95.2% missing data
   1   (0.635) 0.634 0.634 0.875 
   0   (0.365) 0.366 0.366 0.125 

Locus 2045 : 
2 alleles
92.9% missing data
   0   (0.511) 0.511 0.512 0.508 
   1   (0.489) 0.489 0.488 0.492 

Locus 2046 : 
2 alleles
97.6% missing data
   0   (0.524) 0.524 0.525 0.509 
   1   (0.476) 0.476 0.475 0.491 

Locus 2047 : 
2 alleles
95.2% missing data
   0   (0.494) 0.495 0.494 0.495 
   1   (0.506) 0.505 0.506 0.505 

Locus 2048 : 
2 alleles
97.6% missing data
   0   (0.500) 0.501 0.501 0.497 
   1   (0.500) 0.499 0.499 0.503 

Locus 2049 : 
2 alleles
95.2% missing data
   0   (0.505) 0.504 0.505 0.501 
   1   (0.495) 0.496 0.495 0.499 

Locus 2050 : 
2 alleles
97.6% missing data
   0   (0.505) 0.504 0.504 0.502 
   1   (0.495) 0.496 0.496 0.498 

Locus 2051 : 
2 alleles
97.6% missing data
   0   (0.499) 0.499 0.499 0.503 
   1   (0.501) 0.501 0.501 0.497 

Locus 2052 : 
2 alleles
97.6% missing data
   0   (0.499) 0.499 0.499 0.499 
   1   (0.501) 0.501 0.501 0.501 

Locus 2053 : 
2 alleles
97.6% missing data
   0   (0.500) 0.500 0.501 0.510 
   1   (0.500) 0.500 0.499 0.490 

Locus 2054 : 
1 alleles
90.5% missing data
   1   (1.000) 1.000 1.000 1.000 

Locus 2055 : 
2 alleles
95.2% missing data
   0   (0.494) 0.494 0.494 0.502 
   1   (0.506) 0.506 0.506 0.498 

Locus 2056 : 
2 alleles
95.2% missing data
   1   (0.632) 0.631 0.630 0.877 
   0   (0.368) 0.369 0.370 0.123 

Locus 2057 : 
2 alleles
95.2% missing data
   0   (0.485) 0.485 0.485 0.496 
   1   (0.515) 0.515 0.515 0.504 

Locus 2058 : 
2 alleles
95.2% missing data
   0   (0.494) 0.494 0.494 0.492 
   1   (0.506) 0.506 0.506 0.508 

Locus 2059 : 
2 alleles
95.2% missing data
   0   (0.503) 0.503 0.503 0.504 
   1   (0.497) 0.497 0.497 0.496 

Locus 2060 : 
2 alleles
97.6% missing data
   0   (0.492) 0.492 0.492 0.489 
   1   (0.508) 0.508 0.508 0.511 

Locus 2061 : 
2 alleles
95.2% missing data
   0   (0.482) 0.482 0.483 0.491 
   1   (0.518) 0.518 0.517 0.509 

Locus 2062 : 
3 alleles
95.2% missing data
   1   (0.422) 0.423 0.423 0.479 
   2   (0.273) 0.271 0.270 0.419 
   0   (0.305) 0.306 0.307 0.102 

Locus 2063 : 
2 alleles
88.1% missing data
   0   (0.408) 0.407 0.408 0.424 
   1   (0.592) 0.593 0.592 0.576 

Locus 2064 : 
2 alleles
97.6% missing data
   0   (0.486) 0.486 0.486 0.483 
   1   (0.514) 0.514 0.514 0.517 

Locus 2065 : 
2 alleles
85.7% missing data
   1   (0.694) 0.691 0.693 0.966 
   0   (0.306) 0.309 0.307 0.034 

Locus 2066 : 
3 alleles
95.2% missing data
   0   (0.424) 0.425 0.424 0.477 
   1   (0.282) 0.279 0.279 0.423 
   2   (0.294) 0.296 0.297 0.099 

Locus 2067 : 
3 alleles
92.9% missing data
   0   (0.338) 0.338 0.339 0.336 
   1   (0.443) 0.447 0.443 0.451 
   2   (0.218) 0.216 0.218 0.213 

Locus 2068 : 
2 alleles
97.6% missing data
   0   (0.523) 0.523 0.523 0.514 
   1   (0.477) 0.477 0.477 0.486 

Locus 2069 : 
2 alleles
95.2% missing data
   0   (0.501) 0.500 0.501 0.502 
   1   (0.499) 0.500 0.499 0.498 

Locus 2070 : 
2 alleles
95.2% missing data
   1   (0.634) 0.633 0.633 0.874 
   0   (0.366) 0.367 0.367 0.126 

Locus 2071 : 
2 alleles
97.6% missing data
   0   (0.510) 0.510 0.510 0.514 
   1   (0.490) 0.490 0.490 0.486 

Locus 2072 : 
2 alleles
95.2% missing data
   0   (0.501) 0.501 0.501 0.503 
   1   (0.499) 0.499 0.499 0.497 

Locus 2073 : 
2 alleles
97.6% missing data
   0   (0.497) 0.496 0.496 0.498 
   1   (0.503) 0.504 0.504 0.502 

Locus 2074 : 
2 alleles
97.6% missing data
   0   (0.484) 0.484 0.483 0.494 
   1   (0.516) 0.516 0.517 0.506 

Locus 2075 : 
2 alleles
95.2% missing data
   1   (0.601) 0.599 0.600 0.863 
   0   (0.399) 0.401 0.400 0.137 

Locus 2076 : 
2 alleles
97.6% missing data
   0   (0.518) 0.519 0.519 0.500 
   1   (0.482) 0.481 0.481 0.500 

Locus 2077 : 
2 alleles
97.6% missing data
   0   (0.503) 0.503 0.502 0.500 
   1   (0.497) 0.497 0.498 0.500 

Locus 2078 : 
2 alleles
95.2% missing data
   1   (0.636) 0.634 0.634 0.876 
   0   (0.364) 0.366 0.366 0.124 

Locus 2079 : 
2 alleles
97.6% missing data
   0   (0.506) 0.507 0.506 0.509 
   1   (0.494) 0.493 0.494 0.491 

Locus 2080 : 
2 alleles
81.0% missing data
   0   (0.433) 0.434 0.435 0.190 
   1   (0.567) 0.566 0.565 0.810 

Locus 2081 : 
2 alleles
97.6% missing data
   0   (0.480) 0.481 0.481 0.480 
   1   (0.520) 0.519 0.519 0.520 

Locus 2082 : 
2 alleles
83.3% missing data
   0   (0.492) 0.493 0.492 0.501 
   1   (0.508) 0.507 0.508 0.499 

Locus 2083 : 
2 alleles
95.2% missing data
   0   (0.497) 0.497 0.497 0.501 
   1   (0.503) 0.503 0.503 0.499 

Locus 2084 : 
2 alleles
83.3% missing data
   0   (0.499) 0.500 0.499 0.501 
   1   (0.501) 0.500 0.501 0.499 

Locus 2085 : 
2 alleles
83.3% missing data
   0   (0.506) 0.505 0.506 0.500 
   1   (0.494) 0.495 0.494 0.500 

Locus 2086 : 
2 alleles
83.3% missing data
   0   (0.509) 0.508 0.509 0.501 
   1   (0.491) 0.492 0.491 0.499 

Locus 2087 : 
2 alleles
95.2% missing data
   0   (0.520) 0.521 0.520 0.509 
   1   (0.480) 0.479 0.480 0.491 

Locus 2088 : 
1 alleles
97.6% missing data
   1   (1.000) 1.000 1.000 1.000 

Locus 2089 : 
1 alleles
97.6% missing data
   1   (1.000) 1.000 1.000 1.000 

Locus 2090 : 
2 alleles
81.0% missing data
   0   (0.463) 0.463 0.465 0.395 
   1   (0.537) 0.537 0.535 0.605 

Locus 2091 : 
2 alleles
92.9% missing data
   0   (0.512) 0.512 0.512 0.504 
   1   (0.488) 0.488 0.488 0.496 

Locus 2092 : 
2 alleles
97.6% missing data
   0   (0.480) 0.480 0.480 0.494 
   1   (0.520) 0.520 0.520 0.506 

Locus 2093 : 
2 alleles
95.2% missing data
   0   (0.498) 0.498 0.498 0.502 
   1   (0.502) 0.502 0.502 0.498 

Locus 2094 : 
2 alleles
95.2% missing data
   0   (0.515) 0.514 0.515 0.500 
   1   (0.485) 0.486 0.485 0.500 

Locus 2095 : 
2 alleles
97.6% missing data
   0   (0.523) 0.523 0.523 0.525 
   1   (0.477) 0.477 0.477 0.475 

Locus 2096 : 
1 alleles
97.6% missing data
   1   (1.000) 1.000 1.000 1.000 

Locus 2097 : 
1 alleles
95.2% missing data
   1   (1.000) 1.000 1.000 1.000 

Locus 2098 : 
1 alleles
95.2% missing data
   1   (1.000) 1.000 1.000 1.000 

Locus 2099 : 
1 alleles
95.2% missing data
   1   (1.000) 1.000 1.000 1.000 

Locus 2100 : 
1 alleles
95.2% missing data
   1   (1.000) 1.000 1.000 1.000 

Locus 2101 : 
1 alleles
97.6% missing data
   1   (1.000) 1.000 1.000 1.000 

Locus 2102 : 
1 alleles
97.6% missing data
   1   (1.000) 1.000 1.000 1.000 

Locus 2103 : 
1 alleles
97.6% missing data
   1   (1.000) 1.000 1.000 1.000 

Locus 2104 : 
1 alleles
97.6% missing data
   1   (1.000) 1.000 1.000 1.000 

Locus 2105 : 
1 alleles
97.6% missing data
   1   (1.000) 1.000 1.000 1.000 

Locus 2106 : 
1 alleles
97.6% missing data
   1   (1.000) 1.000 1.000 1.000 

Locus 2107 : 
1 alleles
97.6% missing data
   1   (1.000) 1.000 1.000 1.000 

Locus 2108 : 
2 alleles
97.6% missing data
   0   (0.498) 0.498 0.498 0.507 
   1   (0.502) 0.502 0.502 0.493 

Locus 2109 : 
2 alleles
95.2% missing data
   1   (0.616) 0.614 0.615 0.875 
   0   (0.384) 0.386 0.385 0.125 

Locus 2110 : 
2 alleles
95.2% missing data
   1   (0.620) 0.619 0.619 0.881 
   0   (0.380) 0.381 0.381 0.119 

Locus 2111 : 
2 alleles
95.2% missing data
   1   (0.603) 0.602 0.602 0.862 
   0   (0.397) 0.398 0.398 0.138 

Locus 2112 : 
2 alleles
97.6% missing data
   0   (0.481) 0.481 0.481 0.482 
   1   (0.519) 0.519 0.519 0.518 

Locus 2113 : 
1 alleles
97.6% missing data
   1   (1.000) 1.000 1.000 1.000 

Locus 2114 : 
2 alleles
95.2% missing data
   1   (0.634) 0.633 0.633 0.884 
   0   (0.366) 0.367 0.367 0.116 

Locus 2115 : 
2 alleles
95.2% missing data
   1   (0.625) 0.624 0.624 0.871 
   0   (0.375) 0.376 0.376 0.129 

Locus 2116 : 
2 alleles
95.2% missing data
   1   (0.635) 0.634 0.634 0.876 
   0   (0.365) 0.366 0.366 0.124 

Locus 2117 : 
2 alleles
95.2% missing data
   1   (0.658) 0.657 0.659 0.755 
   0   (0.342) 0.343 0.341 0.245 

Locus 2118 : 
1 alleles
95.2% missing data
   1   (1.000) 1.000 1.000 1.000 

Locus 2119 : 
1 alleles
95.2% missing data
   1   (1.000) 1.000 1.000 1.000 

Locus 2120 : 
1 alleles
95.2% missing data
   1   (1.000) 1.000 1.000 1.000 

Locus 2121 : 
1 alleles
97.6% missing data
   1   (1.000) 1.000 1.000 1.000 

Locus 2122 : 
1 alleles
95.2% missing data
   1   (1.000) 1.000 1.000 1.000 

Locus 2123 : 
1 alleles
95.2% missing data
   1   (1.000) 1.000 1.000 1.000 

Locus 2124 : 
2 alleles
97.6% missing data
   0   (0.532) 0.533 0.532 0.509 
   1   (0.468) 0.467 0.468 0.491 

Locus 2125 : 
1 alleles
97.6% missing data
   1   (1.000) 1.000 1.000 1.000 

Locus 2126 : 
2 alleles
47.6% missing data
   1   (0.645) 0.634 0.648 0.976 
   0   (0.355) 0.366 0.352 0.024 

Locus 2127 : 
2 alleles
97.6% missing data
   0   (0.483) 0.483 0.483 0.484 
   1   (0.517) 0.517 0.517 0.516 

Locus 2128 : 
3 alleles
95.2% missing data
   0   (0.436) 0.437 0.437 0.469 
   1   (0.274) 0.272 0.272 0.416 
   2   (0.289) 0.291 0.291 0.114 

Locus 2129 : 
1 alleles
97.6% missing data
   1   (1.000) 1.000 1.000 1.000 

Locus 2130 : 
2 alleles
90.5% missing data
   0   (0.412) 0.416 0.411 0.202 
   1   (0.588) 0.584 0.589 0.798 

Locus 2131 : 
1 alleles
97.6% missing data
   1   (1.000) 1.000 1.000 1.000 

Locus 2132 : 
2 alleles
95.2% missing data
   1   (0.599) 0.598 0.598 0.863 
   0   (0.401) 0.402 0.402 0.137 

Locus 2133 : 
1 alleles
97.6% missing data
   1   (1.000) 1.000 1.000 1.000 

Locus 2134 : 
2 alleles
95.2% missing data
   1   (0.624) 0.622 0.622 0.878 
   0   (0.376) 0.378 0.378 0.122 

Locus 2135 : 
2 alleles
95.2% missing data
   1   (0.632) 0.632 0.632 0.877 
   0   (0.368) 0.368 0.368 0.123 

Locus 2136 : 
2 alleles
95.2% missing data
   1   (0.621) 0.620 0.620 0.872 
   0   (0.379) 0.380 0.380 0.128 

Locus 2137 : 
2 alleles
95.2% missing data
   1   (0.624) 0.623 0.623 0.873 
   0   (0.376) 0.377 0.377 0.127 

Locus 2138 : 
2 alleles
92.9% missing data
   0   (0.526) 0.526 0.525 0.497 
   1   (0.474) 0.474 0.475 0.503 

Locus 2139 : 
2 alleles
95.2% missing data
   1   (0.634) 0.632 0.633 0.876 
   0   (0.366) 0.368 0.367 0.124 

Locus 2140 : 
2 alleles
95.2% missing data
   1   (0.647) 0.646 0.646 0.885 
   0   (0.353) 0.354 0.354 0.115 

Locus 2141 : 
2 alleles
95.2% missing data
   1   (0.610) 0.609 0.609 0.864 
   0   (0.390) 0.391 0.391 0.136 

Locus 2142 : 
2 alleles
95.2% missing data
   1   (0.597) 0.596 0.596 0.868 
   0   (0.403) 0.404 0.404 0.132 

Locus 2143 : 
2 alleles
95.2% missing data
   1   (0.622) 0.620 0.620 0.874 
   0   (0.378) 0.380 0.380 0.126 

Locus 2144 : 
2 alleles
95.2% missing data
   1   (0.650) 0.650 0.649 0.881 
   0   (0.350) 0.350 0.351 0.119 

Locus 2145 : 
2 alleles
95.2% missing data
   1   (0.633) 0.632 0.632 0.875 
   0   (0.367) 0.368 0.368 0.125 

Locus 2146 : 
2 alleles
95.2% missing data
   1   (0.638) 0.637 0.637 0.882 
   0   (0.362) 0.363 0.363 0.118 

Locus 2147 : 
2 alleles
97.6% missing data
   0   (0.512) 0.511 0.512 0.512 
   1   (0.488) 0.489 0.488 0.488 

Locus 2148 : 
2 alleles
90.5% missing data
   0   (0.427) 0.431 0.426 0.212 
   1   (0.573) 0.569 0.574 0.788 

Locus 2149 : 
2 alleles
95.2% missing data
   1   (0.618) 0.617 0.617 0.874 
   0   (0.382) 0.383 0.383 0.126 

Locus 2150 : 
2 alleles
95.2% missing data
   1   (0.612) 0.610 0.611 0.868 
   0   (0.388) 0.390 0.389 0.132 

Locus 2151 : 
2 alleles
95.2% missing data
   1   (0.628) 0.626 0.627 0.877 
   0   (0.372) 0.374 0.373 0.123 

Locus 2152 : 
2 alleles
90.5% missing data
   0   (0.425) 0.430 0.424 0.209 
   1   (0.575) 0.570 0.576 0.791 

Locus 2153 : 
2 alleles
95.2% missing data
   1   (0.638) 0.636 0.636 0.876 
   0   (0.362) 0.364 0.364 0.124 

Locus 2154 : 
2 alleles
95.2% missing data
   1   (0.594) 0.593 0.593 0.859 
   0   (0.406) 0.407 0.407 0.141 

Locus 2155 : 
1 alleles
97.6% missing data
   1   (1.000) 1.000 1.000 1.000 

Locus 2156 : 
3 alleles
35.7% missing data
   0   (0.163) 0.165 0.162 0.022 
   1   (0.765) 0.772 0.772 0.913 
   2   (0.072) 0.063 0.065 0.065 

Locus 2157 : 
1 alleles
97.6% missing data
   1   (1.000) 1.000 1.000 1.000 

Locus 2158 : 
1 alleles
97.6% missing data
   1   (1.000) 1.000 1.000 1.000 

Locus 2159 : 
1 alleles
97.6% missing data
   1   (1.000) 1.000 1.000 1.000 

Locus 2160 : 
1 alleles
97.6% missing data
   1   (1.000) 1.000 1.000 1.000 

Locus 2161 : 
1 alleles
97.6% missing data
   1   (1.000) 1.000 1.000 1.000 

Locus 2162 : 
1 alleles
97.6% missing data
   1   (1.000) 1.000 1.000 1.000 

Locus 2163 : 
1 alleles
97.6% missing data
   1   (1.000) 1.000 1.000 1.000 

Locus 2164 : 
1 alleles
97.6% missing data
   1   (1.000) 1.000 1.000 1.000 

Locus 2165 : 
2 alleles
97.6% missing data
   0   (0.501) 0.501 0.500 0.504 
   1   (0.499) 0.499 0.500 0.496 

Locus 2166 : 
1 alleles
97.6% missing data
   1   (1.000) 1.000 1.000 1.000 

Locus 2167 : 
1 alleles
97.6% missing data
   1   (1.000) 1.000 1.000 1.000 

Locus 2168 : 
1 alleles
97.6% missing data
   1   (1.000) 1.000 1.000 1.000 

Locus 2169 : 
1 alleles
97.6% missing data
   1   (1.000) 1.000 1.000 1.000 

Locus 2170 : 
1 alleles
97.6% missing data
   1   (1.000) 1.000 1.000 1.000 

Locus 2171 : 
1 alleles
97.6% missing data
   1   (1.000) 1.000 1.000 1.000 

Locus 2172 : 
1 alleles
97.6% missing data
   1   (1.000) 1.000 1.000 1.000 

Locus 2173 : 
1 alleles
97.6% missing data
   1   (1.000) 1.000 1.000 1.000 

Locus 2174 : 
1 alleles
97.6% missing data
   1   (1.000) 1.000 1.000 1.000 

Locus 2175 : 
2 alleles
97.6% missing data
   1   (0.516) 0.516 0.516 0.508 
   2   (0.484) 0.484 0.484 0.492 

Locus 2176 : 
1 alleles
97.6% missing data
   1   (1.000) 1.000 1.000 1.000 

Locus 2177 : 
1 alleles
97.6% missing data
   1   (1.000) 1.000 1.000 1.000 

Locus 2178 : 
1 alleles
97.6% missing data
   1   (1.000) 1.000 1.000 1.000 

Locus 2179 : 
2 alleles
90.5% missing data
   0   (0.512) 0.511 0.512 0.503 
   1   (0.488) 0.489 0.488 0.497 

Locus 2180 : 
2 alleles
97.6% missing data
   0   (0.490) 0.490 0.490 0.490 
   1   (0.510) 0.510 0.510 0.510 

Locus 2181 : 
2 alleles
95.2% missing data
   1   (0.594) 0.592 0.592 0.868 
   0   (0.406) 0.408 0.408 0.132 

Locus 2182 : 
1 alleles
97.6% missing data
   1   (1.000) 1.000 1.000 1.000 

Locus 2183 : 
2 alleles
97.6% missing data
   0   (0.501) 0.500 0.500 0.499 
   1   (0.499) 0.500 0.500 0.501 

Locus 2184 : 
1 alleles
97.6% missing data
   1   (1.000) 1.000 1.000 1.000 

Locus 2185 : 
1 alleles
97.6% missing data
   1   (1.000) 1.000 1.000 1.000 

Locus 2186 : 
1 alleles
97.6% missing data
   1   (1.000) 1.000 1.000 1.000 

Locus 2187 : 
1 alleles
97.6% missing data
   1   (1.000) 1.000 1.000 1.000 

Locus 2188 : 
1 alleles
97.6% missing data
   1   (1.000) 1.000 1.000 1.000 

Locus 2189 : 
2 alleles
88.1% missing data
   0   (0.422) 0.423 0.423 0.261 
   1   (0.578) 0.577 0.577 0.739 

Locus 2190 : 
2 alleles
85.7% missing data
   0   (0.502) 0.502 0.502 0.505 
   1   (0.498) 0.498 0.498 0.495 

Locus 2191 : 
2 alleles
26.2% missing data
   1   (0.948) 0.949 0.954 0.996 
   0   (0.052) 0.051 0.046 0.004 

Locus 2192 : 
2 alleles
97.6% missing data
   0   (0.492) 0.492 0.492 0.491 
   1   (0.508) 0.508 0.508 0.509 

Locus 2193 : 
2 alleles
88.1% missing data
   0   (0.428) 0.430 0.429 0.261 
   1   (0.572) 0.570 0.571 0.739 

Locus 2194 : 
2 alleles
28.6% missing data
   1   (0.849) 0.844 0.855 0.990 
   0   (0.151) 0.156 0.145 0.010 

Locus 2195 : 
1 alleles
97.6% missing data
   1   (1.000) 1.000 1.000 1.000 

Locus 2196 : 
1 alleles
97.6% missing data
   1   (1.000) 1.000 1.000 1.000 

Locus 2197 : 
1 alleles
97.6% missing data
   1   (1.000) 1.000 1.000 1.000 

Locus 2198 : 
1 alleles
97.6% missing data
   1   (1.000) 1.000 1.000 1.000 

Locus 2199 : 
1 alleles
97.6% missing data
   1   (1.000) 1.000 1.000 1.000 

Locus 2200 : 
1 alleles
97.6% missing data
   1   (1.000) 1.000 1.000 1.000 

Locus 2201 : 
1 alleles
97.6% missing data
   1   (1.000) 1.000 1.000 1.000 

Locus 2202 : 
1 alleles
97.6% missing data
   1   (1.000) 1.000 1.000 1.000 

Locus 2203 : 
1 alleles
97.6% missing data
   1   (1.000) 1.000 1.000 1.000 

Locus 2204 : 
1 alleles
97.6% missing data
   1   (1.000) 1.000 1.000 1.000 

Locus 2205 : 
1 alleles
97.6% missing data
   1   (1.000) 1.000 1.000 1.000 

Locus 2206 : 
1 alleles
97.6% missing data
   1   (1.000) 1.000 1.000 1.000 

Locus 2207 : 
1 alleles
97.6% missing data
   1   (1.000) 1.000 1.000 1.000 

Locus 2208 : 
1 alleles
97.6% missing data
   1   (1.000) 1.000 1.000 1.000 

Locus 2209 : 
1 alleles
97.6% missing data
   1   (1.000) 1.000 1.000 1.000 

Locus 2210 : 
2 alleles
97.6% missing data
   1   (0.481) 0.481 0.481 0.482 
   2   (0.519) 0.519 0.519 0.518 

Locus 2211 : 
1 alleles
97.6% missing data
   1   (1.000) 1.000 1.000 1.000 

Locus 2212 : 
1 alleles
97.6% missing data
   1   (1.000) 1.000 1.000 1.000 

Locus 2213 : 
1 alleles
97.6% missing data
   1   (1.000) 1.000 1.000 1.000 

Locus 2214 : 
1 alleles
97.6% missing data
   1   (1.000) 1.000 1.000 1.000 

Locus 2215 : 
2 alleles
97.6% missing data
   0   (0.501) 0.500 0.501 0.501 
   1   (0.499) 0.500 0.499 0.499 

Locus 2216 : 
2 alleles
95.2% missing data
   1   (0.618) 0.617 0.618 0.874 
   0   (0.382) 0.383 0.382 0.126 

Locus 2217 : 
1 alleles
97.6% missing data
   1   (1.000) 1.000 1.000 1.000 

Locus 2218 : 
2 alleles
90.5% missing data
   0   (0.500) 0.500 0.500 0.509 
   1   (0.500) 0.500 0.500 0.491 

Locus 2219 : 
2 alleles
95.2% missing data
   1   (0.643) 0.642 0.642 0.876 
   0   (0.357) 0.358 0.358 0.124 

Locus 2220 : 
1 alleles
92.9% missing data
   1   (1.000) 1.000 1.000 1.000 

Locus 2221 : 
2 alleles
95.2% missing data
   1   (0.631) 0.630 0.629 0.872 
   0   (0.369) 0.370 0.371 0.128 

Locus 2222 : 
2 alleles
95.2% missing data
   0   (0.393) 0.394 0.394 0.140 
   1   (0.607) 0.606 0.606 0.860 

Locus 2223 : 
2 alleles
97.6% missing data
   0   (0.486) 0.486 0.486 0.484 
   1   (0.514) 0.514 0.514 0.516 

Locus 2224 : 
2 alleles
59.5% missing data
   1   (0.555) 0.550 0.552 0.956 
   0   (0.445) 0.450 0.448 0.044 

Locus 2225 : 
2 alleles
92.9% missing data
   0   (0.434) 0.435 0.435 0.146 
   1   (0.566) 0.565 0.565 0.854 

Locus 2226 : 
2 alleles
95.2% missing data
   1   (0.643) 0.642 0.642 0.881 
   0   (0.357) 0.358 0.358 0.119 

Locus 2227 : 
2 alleles
95.2% missing data
   1   (0.618) 0.617 0.617 0.876 
   0   (0.382) 0.383 0.383 0.124 

Locus 2228 : 
2 alleles
97.6% missing data
   0   (0.494) 0.494 0.494 0.493 
   1   (0.506) 0.506 0.506 0.507 

Locus 2229 : 
2 alleles
97.6% missing data
   0   (0.521) 0.520 0.521 0.519 
   1   (0.479) 0.480 0.479 0.481 

Locus 2230 : 
2 alleles
61.9% missing data
   1   (0.559) 0.554 0.556 0.952 
   0   (0.441) 0.446 0.444 0.048 

Locus 2231 : 
2 alleles
95.2% missing data
   1   (0.602) 0.601 0.600 0.871 
   0   (0.398) 0.399 0.400 0.129 

Locus 2232 : 
2 alleles
95.2% missing data
   1   (0.602) 0.601 0.600 0.863 
   0   (0.398) 0.399 0.400 0.137 

Locus 2233 : 
1 alleles
97.6% missing data
   1   (1.000) 1.000 1.000 1.000 

Locus 2234 : 
2 alleles
95.2% missing data
   1   (0.634) 0.633 0.633 0.874 
   0   (0.366) 0.367 0.367 0.126 

Locus 2235 : 
1 alleles
97.6% missing data
   1   (1.000) 1.000 1.000 1.000 

Locus 2236 : 
2 alleles
95.2% missing data
   1   (0.610) 0.609 0.608 0.869 
   0   (0.390) 0.391 0.392 0.131 

Locus 2237 : 
2 alleles
90.5% missing data
   0   (0.498) 0.498 0.499 0.495 
   1   (0.502) 0.502 0.501 0.505 

Locus 2238 : 
2 alleles
90.5% missing data
   0   (0.511) 0.511 0.511 0.511 
   1   (0.489) 0.489 0.489 0.489 

Locus 2239 : 
2 alleles
83.3% missing data
   0   (0.336) 0.335 0.335 0.197 
   1   (0.664) 0.665 0.665 0.803 

Locus 2240 : 
1 alleles
97.6% missing data
   1   (1.000) 1.000 1.000 1.000 

Locus 2241 : 
1 alleles
97.6% missing data
   1   (1.000) 1.000 1.000 1.000 

Locus 2242 : 
1 alleles
97.6% missing data
   1   (1.000) 1.000 1.000 1.000 

Locus 2243 : 
1 alleles
97.6% missing data
   1   (1.000) 1.000 1.000 1.000 

Locus 2244 : 
1 alleles
97.6% missing data
   1   (1.000) 1.000 1.000 1.000 

Locus 2245 : 
1 alleles
97.6% missing data
   1   (1.000) 1.000 1.000 1.000 

Locus 2246 : 
3 alleles
52.4% missing data
   0   (0.358) 0.359 0.361 0.239 
   1   (0.541) 0.547 0.544 0.644 
   2   (0.101) 0.094 0.095 0.117 

Locus 2247 : 
2 alleles
90.5% missing data
   0   (0.415) 0.412 0.414 0.417 
   1   (0.585) 0.588 0.586 0.583 

Locus 2248 : 
2 alleles
97.6% missing data
   0   (0.492) 0.493 0.492 0.498 
   1   (0.508) 0.507 0.508 0.502 

Locus 2249 : 
2 alleles
57.1% missing data
   1   (0.797) 0.790 0.804 0.987 
   0   (0.203) 0.210 0.196 0.013 

Locus 2250 : 
2 alleles
92.9% missing data
   0   (0.392) 0.391 0.390 0.403 
   1   (0.608) 0.609 0.610 0.597 

Locus 2251 : 
1 alleles
97.6% missing data
   1   (1.000) 1.000 1.000 1.000 

Locus 2252 : 
2 alleles
66.7% missing data
   1   (0.764) 0.759 0.768 0.980 
   0   (0.236) 0.241 0.232 0.020 

Locus 2253 : 
2 alleles
83.3% missing data
   1   (0.689) 0.691 0.689 0.763 
   0   (0.311) 0.309 0.311 0.237 

Locus 2254 : 
2 alleles
97.6% missing data
   0   (0.512) 0.512 0.512 0.520 
   1   (0.488) 0.488 0.488 0.480 

Locus 2255 : 
2 alleles
83.3% missing data
   1   (0.679) 0.682 0.679 0.753 
   0   (0.321) 0.318 0.321 0.247 

Locus 2256 : 
2 alleles
95.2% missing data
   0   (0.347) 0.345 0.347 0.319 
   1   (0.653) 0.655 0.653 0.681 

Locus 2257 : 
1 alleles
95.2% missing data
   1   (1.000) 1.000 1.000 1.000 

Locus 2258 : 
1 alleles
97.6% missing data
   1   (1.000) 1.000 1.000 1.000 

Locus 2259 : 
1 alleles
97.6% missing data
   1   (1.000) 1.000 1.000 1.000 

Locus 2260 : 
1 alleles
97.6% missing data
   1   (1.000) 1.000 1.000 1.000 

Locus 2261 : 
1 alleles
95.2% missing data
   1   (1.000) 1.000 1.000 1.000 

Locus 2262 : 
1 alleles
97.6% missing data
   1   (1.000) 1.000 1.000 1.000 

Locus 2263 : 
2 alleles
97.6% missing data
   0   (0.490) 0.490 0.490 0.489 
   1   (0.510) 0.510 0.510 0.511 

Locus 2264 : 
2 alleles
97.6% missing data
   0   (0.497) 0.496 0.497 0.494 
   1   (0.503) 0.504 0.503 0.506 

Locus 2265 : 
2 alleles
97.6% missing data
   0   (0.486) 0.487 0.486 0.489 
   1   (0.514) 0.513 0.514 0.511 

Locus 2266 : 
2 alleles
97.6% missing data
   0   (0.474) 0.474 0.473 0.477 
   1   (0.526) 0.526 0.527 0.523 

Locus 2267 : 
2 alleles
97.6% missing data
   0   (0.493) 0.493 0.493 0.497 
   1   (0.507) 0.507 0.507 0.503 

Locus 2268 : 
2 alleles
97.6% missing data
   0   (0.518) 0.517 0.518 0.517 
   1   (0.482) 0.483 0.482 0.483 

Locus 2269 : 
2 alleles
97.6% missing data
   0   (0.466) 0.466 0.466 0.470 
   1   (0.534) 0.534 0.534 0.530 

Locus 2270 : 
2 alleles
97.6% missing data
   0   (0.484) 0.485 0.484 0.482 
   1   (0.516) 0.515 0.516 0.518 

Locus 2271 : 
2 alleles
97.6% missing data
   0   (0.454) 0.455 0.455 0.454 
   1   (0.546) 0.545 0.545 0.546 

Locus 2272 : 
2 alleles
97.6% missing data
   0   (0.511) 0.512 0.511 0.511 
   1   (0.489) 0.488 0.489 0.489 

Locus 2273 : 
3 alleles
90.5% missing data
   0   (0.456) 0.458 0.456 0.465 
   1   (0.363) 0.366 0.363 0.380 
   2   (0.181) 0.177 0.181 0.155 

Locus 2274 : 
2 alleles
47.6% missing data
   1   (0.729) 0.720 0.732 0.982 
   0   (0.271) 0.280 0.268 0.018 

Locus 2275 : 
2 alleles
85.7% missing data
   0   (0.357) 0.356 0.356 0.307 
   1   (0.643) 0.644 0.644 0.693 

Locus 2276 : 
2 alleles
97.6% missing data
   0   (0.519) 0.519 0.519 0.521 
   1   (0.481) 0.481 0.481 0.479 

Locus 2277 : 
2 alleles
97.6% missing data
   0   (0.515) 0.515 0.515 0.517 
   1   (0.485) 0.485 0.485 0.483 

Locus 2278 : 
2 alleles
97.6% missing data
   0   (0.491) 0.491 0.491 0.490 
   1   (0.509) 0.509 0.509 0.510 

Locus 2279 : 
2 alleles
85.7% missing data
   0   (0.505) 0.505 0.505 0.507 
   1   (0.495) 0.495 0.495 0.493 

Locus 2280 : 
2 alleles
97.6% missing data
   0   (0.491) 0.491 0.491 0.490 
   1   (0.509) 0.509 0.509 0.510 

Locus 2281 : 
2 alleles
97.6% missing data
   0   (0.505) 0.504 0.504 0.506 
   1   (0.495) 0.496 0.496 0.494 

Locus 2282 : 
2 alleles
97.6% missing data
   0   (0.509) 0.509 0.509 0.509 
   1   (0.491) 0.491 0.491 0.491 

Locus 2283 : 
2 alleles
97.6% missing data
   0   (0.520) 0.520 0.520 0.519 
   1   (0.480) 0.480 0.480 0.481 

Locus 2284 : 
2 alleles
97.6% missing data
   0   (0.505) 0.505 0.505 0.503 
   1   (0.495) 0.495 0.495 0.497 

Locus 2285 : 
2 alleles
92.9% missing data
   0   (0.507) 0.507 0.507 0.505 
   1   (0.493) 0.493 0.493 0.495 

Locus 2286 : 
2 alleles
95.2% missing data
   1   (0.624) 0.624 0.623 0.873 
   0   (0.376) 0.376 0.377 0.127 

Locus 2287 : 
2 alleles
95.2% missing data
   0   (0.505) 0.505 0.505 0.508 
   1   (0.495) 0.495 0.495 0.492 

Locus 2288 : 
2 alleles
95.2% missing data
   1   (0.616) 0.614 0.615 0.868 
   0   (0.384) 0.386 0.385 0.132 

Locus 2289 : 
2 alleles
95.2% missing data
   1   (0.610) 0.609 0.609 0.869 
   0   (0.390) 0.391 0.391 0.131 

Locus 2290 : 
2 alleles
95.2% missing data
   1   (0.613) 0.612 0.612 0.874 
   0   (0.387) 0.388 0.388 0.126 

Locus 2291 : 
2 alleles
95.2% missing data
   1   (0.636) 0.635 0.634 0.874 
   0   (0.364) 0.365 0.366 0.126 

Locus 2292 : 
2 alleles
95.2% missing data
   1   (0.647) 0.646 0.646 0.884 
   0   (0.353) 0.354 0.354 0.116 

Locus 2293 : 
2 alleles
92.9% missing data
   0   (0.499) 0.499 0.499 0.497 
   1   (0.501) 0.501 0.501 0.503 

Locus 2294 : 
2 alleles
95.2% missing data
   1   (0.637) 0.636 0.636 0.880 
   0   (0.363) 0.364 0.364 0.120 

Locus 2295 : 
2 alleles
97.6% missing data
   0   (0.534) 0.534 0.535 0.511 
   1   (0.466) 0.466 0.465 0.489 

Locus 2296 : 
2 alleles
95.2% missing data
   1   (0.607) 0.606 0.606 0.875 
   0   (0.393) 0.394 0.394 0.125 

Locus 2297 : 
2 alleles
95.2% missing data
   1   (0.621) 0.620 0.619 0.873 
   0   (0.379) 0.380 0.381 0.127 

Locus 2298 : 
2 alleles
97.6% missing data
   0   (0.491) 0.491 0.491 0.491 
   1   (0.509) 0.509 0.509 0.509 

Locus 2299 : 
2 alleles
95.2% missing data
   1   (0.637) 0.636 0.635 0.878 
   0   (0.363) 0.364 0.365 0.122 

Locus 2300 : 
2 alleles
97.6% missing data
   0   (0.497) 0.497 0.497 0.494 
   1   (0.503) 0.503 0.503 0.506 

Locus 2301 : 
2 alleles
95.2% missing data
   1   (0.631) 0.630 0.630 0.870 
   0   (0.369) 0.370 0.370 0.130 

Locus 2302 : 
2 alleles
95.2% missing data
   1   (0.592) 0.591 0.591 0.863 
   0   (0.408) 0.409 0.409 0.137 

Locus 2303 : 
2 alleles
95.2% missing data
   1   (0.618) 0.616 0.617 0.873 
   0   (0.382) 0.384 0.383 0.127 

Locus 2304 : 
1 alleles
28.6% missing data
   1   (1.000) 1.000 1.000 1.000 

Locus 2305 : 
2 alleles
97.6% missing data
   0   (0.481) 0.481 0.481 0.482 
   1   (0.519) 0.519 0.519 0.518 

Locus 2306 : 
2 alleles
97.6% missing data
   0   (0.545) 0.545 0.545 0.546 
   1   (0.455) 0.455 0.455 0.454 

Locus 2307 : 
1 alleles
97.6% missing data
   1   (1.000) 1.000 1.000 1.000 

Locus 2308 : 
3 alleles
92.9% missing data
   0   (0.350) 0.352 0.353 0.126 
   1   (0.260) 0.260 0.260 0.094 
   2   (0.390) 0.387 0.387 0.780 

Locus 2309 : 
2 alleles
95.2% missing data
   1   (0.621) 0.620 0.620 0.871 
   0   (0.379) 0.380 0.380 0.129 

Locus 2310 : 
2 alleles
95.2% missing data
   1   (0.621) 0.621 0.620 0.873 
   0   (0.379) 0.379 0.380 0.127 

Locus 2311 : 
2 alleles
95.2% missing data
   1   (0.611) 0.610 0.610 0.874 
   0   (0.389) 0.390 0.390 0.126 

Locus 2312 : 
3 alleles
57.1% missing data
   0   (0.317) 0.327 0.317 0.038 
   1   (0.569) 0.565 0.575 0.826 
   2   (0.114) 0.108 0.108 0.136 

Locus 2313 : 
2 alleles
57.1% missing data
   0   (0.345) 0.354 0.343 0.040 
   1   (0.655) 0.646 0.657 0.960 

Locus 2314 : 
2 alleles
95.2% missing data
   1   (0.647) 0.645 0.646 0.881 
   0   (0.353) 0.355 0.354 0.119 

Locus 2315 : 
2 alleles
95.2% missing data
   1   (0.634) 0.633 0.633 0.873 
   0   (0.366) 0.367 0.367 0.127 

Locus 2316 : 
2 alleles
97.6% missing data
   0   (0.514) 0.513 0.514 0.512 
   1   (0.486) 0.487 0.486 0.488 

Locus 2317 : 
2 alleles
92.9% missing data
   0   (0.419) 0.421 0.420 0.142 
   1   (0.581) 0.579 0.580 0.858 

Locus 2318 : 
2 alleles
97.6% missing data
   0   (0.495) 0.495 0.496 0.499 
   1   (0.505) 0.505 0.504 0.501 

Locus 2319 : 
2 alleles
97.6% missing data
   0   (0.488) 0.487 0.487 0.488 
   1   (0.512) 0.513 0.513 0.512 

Locus 2320 : 
2 alleles
97.6% missing data
   0   (0.512) 0.512 0.512 0.511 
   1   (0.488) 0.488 0.488 0.489 

Locus 2321 : 
2 alleles
50.0% missing data
   0   (0.358) 0.368 0.355 0.038 
   1   (0.642) 0.632 0.645 0.962 

Locus 2322 : 
2 alleles
97.6% missing data
   0   (0.502) 0.502 0.502 0.505 
   1   (0.498) 0.498 0.498 0.495 

Locus 2323 : 
1 alleles
97.6% missing data
   1   (1.000) 1.000 1.000 1.000 

Locus 2324 : 
1 alleles
97.6% missing data
   1   (1.000) 1.000 1.000 1.000 

Locus 2325 : 
1 alleles
97.6% missing data
   1   (1.000) 1.000 1.000 1.000 

Locus 2326 : 
2 alleles
95.2% missing data
   1   (0.622) 0.621 0.621 0.871 
   0   (0.378) 0.379 0.379 0.129 

Locus 2327 : 
3 alleles
95.2% missing data
   1   (0.344) 0.341 0.340 0.778 
   0   (0.334) 0.335 0.336 0.110 
   2   (0.322) 0.324 0.324 0.111 

Locus 2328 : 
2 alleles
97.6% missing data
   0   (0.514) 0.514 0.514 0.517 
   1   (0.486) 0.486 0.486 0.483 

Locus 2329 : 
2 alleles
95.2% missing data
   1   (0.650) 0.649 0.648 0.883 
   0   (0.350) 0.351 0.352 0.117 

Locus 2330 : 
2 alleles
97.6% missing data
   0   (0.486) 0.487 0.487 0.487 
   1   (0.514) 0.513 0.513 0.513 

Locus 2331 : 
2 alleles
95.2% missing data
   1   (0.633) 0.632 0.631 0.875 
   0   (0.367) 0.368 0.369 0.125 

Locus 2332 : 
1 alleles
97.6% missing data
   1   (1.000) 1.000 1.000 1.000 

Locus 2333 : 
1 alleles
97.6% missing data
   1   (1.000) 1.000 1.000 1.000 

Locus 2334 : 
1 alleles
97.6% missing data
   1   (1.000) 1.000 1.000 1.000 

Locus 2335 : 
2 alleles
95.2% missing data
   1   (0.630) 0.629 0.629 0.876 
   0   (0.370) 0.371 0.371 0.124 

Locus 2336 : 
2 alleles
78.6% missing data
   1   (0.544) 0.541 0.539 0.929 
   0   (0.456) 0.459 0.461 0.071 

Locus 2337 : 
2 alleles
95.2% missing data
   1   (0.621) 0.619 0.619 0.874 
   0   (0.379) 0.381 0.381 0.126 

Locus 2338 : 
2 alleles
97.6% missing data
   0   (0.497) 0.497 0.497 0.499 
   1   (0.503) 0.503 0.503 0.501 

Locus 2339 : 
2 alleles
97.6% missing data
   0   (0.481) 0.481 0.481 0.494 
   1   (0.519) 0.519 0.519 0.506 

Locus 2340 : 
1 alleles
23.8% missing data
   1   (1.000) 1.000 1.000 1.000 

Locus 2341 : 
2 alleles
78.6% missing data
   1   (0.786) 0.785 0.790 0.961 
   0   (0.214) 0.215 0.210 0.039 

Locus 2342 : 
2 alleles
78.6% missing data
   1   (0.808) 0.807 0.812 0.963 
   0   (0.192) 0.193 0.188 0.037 

Locus 2343 : 
1 alleles
97.6% missing data
   1   (1.000) 1.000 1.000 1.000 

Locus 2344 : 
2 alleles
95.2% missing data
   0   (0.504) 0.505 0.504 0.503 
   1   (0.496) 0.495 0.496 0.497 

Locus 2345 : 
1 alleles
97.6% missing data
   1   (1.000) 1.000 1.000 1.000 

Locus 2346 : 
1 alleles
97.6% missing data
   1   (1.000) 1.000 1.000 1.000 

Locus 2347 : 
2 alleles
95.2% missing data
   0   (0.521) 0.521 0.521 0.520 
   1   (0.479) 0.479 0.479 0.480 

Locus 2348 : 
1 alleles
97.6% missing data
   1   (1.000) 1.000 1.000 1.000 

Locus 2349 : 
1 alleles
97.6% missing data
   1   (1.000) 1.000 1.000 1.000 

Locus 2350 : 
1 alleles
97.6% missing data
   1   (1.000) 1.000 1.000 1.000 

Locus 2351 : 
2 alleles
97.6% missing data
   0   (0.493) 0.493 0.493 0.496 
   1   (0.507) 0.507 0.507 0.504 

Locus 2352 : 
2 alleles
61.9% missing data
   1   (0.767) 0.765 0.768 0.964 
   0   (0.233) 0.235 0.232 0.036 

Locus 2353 : 
2 alleles
97.6% missing data
   0   (0.486) 0.486 0.486 0.486 
   1   (0.514) 0.514 0.514 0.514 

Locus 2354 : 
2 alleles
97.6% missing data
   0   (0.519) 0.518 0.519 0.518 
   1   (0.481) 0.482 0.481 0.482 

Locus 2355 : 
2 alleles
97.6% missing data
   0   (0.529) 0.529 0.528 0.526 
   1   (0.471) 0.471 0.472 0.474 

Locus 2356 : 
2 alleles
61.9% missing data
   1   (0.761) 0.760 0.761 0.965 
   0   (0.239) 0.240 0.239 0.035 

Locus 2357 : 
1 alleles
28.6% missing data
   1   (1.000) 1.000 1.000 1.000 

Locus 2358 : 
1 alleles
97.6% missing data
   1   (1.000) 1.000 1.000 1.000 

Locus 2359 : 
1 alleles
97.6% missing data
   1   (1.000) 1.000 1.000 1.000 

Locus 2360 : 
1 alleles
97.6% missing data
   1   (1.000) 1.000 1.000 1.000 

Locus 2361 : 
2 alleles
97.6% missing data
   0   (0.485) 0.485 0.486 0.496 
   1   (0.515) 0.515 0.514 0.504 

Locus 2362 : 
2 alleles
95.2% missing data
   1   (0.634) 0.632 0.633 0.876 
   0   (0.366) 0.368 0.367 0.124 

Locus 2363 : 
2 alleles
83.3% missing data
   0   (0.453) 0.453 0.459 0.071 
   1   (0.547) 0.547 0.541 0.929 

Locus 2364 : 
2 alleles
95.2% missing data
   1   (0.642) 0.641 0.641 0.878 
   0   (0.358) 0.359 0.359 0.122 

Locus 2365 : 
2 alleles
95.2% missing data
   1   (0.589) 0.588 0.588 0.858 
   0   (0.411) 0.412 0.412 0.142 

Locus 2366 : 
1 alleles
95.2% missing data
   1   (1.000) 1.000 1.000 1.000 

Locus 2367 : 
1 alleles
95.2% missing data
   1   (1.000) 1.000 1.000 1.000 

Locus 2368 : 
1 alleles
97.6% missing data
   1   (1.000) 1.000 1.000 1.000 

Locus 2369 : 
1 alleles
97.6% missing data
   1   (1.000) 1.000 1.000 1.000 

Locus 2370 : 
2 alleles
85.7% missing data
   0   (0.415) 0.418 0.417 0.156 
   1   (0.585) 0.582 0.583 0.844 

Locus 2371 : 
1 alleles
97.6% missing data
   1   (1.000) 1.000 1.000 1.000 

Locus 2372 : 
2 alleles
35.7% missing data
   1   (0.895) 0.895 0.899 0.990 
   0   (0.105) 0.105 0.101 0.010 

Locus 2373 : 
2 alleles
66.7% missing data
   1   (0.684) 0.684 0.688 0.854 
   0   (0.316) 0.316 0.312 0.146 

Locus 2374 : 
2 alleles
97.6% missing data
   0   (0.507) 0.507 0.507 0.503 
   1   (0.493) 0.493 0.493 0.497 

Locus 2375 : 
1 alleles
97.6% missing data
   1   (1.000) 1.000 1.000 1.000 

Locus 2376 : 
2 alleles
95.2% missing data
   1   (0.641) 0.639 0.640 0.876 
   0   (0.359) 0.361 0.360 0.124 

Locus 2377 : 
2 alleles
95.2% missing data
   1   (0.641) 0.639 0.640 0.873 
   0   (0.359) 0.361 0.360 0.127 

Locus 2378 : 
2 alleles
97.6% missing data
   0   (0.483) 0.483 0.484 0.488 
   1   (0.517) 0.517 0.516 0.512 

Locus 2379 : 
2 alleles
95.2% missing data
   1   (0.602) 0.600 0.601 0.867 
   0   (0.398) 0.400 0.399 0.133 

Locus 2380 : 
2 alleles
95.2% missing data
   1   (0.623) 0.622 0.621 0.875 
   0   (0.377) 0.378 0.379 0.125 

Locus 2381 : 
2 alleles
95.2% missing data
   1   (0.648) 0.648 0.647 0.882 
   0   (0.352) 0.352 0.353 0.118 

Locus 2382 : 
2 alleles
92.9% missing data
   0   (0.491) 0.492 0.491 0.496 
   1   (0.509) 0.508 0.509 0.504 

Locus 2383 : 
1 alleles
97.6% missing data
   1   (1.000) 1.000 1.000 1.000 

Locus 2384 : 
2 alleles
95.2% missing data
   1   (0.617) 0.616 0.615 0.876 
   0   (0.383) 0.384 0.385 0.124 

Locus 2385 : 
2 alleles
95.2% missing data
   1   (0.623) 0.621 0.621 0.875 
   0   (0.377) 0.379 0.379 0.125 

Locus 2386 : 
2 alleles
97.6% missing data
   0   (0.521) 0.520 0.520 0.521 
   1   (0.479) 0.480 0.480 0.479 

Locus 2387 : 
2 alleles
92.9% missing data
   0   (0.482) 0.483 0.483 0.484 
   1   (0.518) 0.517 0.517 0.516 

Locus 2388 : 
2 alleles
95.2% missing data
   1   (0.610) 0.609 0.609 0.870 
   0   (0.390) 0.391 0.391 0.130 

Locus 2389 : 
2 alleles
95.2% missing data
   1   (0.635) 0.634 0.634 0.881 
   0   (0.365) 0.366 0.366 0.119 

Locus 2390 : 
2 alleles
95.2% missing data
   1   (0.617) 0.617 0.616 0.867 
   0   (0.383) 0.383 0.384 0.133 

Locus 2391 : 
2 alleles
95.2% missing data
   1   (0.612) 0.610 0.610 0.872 
   0   (0.388) 0.390 0.390 0.128 

Locus 2392 : 
2 alleles
97.6% missing data
   0   (0.494) 0.494 0.494 0.494 
   1   (0.506) 0.506 0.506 0.506 

Locus 2393 : 
2 alleles
92.9% missing data
   0   (0.378) 0.377 0.377 0.380 
   1   (0.622) 0.623 0.623 0.620 

Locus 2394 : 
1 alleles
97.6% missing data
   1   (1.000) 1.000 1.000 1.000 

Locus 2395 : 
2 alleles
71.4% missing data
   0   (0.243) 0.248 0.239 0.027 
   1   (0.757) 0.752 0.761 0.973 

Locus 2396 : 
2 alleles
95.2% missing data
   1   (0.648) 0.647 0.647 0.879 
   0   (0.352) 0.353 0.353 0.121 

Locus 2397 : 
2 alleles
97.6% missing data
   0   (0.510) 0.510 0.510 0.509 
   1   (0.490) 0.490 0.490 0.491 

Locus 2398 : 
2 alleles
95.2% missing data
   1   (0.606) 0.604 0.605 0.865 
   0   (0.394) 0.396 0.395 0.135 

Locus 2399 : 
2 alleles
38.1% missing data
   1   (0.706) 0.694 0.712 0.979 
   0   (0.294) 0.306 0.288 0.021 

Locus 2400 : 
2 alleles
95.2% missing data
   1   (0.635) 0.633 0.633 0.882 
   0   (0.365) 0.367 0.367 0.118 

Locus 2401 : 
2 alleles
95.2% missing data
   1   (0.630) 0.629 0.628 0.877 
   0   (0.370) 0.371 0.372 0.123 

Locus 2402 : 
2 alleles
97.6% missing data
   0   (0.501) 0.501 0.501 0.502 
   1   (0.499) 0.499 0.499 0.498 

Locus 2403 : 
2 alleles
97.6% missing data
   0   (0.499) 0.499 0.499 0.499 
   1   (0.501) 0.501 0.501 0.501 

Locus 2404 : 
2 alleles
95.2% missing data
   0   (0.496) 0.496 0.496 0.494 
   1   (0.504) 0.504 0.504 0.506 

Locus 2405 : 
2 alleles
97.6% missing data
   0   (0.495) 0.496 0.495 0.494 
   1   (0.505) 0.504 0.505 0.506 

Locus 2406 : 
2 alleles
97.6% missing data
   0   (0.500) 0.500 0.500 0.501 
   1   (0.500) 0.500 0.500 0.499 

Locus 2407 : 
2 alleles
97.6% missing data
   0   (0.500) 0.500 0.500 0.499 
   1   (0.500) 0.500 0.500 0.501 

Locus 2408 : 
2 alleles
97.6% missing data
   0   (0.500) 0.500 0.500 0.501 
   1   (0.500) 0.500 0.500 0.499 

Locus 2409 : 
2 alleles
97.6% missing data
   0   (0.491) 0.491 0.490 0.493 
   1   (0.509) 0.509 0.510 0.507 

Locus 2410 : 
2 alleles
97.6% missing data
   0   (0.533) 0.533 0.533 0.531 
   1   (0.467) 0.467 0.467 0.469 

Locus 2411 : 
2 alleles
97.6% missing data
   0   (0.523) 0.523 0.523 0.524 
   1   (0.477) 0.477 0.477 0.476 

Locus 2412 : 
2 alleles
97.6% missing data
   0   (0.501) 0.500 0.501 0.503 
   1   (0.499) 0.500 0.499 0.497 

Locus 2413 : 
2 alleles
33.3% missing data
   1   (0.893) 0.890 0.899 0.993 
   0   (0.107) 0.110 0.101 0.007 

Locus 2414 : 
2 alleles
97.6% missing data
   0   (0.482) 0.483 0.482 0.479 
   1   (0.518) 0.517 0.518 0.521 

Locus 2415 : 
2 alleles
97.6% missing data
   0   (0.475) 0.475 0.475 0.473 
   1   (0.525) 0.525 0.525 0.527 

Locus 2416 : 
2 alleles
66.7% missing data
   1   (0.606) 0.601 0.604 0.957 
   0   (0.394) 0.399 0.396 0.043 

Locus 2417 : 
1 alleles
97.6% missing data
   1   (1.000) 1.000 1.000 1.000 

Locus 2418 : 
1 alleles
97.6% missing data
   1   (1.000) 1.000 1.000 1.000 

Locus 2419 : 
2 alleles
97.6% missing data
   0   (0.489) 0.489 0.489 0.488 
   1   (0.511) 0.511 0.511 0.512 

Locus 2420 : 
2 alleles
97.6% missing data
   0   (0.503) 0.502 0.503 0.504 
   1   (0.497) 0.498 0.497 0.496 

Locus 2421 : 
2 alleles
92.9% missing data
   0   (0.393) 0.394 0.394 0.131 
   1   (0.607) 0.606 0.606 0.869 

Locus 2422 : 
2 alleles
97.6% missing data
   0   (0.440) 0.440 0.441 0.445 
   1   (0.560) 0.560 0.559 0.555 

Locus 2423 : 
2 alleles
97.6% missing data
   0   (0.490) 0.491 0.490 0.494 
   1   (0.510) 0.509 0.510 0.506 

Locus 2424 : 
2 alleles
95.2% missing data
   1   (0.616) 0.615 0.615 0.872 
   0   (0.384) 0.385 0.385 0.128 

Locus 2425 : 
2 alleles
95.2% missing data
   1   (0.621) 0.620 0.620 0.871 
   0   (0.379) 0.380 0.380 0.129 

Locus 2426 : 
2 alleles
95.2% missing data
   1   (0.630) 0.629 0.629 0.877 
   0   (0.370) 0.371 0.371 0.123 

Locus 2427 : 
2 alleles
95.2% missing data
   1   (0.607) 0.606 0.605 0.872 
   0   (0.393) 0.394 0.395 0.128 

Locus 2428 : 
2 alleles
95.2% missing data
   1   (0.618) 0.616 0.616 0.873 
   0   (0.382) 0.384 0.384 0.127 

Locus 2429 : 
2 alleles
47.6% missing data
   1   (0.852) 0.848 0.858 0.990 
   0   (0.148) 0.152 0.142 0.010 

Locus 2430 : 
2 alleles
97.6% missing data
   0   (0.517) 0.517 0.518 0.515 
   1   (0.483) 0.483 0.482 0.485 

Locus 2431 : 
1 alleles
26.2% missing data
   1   (1.000) 1.000 1.000 1.000 

Locus 2432 : 
2 alleles
64.3% missing data
   0   (0.408) 0.407 0.415 0.074 
   1   (0.592) 0.593 0.585 0.926 

Locus 2433 : 
1 alleles
26.2% missing data
   1   (1.000) 1.000 1.000 1.000 

Locus 2434 : 
2 alleles
40.5% missing data
   1   (0.705) 0.710 0.697 0.965 
   0   (0.295) 0.290 0.303 0.035 

Locus 2435 : 
2 alleles
66.7% missing data
   0   (0.427) 0.427 0.435 0.063 
   1   (0.573) 0.573 0.565 0.937 

Locus 2436 : 
2 alleles
92.9% missing data
   0   (0.499) 0.499 0.499 0.495 
   1   (0.501) 0.501 0.501 0.505 

Locus 2437 : 
2 alleles
95.2% missing data
   0   (0.493) 0.493 0.493 0.493 
   1   (0.507) 0.507 0.507 0.507 

Locus 2438 : 
1 alleles
97.6% missing data
   1   (1.000) 1.000 1.000 1.000 

Locus 2439 : 
1 alleles
97.6% missing data
   1   (1.000) 1.000 1.000 1.000 

Locus 2440 : 
1 alleles
88.1% missing data
   1   (1.000) 1.000 1.000 1.000 

Locus 2441 : 
1 alleles
97.6% missing data
   1   (1.000) 1.000 1.000 1.000 

Locus 2442 : 
1 alleles
31.0% missing data
   1   (1.000) 1.000 1.000 1.000 

Locus 2443 : 
2 alleles
95.2% missing data
   1   (0.614) 0.613 0.613 0.872 
   0   (0.386) 0.387 0.387 0.128 

Locus 2444 : 
4 alleles
54.8% missing data
   1   (0.439) 0.429 0.449 0.669 
   2   (0.297) 0.300 0.292 0.300 
   3   (0.102) 0.108 0.095 0.010 
   0   (0.162) 0.163 0.165 0.021 

Locus 2445 : 
2 alleles
97.6% missing data
   0   (0.515) 0.515 0.515 0.515 
   1   (0.485) 0.485 0.485 0.485 

Locus 2446 : 
3 alleles
92.9% missing data
   0   (0.368) 0.370 0.371 0.130 
   1   (0.242) 0.242 0.242 0.083 
   2   (0.390) 0.388 0.387 0.787 

Locus 2447 : 
1 alleles
40.5% missing data
   1   (1.000) 1.000 1.000 1.000 

Locus 2448 : 
2 alleles
85.7% missing data
   1   (0.628) 0.627 0.626 0.875 
   0   (0.372) 0.373 0.374 0.125 

Locus 2449 : 
2 alleles
95.2% missing data
   1   (0.607) 0.606 0.606 0.870 
   0   (0.393) 0.394 0.394 0.130 

Locus 2450 : 
1 alleles
33.3% missing data
   1   (1.000) 1.000 1.000 1.000 

Locus 2451 : 
1 alleles
97.6% missing data
   1   (1.000) 1.000 1.000 1.000 

Locus 2452 : 
1 alleles
97.6% missing data
   1   (1.000) 1.000 1.000 1.000 

Locus 2453 : 
2 alleles
97.6% missing data
   0   (0.487) 0.487 0.486 0.482 
   1   (0.513) 0.513 0.514 0.518 

Locus 2454 : 
2 alleles
97.6% missing data
   0   (0.504) 0.504 0.504 0.507 
   1   (0.496) 0.496 0.496 0.493 

Locus 2455 : 
2 alleles
95.2% missing data
   1   (0.608) 0.606 0.607 0.867 
   0   (0.392) 0.394 0.393 0.133 

Locus 2456 : 
2 alleles
95.2% missing data
   1   (0.636) 0.634 0.635 0.877 
   0   (0.364) 0.366 0.365 0.123 

Locus 2457 : 
1 alleles
33.3% missing data
   1   (1.000) 1.000 1.000 1.000 

Locus 2458 : 
2 alleles
97.6% missing data
   0   (0.518) 0.517 0.519 0.519 
   1   (0.482) 0.483 0.481 0.481 

Locus 2459 : 
2 alleles
88.1% missing data
   0   (0.468) 0.470 0.471 0.163 
   1   (0.532) 0.530 0.529 0.837 

Locus 2460 : 
2 alleles
95.2% missing data
   1   (0.617) 0.616 0.615 0.873 
   0   (0.383) 0.384 0.385 0.127 

Locus 2461 : 
2 alleles
97.6% missing data
   0   (0.492) 0.492 0.492 0.494 
   1   (0.508) 0.508 0.508 0.506 

Locus 2462 : 
1 alleles
95.2% missing data
   1   (1.000) 1.000 1.000 1.000 

Locus 2463 : 
2 alleles
92.9% missing data
   0   (0.274) 0.274 0.273 0.094 
   1   (0.726) 0.726 0.727 0.906 

Locus 2464 : 
2 alleles
95.2% missing data
   1   (0.629) 0.628 0.628 0.875 
   0   (0.371) 0.372 0.372 0.125 

Locus 2465 : 
2 alleles
95.2% missing data
   1   (0.647) 0.646 0.646 0.880 
   0   (0.353) 0.354 0.354 0.120 

Locus 2466 : 
2 alleles
95.2% missing data
   1   (0.632) 0.631 0.631 0.875 
   0   (0.368) 0.369 0.369 0.125 

Locus 2467 : 
2 alleles
92.9% missing data
   0   (0.508) 0.507 0.508 0.501 
   1   (0.492) 0.493 0.492 0.499 

Locus 2468 : 
1 alleles
97.6% missing data
   1   (1.000) 1.000 1.000 1.000 

Locus 2469 : 
1 alleles
97.6% missing data
   1   (1.000) 1.000 1.000 1.000 

Locus 2470 : 
2 alleles
95.2% missing data
   1   (0.627) 0.626 0.626 0.880 
   0   (0.373) 0.374 0.374 0.120 

Locus 2471 : 
2 alleles
85.7% missing data
   1   (0.570) 0.572 0.569 0.592 
   0   (0.430) 0.428 0.431 0.408 

Locus 2472 : 
2 alleles
95.2% missing data
   1   (0.615) 0.614 0.614 0.872 
   0   (0.385) 0.386 0.386 0.128 

Locus 2473 : 
2 alleles
95.2% missing data
   1   (0.613) 0.611 0.611 0.872 
   0   (0.387) 0.389 0.389 0.128 

Locus 2474 : 
2 alleles
95.2% missing data
   1   (0.628) 0.628 0.626 0.873 
   0   (0.372) 0.372 0.374 0.127 

Locus 2475 : 
2 alleles
97.6% missing data
   0   (0.530) 0.530 0.531 0.528 
   1   (0.470) 0.470 0.469 0.472 

Locus 2476 : 
2 alleles
95.2% missing data
   1   (0.616) 0.614 0.615 0.869 
   0   (0.384) 0.386 0.385 0.131 

Locus 2477 : 
2 alleles
97.6% missing data
   0   (0.506) 0.507 0.506 0.507 
   1   (0.494) 0.493 0.494 0.493 

Locus 2478 : 
2 alleles
97.6% missing data
   0   (0.482) 0.483 0.482 0.482 
   1   (0.518) 0.517 0.518 0.518 

Locus 2479 : 
2 alleles
85.7% missing data
   1   (0.587) 0.588 0.585 0.602 
   0   (0.413) 0.412 0.415 0.398 

Locus 2480 : 
1 alleles
97.6% missing data
   1   (1.000) 1.000 1.000 1.000 

Locus 2481 : 
2 alleles
95.2% missing data
   1   (0.611) 0.610 0.610 0.872 
   0   (0.389) 0.390 0.390 0.128 

Locus 2482 : 
2 alleles
95.2% missing data
   1   (0.613) 0.612 0.611 0.875 
   0   (0.387) 0.388 0.389 0.125 

Locus 2483 : 
2 alleles
95.2% missing data
   1   (0.602) 0.601 0.601 0.863 
   0   (0.398) 0.399 0.399 0.137 

Locus 2484 : 
2 alleles
95.2% missing data
   1   (0.630) 0.629 0.629 0.872 
   0   (0.370) 0.371 0.371 0.128 

Locus 2485 : 
2 alleles
97.6% missing data
   0   (0.483) 0.483 0.483 0.484 
   1   (0.517) 0.517 0.517 0.516 

Locus 2486 : 
2 alleles
95.2% missing data
   1   (0.625) 0.624 0.624 0.873 
   0   (0.375) 0.376 0.376 0.127 

Locus 2487 : 
2 alleles
95.2% missing data
   1   (0.644) 0.643 0.643 0.878 
   0   (0.356) 0.357 0.357 0.122 

Locus 2488 : 
2 alleles
97.6% missing data
   0   (0.467) 0.467 0.467 0.465 
   1   (0.533) 0.533 0.533 0.535 

Locus 2489 : 
2 alleles
90.5% missing data
   1   (0.607) 0.608 0.607 0.619 
   0   (0.393) 0.392 0.393 0.381 

Locus 2490 : 
1 alleles
97.6% missing data
   1   (1.000) 1.000 1.000 1.000 

Locus 2491 : 
1 alleles
97.6% missing data
   1   (1.000) 1.000 1.000 1.000 

Locus 2492 : 
1 alleles
95.2% missing data
   1   (1.000) 1.000 1.000 1.000 

Locus 2493 : 
2 alleles
81.0% missing data
   1   (0.552) 0.554 0.552 0.572 
   0   (0.448) 0.446 0.448 0.428 

Locus 2494 : 
2 alleles
69.0% missing data
   0   (0.294) 0.298 0.293 0.037 
   1   (0.706) 0.702 0.707 0.963 

Locus 2495 : 
1 alleles
95.2% missing data
   1   (1.000) 1.000 1.000 1.000 

Locus 2496 : 
1 alleles
95.2% missing data
   1   (1.000) 1.000 1.000 1.000 

Locus 2497 : 
1 alleles
97.6% missing data
   1   (1.000) 1.000 1.000 1.000 

Locus 2498 : 
2 alleles
97.6% missing data
   0   (0.472) 0.472 0.472 0.473 
   1   (0.528) 0.528 0.528 0.527 

Locus 2499 : 
2 alleles
97.6% missing data
   0   (0.443) 0.444 0.443 0.445 
   1   (0.557) 0.556 0.557 0.555 

Locus 2500 : 
2 alleles
97.6% missing data
   0   (0.479) 0.479 0.480 0.482 
   1   (0.521) 0.521 0.520 0.518 

Locus 2501 : 
2 alleles
95.2% missing data
   1   (0.618) 0.617 0.616 0.872 
   0   (0.382) 0.383 0.384 0.128 

Locus 2502 : 
2 alleles
95.2% missing data
   1   (0.623) 0.622 0.622 0.873 
   0   (0.377) 0.378 0.378 0.127 

Locus 2503 : 
2 alleles
95.2% missing data
   1   (0.603) 0.603 0.602 0.868 
   0   (0.397) 0.397 0.398 0.132 

Locus 2504 : 
2 alleles
95.2% missing data
   1   (0.610) 0.609 0.609 0.868 
   0   (0.390) 0.391 0.391 0.132 

Locus 2505 : 
1 alleles
97.6% missing data
   1   (1.000) 1.000 1.000 1.000 

Locus 2506 : 
1 alleles
97.6% missing data
   1   (1.000) 1.000 1.000 1.000 

Locus 2507 : 
1 alleles
97.6% missing data
   1   (1.000) 1.000 1.000 1.000 

Locus 2508 : 
1 alleles
97.6% missing data
   1   (1.000) 1.000 1.000 1.000 

Locus 2509 : 
1 alleles
97.6% missing data
   1   (1.000) 1.000 1.000 1.000 

Locus 2510 : 
2 alleles
97.6% missing data
   0   (0.512) 0.512 0.512 0.506 
   1   (0.488) 0.488 0.488 0.494 

Locus 2511 : 
2 alleles
97.6% missing data
   0   (0.489) 0.489 0.489 0.498 
   1   (0.511) 0.511 0.511 0.502 

Locus 2512 : 
1 alleles
97.6% missing data
   1   (1.000) 1.000 1.000 1.000 

Locus 2513 : 
2 alleles
95.2% missing data
   0   (0.498) 0.498 0.499 0.497 
   1   (0.502) 0.502 0.501 0.503 

Locus 2514 : 
1 alleles
97.6% missing data
   1   (1.000) 1.000 1.000 1.000 

Locus 2515 : 
2 alleles
97.6% missing data
   0   (0.512) 0.512 0.512 0.506 
   1   (0.488) 0.488 0.488 0.494 

Locus 2516 : 
1 alleles
97.6% missing data
   1   (1.000) 1.000 1.000 1.000 

Locus 2517 : 
1 alleles
97.6% missing data
   1   (1.000) 1.000 1.000 1.000 

Locus 2518 : 
2 alleles
95.2% missing data
   1   (0.625) 0.624 0.624 0.873 
   0   (0.375) 0.376 0.376 0.127 

Locus 2519 : 
2 alleles
95.2% missing data
   1   (0.618) 0.616 0.616 0.873 
   0   (0.382) 0.384 0.384 0.127 

Locus 2520 : 
2 alleles
97.6% missing data
   0   (0.484) 0.484 0.484 0.484 
   1   (0.516) 0.516 0.516 0.516 

Locus 2521 : 
2 alleles
95.2% missing data
   1   (0.630) 0.629 0.629 0.873 
   0   (0.370) 0.371 0.371 0.127 

Locus 2522 : 
1 alleles
97.6% missing data
   1   (1.000) 1.000 1.000 1.000 

Locus 2523 : 
2 alleles
95.2% missing data
   1   (0.610) 0.609 0.609 0.871 
   0   (0.390) 0.391 0.391 0.129 

Locus 2524 : 
2 alleles
97.6% missing data
   0   (0.520) 0.520 0.520 0.510 
   1   (0.480) 0.480 0.480 0.490 

Locus 2525 : 
2 alleles
95.2% missing data
   1   (0.613) 0.612 0.612 0.869 
   0   (0.387) 0.388 0.388 0.131 

Locus 2526 : 
2 alleles
95.2% missing data
   1   (0.619) 0.617 0.617 0.869 
   0   (0.381) 0.383 0.383 0.131 

Locus 2527 : 
2 alleles
95.2% missing data
   1   (0.592) 0.591 0.592 0.863 
   0   (0.408) 0.409 0.408 0.137 

Locus 2528 : 
2 alleles
95.2% missing data
   1   (0.653) 0.652 0.652 0.879 
   0   (0.347) 0.348 0.348 0.121 

Locus 2529 : 
3 alleles
95.2% missing data
   1   (0.382) 0.378 0.378 0.797 
   0   (0.313) 0.315 0.315 0.104 
   2   (0.306) 0.308 0.308 0.099 

Locus 2530 : 
3 alleles
95.2% missing data
   1   (0.381) 0.377 0.377 0.793 
   0   (0.299) 0.301 0.301 0.101 
   2   (0.320) 0.322 0.322 0.107 

Locus 2531 : 
2 alleles
95.2% missing data
   1   (0.609) 0.608 0.608 0.869 
   0   (0.391) 0.392 0.392 0.131 

Locus 2532 : 
2 alleles
95.2% missing data
   1   (0.639) 0.637 0.638 0.881 
   0   (0.361) 0.363 0.362 0.119 

Locus 2533 : 
2 alleles
95.2% missing data
   1   (0.628) 0.627 0.627 0.877 
   0   (0.372) 0.373 0.373 0.123 

Locus 2534 : 
2 alleles
95.2% missing data
   1   (0.620) 0.619 0.619 0.869 
   0   (0.380) 0.381 0.381 0.131 

Locus 2535 : 
2 alleles
97.6% missing data
   0   (0.506) 0.506 0.505 0.508 
   1   (0.494) 0.494 0.495 0.492 

Locus 2536 : 
1 alleles
97.6% missing data
   1   (1.000) 1.000 1.000 1.000 

Locus 2537 : 
2 alleles
95.2% missing data
   1   (0.619) 0.618 0.617 0.873 
   0   (0.381) 0.382 0.383 0.127 

Locus 2538 : 
2 alleles
95.2% missing data
   1   (0.643) 0.642 0.642 0.883 
   0   (0.357) 0.358 0.358 0.117 

Locus 2539 : 
2 alleles
23.8% missing data
   1   (0.704) 0.704 0.699 0.975 
   0   (0.296) 0.296 0.301 0.025 

Locus 2540 : 
2 alleles
92.9% missing data
   0   (0.496) 0.496 0.496 0.497 
   1   (0.504) 0.504 0.504 0.503 

Locus 2541 : 
2 alleles
95.2% missing data
   1   (0.646) 0.645 0.644 0.881 
   0   (0.354) 0.355 0.356 0.119 

Locus 2542 : 
2 alleles
26.2% missing data
   1   (0.698) 0.698 0.693 0.974 
   0   (0.302) 0.302 0.307 0.026 

Locus 2543 : 
1 alleles
95.2% missing data
   1   (1.000) 1.000 1.000 1.000 

Locus 2544 : 
2 alleles
97.6% missing data
   0   (0.492) 0.492 0.493 0.491 
   1   (0.508) 0.508 0.507 0.509 

Locus 2545 : 
2 alleles
95.2% missing data
   1   (0.601) 0.599 0.599 0.866 
   0   (0.399) 0.401 0.401 0.134 

Locus 2546 : 
2 alleles
35.7% missing data
   1   (0.721) 0.718 0.719 0.978 
   0   (0.279) 0.282 0.281 0.022 

Locus 2547 : 
2 alleles
59.5% missing data
   1   (0.606) 0.601 0.602 0.968 
   0   (0.394) 0.399 0.398 0.032 

Locus 2548 : 
2 alleles
97.6% missing data
   0   (0.537) 0.537 0.537 0.539 
   1   (0.463) 0.463 0.463 0.461 

Locus 2549 : 
2 alleles
85.7% missing data
   0   (0.358) 0.355 0.361 0.115 
   1   (0.642) 0.645 0.639 0.885 

Locus 2550 : 
1 alleles
97.6% missing data
   1   (1.000) 1.000 1.000 1.000 

Locus 2551 : 
2 alleles
42.9% missing data
   1   (0.727) 0.723 0.728 0.979 
   0   (0.273) 0.277 0.272 0.021 

Locus 2552 : 
2 alleles
40.5% missing data
   1   (0.731) 0.727 0.732 0.982 
   0   (0.269) 0.273 0.268 0.018 

Locus 2553 : 
1 alleles
97.6% missing data
   1   (1.000) 1.000 1.000 1.000 

Locus 2554 : 
2 alleles
95.2% missing data
   1   (0.636) 0.635 0.635 0.880 
   0   (0.364) 0.365 0.365 0.120 

Locus 2555 : 
2 alleles
95.2% missing data
   1   (0.604) 0.603 0.603 0.868 
   0   (0.396) 0.397 0.397 0.132 

Locus 2556 : 
2 alleles
95.2% missing data
   1   (0.647) 0.646 0.646 0.885 
   0   (0.353) 0.354 0.354 0.115 

Locus 2557 : 
2 alleles
95.2% missing data
   1   (0.600) 0.599 0.599 0.861 
   0   (0.400) 0.401 0.401 0.139 

Locus 2558 : 
1 alleles
97.6% missing data
   1   (1.000) 1.000 1.000 1.000 

Locus 2559 : 
3 alleles
95.2% missing data
   1   (0.383) 0.380 0.380 0.789 
   0   (0.305) 0.307 0.307 0.106 
   2   (0.311) 0.314 0.313 0.105 

Locus 2560 : 
1 alleles
97.6% missing data
   1   (1.000) 1.000 1.000 1.000 

Locus 2561 : 
2 alleles
81.0% missing data
   1   (0.701) 0.703 0.697 0.930 
   0   (0.299) 0.297 0.303 0.070 

Locus 2562 : 
2 alleles
85.7% missing data
   0   (0.509) 0.508 0.509 0.503 
   1   (0.491) 0.492 0.491 0.497 

Locus 2563 : 
2 alleles
95.2% missing data
   1   (0.595) 0.594 0.594 0.868 
   0   (0.405) 0.406 0.406 0.132 

Locus 2564 : 
2 alleles
35.7% missing data
   1   (0.789) 0.787 0.790 0.984 
   0   (0.211) 0.213 0.210 0.016 

Locus 2565 : 
2 alleles
95.2% missing data
   0   (0.486) 0.487 0.486 0.486 
   1   (0.514) 0.513 0.514 0.514 

Locus 2566 : 
2 alleles
38.1% missing data
   1   (0.788) 0.786 0.789 0.983 
   0   (0.212) 0.214 0.211 0.017 

Locus 2567 : 
2 alleles
95.2% missing data
   1   (0.633) 0.632 0.632 0.875 
   0   (0.367) 0.368 0.368 0.125 

Locus 2568 : 
2 alleles
95.2% missing data
   1   (0.622) 0.620 0.620 0.869 
   0   (0.378) 0.380 0.380 0.131 

Locus 2569 : 
2 alleles
95.2% missing data
   1   (0.628) 0.627 0.627 0.877 
   0   (0.372) 0.373 0.373 0.123 

Locus 2570 : 
1 alleles
97.6% missing data
   1   (1.000) 1.000 1.000 1.000 

Locus 2571 : 
1 alleles
97.6% missing data
   1   (1.000) 1.000 1.000 1.000 

Locus 2572 : 
1 alleles
97.6% missing data
   1   (1.000) 1.000 1.000 1.000 

Locus 2573 : 
1 alleles
97.6% missing data
   1   (1.000) 1.000 1.000 1.000 

Locus 2574 : 
1 alleles
97.6% missing data
   1   (1.000) 1.000 1.000 1.000 

Locus 2575 : 
1 alleles
95.2% missing data
   1   (1.000) 1.000 1.000 1.000 

Locus 2576 : 
1 alleles
97.6% missing data
   1   (1.000) 1.000 1.000 1.000 

Locus 2577 : 
1 alleles
97.6% missing data
   1   (1.000) 1.000 1.000 1.000 

Locus 2578 : 
1 alleles
97.6% missing data
   1   (1.000) 1.000 1.000 1.000 

Locus 2579 : 
1 alleles
97.6% missing data
   1   (1.000) 1.000 1.000 1.000 

Locus 2580 : 
2 alleles
97.6% missing data
   0   (0.519) 0.520 0.520 0.514 
   1   (0.481) 0.480 0.480 0.486 

Locus 2581 : 
1 alleles
97.6% missing data
   1   (1.000) 1.000 1.000 1.000 

Locus 2582 : 
1 alleles
97.6% missing data
   1   (1.000) 1.000 1.000 1.000 

Locus 2583 : 
1 alleles
97.6% missing data
   1   (1.000) 1.000 1.000 1.000 

Locus 2584 : 
1 alleles
97.6% missing data
   1   (1.000) 1.000 1.000 1.000 

Locus 2585 : 
1 alleles
97.6% missing data
   1   (1.000) 1.000 1.000 1.000 

Locus 2586 : 
1 alleles
97.6% missing data
   1   (1.000) 1.000 1.000 1.000 

Locus 2587 : 
2 alleles
97.6% missing data
   0   (0.518) 0.518 0.517 0.519 
   1   (0.482) 0.482 0.483 0.481 

Locus 2588 : 
1 alleles
97.6% missing data
   1   (1.000) 1.000 1.000 1.000 

Locus 2589 : 
1 alleles
97.6% missing data
   1   (1.000) 1.000 1.000 1.000 

Locus 2590 : 
1 alleles
97.6% missing data
   1   (1.000) 1.000 1.000 1.000 

Locus 2591 : 
1 alleles
97.6% missing data
   1   (1.000) 1.000 1.000 1.000 

Locus 2592 : 
1 alleles
97.6% missing data
   1   (1.000) 1.000 1.000 1.000 

Locus 2593 : 
1 alleles
97.6% missing data
   1   (1.000) 1.000 1.000 1.000 

Locus 2594 : 
2 alleles
95.2% missing data
   0   (0.482) 0.483 0.482 0.483 
   1   (0.518) 0.517 0.518 0.517 

Locus 2595 : 
1 alleles
92.9% missing data
   1   (1.000) 1.000 1.000 1.000 

Locus 2596 : 
2 alleles
90.5% missing data
   0   (0.504) 0.504 0.504 0.504 
   1   (0.496) 0.496 0.496 0.496 

Locus 2597 : 
1 alleles
92.9% missing data
   1   (1.000) 1.000 1.000 1.000 

Locus 2598 : 
2 alleles
97.6% missing data
   0   (0.509) 0.509 0.510 0.509 
   1   (0.491) 0.491 0.490 0.491 

Locus 2599 : 
2 alleles
97.6% missing data
   0   (0.531) 0.531 0.532 0.535 
   1   (0.469) 0.469 0.468 0.465 

Locus 2600 : 
2 alleles
97.6% missing data
   0   (0.498) 0.498 0.498 0.498 
   1   (0.502) 0.502 0.502 0.502 

Locus 2601 : 
2 alleles
83.3% missing data
   0   (0.311) 0.316 0.307 0.081 
   1   (0.689) 0.684 0.693 0.919 

Locus 2602 : 
1 alleles
85.7% missing data
   1   (1.000) 1.000 1.000 1.000 

Locus 2603 : 
1 alleles
85.7% missing data
   1   (1.000) 1.000 1.000 1.000 

Locus 2604 : 
1 alleles
78.6% missing data
   1   (1.000) 1.000 1.000 1.000 

Locus 2605 : 
1 alleles
92.9% missing data
   1   (1.000) 1.000 1.000 1.000 

Locus 2606 : 
1 alleles
81.0% missing data
   1   (1.000) 1.000 1.000 1.000 

Locus 2607 : 
1 alleles
92.9% missing data
   1   (1.000) 1.000 1.000 1.000 

Locus 2608 : 
1 alleles
97.6% missing data
   1   (1.000) 1.000 1.000 1.000 

Locus 2609 : 
1 alleles
95.2% missing data
   1   (1.000) 1.000 1.000 1.000 

Locus 2610 : 
1 alleles
73.8% missing data
   1   (1.000) 1.000 1.000 1.000 

Locus 2611 : 
2 alleles
83.3% missing data
   1   (0.526) 0.527 0.522 0.724 
   0   (0.474) 0.473 0.478 0.276 

Locus 2612 : 
2 alleles
81.0% missing data
   1   (0.519) 0.520 0.514 0.723 
   0   (0.481) 0.480 0.486 0.277 

Locus 2613 : 
2 alleles
31.0% missing data
   1   (0.656) 0.661 0.646 0.969 
   0   (0.344) 0.339 0.354 0.031 

Locus 2614 : 
2 alleles
85.7% missing data
   1   (0.531) 0.533 0.525 0.717 
   0   (0.469) 0.467 0.475 0.283 

Locus 2615 : 
2 alleles
85.7% missing data
   1   (0.535) 0.537 0.531 0.716 
   0   (0.465) 0.463 0.469 0.284 

Locus 2616 : 
2 alleles
85.7% missing data
   1   (0.539) 0.541 0.535 0.719 
   0   (0.461) 0.459 0.465 0.281 

Locus 2617 : 
2 alleles
92.9% missing data
   0   (0.496) 0.496 0.496 0.508 
   1   (0.504) 0.504 0.504 0.492 

Locus 2618 : 
2 alleles
92.9% missing data
   1   (0.615) 0.614 0.615 0.752 
   0   (0.385) 0.386 0.385 0.248 

Locus 2619 : 
2 alleles
61.9% missing data
   1   (0.790) 0.785 0.795 0.982 
   0   (0.210) 0.215 0.205 0.018 

Locus 2620 : 
2 alleles
47.6% missing data
   1   (0.813) 0.809 0.818 0.987 
   0   (0.187) 0.191 0.182 0.013 

Locus 2621 : 
2 alleles
47.6% missing data
   1   (0.815) 0.810 0.819 0.987 
   0   (0.185) 0.190 0.181 0.013 

Locus 2622 : 
2 alleles
47.6% missing data
   1   (0.812) 0.807 0.817 0.987 
   0   (0.188) 0.193 0.183 0.013 

Locus 2623 : 
2 alleles
97.6% missing data
   0   (0.508) 0.508 0.508 0.510 
   1   (0.492) 0.492 0.492 0.490 

Locus 2624 : 
2 alleles
85.7% missing data
   1   (0.707) 0.713 0.705 0.761 
   0   (0.293) 0.287 0.295 0.239 

Locus 2625 : 
1 alleles
97.6% missing data
   1   (1.000) 1.000 1.000 1.000 

Locus 2626 : 
1 alleles
97.6% missing data
   1   (1.000) 1.000 1.000 1.000 

Locus 2627 : 
1 alleles
97.6% missing data
   1   (1.000) 1.000 1.000 1.000 

Locus 2628 : 
1 alleles
97.6% missing data
   1   (1.000) 1.000 1.000 1.000 

Locus 2629 : 
1 alleles
97.6% missing data
   1   (1.000) 1.000 1.000 1.000 

Locus 2630 : 
2 alleles
97.6% missing data
   0   (0.469) 0.468 0.469 0.475 
   1   (0.531) 0.532 0.531 0.525 

Locus 2631 : 
1 alleles
97.6% missing data
   1   (1.000) 1.000 1.000 1.000 

Locus 2632 : 
1 alleles
97.6% missing data
   1   (1.000) 1.000 1.000 1.000 

Locus 2633 : 
1 alleles
97.6% missing data
   1   (1.000) 1.000 1.000 1.000 

Locus 2634 : 
1 alleles
97.6% missing data
   1   (1.000) 1.000 1.000 1.000 

Locus 2635 : 
1 alleles
97.6% missing data
   1   (1.000) 1.000 1.000 1.000 

Locus 2636 : 
1 alleles
97.6% missing data
   1   (1.000) 1.000 1.000 1.000 

Locus 2637 : 
1 alleles
97.6% missing data
   1   (1.000) 1.000 1.000 1.000 

Locus 2638 : 
1 alleles
97.6% missing data
   1   (1.000) 1.000 1.000 1.000 

Locus 2639 : 
1 alleles
97.6% missing data
   1   (1.000) 1.000 1.000 1.000 

Locus 2640 : 
1 alleles
97.6% missing data
   1   (1.000) 1.000 1.000 1.000 

Locus 2641 : 
1 alleles
97.6% missing data
   1   (1.000) 1.000 1.000 1.000 

Locus 2642 : 
2 alleles
97.6% missing data
   0   (0.500) 0.500 0.500 0.498 
   1   (0.500) 0.500 0.500 0.502 

Locus 2643 : 
2 alleles
92.9% missing data
   0   (0.514) 0.514 0.514 0.507 
   1   (0.486) 0.486 0.486 0.493 

Locus 2644 : 
2 alleles
26.2% missing data
   1   (0.824) 0.818 0.829 0.986 
   0   (0.176) 0.182 0.171 0.014 

Locus 2645 : 
2 alleles
73.8% missing data
   0   (0.319) 0.329 0.314 0.037 
   1   (0.681) 0.671 0.686 0.963 

Locus 2646 : 
2 alleles
61.9% missing data
   1   (0.612) 0.609 0.608 0.953 
   0   (0.388) 0.391 0.392 0.047 

Locus 2647 : 
1 alleles
97.6% missing data
   1   (1.000) 1.000 1.000 1.000 

Locus 2648 : 
1 alleles
97.6% missing data
   1   (1.000) 1.000 1.000 1.000 

Locus 2649 : 
1 alleles
97.6% missing data
   1   (1.000) 1.000 1.000 1.000 

Locus 2650 : 
2 alleles
92.9% missing data
   0   (0.419) 0.421 0.420 0.143 
   1   (0.581) 0.579 0.580 0.857 

Locus 2651 : 
1 alleles
97.6% missing data
   1   (1.000) 1.000 1.000 1.000 

Locus 2652 : 
1 alleles
97.6% missing data
   1   (1.000) 1.000 1.000 1.000 

Locus 2653 : 
2 alleles
92.9% missing data
   0   (0.435) 0.438 0.437 0.147 
   1   (0.565) 0.562 0.563 0.853 

Locus 2654 : 
2 alleles
97.6% missing data
   0   (0.493) 0.493 0.493 0.496 
   1   (0.507) 0.507 0.507 0.504 

Locus 2655 : 
2 alleles
95.2% missing data
   1   (0.673) 0.671 0.672 0.891 
   0   (0.327) 0.329 0.328 0.109 

Locus 2656 : 
2 alleles
95.2% missing data
   1   (0.610) 0.609 0.609 0.868 
   0   (0.390) 0.391 0.391 0.132 

Locus 2657 : 
2 alleles
85.7% missing data
   0   (0.453) 0.456 0.453 0.228 
   1   (0.547) 0.544 0.547 0.772 

Locus 2658 : 
2 alleles
92.9% missing data
   0   (0.486) 0.486 0.486 0.488 
   1   (0.514) 0.514 0.514 0.512 

Locus 2659 : 
2 alleles
95.2% missing data
   1   (0.639) 0.638 0.639 0.877 
   0   (0.361) 0.362 0.361 0.123 

Locus 2660 : 
1 alleles
97.6% missing data
   1   (1.000) 1.000 1.000 1.000 

Locus 2661 : 
1 alleles
97.6% missing data
   1   (1.000) 1.000 1.000 1.000 

Locus 2662 : 
2 alleles
83.3% missing data
   0   (0.427) 0.431 0.429 0.109 
   1   (0.573) 0.569 0.571 0.891 

Locus 2663 : 
1 alleles
97.6% missing data
   1   (1.000) 1.000 1.000 1.000 

Locus 2664 : 
2 alleles
88.1% missing data
   0   (0.507) 0.508 0.507 0.492 
   1   (0.493) 0.492 0.493 0.508 

Locus 2665 : 
2 alleles
97.6% missing data
   0   (0.473) 0.472 0.473 0.499 
   1   (0.527) 0.528 0.527 0.501 

Locus 2666 : 
1 alleles
26.2% missing data
   1   (1.000) 1.000 1.000 1.000 

Locus 2667 : 
1 alleles
26.2% missing data
   1   (1.000) 1.000 1.000 1.000 

Locus 2668 : 
2 alleles
78.6% missing data
   0   (0.292) 0.295 0.291 0.039 
   1   (0.708) 0.705 0.709 0.961 

Locus 2669 : 
1 alleles
21.4% missing data
   1   (1.000) 1.000 1.000 1.000 

Locus 2670 : 
2 alleles
95.2% missing data
   1   (0.628) 0.627 0.627 0.877 
   0   (0.372) 0.373 0.373 0.123 

Locus 2671 : 
2 alleles
97.6% missing data
   0   (0.477) 0.477 0.477 0.474 
   1   (0.523) 0.523 0.523 0.526 

Locus 2672 : 
2 alleles
97.6% missing data
   0   (0.484) 0.484 0.484 0.498 
   1   (0.516) 0.516 0.516 0.502 

Locus 2673 : 
2 alleles
95.2% missing data
   1   (0.615) 0.614 0.614 0.869 
   0   (0.385) 0.386 0.386 0.131 

Locus 2674 : 
2 alleles
95.2% missing data
   1   (0.641) 0.640 0.640 0.879 
   0   (0.359) 0.360 0.360 0.121 

Locus 2675 : 
2 alleles
95.2% missing data
   1   (0.626) 0.625 0.626 0.877 
   0   (0.374) 0.375 0.374 0.123 

Locus 2676 : 
2 alleles
95.2% missing data
   1   (0.642) 0.641 0.641 0.873 
   0   (0.358) 0.359 0.359 0.127 

Locus 2677 : 
1 alleles
97.6% missing data
   1   (1.000) 1.000 1.000 1.000 

Locus 2678 : 
2 alleles
95.2% missing data
   0   (0.500) 0.500 0.500 0.498 
   1   (0.500) 0.500 0.500 0.502 

Locus 2679 : 
2 alleles
95.2% missing data
   1   (0.625) 0.624 0.624 0.872 
   0   (0.375) 0.376 0.376 0.128 

Locus 2680 : 
2 alleles
95.2% missing data
   1   (0.615) 0.613 0.613 0.867 
   0   (0.385) 0.387 0.387 0.133 

Locus 2681 : 
2 alleles
95.2% missing data
   1   (0.612) 0.611 0.610 0.871 
   0   (0.388) 0.389 0.390 0.129 

Locus 2682 : 
1 alleles
97.6% missing data
   1   (1.000) 1.000 1.000 1.000 

Locus 2683 : 
2 alleles
95.2% missing data
   1   (0.631) 0.630 0.630 0.876 
   0   (0.369) 0.370 0.370 0.124 

Locus 2684 : 
2 alleles
97.6% missing data
   0   (0.465) 0.465 0.465 0.467 
   1   (0.535) 0.535 0.535 0.533 

Locus 2685 : 
2 alleles
95.2% missing data
   1   (0.631) 0.629 0.629 0.874 
   0   (0.369) 0.371 0.371 0.126 

Locus 2686 : 
2 alleles
95.2% missing data
   1   (0.585) 0.585 0.584 0.860 
   0   (0.415) 0.415 0.416 0.140 

Locus 2687 : 
2 alleles
95.2% missing data
   1   (0.627) 0.626 0.626 0.876 
   0   (0.373) 0.374 0.374 0.124 

Locus 2688 : 
2 alleles
95.2% missing data
   1   (0.625) 0.624 0.624 0.876 
   0   (0.375) 0.376 0.376 0.124 

Locus 2689 : 
2 alleles
95.2% missing data
   0   (0.495) 0.495 0.494 0.493 
   1   (0.505) 0.505 0.506 0.507 

Locus 2690 : 
2 alleles
97.6% missing data
   0   (0.474) 0.474 0.474 0.479 
   1   (0.526) 0.526 0.526 0.521 

Locus 2691 : 
2 alleles
95.2% missing data
   1   (0.621) 0.620 0.620 0.876 
   0   (0.379) 0.380 0.380 0.124 

Locus 2692 : 
2 alleles
95.2% missing data
   1   (0.608) 0.607 0.606 0.864 
   0   (0.392) 0.393 0.394 0.136 

Locus 2693 : 
2 alleles
97.6% missing data
   0   (0.510) 0.510 0.510 0.505 
   1   (0.490) 0.490 0.490 0.495 

Locus 2694 : 
2 alleles
97.6% missing data
   0   (0.503) 0.503 0.503 0.505 
   1   (0.497) 0.497 0.497 0.495 

Locus 2695 : 
2 alleles
95.2% missing data
   1   (0.609) 0.607 0.607 0.873 
   0   (0.391) 0.393 0.393 0.127 

Locus 2696 : 
2 alleles
33.3% missing data
   1   (0.863) 0.860 0.869 0.991 
   0   (0.137) 0.140 0.131 0.009 

Locus 2697 : 
2 alleles
33.3% missing data
   1   (0.815) 0.805 0.824 0.987 
   0   (0.185) 0.195 0.176 0.013 

Locus 2698 : 
1 alleles
97.6% missing data
   1   (1.000) 1.000 1.000 1.000 

Locus 2699 : 
2 alleles
95.2% missing data
   0   (0.502) 0.502 0.502 0.498 
   1   (0.498) 0.498 0.498 0.502 

Locus 2700 : 
2 alleles
97.6% missing data
   0   (0.479) 0.478 0.478 0.487 
   1   (0.521) 0.522 0.522 0.513 

Locus 2701 : 
2 alleles
95.2% missing data
   1   (0.639) 0.638 0.638 0.882 
   0   (0.361) 0.362 0.362 0.118 

Locus 2702 : 
2 alleles
97.6% missing data
   0   (0.464) 0.464 0.464 0.470 
   1   (0.536) 0.536 0.536 0.530 

Locus 2703 : 
2 alleles
95.2% missing data
   1   (0.616) 0.615 0.616 0.877 
   0   (0.384) 0.385 0.384 0.123 

Locus 2704 : 
2 alleles
95.2% missing data
   1   (0.616) 0.615 0.615 0.872 
   0   (0.384) 0.385 0.385 0.128 

Locus 2705 : 
2 alleles
97.6% missing data
   0   (0.517) 0.517 0.517 0.519 
   1   (0.483) 0.483 0.483 0.481 

Locus 2706 : 
2 alleles
95.2% missing data
   1   (0.621) 0.620 0.620 0.875 
   0   (0.379) 0.380 0.380 0.125 

Locus 2707 : 
2 alleles
95.2% missing data
   0   (0.515) 0.514 0.514 0.516 
   1   (0.485) 0.486 0.486 0.484 

Locus 2708 : 
2 alleles
95.2% missing data
   1   (0.612) 0.611 0.611 0.867 
   0   (0.388) 0.389 0.389 0.133 

Locus 2709 : 
2 alleles
97.6% missing data
   0   (0.535) 0.535 0.536 0.538 
   1   (0.465) 0.465 0.464 0.462 

Locus 2710 : 
2 alleles
95.2% missing data
   1   (0.606) 0.605 0.604 0.868 
   0   (0.394) 0.395 0.396 0.132 

Locus 2711 : 
2 alleles
90.5% missing data
   0   (0.494) 0.494 0.494 0.493 
   1   (0.506) 0.506 0.506 0.507 

Locus 2712 : 
2 alleles
95.2% missing data
   1   (0.621) 0.620 0.620 0.871 
   0   (0.379) 0.380 0.380 0.129 

Locus 2713 : 
2 alleles
95.2% missing data
   1   (0.621) 0.621 0.621 0.815 
   0   (0.379) 0.379 0.379 0.185 

Locus 2714 : 
1 alleles
54.8% missing data
   1   (1.000) 1.000 1.000 1.000 

Locus 2715 : 
2 alleles
95.2% missing data
   0   (0.503) 0.503 0.504 0.501 
   1   (0.497) 0.497 0.496 0.499 

Locus 2716 : 
2 alleles
95.2% missing data
   1   (0.643) 0.646 0.645 0.654 
   0   (0.357) 0.354 0.355 0.346 

Locus 2717 : 
2 alleles
73.8% missing data
   1   (0.826) 0.830 0.825 0.966 
   0   (0.174) 0.170 0.175 0.034 

Locus 2718 : 
1 alleles
71.4% missing data
   1   (1.000) 1.000 1.000 1.000 

Locus 2719 : 
2 alleles
95.2% missing data
   1   (0.639) 0.641 0.640 0.648 
   0   (0.361) 0.359 0.360 0.352 

Locus 2720 : 
2 alleles
97.6% missing data
   0   (0.511) 0.511 0.512 0.512 
   1   (0.489) 0.489 0.488 0.488 

Locus 2721 : 
1 alleles
97.6% missing data
   1   (1.000) 1.000 1.000 1.000 

Locus 2722 : 
1 alleles
97.6% missing data
   1   (1.000) 1.000 1.000 1.000 

Locus 2723 : 
1 alleles
97.6% missing data
   1   (1.000) 1.000 1.000 1.000 

Locus 2724 : 
1 alleles
97.6% missing data
   1   (1.000) 1.000 1.000 1.000 

Locus 2725 : 
1 alleles
95.2% missing data
   1   (1.000) 1.000 1.000 1.000 

Locus 2726 : 
1 alleles
95.2% missing data
   1   (1.000) 1.000 1.000 1.000 

Locus 2727 : 
1 alleles
95.2% missing data
   1   (1.000) 1.000 1.000 1.000 

Locus 2728 : 
1 alleles
95.2% missing data
   1   (1.000) 1.000 1.000 1.000 

Locus 2729 : 
1 alleles
95.2% missing data
   1   (1.000) 1.000 1.000 1.000 

Locus 2730 : 
1 alleles
95.2% missing data
   1   (1.000) 1.000 1.000 1.000 

Locus 2731 : 
1 alleles
95.2% missing data
   1   (1.000) 1.000 1.000 1.000 

Locus 2732 : 
1 alleles
97.6% missing data
   1   (1.000) 1.000 1.000 1.000 

Locus 2733 : 
1 alleles
97.6% missing data
   1   (1.000) 1.000 1.000 1.000 

Locus 2734 : 
1 alleles
97.6% missing data
   1   (1.000) 1.000 1.000 1.000 

Locus 2735 : 
2 alleles
97.6% missing data
   0   (0.481) 0.480 0.481 0.483 
   1   (0.519) 0.520 0.519 0.517 

Locus 2736 : 
2 alleles
85.7% missing data
   0   (0.460) 0.463 0.459 0.301 
   1   (0.540) 0.537 0.541 0.699 

Locus 2737 : 
2 alleles
97.6% missing data
   0   (0.517) 0.517 0.517 0.511 
   1   (0.483) 0.483 0.483 0.489 

Locus 2738 : 
1 alleles
85.7% missing data
   1   (1.000) 1.000 1.000 1.000 

Locus 2739 : 
1 alleles
85.7% missing data
   1   (1.000) 1.000 1.000 1.000 

Locus 2740 : 
1 alleles
83.3% missing data
   1   (1.000) 1.000 1.000 1.000 

Locus 2741 : 
1 alleles
83.3% missing data
   1   (1.000) 1.000 1.000 1.000 

Locus 2742 : 
1 alleles
97.6% missing data
   1   (1.000) 1.000 1.000 1.000 

Locus 2743 : 
1 alleles
95.2% missing data
   1   (1.000) 1.000 1.000 1.000 

Locus 2744 : 
1 alleles
95.2% missing data
   1   (1.000) 1.000 1.000 1.000 

Locus 2745 : 
1 alleles
95.2% missing data
   1   (1.000) 1.000 1.000 1.000 

Locus 2746 : 
2 alleles
95.2% missing data
   1   (0.637) 0.636 0.635 0.881 
   0   (0.363) 0.364 0.365 0.119 

Locus 2747 : 
1 alleles
95.2% missing data
   1   (1.000) 1.000 1.000 1.000 

Locus 2748 : 
2 alleles
95.2% missing data
   1   (0.624) 0.623 0.623 0.871 
   0   (0.376) 0.377 0.377 0.129 

Locus 2749 : 
1 alleles
97.6% missing data
   1   (1.000) 1.000 1.000 1.000 

Locus 2750 : 
2 alleles
95.2% missing data
   1   (0.634) 0.633 0.633 0.879 
   0   (0.366) 0.367 0.367 0.121 

Locus 2751 : 
2 alleles
95.2% missing data
   1   (0.622) 0.620 0.621 0.870 
   0   (0.378) 0.380 0.379 0.130 

Locus 2752 : 
2 alleles
97.6% missing data
   0   (0.463) 0.464 0.464 0.463 
   1   (0.537) 0.536 0.536 0.537 

Locus 2753 : 
1 alleles
97.6% missing data
   1   (1.000) 1.000 1.000 1.000 

Locus 2754 : 
1 alleles
97.6% missing data
   1   (1.000) 1.000 1.000 1.000 

Locus 2755 : 
1 alleles
97.6% missing data
   1   (1.000) 1.000 1.000 1.000 

Locus 2756 : 
1 alleles
97.6% missing data
   1   (1.000) 1.000 1.000 1.000 

Locus 2757 : 
1 alleles
97.6% missing data
   1   (1.000) 1.000 1.000 1.000 

Locus 2758 : 
2 alleles
95.2% missing data
   1   (0.625) 0.623 0.623 0.874 
   0   (0.375) 0.377 0.377 0.126 

Locus 2759 : 
2 alleles
88.1% missing data
   1   (0.661) 0.663 0.660 0.688 
   0   (0.339) 0.337 0.340 0.312 

Locus 2760 : 
2 alleles
95.2% missing data
   1   (0.624) 0.623 0.623 0.868 
   0   (0.376) 0.377 0.377 0.132 

Locus 2761 : 
2 alleles
97.6% missing data
   0   (0.514) 0.514 0.514 0.512 
   1   (0.486) 0.486 0.486 0.488 

Locus 2762 : 
2 alleles
97.6% missing data
   0   (0.481) 0.480 0.480 0.480 
   1   (0.519) 0.520 0.520 0.520 

Locus 2763 : 
2 alleles
83.3% missing data
   1   (0.629) 0.634 0.627 0.593 
   0   (0.371) 0.366 0.373 0.407 

Locus 2764 : 
2 alleles
97.6% missing data
   0   (0.491) 0.491 0.491 0.493 
   1   (0.509) 0.509 0.509 0.507 

Locus 2765 : 
2 alleles
95.2% missing data
   0   (0.504) 0.504 0.504 0.501 
   1   (0.496) 0.496 0.496 0.499 

Locus 2766 : 
2 alleles
97.6% missing data
   0   (0.491) 0.492 0.492 0.494 
   1   (0.509) 0.508 0.508 0.506 

Locus 2767 : 
2 alleles
95.2% missing data
   1   (0.642) 0.641 0.641 0.878 
   0   (0.358) 0.359 0.359 0.122 

Locus 2768 : 
1 alleles
97.6% missing data
   1   (1.000) 1.000 1.000 1.000 

Locus 2769 : 
2 alleles
95.2% missing data
   1   (0.627) 0.626 0.626 0.882 
   0   (0.373) 0.374 0.374 0.118 

Locus 2770 : 
2 alleles
95.2% missing data
   1   (0.611) 0.609 0.610 0.871 
   0   (0.389) 0.391 0.390 0.129 

Locus 2771 : 
2 alleles
97.6% missing data
   0   (0.536) 0.536 0.536 0.534 
   1   (0.464) 0.464 0.464 0.466 

Locus 2772 : 
2 alleles
95.2% missing data
   1   (0.619) 0.617 0.617 0.875 
   0   (0.381) 0.383 0.383 0.125 

Locus 2773 : 
2 alleles
95.2% missing data
   0   (0.511) 0.511 0.511 0.506 
   1   (0.489) 0.489 0.489 0.494 

Locus 2774 : 
1 alleles
97.6% missing data
   1   (1.000) 1.000 1.000 1.000 

Locus 2775 : 
1 alleles
97.6% missing data
   1   (1.000) 1.000 1.000 1.000 

Locus 2776 : 
2 alleles
97.6% missing data
   0   (0.503) 0.503 0.502 0.507 
   1   (0.497) 0.497 0.498 0.493 

Locus 2777 : 
2 alleles
97.6% missing data
   0   (0.500) 0.500 0.500 0.499 
   1   (0.500) 0.500 0.500 0.501 

Locus 2778 : 
2 alleles
97.6% missing data
   0   (0.499) 0.500 0.499 0.498 
   1   (0.501) 0.500 0.501 0.502 

Locus 2779 : 
2 alleles
95.2% missing data
   1   (0.638) 0.637 0.637 0.878 
   0   (0.362) 0.363 0.363 0.122 

Locus 2780 : 
2 alleles
97.6% missing data
   0   (0.518) 0.518 0.518 0.510 
   1   (0.482) 0.482 0.482 0.490 

Locus 2781 : 
2 alleles
97.6% missing data
   0   (0.521) 0.521 0.521 0.514 
   1   (0.479) 0.479 0.479 0.486 

Locus 2782 : 
2 alleles
92.9% missing data
   0   (0.402) 0.403 0.403 0.138 
   1   (0.598) 0.597 0.597 0.862 

Locus 2783 : 
2 alleles
95.2% missing data
   1   (0.627) 0.626 0.627 0.875 
   0   (0.373) 0.374 0.373 0.125 

Locus 2784 : 
2 alleles
85.7% missing data
   1   (0.578) 0.581 0.577 0.560 
   0   (0.422) 0.419 0.423 0.440 

Locus 2785 : 
2 alleles
95.2% missing data
   1   (0.622) 0.621 0.621 0.869 
   0   (0.378) 0.379 0.379 0.131 

Locus 2786 : 
2 alleles
95.2% missing data
   1   (0.604) 0.603 0.602 0.872 
   0   (0.396) 0.397 0.398 0.128 

Locus 2787 : 
2 alleles
28.6% missing data
   1   (0.945) 0.949 0.948 0.996 
   0   (0.055) 0.051 0.052 0.004 

Locus 2788 : 
2 alleles
97.6% missing data
   0   (0.509) 0.509 0.509 0.509 
   1   (0.491) 0.491 0.491 0.491 

Locus 2789 : 
2 alleles
97.6% missing data
   0   (0.497) 0.497 0.496 0.496 
   1   (0.503) 0.503 0.504 0.504 

Locus 2790 : 
2 alleles
97.6% missing data
   0   (0.480) 0.480 0.480 0.485 
   1   (0.520) 0.520 0.520 0.515 

Locus 2791 : 
2 alleles
95.2% missing data
   1   (0.613) 0.612 0.612 0.870 
   0   (0.387) 0.388 0.388 0.130 

Locus 2792 : 
2 alleles
95.2% missing data
   1   (0.583) 0.582 0.582 0.853 
   0   (0.417) 0.418 0.418 0.147 

Locus 2793 : 
2 alleles
95.2% missing data
   1   (0.626) 0.624 0.625 0.869 
   0   (0.374) 0.376 0.375 0.131 

Locus 2794 : 
2 alleles
95.2% missing data
   1   (0.584) 0.583 0.582 0.863 
   0   (0.416) 0.417 0.418 0.137 

Locus 2795 : 
2 alleles
97.6% missing data
   0   (0.484) 0.484 0.484 0.484 
   1   (0.516) 0.516 0.516 0.516 

Locus 2796 : 
2 alleles
95.2% missing data
   1   (0.603) 0.602 0.602 0.868 
   0   (0.397) 0.398 0.398 0.132 

Locus 2797 : 
2 alleles
95.2% missing data
   1   (0.633) 0.632 0.632 0.877 
   0   (0.367) 0.368 0.368 0.123 

Locus 2798 : 
2 alleles
95.2% missing data
   1   (0.634) 0.633 0.633 0.874 
   0   (0.366) 0.367 0.367 0.126 

Locus 2799 : 
2 alleles
95.2% missing data
   1   (0.648) 0.647 0.646 0.880 
   0   (0.352) 0.353 0.354 0.120 

Locus 2800 : 
2 alleles
95.2% missing data
   1   (0.648) 0.647 0.647 0.879 
   0   (0.352) 0.353 0.353 0.121 

Locus 2801 : 
2 alleles
95.2% missing data
   1   (0.627) 0.625 0.625 0.877 
   0   (0.373) 0.375 0.375 0.123 

Locus 2802 : 
2 alleles
95.2% missing data
   1   (0.615) 0.614 0.614 0.874 
   0   (0.385) 0.386 0.386 0.126 

Locus 2803 : 
2 alleles
95.2% missing data
   1   (0.619) 0.618 0.617 0.875 
   0   (0.381) 0.382 0.383 0.125 

Locus 2804 : 
2 alleles
97.6% missing data
   0   (0.494) 0.494 0.494 0.490 
   1   (0.506) 0.506 0.506 0.510 

Locus 2805 : 
1 alleles
97.6% missing data
   1   (1.000) 1.000 1.000 1.000 

Locus 2806 : 
2 alleles
95.2% missing data
   1   (0.637) 0.636 0.635 0.876 
   0   (0.363) 0.364 0.365 0.124 

Locus 2807 : 
2 alleles
95.2% missing data
   1   (0.623) 0.622 0.622 0.875 
   0   (0.377) 0.378 0.378 0.125 

Locus 2808 : 
2 alleles
97.6% missing data
   0   (0.504) 0.504 0.504 0.501 
   1   (0.496) 0.496 0.496 0.499 

Locus 2809 : 
2 alleles
95.2% missing data
   1   (0.629) 0.628 0.628 0.875 
   0   (0.371) 0.372 0.372 0.125 

Locus 2810 : 
2 alleles
95.2% missing data
   1   (0.642) 0.640 0.641 0.881 
   0   (0.358) 0.360 0.359 0.119 

Locus 2811 : 
2 alleles
95.2% missing data
   1   (0.608) 0.607 0.606 0.869 
   0   (0.392) 0.393 0.394 0.131 

Locus 2812 : 
1 alleles
97.6% missing data
   1   (1.000) 1.000 1.000 1.000 

Locus 2813 : 
1 alleles
97.6% missing data
   1   (1.000) 1.000 1.000 1.000 

Locus 2814 : 
1 alleles
97.6% missing data
   1   (1.000) 1.000 1.000 1.000 

Locus 2815 : 
1 alleles
97.6% missing data
   1   (1.000) 1.000 1.000 1.000 

Locus 2816 : 
2 alleles
97.6% missing data
   0   (0.537) 0.537 0.537 0.538 
   1   (0.463) 0.463 0.463 0.462 

Locus 2817 : 
2 alleles
97.6% missing data
   0   (0.498) 0.497 0.498 0.494 
   1   (0.502) 0.503 0.502 0.506 

Locus 2818 : 
2 alleles
97.6% missing data
   0   (0.488) 0.488 0.487 0.484 
   1   (0.512) 0.512 0.513 0.516 

Locus 2819 : 
2 alleles
97.6% missing data
   0   (0.465) 0.465 0.465 0.469 
   1   (0.535) 0.535 0.535 0.531 

Locus 2820 : 
2 alleles
97.6% missing data
   0   (0.493) 0.492 0.493 0.494 
   1   (0.507) 0.508 0.507 0.506 

Locus 2821 : 
2 alleles
97.6% missing data
   0   (0.525) 0.525 0.525 0.522 
   1   (0.475) 0.475 0.475 0.478 

Locus 2822 : 
2 alleles
97.6% missing data
   0   (0.487) 0.488 0.487 0.483 
   1   (0.513) 0.512 0.513 0.517 

Locus 2823 : 
2 alleles
97.6% missing data
   0   (0.504) 0.504 0.504 0.503 
   1   (0.496) 0.496 0.496 0.497 

Locus 2824 : 
2 alleles
78.6% missing data
   1   (0.575) 0.575 0.571 0.890 
   0   (0.425) 0.425 0.429 0.110 

Locus 2825 : 
2 alleles
97.6% missing data
   0   (0.485) 0.485 0.485 0.483 
   1   (0.515) 0.515 0.515 0.517 

Locus 2826 : 
2 alleles
95.2% missing data
   1   (0.635) 0.634 0.634 0.877 
   0   (0.365) 0.366 0.366 0.123 

Locus 2827 : 
1 alleles
97.6% missing data
   1   (1.000) 1.000 1.000 1.000 

Locus 2828 : 
2 alleles
95.2% missing data
   1   (0.622) 0.620 0.620 0.875 
   0   (0.378) 0.380 0.380 0.125 

Locus 2829 : 
2 alleles
97.6% missing data
   0   (0.522) 0.522 0.521 0.522 
   1   (0.478) 0.478 0.479 0.478 

Locus 2830 : 
2 alleles
95.2% missing data
   1   (0.619) 0.618 0.618 0.866 
   0   (0.381) 0.382 0.382 0.134 

Locus 2831 : 
2 alleles
95.2% missing data
   1   (0.614) 0.613 0.614 0.865 
   0   (0.386) 0.387 0.386 0.135 

Locus 2832 : 
2 alleles
95.2% missing data
   1   (0.594) 0.593 0.592 0.864 
   0   (0.406) 0.407 0.408 0.136 

Locus 2833 : 
2 alleles
97.6% missing data
   0   (0.519) 0.519 0.519 0.521 
   1   (0.481) 0.481 0.481 0.479 

Locus 2834 : 
2 alleles
92.9% missing data
   0   (0.494) 0.494 0.494 0.493 
   1   (0.506) 0.506 0.506 0.507 

Locus 2835 : 
2 alleles
97.6% missing data
   0   (0.489) 0.489 0.489 0.492 
   1   (0.511) 0.511 0.511 0.508 

Locus 2836 : 
2 alleles
35.7% missing data
   0   (0.286) 0.286 0.280 0.178 
   1   (0.714) 0.714 0.720 0.822 

Locus 2837 : 
4 alleles
40.5% missing data
   1   (0.562) 0.564 0.568 0.858 
   2   (0.291) 0.300 0.292 0.046 
   3   (0.060) 0.052 0.053 0.090 
   4   (0.087) 0.084 0.087 0.007 

Locus 2838 : 
1 alleles
97.6% missing data
   1   (1.000) 1.000 1.000 1.000 

Locus 2839 : 
2 alleles
23.8% missing data
   1   (0.816) 0.817 0.816 0.983 
   0   (0.184) 0.183 0.184 0.017 

Locus 2840 : 
2 alleles
95.2% missing data
   1   (0.608) 0.607 0.607 0.865 
   0   (0.392) 0.393 0.393 0.135 

Locus 2841 : 
2 alleles
69.0% missing data
   0   (0.450) 0.451 0.456 0.075 
   1   (0.550) 0.549 0.544 0.925 

Locus 2842 : 
2 alleles
95.2% missing data
   1   (0.633) 0.632 0.632 0.874 
   0   (0.367) 0.368 0.368 0.126 

Locus 2843 : 
2 alleles
95.2% missing data
   1   (0.623) 0.622 0.622 0.871 
   0   (0.377) 0.378 0.378 0.129 

Locus 2844 : 
1 alleles
97.6% missing data
   1   (1.000) 1.000 1.000 1.000 

Locus 2845 : 
2 alleles
95.2% missing data
   1   (0.633) 0.632 0.632 0.877 
   0   (0.367) 0.368 0.368 0.123 

Locus 2846 : 
2 alleles
97.6% missing data
   0   (0.483) 0.483 0.483 0.488 
   1   (0.517) 0.517 0.517 0.512 

Locus 2847 : 
2 alleles
97.6% missing data
   0   (0.498) 0.498 0.498 0.498 
   1   (0.502) 0.502 0.502 0.502 

Locus 2848 : 
2 alleles
95.2% missing data
   1   (0.646) 0.645 0.644 0.878 
   0   (0.354) 0.355 0.356 0.122 

Locus 2849 : 
2 alleles
95.2% missing data
   1   (0.636) 0.635 0.635 0.878 
   0   (0.364) 0.365 0.365 0.122 

Locus 2850 : 
2 alleles
95.2% missing data
   1   (0.627) 0.625 0.626 0.875 
   0   (0.373) 0.375 0.374 0.125 

Locus 2851 : 
2 alleles
97.6% missing data
   0   (0.485) 0.485 0.485 0.487 
   1   (0.515) 0.515 0.515 0.513 

Locus 2852 : 
2 alleles
95.2% missing data
   1   (0.621) 0.619 0.619 0.871 
   0   (0.379) 0.381 0.381 0.129 

Locus 2853 : 
2 alleles
95.2% missing data
   1   (0.617) 0.616 0.615 0.869 
   0   (0.383) 0.384 0.385 0.131 

Locus 2854 : 
2 alleles
95.2% missing data
   1   (0.614) 0.612 0.613 0.867 
   0   (0.386) 0.388 0.387 0.133 

Locus 2855 : 
1 alleles
97.6% missing data
   1   (1.000) 1.000 1.000 1.000 

Locus 2856 : 
2 alleles
95.2% missing data
   1   (0.628) 0.627 0.627 0.880 
   0   (0.372) 0.373 0.373 0.120 

Locus 2857 : 
2 alleles
97.6% missing data
   0   (0.509) 0.509 0.509 0.510 
   1   (0.491) 0.491 0.491 0.490 

Locus 2858 : 
2 alleles
97.6% missing data
   0   (0.526) 0.525 0.526 0.528 
   1   (0.474) 0.475 0.474 0.472 

Locus 2859 : 
2 alleles
95.2% missing data
   1   (0.621) 0.619 0.620 0.876 
   0   (0.379) 0.381 0.380 0.124 

Locus 2860 : 
2 alleles
92.9% missing data
   0   (0.491) 0.491 0.490 0.489 
   1   (0.509) 0.509 0.510 0.511 

Locus 2861 : 
2 alleles
95.2% missing data
   0   (0.508) 0.508 0.508 0.503 
   1   (0.492) 0.492 0.492 0.497 

Locus 2862 : 
2 alleles
97.6% missing data
   0   (0.498) 0.498 0.499 0.500 
   1   (0.502) 0.502 0.501 0.500 

Locus 2863 : 
2 alleles
95.2% missing data
   1   (0.632) 0.630 0.630 0.882 
   0   (0.368) 0.370 0.370 0.118 

Locus 2864 : 
2 alleles
35.7% missing data
   1   (0.887) 0.887 0.891 0.992 
   0   (0.113) 0.113 0.109 0.008 

Locus 2865 : 
1 alleles
97.6% missing data
   1   (1.000) 1.000 1.000 1.000 

Locus 2866 : 
1 alleles
97.6% missing data
   1   (1.000) 1.000 1.000 1.000 

Locus 2867 : 
1 alleles
97.6% missing data
   1   (1.000) 1.000 1.000 1.000 

Locus 2868 : 
2 alleles
97.6% missing data
   0   (0.482) 0.482 0.482 0.484 
   1   (0.518) 0.518 0.518 0.516 

Locus 2869 : 
3 alleles
76.2% missing data
   1   (0.392) 0.383 0.391 0.890 
   0   (0.388) 0.394 0.390 0.074 
   2   (0.220) 0.222 0.218 0.037 

Locus 2870 : 
2 alleles
97.6% missing data
   0   (0.508) 0.508 0.508 0.512 
   1   (0.492) 0.492 0.492 0.488 

Locus 2871 : 
2 alleles
95.2% missing data
   1   (0.621) 0.619 0.619 0.868 
   0   (0.379) 0.381 0.381 0.132 

Locus 2872 : 
2 alleles
95.2% missing data
   1   (0.608) 0.607 0.606 0.868 
   0   (0.392) 0.393 0.394 0.132 

Locus 2873 : 
2 alleles
95.2% missing data
   1   (0.634) 0.633 0.633 0.873 
   0   (0.366) 0.367 0.367 0.127 

Locus 2874 : 
2 alleles
95.2% missing data
   1   (0.631) 0.630 0.630 0.878 
   0   (0.369) 0.370 0.370 0.122 

Locus 2875 : 
2 alleles
97.6% missing data
   0   (0.503) 0.503 0.503 0.500 
   1   (0.497) 0.497 0.497 0.500 

Locus 2876 : 
1 alleles
97.6% missing data
   1   (1.000) 1.000 1.000 1.000 

Locus 2877 : 
2 alleles
97.6% missing data
   0   (0.538) 0.538 0.538 0.533 
   1   (0.462) 0.462 0.462 0.467 

Locus 2878 : 
2 alleles
95.2% missing data
   1   (0.661) 0.659 0.660 0.886 
   0   (0.339) 0.341 0.340 0.114 

Locus 2879 : 
2 alleles
95.2% missing data
   1   (0.608) 0.606 0.607 0.866 
   0   (0.392) 0.394 0.393 0.134 

Locus 2880 : 
2 alleles
95.2% missing data
   1   (0.633) 0.632 0.631 0.871 
   0   (0.367) 0.368 0.369 0.129 

Locus 2881 : 
2 alleles
95.2% missing data
   1   (0.638) 0.637 0.637 0.884 
   0   (0.362) 0.363 0.363 0.116 

Locus 2882 : 
1 alleles
97.6% missing data
   1   (1.000) 1.000 1.000 1.000 

Locus 2883 : 
1 alleles
97.6% missing data
   1   (1.000) 1.000 1.000 1.000 

Locus 2884 : 
1 alleles
97.6% missing data
   1   (1.000) 1.000 1.000 1.000 

Locus 2885 : 
1 alleles
97.6% missing data
   1   (1.000) 1.000 1.000 1.000 

Locus 2886 : 
1 alleles
97.6% missing data
   1   (1.000) 1.000 1.000 1.000 

Locus 2887 : 
1 alleles
97.6% missing data
   1   (1.000) 1.000 1.000 1.000 

Locus 2888 : 
1 alleles
95.2% missing data
   1   (1.000) 1.000 1.000 1.000 

Locus 2889 : 
2 alleles
95.2% missing data
   1   (0.614) 0.612 0.612 0.871 
   0   (0.386) 0.388 0.388 0.129 

Locus 2890 : 
2 alleles
97.6% missing data
   0   (0.518) 0.517 0.518 0.517 
   1   (0.482) 0.483 0.482 0.483 

Locus 2891 : 
2 alleles
73.8% missing data
   1   (0.716) 0.713 0.716 0.963 
   0   (0.284) 0.287 0.284 0.037 

Locus 2892 : 
2 alleles
97.6% missing data
   0   (0.496) 0.497 0.496 0.502 
   1   (0.504) 0.503 0.504 0.498 

Locus 2893 : 
2 alleles
97.6% missing data
   0   (0.485) 0.485 0.485 0.482 
   1   (0.515) 0.515 0.515 0.518 

Locus 2894 : 
2 alleles
97.6% missing data
   0   (0.530) 0.530 0.530 0.531 
   1   (0.470) 0.470 0.470 0.469 

Locus 2895 : 
2 alleles
97.6% missing data
   0   (0.506) 0.506 0.506 0.503 
   1   (0.494) 0.494 0.494 0.497 

Locus 2896 : 
2 alleles
83.3% missing data
   1   (0.621) 0.618 0.620 0.920 
   0   (0.379) 0.382 0.380 0.080 

Locus 2897 : 
2 alleles
85.7% missing data
   0   (0.430) 0.429 0.429 0.437 
   1   (0.570) 0.571 0.571 0.563 

Locus 2898 : 
2 alleles
95.2% missing data
   1   (0.633) 0.631 0.631 0.879 
   0   (0.367) 0.369 0.369 0.121 

Locus 2899 : 
1 alleles
28.6% missing data
   1   (1.000) 1.000 1.000 1.000 

Locus 2900 : 
2 alleles
83.3% missing data
   0   (0.440) 0.439 0.440 0.430 
   1   (0.560) 0.561 0.560 0.570 

Locus 2901 : 
1 alleles
97.6% missing data
   1   (1.000) 1.000 1.000 1.000 

Locus 2902 : 
2 alleles
95.2% missing data
   1   (0.650) 0.649 0.649 0.881 
   0   (0.350) 0.351 0.351 0.119 

Locus 2903 : 
3 alleles
95.2% missing data
   1   (0.362) 0.359 0.359 0.784 
   0   (0.318) 0.320 0.319 0.109 
   2   (0.320) 0.321 0.322 0.107 

Locus 2904 : 
2 alleles
90.5% missing data
   0   (0.508) 0.508 0.507 0.505 
   1   (0.492) 0.492 0.493 0.495 

Locus 2905 : 
2 alleles
97.6% missing data
   0   (0.515) 0.515 0.515 0.517 
   1   (0.485) 0.485 0.485 0.483 

Locus 2906 : 
2 alleles
31.0% missing data
   1   (0.943) 0.946 0.946 0.997 
   0   (0.057) 0.054 0.054 0.003 

Locus 2907 : 
2 alleles
95.2% missing data
   1   (0.594) 0.592 0.593 0.862 
   0   (0.406) 0.408 0.407 0.138 

Locus 2908 : 
2 alleles
97.6% missing data
   0   (0.485) 0.485 0.485 0.499 
   1   (0.515) 0.515 0.515 0.501 

Locus 2909 : 
2 alleles
97.6% missing data
   0   (0.504) 0.504 0.504 0.506 
   1   (0.496) 0.496 0.496 0.494 

Locus 2910 : 
2 alleles
97.6% missing data
   0   (0.520) 0.520 0.519 0.519 
   1   (0.480) 0.480 0.481 0.481 

Locus 2911 : 
2 alleles
83.3% missing data
   0   (0.440) 0.438 0.439 0.424 
   1   (0.560) 0.562 0.561 0.576 

Locus 2912 : 
2 alleles
95.2% missing data
   1   (0.638) 0.636 0.637 0.877 
   0   (0.362) 0.364 0.363 0.123 

Locus 2913 : 
1 alleles
83.3% missing data
   1   (1.000) 1.000 1.000 1.000 

Locus 2914 : 
2 alleles
97.6% missing data
   0   (0.499) 0.499 0.499 0.498 
   1   (0.501) 0.501 0.501 0.502 

Locus 2915 : 
2 alleles
95.2% missing data
   1   (0.634) 0.632 0.633 0.881 
   0   (0.366) 0.368 0.367 0.119 

Locus 2916 : 
1 alleles
97.6% missing data
   1   (1.000) 1.000 1.000 1.000 

Locus 2917 : 
2 alleles
97.6% missing data
   1   (0.520) 0.520 0.520 0.513 
   2   (0.480) 0.480 0.480 0.487 

Locus 2918 : 
2 alleles
95.2% missing data
   1   (0.616) 0.615 0.615 0.870 
   0   (0.384) 0.385 0.385 0.130 

Locus 2919 : 
2 alleles
97.6% missing data
   0   (0.491) 0.491 0.492 0.489 
   1   (0.509) 0.509 0.508 0.511 

Locus 2920 : 
2 alleles
95.2% missing data
   1   (0.672) 0.672 0.673 0.737 
   0   (0.328) 0.328 0.327 0.263 

Locus 2921 : 
1 alleles
97.6% missing data
   1   (1.000) 1.000 1.000 1.000 

Locus 2922 : 
2 alleles
97.6% missing data
   0   (0.508) 0.508 0.507 0.505 
   1   (0.492) 0.492 0.493 0.495 

Locus 2923 : 
1 alleles
97.6% missing data
   1   (1.000) 1.000 1.000 1.000 

Locus 2924 : 
1 alleles
97.6% missing data
   1   (1.000) 1.000 1.000 1.000 

Locus 2925 : 
1 alleles
97.6% missing data
   1   (1.000) 1.000 1.000 1.000 

Locus 2926 : 
2 alleles
31.0% missing data
   1   (0.915) 0.918 0.918 0.994 
   0   (0.085) 0.082 0.082 0.006 

Locus 2927 : 
2 alleles
95.2% missing data
   1   (0.624) 0.623 0.623 0.879 
   0   (0.376) 0.377 0.377 0.121 

Locus 2928 : 
2 alleles
97.6% missing data
   0   (0.492) 0.491 0.491 0.492 
   1   (0.508) 0.509 0.509 0.508 

Locus 2929 : 
2 alleles
97.6% missing data
   0   (0.488) 0.489 0.489 0.490 
   1   (0.512) 0.511 0.511 0.510 

Locus 2930 : 
2 alleles
97.6% missing data
   0   (0.489) 0.489 0.488 0.485 
   1   (0.511) 0.511 0.512 0.515 

Locus 2931 : 
2 alleles
97.6% missing data
   0   (0.500) 0.499 0.499 0.497 
   1   (0.500) 0.501 0.501 0.503 

Locus 2932 : 
1 alleles
97.6% missing data
   1   (1.000) 1.000 1.000 1.000 

Locus 2933 : 
2 alleles
97.6% missing data
   0   (0.470) 0.470 0.470 0.469 
   1   (0.530) 0.530 0.530 0.531 

Locus 2934 : 
2 alleles
95.2% missing data
   1   (0.621) 0.620 0.621 0.874 
   0   (0.379) 0.380 0.379 0.126 

Locus 2935 : 
2 alleles
95.2% missing data
   1   (0.630) 0.629 0.629 0.876 
   0   (0.370) 0.371 0.371 0.124 

Locus 2936 : 
2 alleles
97.6% missing data
   0   (0.477) 0.477 0.478 0.477 
   1   (0.523) 0.523 0.522 0.523 

Locus 2937 : 
1 alleles
95.2% missing data
   1   (1.000) 1.000 1.000 1.000 

Locus 2938 : 
2 alleles
97.6% missing data
   0   (0.533) 0.533 0.533 0.534 
   1   (0.467) 0.467 0.467 0.466 

Locus 2939 : 
1 alleles
97.6% missing data
   1   (1.000) 1.000 1.000 1.000 

Locus 2940 : 
1 alleles
97.6% missing data
   1   (1.000) 1.000 1.000 1.000 

Locus 2941 : 
1 alleles
95.2% missing data
   1   (1.000) 1.000 1.000 1.000 

Locus 2942 : 
2 alleles
97.6% missing data
   0   (0.521) 0.521 0.521 0.522 
   1   (0.479) 0.479 0.479 0.478 

Locus 2943 : 
1 alleles
95.2% missing data
   1   (1.000) 1.000 1.000 1.000 

Locus 2944 : 
1 alleles
95.2% missing data
   1   (1.000) 1.000 1.000 1.000 

Locus 2945 : 
1 alleles
97.6% missing data
   1   (1.000) 1.000 1.000 1.000 

Locus 2946 : 
1 alleles
95.2% missing data
   1   (1.000) 1.000 1.000 1.000 

Locus 2947 : 
1 alleles
95.2% missing data
   1   (1.000) 1.000 1.000 1.000 

Locus 2948 : 
1 alleles
97.6% missing data
   1   (1.000) 1.000 1.000 1.000 

Locus 2949 : 
1 alleles
95.2% missing data
   1   (1.000) 1.000 1.000 1.000 

Locus 2950 : 
1 alleles
95.2% missing data
   1   (1.000) 1.000 1.000 1.000 

Locus 2951 : 
1 alleles
95.2% missing data
   1   (1.000) 1.000 1.000 1.000 

Locus 2952 : 
2 alleles
52.4% missing data
   1   (0.883) 0.897 0.874 0.967 
   0   (0.117) 0.103 0.126 0.033 

Locus 2953 : 
1 alleles
97.6% missing data
   1   (1.000) 1.000 1.000 1.000 

Locus 2954 : 
2 alleles
73.8% missing data
   1   (0.885) 0.886 0.888 0.984 
   0   (0.115) 0.114 0.112 0.016 

Locus 2955 : 
2 alleles
88.1% missing data
   0   (0.280) 0.279 0.280 0.096 
   1   (0.720) 0.721 0.720 0.904 

Locus 2956 : 
1 alleles
97.6% missing data
   1   (1.000) 1.000 1.000 1.000 

Locus 2957 : 
2 alleles
97.6% missing data
   0   (0.496) 0.496 0.495 0.493 
   1   (0.504) 0.504 0.505 0.507 

Locus 2958 : 
1 alleles
95.2% missing data
   1   (1.000) 1.000 1.000 1.000 

Locus 2959 : 
1 alleles
97.6% missing data
   1   (1.000) 1.000 1.000 1.000 

Locus 2960 : 
1 alleles
97.6% missing data
   1   (1.000) 1.000 1.000 1.000 

Locus 2961 : 
2 alleles
95.2% missing data
   1   (0.663) 0.666 0.663 0.682 
   0   (0.337) 0.334 0.337 0.318 

Locus 2962 : 
1 alleles
97.6% missing data
   1   (1.000) 1.000 1.000 1.000 

Locus 2963 : 
1 alleles
95.2% missing data
   1   (1.000) 1.000 1.000 1.000 

Locus 2964 : 
1 alleles
95.2% missing data
   1   (1.000) 1.000 1.000 1.000 

Locus 2965 : 
1 alleles
97.6% missing data
   1   (1.000) 1.000 1.000 1.000 

Locus 2966 : 
2 alleles
95.2% missing data
   1   (0.615) 0.614 0.614 0.868 
   0   (0.385) 0.386 0.386 0.132 

Locus 2967 : 
2 alleles
78.6% missing data
   0   (0.384) 0.387 0.385 0.052 
   1   (0.616) 0.613 0.615 0.948 

Locus 2968 : 
2 alleles
97.6% missing data
   0   (0.484) 0.484 0.485 0.483 
   1   (0.516) 0.516 0.515 0.517 

Locus 2969 : 
2 alleles
97.6% missing data
   0   (0.494) 0.495 0.494 0.494 
   1   (0.506) 0.505 0.506 0.506 

Locus 2970 : 
2 alleles
50.0% missing data
   1   (0.656) 0.646 0.661 0.947 
   0   (0.344) 0.354 0.339 0.053 

Locus 2971 : 
1 alleles
81.0% missing data
   1   (1.000) 1.000 1.000 1.000 

Locus 2972 : 
2 alleles
97.6% missing data
   0   (0.493) 0.493 0.493 0.493 
   1   (0.507) 0.507 0.507 0.507 

Locus 2973 : 
2 alleles
76.2% missing data
   1   (0.616) 0.611 0.614 0.937 
   0   (0.384) 0.389 0.386 0.063 

Locus 2974 : 
2 alleles
95.2% missing data
   1   (0.621) 0.620 0.620 0.873 
   0   (0.379) 0.380 0.380 0.127 

Locus 2975 : 
2 alleles
95.2% missing data
   1   (0.621) 0.620 0.620 0.868 
   0   (0.379) 0.380 0.380 0.132 

Locus 2976 : 
2 alleles
92.9% missing data
   0   (0.415) 0.417 0.416 0.135 
   1   (0.585) 0.583 0.584 0.865 

Locus 2977 : 
2 alleles
95.2% missing data
   1   (0.611) 0.610 0.610 0.870 
   0   (0.389) 0.390 0.390 0.130 

Locus 2978 : 
2 alleles
95.2% missing data
   1   (0.640) 0.639 0.639 0.883 
   0   (0.360) 0.361 0.361 0.117 

Locus 2979 : 
2 alleles
95.2% missing data
   1   (0.629) 0.628 0.628 0.879 
   0   (0.371) 0.372 0.372 0.121 

Locus 2980 : 
2 alleles
97.6% missing data
   0   (0.527) 0.527 0.527 0.517 
   1   (0.473) 0.473 0.473 0.483 

Locus 2981 : 
2 alleles
95.2% missing data
   1   (0.621) 0.620 0.620 0.872 
   0   (0.379) 0.380 0.380 0.128 

Locus 2982 : 
1 alleles
97.6% missing data
   1   (1.000) 1.000 1.000 1.000 

Locus 2983 : 
1 alleles
73.8% missing data
   1   (1.000) 1.000 1.000 1.000 

Locus 2984 : 
1 alleles
73.8% missing data
   1   (1.000) 1.000 1.000 1.000 

Locus 2985 : 
1 alleles
71.4% missing data
   1   (1.000) 1.000 1.000 1.000 

Locus 2986 : 
1 alleles
97.6% missing data
   1   (1.000) 1.000 1.000 1.000 

Locus 2987 : 
1 alleles
73.8% missing data
   1   (1.000) 1.000 1.000 1.000 

Locus 2988 : 
1 alleles
97.6% missing data
   1   (1.000) 1.000 1.000 1.000 

Locus 2989 : 
1 alleles
73.8% missing data
   1   (1.000) 1.000 1.000 1.000 

Locus 2990 : 
1 alleles
97.6% missing data
   1   (1.000) 1.000 1.000 1.000 

Locus 2991 : 
1 alleles
97.6% missing data
   1   (1.000) 1.000 1.000 1.000 

Locus 2992 : 
2 alleles
95.2% missing data
   1   (0.575) 0.574 0.574 0.860 
   0   (0.425) 0.426 0.426 0.140 

Locus 2993 : 
2 alleles
95.2% missing data
   1   (0.618) 0.616 0.616 0.870 
   0   (0.382) 0.384 0.384 0.130 

Locus 2994 : 
2 alleles
95.2% missing data
   1   (0.605) 0.603 0.603 0.869 
   0   (0.395) 0.397 0.397 0.131 

Locus 2995 : 
2 alleles
31.0% missing data
   1   (0.740) 0.740 0.736 0.981 
   0   (0.260) 0.260 0.264 0.019 

Locus 2996 : 
2 alleles
97.6% missing data
   0   (0.506) 0.506 0.506 0.504 
   1   (0.494) 0.494 0.494 0.496 

Locus 2997 : 
2 alleles
35.7% missing data
   1   (0.629) 0.629 0.622 0.970 
   0   (0.371) 0.371 0.378 0.030 

Locus 2998 : 
2 alleles
95.2% missing data
   1   (0.604) 0.603 0.603 0.868 
   0   (0.396) 0.397 0.397 0.132 

Locus 2999 : 
2 alleles
95.2% missing data
   0   (0.497) 0.498 0.497 0.500 
   1   (0.503) 0.502 0.503 0.500 

Locus 3000 : 
2 alleles
95.2% missing data
   1   (0.622) 0.620 0.621 0.870 
   0   (0.378) 0.380 0.379 0.130 

Locus 3001 : 
2 alleles
95.2% missing data
   1   (0.619) 0.618 0.618 0.867 
   0   (0.381) 0.382 0.382 0.133 

Locus 3002 : 
1 alleles
97.6% missing data
   1   (1.000) 1.000 1.000 1.000 

Locus 3003 : 
1 alleles
97.6% missing data
   1   (1.000) 1.000 1.000 1.000 

Locus 3004 : 
1 alleles
97.6% missing data
   1   (1.000) 1.000 1.000 1.000 

Locus 3005 : 
2 alleles
95.2% missing data
   1   (0.612) 0.611 0.611 0.874 
   0   (0.388) 0.389 0.389 0.126 

Locus 3006 : 
2 alleles
97.6% missing data
   0   (0.498) 0.498 0.498 0.495 
   1   (0.502) 0.502 0.502 0.505 

Locus 3007 : 
2 alleles
97.6% missing data
   0   (0.491) 0.492 0.491 0.489 
   1   (0.509) 0.508 0.509 0.511 

Locus 3008 : 
3 alleles
69.0% missing data
   1   (0.764) 0.772 0.775 0.558 
   0   (0.080) 0.079 0.074 0.022 
   2   (0.156) 0.149 0.151 0.420 

Locus 3009 : 
1 alleles
92.9% missing data
   1   (1.000) 1.000 1.000 1.000 

Locus 3010 : 
1 alleles
97.6% missing data
   1   (1.000) 1.000 1.000 1.000 

Locus 3011 : 
1 alleles
97.6% missing data
   1   (1.000) 1.000 1.000 1.000 

Locus 3012 : 
1 alleles
97.6% missing data
   1   (1.000) 1.000 1.000 1.000 

Locus 3013 : 
1 alleles
95.2% missing data
   1   (1.000) 1.000 1.000 1.000 

Locus 3014 : 
1 alleles
95.2% missing data
   1   (1.000) 1.000 1.000 1.000 

Locus 3015 : 
1 alleles
95.2% missing data
   1   (1.000) 1.000 1.000 1.000 

Locus 3016 : 
1 alleles
95.2% missing data
   1   (1.000) 1.000 1.000 1.000 

Locus 3017 : 
1 alleles
95.2% missing data
   1   (1.000) 1.000 1.000 1.000 

Locus 3018 : 
2 alleles
97.6% missing data
   0   (0.503) 0.503 0.503 0.500 
   1   (0.497) 0.497 0.497 0.500 

Locus 3019 : 
1 alleles
95.2% missing data
   1   (1.000) 1.000 1.000 1.000 

Locus 3020 : 
1 alleles
97.6% missing data
   1   (1.000) 1.000 1.000 1.000 

Locus 3021 : 
1 alleles
97.6% missing data
   1   (1.000) 1.000 1.000 1.000 

Locus 3022 : 
1 alleles
97.6% missing data
   1   (1.000) 1.000 1.000 1.000 

Locus 3023 : 
1 alleles
97.6% missing data
   1   (1.000) 1.000 1.000 1.000 

Locus 3024 : 
1 alleles
97.6% missing data
   1   (1.000) 1.000 1.000 1.000 

Locus 3025 : 
1 alleles
97.6% missing data
   1   (1.000) 1.000 1.000 1.000 

Locus 3026 : 
2 alleles
97.6% missing data
   1   (0.482) 0.482 0.482 0.478 
   2   (0.518) 0.518 0.518 0.522 

Locus 3027 : 
1 alleles
97.6% missing data
   1   (1.000) 1.000 1.000 1.000 

Locus 3028 : 
1 alleles
97.6% missing data
   1   (1.000) 1.000 1.000 1.000 

Locus 3029 : 
2 alleles
95.2% missing data
   1   (0.647) 0.646 0.645 0.881 
   0   (0.353) 0.354 0.355 0.119 

Locus 3030 : 
2 alleles
95.2% missing data
   1   (0.608) 0.607 0.607 0.864 
   0   (0.392) 0.393 0.393 0.136 

Locus 3031 : 
2 alleles
81.0% missing data
   0   (0.371) 0.374 0.371 0.125 
   1   (0.629) 0.626 0.629 0.875 

Locus 3032 : 
2 alleles
97.6% missing data
   0   (0.509) 0.509 0.509 0.508 
   1   (0.491) 0.491 0.491 0.492 

Locus 3033 : 
2 alleles
95.2% missing data
   1   (0.608) 0.607 0.607 0.871 
   0   (0.392) 0.393 0.393 0.129 

Locus 3034 : 
2 alleles
95.2% missing data
   1   (0.628) 0.627 0.627 0.876 
   0   (0.372) 0.373 0.373 0.124 

Locus 3035 : 
2 alleles
97.6% missing data
   0   (0.510) 0.511 0.510 0.510 
   1   (0.490) 0.489 0.490 0.490 

Locus 3036 : 
1 alleles
97.6% missing data
   1   (1.000) 1.000 1.000 1.000 

Locus 3037 : 
2 alleles
95.2% missing data
   1   (0.626) 0.625 0.625 0.874 
   0   (0.374) 0.375 0.375 0.126 

Locus 3038 : 
2 alleles
50.0% missing data
   1   (0.678) 0.679 0.671 0.959 
   0   (0.322) 0.321 0.329 0.041 

Locus 3039 : 
2 alleles
95.2% missing data
   1   (0.638) 0.637 0.637 0.873 
   0   (0.362) 0.363 0.363 0.127 

Locus 3040 : 
2 alleles
97.6% missing data
   0   (0.494) 0.494 0.494 0.492 
   1   (0.506) 0.506 0.506 0.508 

Locus 3041 : 
2 alleles
95.2% missing data
   1   (0.643) 0.643 0.642 0.881 
   0   (0.357) 0.357 0.358 0.119 

Locus 3042 : 
2 alleles
97.6% missing data
   0   (0.495) 0.495 0.495 0.494 
   1   (0.505) 0.505 0.505 0.506 

Locus 3043 : 
2 alleles
95.2% missing data
   1   (0.631) 0.631 0.630 0.879 
   0   (0.369) 0.369 0.370 0.121 

Locus 3044 : 
2 alleles
97.6% missing data
   0   (0.457) 0.457 0.458 0.457 
   1   (0.543) 0.543 0.542 0.543 

Locus 3045 : 
2 alleles
95.2% missing data
   1   (0.618) 0.617 0.616 0.873 
   0   (0.382) 0.383 0.384 0.127 

Locus 3046 : 
2 alleles
73.8% missing data
   0   (0.481) 0.482 0.489 0.069 
   1   (0.519) 0.518 0.511 0.931 

Locus 3047 : 
3 alleles
92.9% missing data
   0   (0.377) 0.380 0.379 0.134 
   1   (0.243) 0.245 0.241 0.088 
   2   (0.379) 0.374 0.379 0.777 

Locus 3048 : 
2 alleles
95.2% missing data
   1   (0.597) 0.596 0.596 0.862 
   0   (0.403) 0.404 0.404 0.138 

Locus 3049 : 
1 alleles
97.6% missing data
   1   (1.000) 1.000 1.000 1.000 

Locus 3050 : 
2 alleles
71.4% missing data
   0   (0.355) 0.355 0.358 0.066 
   1   (0.645) 0.645 0.642 0.934 

Locus 3051 : 
2 alleles
95.2% missing data
   1   (0.638) 0.637 0.637 0.875 
   0   (0.362) 0.363 0.363 0.125 

Locus 3052 : 
2 alleles
95.2% missing data
   1   (0.645) 0.644 0.644 0.885 
   0   (0.355) 0.356 0.356 0.115 

Locus 3053 : 
2 alleles
95.2% missing data
   1   (0.609) 0.608 0.607 0.869 
   0   (0.391) 0.392 0.393 0.131 

Locus 3054 : 
2 alleles
95.2% missing data
   1   (0.618) 0.617 0.617 0.873 
   0   (0.382) 0.383 0.383 0.127 

Locus 3055 : 
2 alleles
90.5% missing data
   0   (0.504) 0.504 0.505 0.499 
   1   (0.496) 0.496 0.495 0.501 

Locus 3056 : 
2 alleles
95.2% missing data
   1   (0.626) 0.625 0.625 0.870 
   0   (0.374) 0.375 0.375 0.130 

Locus 3057 : 
2 alleles
95.2% missing data
   1   (0.648) 0.647 0.647 0.878 
   0   (0.352) 0.353 0.353 0.122 

Locus 3058 : 
2 alleles
95.2% missing data
   1   (0.625) 0.623 0.623 0.875 
   0   (0.375) 0.377 0.377 0.125 

Locus 3059 : 
2 alleles
88.1% missing data
   0   (0.491) 0.491 0.491 0.494 
   1   (0.509) 0.509 0.509 0.506 

Locus 3060 : 
2 alleles
40.5% missing data
   1   (0.878) 0.873 0.885 0.991 
   0   (0.122) 0.127 0.115 0.009 

Locus 3061 : 
2 alleles
92.9% missing data
   0   (0.490) 0.490 0.490 0.493 
   1   (0.510) 0.510 0.510 0.507 

Locus 3062 : 
1 alleles
95.2% missing data
   1   (1.000) 1.000 1.000 1.000 

Locus 3063 : 
2 alleles
92.9% missing data
   0   (0.485) 0.485 0.485 0.501 
   1   (0.515) 0.515 0.515 0.499 

Locus 3064 : 
1 alleles
95.2% missing data
   1   (1.000) 1.000 1.000 1.000 

Locus 3065 : 
1 alleles
97.6% missing data
   1   (1.000) 1.000 1.000 1.000 

Locus 3066 : 
1 alleles
97.6% missing data
   1   (1.000) 1.000 1.000 1.000 

Locus 3067 : 
1 alleles
95.2% missing data
   1   (1.000) 1.000 1.000 1.000 

Locus 3068 : 
1 alleles
95.2% missing data
   1   (1.000) 1.000 1.000 1.000 

Locus 3069 : 
1 alleles
95.2% missing data
   1   (1.000) 1.000 1.000 1.000 

Locus 3070 : 
1 alleles
97.6% missing data
   1   (1.000) 1.000 1.000 1.000 

Locus 3071 : 
2 alleles
95.2% missing data
   1   (0.580) 0.579 0.579 0.857 
   0   (0.420) 0.421 0.421 0.143 

Locus 3072 : 
2 alleles
95.2% missing data
   1   (0.643) 0.642 0.642 0.882 
   0   (0.357) 0.358 0.358 0.118 

Locus 3073 : 
1 alleles
97.6% missing data
   1   (1.000) 1.000 1.000 1.000 

Locus 3074 : 
1 alleles
97.6% missing data
   1   (1.000) 1.000 1.000 1.000 

Locus 3075 : 
2 alleles
95.2% missing data
   1   (0.635) 0.633 0.634 0.876 
   0   (0.365) 0.367 0.366 0.124 

Locus 3076 : 
2 alleles
95.2% missing data
   1   (0.625) 0.624 0.624 0.878 
   0   (0.375) 0.376 0.376 0.122 

Locus 3077 : 
2 alleles
95.2% missing data
   1   (0.621) 0.620 0.619 0.876 
   0   (0.379) 0.380 0.381 0.124 

Locus 3078 : 
2 alleles
97.6% missing data
   0   (0.501) 0.501 0.501 0.503 
   1   (0.499) 0.499 0.499 0.497 

Locus 3079 : 
1 alleles
97.6% missing data
   1   (1.000) 1.000 1.000 1.000 

Locus 3080 : 
2 alleles
97.6% missing data
   0   (0.491) 0.491 0.491 0.501 
   1   (0.509) 0.509 0.509 0.499 

Locus 3081 : 
2 alleles
73.8% missing data
   0   (0.427) 0.430 0.431 0.081 
   1   (0.573) 0.570 0.569 0.919 

Locus 3082 : 
2 alleles
97.6% missing data
   0   (0.499) 0.499 0.499 0.499 
   1   (0.501) 0.501 0.501 0.501 

Locus 3083 : 
2 alleles
95.2% missing data
   1   (0.617) 0.616 0.615 0.873 
   0   (0.383) 0.384 0.385 0.127 

Locus 3084 : 
1 alleles
97.6% missing data
   1   (1.000) 1.000 1.000 1.000 

Locus 3085 : 
2 alleles
95.2% missing data
   1   (0.618) 0.617 0.617 0.872 
   0   (0.382) 0.383 0.383 0.128 

Locus 3086 : 
2 alleles
95.2% missing data
   1   (0.596) 0.595 0.595 0.869 
   0   (0.404) 0.405 0.405 0.131 

Locus 3087 : 
2 alleles
97.6% missing data
   0   (0.492) 0.493 0.492 0.495 
   1   (0.508) 0.507 0.508 0.505 

Locus 3088 : 
2 alleles
95.2% missing data
   1   (0.633) 0.632 0.632 0.881 
   0   (0.367) 0.368 0.368 0.119 

Locus 3089 : 
1 alleles
97.6% missing data
   1   (1.000) 1.000 1.000 1.000 

Locus 3090 : 
2 alleles
97.6% missing data
   0   (0.514) 0.514 0.514 0.510 
   1   (0.486) 0.486 0.486 0.490 

Locus 3091 : 
2 alleles
47.6% missing data
   1   (0.657) 0.662 0.646 0.960 
   0   (0.343) 0.338 0.354 0.040 

Locus 3092 : 
2 alleles
95.2% missing data
   1   (0.615) 0.613 0.613 0.872 
   0   (0.385) 0.387 0.387 0.128 

Locus 3093 : 
2 alleles
95.2% missing data
   1   (0.606) 0.605 0.605 0.867 
   0   (0.394) 0.395 0.395 0.133 

Locus 3094 : 
1 alleles
97.6% missing data
   1   (1.000) 1.000 1.000 1.000 

Locus 3095 : 
2 alleles
95.2% missing data
   1   (0.650) 0.649 0.648 0.884 
   0   (0.350) 0.351 0.352 0.116 

Locus 3096 : 
1 alleles
28.6% missing data
   1   (1.000) 1.000 1.000 1.000 

Locus 3097 : 
2 alleles
95.2% missing data
   1   (0.611) 0.609 0.610 0.869 
   0   (0.389) 0.391 0.390 0.131 

Locus 3098 : 
2 alleles
95.2% missing data
   0   (0.493) 0.494 0.494 0.493 
   1   (0.507) 0.506 0.506 0.507 

Locus 3099 : 
2 alleles
95.2% missing data
   1   (0.630) 0.629 0.630 0.876 
   0   (0.370) 0.371 0.370 0.124 

Locus 3100 : 
2 alleles
61.9% missing data
   0   (0.471) 0.471 0.479 0.100 
   1   (0.529) 0.529 0.521 0.900 

Locus 3101 : 
2 alleles
95.2% missing data
   0   (0.502) 0.502 0.502 0.501 
   1   (0.498) 0.498 0.498 0.499 

Locus 3102 : 
2 alleles
97.6% missing data
   0   (0.508) 0.508 0.508 0.508 
   1   (0.492) 0.492 0.492 0.492 

Locus 3103 : 
1 alleles
97.6% missing data
   1   (1.000) 1.000 1.000 1.000 

Locus 3104 : 
1 alleles
97.6% missing data
   1   (1.000) 1.000 1.000 1.000 

Locus 3105 : 
1 alleles
97.6% missing data
   1   (1.000) 1.000 1.000 1.000 

Locus 3106 : 
1 alleles
97.6% missing data
   1   (1.000) 1.000 1.000 1.000 

Locus 3107 : 
2 alleles
97.6% missing data
   0   (0.466) 0.466 0.467 0.467 
   1   (0.534) 0.534 0.533 0.533 

Locus 3108 : 
1 alleles
97.6% missing data
   1   (1.000) 1.000 1.000 1.000 

Locus 3109 : 
1 alleles
97.6% missing data
   1   (1.000) 1.000 1.000 1.000 

Locus 3110 : 
1 alleles
97.6% missing data
   1   (1.000) 1.000 1.000 1.000 

Locus 3111 : 
2 alleles
95.2% missing data
   1   (0.619) 0.618 0.618 0.874 
   0   (0.381) 0.382 0.382 0.126 

Locus 3112 : 
2 alleles
95.2% missing data
   1   (0.625) 0.624 0.623 0.874 
   0   (0.375) 0.376 0.377 0.126 

Locus 3113 : 
1 alleles
90.5% missing data
   1   (1.000) 1.000 1.000 1.000 

Locus 3114 : 
2 alleles
97.6% missing data
   0   (0.467) 0.467 0.467 0.490 
   1   (0.533) 0.533 0.533 0.510 

Locus 3115 : 
2 alleles
95.2% missing data
   1   (0.641) 0.640 0.640 0.877 
   0   (0.359) 0.360 0.360 0.123 

Locus 3116 : 
2 alleles
95.2% missing data
   1   (0.635) 0.634 0.633 0.877 
   0   (0.365) 0.366 0.367 0.123 

Locus 3117 : 
2 alleles
95.2% missing data
   1   (0.605) 0.603 0.603 0.867 
   0   (0.395) 0.397 0.397 0.133 

Locus 3118 : 
2 alleles
95.2% missing data
   1   (0.636) 0.635 0.635 0.877 
   0   (0.364) 0.365 0.365 0.123 

Locus 3119 : 
2 alleles
95.2% missing data
   1   (0.631) 0.629 0.630 0.872 
   0   (0.369) 0.371 0.370 0.128 

Locus 3120 : 
2 alleles
88.1% missing data
   0   (0.509) 0.508 0.509 0.509 
   1   (0.491) 0.492 0.491 0.491 

Locus 3121 : 
2 alleles
95.2% missing data
   1   (0.628) 0.627 0.627 0.875 
   0   (0.372) 0.373 0.373 0.125 

Locus 3122 : 
2 alleles
95.2% missing data
   1   (0.634) 0.632 0.633 0.881 
   0   (0.366) 0.368 0.367 0.119 

Locus 3123 : 
2 alleles
95.2% missing data
   1   (0.648) 0.646 0.647 0.882 
   0   (0.352) 0.354 0.353 0.118 

Locus 3124 : 
2 alleles
95.2% missing data
   0   (0.525) 0.525 0.524 0.528 
   1   (0.475) 0.475 0.476 0.472 

Locus 3125 : 
1 alleles
21.4% missing data
   1   (1.000) 1.000 1.000 1.000 

Locus 3126 : 
2 alleles
95.2% missing data
   1   (0.628) 0.626 0.626 0.876 
   0   (0.372) 0.374 0.374 0.124 

Locus 3127 : 
2 alleles
90.5% missing data
   0   (0.498) 0.499 0.498 0.502 
   1   (0.502) 0.501 0.502 0.498 

Locus 3128 : 
2 alleles
95.2% missing data
   1   (0.629) 0.627 0.627 0.877 
   0   (0.371) 0.373 0.373 0.123 

Locus 3129 : 
2 alleles
95.2% missing data
   1   (0.618) 0.617 0.617 0.871 
   0   (0.382) 0.383 0.383 0.129 

Locus 3130 : 
2 alleles
95.2% missing data
   1   (0.615) 0.614 0.614 0.872 
   0   (0.385) 0.386 0.386 0.128 

Locus 3131 : 
1 alleles
97.6% missing data
   1   (1.000) 1.000 1.000 1.000 

Locus 3132 : 
2 alleles
59.5% missing data
   0   (0.443) 0.438 0.454 0.094 
   1   (0.557) 0.562 0.546 0.906 

Locus 3133 : 
2 alleles
97.6% missing data
   0   (0.504) 0.504 0.504 0.501 
   1   (0.496) 0.496 0.496 0.499 

Locus 3134 : 
1 alleles
97.6% missing data
   1   (1.000) 1.000 1.000 1.000 

Locus 3135 : 
2 alleles
97.6% missing data
   0   (0.474) 0.474 0.475 0.474 
   1   (0.526) 0.526 0.525 0.526 

Locus 3136 : 
2 alleles
95.2% missing data
   1   (0.638) 0.636 0.636 0.876 
   0   (0.362) 0.364 0.364 0.124 

Locus 3137 : 
2 alleles
95.2% missing data
   1   (0.637) 0.636 0.635 0.880 
   0   (0.363) 0.364 0.365 0.120 

Locus 3138 : 
2 alleles
95.2% missing data
   1   (0.607) 0.605 0.606 0.871 
   0   (0.393) 0.395 0.394 0.129 

Locus 3139 : 
2 alleles
97.6% missing data
   0   (0.493) 0.493 0.493 0.500 
   1   (0.507) 0.507 0.507 0.500 

Locus 3140 : 
2 alleles
97.6% missing data
   0   (0.516) 0.516 0.516 0.515 
   1   (0.484) 0.484 0.484 0.485 

Locus 3141 : 
2 alleles
95.2% missing data
   1   (0.610) 0.609 0.608 0.870 
   0   (0.390) 0.391 0.392 0.130 

Locus 3142 : 
2 alleles
97.6% missing data
   0   (0.492) 0.492 0.493 0.496 
   1   (0.508) 0.508 0.507 0.504 

Locus 3143 : 
1 alleles
97.6% missing data
   1   (1.000) 1.000 1.000 1.000 

Locus 3144 : 
1 alleles
97.6% missing data
   1   (1.000) 1.000 1.000 1.000 

Locus 3145 : 
1 alleles
97.6% missing data
   1   (1.000) 1.000 1.000 1.000 

Locus 3146 : 
1 alleles
97.6% missing data
   1   (1.000) 1.000 1.000 1.000 

Locus 3147 : 
1 alleles
97.6% missing data
   1   (1.000) 1.000 1.000 1.000 

Locus 3148 : 
1 alleles
97.6% missing data
   1   (1.000) 1.000 1.000 1.000 

Locus 3149 : 
1 alleles
97.6% missing data
   1   (1.000) 1.000 1.000 1.000 

Locus 3150 : 
2 alleles
95.2% missing data
   1   (0.624) 0.622 0.623 0.876 
   0   (0.376) 0.378 0.377 0.124 

Locus 3151 : 
2 alleles
95.2% missing data
   1   (0.660) 0.658 0.659 0.886 
   0   (0.340) 0.342 0.341 0.114 

Locus 3152 : 
2 alleles
81.0% missing data
   0   (0.399) 0.396 0.400 0.367 
   1   (0.601) 0.604 0.600 0.633 

Locus 3153 : 
2 alleles
83.3% missing data
   0   (0.444) 0.445 0.450 0.071 
   1   (0.556) 0.555 0.550 0.929 

Locus 3154 : 
2 alleles
95.2% missing data
   1   (0.618) 0.617 0.616 0.874 
   0   (0.382) 0.383 0.384 0.126 

Locus 3155 : 
2 alleles
95.2% missing data
   1   (0.614) 0.613 0.613 0.868 
   0   (0.386) 0.387 0.387 0.132 

Locus 3156 : 
2 alleles
95.2% missing data
   1   (0.606) 0.605 0.605 0.869 
   0   (0.394) 0.395 0.395 0.131 

Locus 3157 : 
2 alleles
95.2% missing data
   1   (0.637) 0.635 0.636 0.877 
   0   (0.363) 0.365 0.364 0.123 

Locus 3158 : 
2 alleles
97.6% missing data
   0   (0.475) 0.475 0.475 0.478 
   1   (0.525) 0.525 0.525 0.522 

Locus 3159 : 
1 alleles
97.6% missing data
   1   (1.000) 1.000 1.000 1.000 

Locus 3160 : 
1 alleles
95.2% missing data
   1   (1.000) 1.000 1.000 1.000 

Locus 3161 : 
1 alleles
95.2% missing data
   1   (1.000) 1.000 1.000 1.000 

Locus 3162 : 
1 alleles
95.2% missing data
   1   (1.000) 1.000 1.000 1.000 

Locus 3163 : 
1 alleles
95.2% missing data
   1   (1.000) 1.000 1.000 1.000 

Locus 3164 : 
1 alleles
95.2% missing data
   1   (1.000) 1.000 1.000 1.000 

Locus 3165 : 
2 alleles
95.2% missing data
   1   (0.604) 0.603 0.603 0.866 
   0   (0.396) 0.397 0.397 0.134 

Locus 3166 : 
2 alleles
31.0% missing data
   1   (0.809) 0.799 0.817 0.988 
   0   (0.191) 0.201 0.183 0.012 

Locus 3167 : 
2 alleles
97.6% missing data
   0   (0.532) 0.532 0.532 0.530 
   1   (0.468) 0.468 0.468 0.470 

Locus 3168 : 
2 alleles
81.0% missing data
   0   (0.457) 0.460 0.463 0.081 
   1   (0.543) 0.540 0.537 0.919 

Locus 3169 : 
2 alleles
90.5% missing data
   0   (0.505) 0.505 0.505 0.507 
   1   (0.495) 0.495 0.495 0.493 

Locus 3170 : 
2 alleles
95.2% missing data
   1   (0.615) 0.613 0.614 0.867 
   0   (0.385) 0.387 0.386 0.133 

Locus 3171 : 
2 alleles
97.6% missing data
   0   (0.504) 0.504 0.504 0.510 
   1   (0.496) 0.496 0.496 0.490 

Locus 3172 : 
2 alleles
95.2% missing data
   1   (0.643) 0.642 0.642 0.882 
   0   (0.357) 0.358 0.358 0.118 

Locus 3173 : 
2 alleles
95.2% missing data
   1   (0.624) 0.623 0.623 0.876 
   0   (0.376) 0.377 0.377 0.124 

Locus 3174 : 
2 alleles
95.2% missing data
   1   (0.613) 0.612 0.612 0.866 
   0   (0.387) 0.388 0.388 0.134 

Locus 3175 : 
2 alleles
95.2% missing data
   1   (0.633) 0.632 0.632 0.876 
   0   (0.367) 0.368 0.368 0.124 

Locus 3176 : 
2 alleles
95.2% missing data
   1   (0.637) 0.636 0.636 0.877 
   0   (0.363) 0.364 0.364 0.123 

Locus 3177 : 
2 alleles
95.2% missing data
   0   (0.498) 0.499 0.499 0.498 
   1   (0.502) 0.501 0.501 0.502 

Locus 3178 : 
2 alleles
95.2% missing data
   1   (0.609) 0.608 0.608 0.870 
   0   (0.391) 0.392 0.392 0.130 

Locus 3179 : 
2 alleles
95.2% missing data
   0   (0.517) 0.517 0.517 0.519 
   1   (0.483) 0.483 0.483 0.481 

Locus 3180 : 
2 alleles
95.2% missing data
   0   (0.489) 0.489 0.490 0.498 
   1   (0.511) 0.511 0.510 0.502 

Locus 3181 : 
2 alleles
95.2% missing data
   1   (0.647) 0.646 0.645 0.881 
   0   (0.353) 0.354 0.355 0.119 

Locus 3182 : 
2 alleles
95.2% missing data
   1   (0.605) 0.604 0.604 0.864 
   0   (0.395) 0.396 0.396 0.136 

Locus 3183 : 
2 alleles
95.2% missing data
   1   (0.621) 0.620 0.620 0.875 
   0   (0.379) 0.380 0.380 0.125 

Locus 3184 : 
2 alleles
95.2% missing data
   1   (0.637) 0.636 0.636 0.880 
   0   (0.363) 0.364 0.364 0.120 

Locus 3185 : 
2 alleles
95.2% missing data
   1   (0.615) 0.613 0.614 0.868 
   0   (0.385) 0.387 0.386 0.132 

Locus 3186 : 
2 alleles
95.2% missing data
   1   (0.612) 0.611 0.611 0.866 
   0   (0.388) 0.389 0.389 0.134 

Locus 3187 : 
2 alleles
81.0% missing data
   0   (0.500) 0.500 0.501 0.498 
   1   (0.500) 0.500 0.499 0.502 

Locus 3188 : 
2 alleles
95.2% missing data
   1   (0.635) 0.633 0.634 0.875 
   0   (0.365) 0.367 0.366 0.125 

Locus 3189 : 
2 alleles
97.6% missing data
   0   (0.529) 0.528 0.529 0.528 
   1   (0.471) 0.472 0.471 0.472 

Locus 3190 : 
1 alleles
97.6% missing data
   1   (1.000) 1.000 1.000 1.000 

Locus 3191 : 
1 alleles
97.6% missing data
   1   (1.000) 1.000 1.000 1.000 

Locus 3192 : 
1 alleles
97.6% missing data
   1   (1.000) 1.000 1.000 1.000 

Locus 3193 : 
1 alleles
97.6% missing data
   1   (1.000) 1.000 1.000 1.000 

Locus 3194 : 
2 alleles
73.8% missing data
   0   (0.422) 0.416 0.424 0.433 
   1   (0.578) 0.584 0.576 0.567 

Locus 3195 : 
2 alleles
95.2% missing data
   1   (0.626) 0.625 0.625 0.870 
   0   (0.374) 0.375 0.375 0.130 

Locus 3196 : 
2 alleles
95.2% missing data
   1   (0.647) 0.645 0.646 0.882 
   0   (0.353) 0.355 0.354 0.118 

Locus 3197 : 
2 alleles
33.3% missing data
   1   (0.840) 0.841 0.842 0.985 
   0   (0.160) 0.159 0.158 0.015 

Locus 3198 : 
2 alleles
95.2% missing data
   1   (0.629) 0.628 0.628 0.876 
   0   (0.371) 0.372 0.372 0.124 

Locus 3199 : 
1 alleles
97.6% missing data
   1   (1.000) 1.000 1.000 1.000 

Locus 3200 : 
2 alleles
95.2% missing data
   1   (0.640) 0.638 0.639 0.881 
   0   (0.360) 0.362 0.361 0.119 

Locus 3201 : 
2 alleles
97.6% missing data
   0   (0.526) 0.526 0.525 0.525 
   1   (0.474) 0.474 0.475 0.475 

Locus 3202 : 
1 alleles
97.6% missing data
   1   (1.000) 1.000 1.000 1.000 

Locus 3203 : 
1 alleles
95.2% missing data
   1   (1.000) 1.000 1.000 1.000 

Locus 3204 : 
1 alleles
95.2% missing data
   1   (1.000) 1.000 1.000 1.000 

Locus 3205 : 
1 alleles
95.2% missing data
   1   (1.000) 1.000 1.000 1.000 

Locus 3206 : 
2 alleles
92.9% missing data
   0   (0.478) 0.479 0.478 0.483 
   1   (0.522) 0.521 0.522 0.517 

Locus 3207 : 
1 alleles
97.6% missing data
   1   (1.000) 1.000 1.000 1.000 

Locus 3208 : 
2 alleles
95.2% missing data
   1   (0.633) 0.632 0.632 0.876 
   0   (0.367) 0.368 0.368 0.124 

Locus 3209 : 
2 alleles
85.7% missing data
   0   (0.436) 0.435 0.435 0.451 
   1   (0.564) 0.565 0.565 0.549 

Locus 3210 : 
2 alleles
95.2% missing data
   1   (0.633) 0.632 0.632 0.880 
   0   (0.367) 0.368 0.368 0.120 

Locus 3211 : 
2 alleles
85.7% missing data
   0   (0.432) 0.431 0.431 0.442 
   1   (0.568) 0.569 0.569 0.558 

Locus 3212 : 
2 alleles
73.8% missing data
   0   (0.370) 0.362 0.373 0.454 
   1   (0.630) 0.638 0.627 0.546 

Locus 3213 : 
2 alleles
95.2% missing data
   1   (0.637) 0.636 0.636 0.884 
   0   (0.363) 0.364 0.364 0.116 

Locus 3214 : 
2 alleles
95.2% missing data
   1   (0.646) 0.645 0.645 0.883 
   0   (0.354) 0.355 0.355 0.117 

Locus 3215 : 
1 alleles
97.6% missing data
   1   (1.000) 1.000 1.000 1.000 

Locus 3216 : 
1 alleles
97.6% missing data
   1   (1.000) 1.000 1.000 1.000 

Locus 3217 : 
1 alleles
97.6% missing data
   1   (1.000) 1.000 1.000 1.000 

Locus 3218 : 
2 alleles
97.6% missing data
   0   (0.508) 0.508 0.508 0.508 
   1   (0.492) 0.492 0.492 0.492 

Locus 3219 : 
2 alleles
90.5% missing data
   0   (0.407) 0.406 0.407 0.398 
   1   (0.593) 0.594 0.593 0.602 

Locus 3220 : 
2 alleles
71.4% missing data
   0   (0.379) 0.370 0.381 0.472 
   1   (0.621) 0.630 0.619 0.528 

Locus 3221 : 
2 alleles
28.6% missing data
   1   (0.871) 0.868 0.876 0.990 
   0   (0.129) 0.132 0.124 0.010 

Locus 3222 : 
1 alleles
97.6% missing data
   1   (1.000) 1.000 1.000 1.000 

Locus 3223 : 
1 alleles
97.6% missing data
   1   (1.000) 1.000 1.000 1.000 

Locus 3224 : 
2 alleles
95.2% missing data
   1   (0.614) 0.613 0.612 0.867 
   0   (0.386) 0.387 0.388 0.133 

Locus 3225 : 
2 alleles
95.2% missing data
   1   (0.650) 0.649 0.649 0.881 
   0   (0.350) 0.351 0.351 0.119 

Locus 3226 : 
2 alleles
95.2% missing data
   1   (0.615) 0.614 0.614 0.877 
   0   (0.385) 0.386 0.386 0.123 

Locus 3227 : 
2 alleles
90.5% missing data
   0   (0.501) 0.501 0.500 0.506 
   1   (0.499) 0.499 0.500 0.494 

Locus 3228 : 
2 alleles
95.2% missing data
   1   (0.624) 0.623 0.623 0.881 
   0   (0.376) 0.377 0.377 0.119 

Locus 3229 : 
2 alleles
95.2% missing data
   1   (0.620) 0.618 0.618 0.870 
   0   (0.380) 0.382 0.382 0.130 

Locus 3230 : 
2 alleles
92.9% missing data
   0   (0.435) 0.437 0.437 0.149 
   1   (0.565) 0.563 0.563 0.851 

Locus 3231 : 
2 alleles
97.6% missing data
   0   (0.488) 0.488 0.487 0.490 
   1   (0.512) 0.512 0.513 0.510 

Locus 3232 : 
2 alleles
95.2% missing data
   1   (0.623) 0.622 0.622 0.875 
   0   (0.377) 0.378 0.378 0.125 

Locus 3233 : 
2 alleles
95.2% missing data
   1   (0.628) 0.626 0.627 0.874 
   0   (0.372) 0.374 0.373 0.126 

Locus 3234 : 
2 alleles
95.2% missing data
   1   (0.637) 0.636 0.636 0.875 
   0   (0.363) 0.364 0.364 0.125 

Locus 3235 : 
2 alleles
95.2% missing data
   1   (0.633) 0.632 0.632 0.874 
   0   (0.367) 0.368 0.368 0.126 

Locus 3236 : 
2 alleles
95.2% missing data
   1   (0.640) 0.639 0.638 0.876 
   0   (0.360) 0.361 0.362 0.124 

Locus 3237 : 
2 alleles
97.6% missing data
   0   (0.488) 0.487 0.488 0.486 
   1   (0.512) 0.513 0.512 0.514 

Locus 3238 : 
2 alleles
95.2% missing data
   1   (0.629) 0.627 0.628 0.879 
   0   (0.371) 0.373 0.372 0.121 

Locus 3239 : 
2 alleles
95.2% missing data
   1   (0.610) 0.609 0.608 0.868 
   0   (0.390) 0.391 0.392 0.132 

Locus 3240 : 
1 alleles
97.6% missing data
   1   (1.000) 1.000 1.000 1.000 

Locus 3241 : 
2 alleles
97.6% missing data
   0   (0.478) 0.478 0.478 0.481 
   1   (0.522) 0.522 0.522 0.519 

Locus 3242 : 
1 alleles
97.6% missing data
   1   (1.000) 1.000 1.000 1.000 

Locus 3243 : 
2 alleles
97.6% missing data
   0   (0.507) 0.507 0.507 0.507 
   1   (0.493) 0.493 0.493 0.493 

Locus 3244 : 
2 alleles
97.6% missing data
   0   (0.469) 0.469 0.468 0.471 
   1   (0.531) 0.531 0.532 0.529 

Locus 3245 : 
1 alleles
95.2% missing data
   1   (1.000) 1.000 1.000 1.000 

Locus 3246 : 
1 alleles
97.6% missing data
   1   (1.000) 1.000 1.000 1.000 

Locus 3247 : 
1 alleles
97.6% missing data
   1   (1.000) 1.000 1.000 1.000 

Locus 3248 : 
2 alleles
97.6% missing data
   0   (0.483) 0.482 0.482 0.492 
   1   (0.517) 0.518 0.518 0.508 

Locus 3249 : 
2 alleles
95.2% missing data
   1   (0.625) 0.624 0.624 0.872 
   0   (0.375) 0.376 0.376 0.128 

Locus 3250 : 
2 alleles
88.1% missing data
   0   (0.428) 0.427 0.427 0.412 
   1   (0.572) 0.573 0.573 0.588 

Locus 3251 : 
2 alleles
95.2% missing data
   1   (0.637) 0.636 0.636 0.877 
   0   (0.363) 0.364 0.364 0.123 

Locus 3252 : 
2 alleles
95.2% missing data
   1   (0.635) 0.633 0.634 0.877 
   0   (0.365) 0.367 0.366 0.123 

Locus 3253 : 
2 alleles
95.2% missing data
   1   (0.627) 0.625 0.626 0.870 
   0   (0.373) 0.375 0.374 0.130 

Locus 3254 : 
2 alleles
92.9% missing data
   0   (0.497) 0.497 0.498 0.505 
   1   (0.503) 0.503 0.502 0.495 

Locus 3255 : 
2 alleles
95.2% missing data
   0   (0.488) 0.488 0.488 0.489 
   1   (0.512) 0.512 0.512 0.511 

Locus 3256 : 
2 alleles
95.2% missing data
   1   (0.622) 0.621 0.620 0.873 
   0   (0.378) 0.379 0.380 0.127 

Locus 3257 : 
1 alleles
97.6% missing data
   1   (1.000) 1.000 1.000 1.000 

Locus 3258 : 
1 alleles
97.6% missing data
   1   (1.000) 1.000 1.000 1.000 

Locus 3259 : 
2 alleles
95.2% missing data
   1   (0.620) 0.619 0.618 0.879 
   0   (0.380) 0.381 0.382 0.121 

Locus 3260 : 
2 alleles
95.2% missing data
   1   (0.640) 0.639 0.639 0.874 
   0   (0.360) 0.361 0.361 0.126 

Locus 3261 : 
2 alleles
97.6% missing data
   0   (0.489) 0.489 0.489 0.490 
   1   (0.511) 0.511 0.511 0.510 

Locus 3262 : 
2 alleles
95.2% missing data
   1   (0.622) 0.621 0.621 0.875 
   0   (0.378) 0.379 0.379 0.125 

Locus 3263 : 
1 alleles
97.6% missing data
   1   (1.000) 1.000 1.000 1.000 

Locus 3264 : 
2 alleles
95.2% missing data
   1   (0.600) 0.599 0.599 0.870 
   0   (0.400) 0.401 0.401 0.130 

Locus 3265 : 
2 alleles
95.2% missing data
   1   (0.622) 0.620 0.620 0.878 
   0   (0.378) 0.380 0.380 0.122 

Locus 3266 : 
2 alleles
83.3% missing data
   0   (0.465) 0.465 0.471 0.069 
   1   (0.535) 0.535 0.529 0.931 

Locus 3267 : 
2 alleles
95.2% missing data
   1   (0.619) 0.617 0.617 0.872 
   0   (0.381) 0.383 0.383 0.128 

Locus 3268 : 
2 alleles
95.2% missing data
   1   (0.637) 0.636 0.636 0.880 
   0   (0.363) 0.364 0.364 0.120 

Locus 3269 : 
2 alleles
97.6% missing data
   0   (0.509) 0.509 0.509 0.507 
   1   (0.491) 0.491 0.491 0.493 

Locus 3270 : 
1 alleles
97.6% missing data
   1   (1.000) 1.000 1.000 1.000 

Locus 3271 : 
2 alleles
95.2% missing data
   1   (0.622) 0.620 0.620 0.875 
   0   (0.378) 0.380 0.380 0.125 

Locus 3272 : 
2 alleles
97.6% missing data
   0   (0.535) 0.535 0.535 0.534 
   1   (0.465) 0.465 0.465 0.466 

Locus 3273 : 
2 alleles
95.2% missing data
   1   (0.596) 0.595 0.595 0.862 
   0   (0.404) 0.405 0.405 0.138 

Locus 3274 : 
2 alleles
95.2% missing data
   1   (0.608) 0.606 0.606 0.866 
   0   (0.392) 0.394 0.394 0.134 

Locus 3275 : 
2 alleles
35.7% missing data
   1   (0.833) 0.834 0.835 0.985 
   0   (0.167) 0.166 0.165 0.015 

Locus 3276 : 
2 alleles
92.9% missing data
   0   (0.512) 0.512 0.512 0.499 
   1   (0.488) 0.488 0.488 0.501 

Locus 3277 : 
2 alleles
95.2% missing data
   1   (0.619) 0.618 0.619 0.864 
   0   (0.381) 0.382 0.381 0.136 

Locus 3278 : 
2 alleles
95.2% missing data
   1   (0.636) 0.635 0.634 0.878 
   0   (0.364) 0.365 0.366 0.122 

Locus 3279 : 
2 alleles
95.2% missing data
   0   (0.514) 0.514 0.514 0.499 
   1   (0.486) 0.486 0.486 0.501 

Locus 3280 : 
2 alleles
97.6% missing data
   0   (0.494) 0.494 0.494 0.500 
   1   (0.506) 0.506 0.506 0.500 

Locus 3281 : 
2 alleles
97.6% missing data
   0   (0.507) 0.506 0.507 0.506 
   1   (0.493) 0.494 0.493 0.494 

Locus 3282 : 
2 alleles
95.2% missing data
   0   (0.512) 0.512 0.511 0.502 
   1   (0.488) 0.488 0.489 0.498 

Locus 3283 : 
2 alleles
97.6% missing data
   0   (0.507) 0.508 0.507 0.505 
   1   (0.493) 0.492 0.493 0.495 

Locus 3284 : 
2 alleles
97.6% missing data
   0   (0.495) 0.496 0.495 0.496 
   1   (0.505) 0.504 0.505 0.504 

Locus 3285 : 
2 alleles
95.2% missing data
   0   (0.521) 0.521 0.521 0.510 
   1   (0.479) 0.479 0.479 0.490 

Locus 3286 : 
1 alleles
95.2% missing data
   1   (1.000) 1.000 1.000 1.000 

Locus 3287 : 
2 alleles
95.2% missing data
   0   (0.493) 0.493 0.493 0.495 
   1   (0.507) 0.507 0.507 0.505 

Locus 3288 : 
2 alleles
95.2% missing data
   1   (0.616) 0.615 0.613 0.868 
   0   (0.384) 0.385 0.387 0.132 

Locus 3289 : 
2 alleles
95.2% missing data
   0   (0.510) 0.511 0.510 0.502 
   1   (0.490) 0.489 0.490 0.498 

Locus 3290 : 
2 alleles
95.2% missing data
   1   (0.635) 0.634 0.634 0.878 
   0   (0.365) 0.366 0.366 0.122 

Locus 3291 : 
2 alleles
97.6% missing data
   0   (0.492) 0.492 0.492 0.492 
   1   (0.508) 0.508 0.508 0.508 

Locus 3292 : 
2 alleles
95.2% missing data
   0   (0.522) 0.522 0.522 0.505 
   1   (0.478) 0.478 0.478 0.495 

Locus 3293 : 
2 alleles
95.2% missing data
   0   (0.469) 0.469 0.469 0.491 
   1   (0.531) 0.531 0.531 0.509 

Locus 3294 : 
2 alleles
95.2% missing data
   1   (0.582) 0.581 0.581 0.859 
   0   (0.418) 0.419 0.419 0.141 

Locus 3295 : 
2 alleles
95.2% missing data
   0   (0.506) 0.506 0.505 0.501 
   1   (0.494) 0.494 0.495 0.499 

Locus 3296 : 
2 alleles
95.2% missing data
   1   (0.638) 0.637 0.637 0.872 
   0   (0.362) 0.363 0.363 0.128 

Locus 3297 : 
2 alleles
97.6% missing data
   0   (0.529) 0.530 0.530 0.514 
   1   (0.471) 0.470 0.470 0.486 

Locus 3298 : 
2 alleles
95.2% missing data
   1   (0.492) 0.492 0.492 0.496 
   2   (0.508) 0.508 0.508 0.504 

Locus 3299 : 
2 alleles
97.6% missing data
   0   (0.484) 0.484 0.484 0.500 
   1   (0.516) 0.516 0.516 0.500 

Locus 3300 : 
2 alleles
35.7% missing data
   1   (0.830) 0.826 0.835 0.989 
   0   (0.170) 0.174 0.165 0.011 

Locus 3301 : 
2 alleles
95.2% missing data
   1   (0.611) 0.609 0.610 0.870 
   0   (0.389) 0.391 0.390 0.130 

Locus 3302 : 
2 alleles
97.6% missing data
   0   (0.493) 0.493 0.493 0.493 
   1   (0.507) 0.507 0.507 0.507 

Locus 3303 : 
2 alleles
76.2% missing data
   1   (0.641) 0.637 0.640 0.945 
   0   (0.359) 0.363 0.360 0.055 

Locus 3304 : 
2 alleles
95.2% missing data
   1   (0.636) 0.635 0.635 0.874 
   0   (0.364) 0.365 0.365 0.126 

Locus 3305 : 
2 alleles
97.6% missing data
   0   (0.502) 0.502 0.501 0.500 
   1   (0.498) 0.498 0.499 0.500 

Locus 3306 : 
2 alleles
97.6% missing data
   0   (0.475) 0.475 0.474 0.487 
   1   (0.525) 0.525 0.526 0.513 

Locus 3307 : 
2 alleles
95.2% missing data
   0   (0.502) 0.502 0.502 0.499 
   1   (0.498) 0.498 0.498 0.501 

Locus 3308 : 
2 alleles
97.6% missing data
   0   (0.483) 0.482 0.482 0.487 
   1   (0.517) 0.518 0.518 0.513 

Locus 3309 : 
2 alleles
97.6% missing data
   0   (0.496) 0.496 0.495 0.494 
   1   (0.504) 0.504 0.505 0.506 

Locus 3310 : 
2 alleles
97.6% missing data
   0   (0.501) 0.501 0.500 0.490 
   1   (0.499) 0.499 0.500 0.510 

Locus 3311 : 
1 alleles
95.2% missing data
   1   (1.000) 1.000 1.000 1.000 

Locus 3312 : 
1 alleles
95.2% missing data
   1   (1.000) 1.000 1.000 1.000 

Locus 3313 : 
2 alleles
97.6% missing data
   0   (0.510) 0.510 0.510 0.502 
   1   (0.490) 0.490 0.490 0.498 

Locus 3314 : 
2 alleles
95.2% missing data
   1   (0.621) 0.620 0.620 0.876 
   0   (0.379) 0.380 0.380 0.124 

Locus 3315 : 
2 alleles
95.2% missing data
   0   (0.494) 0.494 0.495 0.498 
   1   (0.506) 0.506 0.505 0.502 

Locus 3316 : 
2 alleles
97.6% missing data
   0   (0.495) 0.496 0.495 0.495 
   1   (0.505) 0.504 0.505 0.505 

Locus 3317 : 
2 alleles
28.6% missing data
   1   (0.871) 0.872 0.874 0.986 
   0   (0.129) 0.128 0.126 0.014 

Locus 3318 : 
2 alleles
28.6% missing data
   1   (0.869) 0.869 0.872 0.986 
   0   (0.131) 0.131 0.128 0.014 

Locus 3319 : 
2 alleles
95.2% missing data
   1   (0.643) 0.642 0.642 0.878 
   0   (0.357) 0.358 0.358 0.122 

Locus 3320 : 
3 alleles
95.2% missing data
   1   (0.288) 0.285 0.285 0.423 
   2   (0.435) 0.436 0.436 0.483 
   0   (0.277) 0.279 0.279 0.094 

Locus 3321 : 
2 alleles
97.6% missing data
   0   (0.508) 0.508 0.508 0.505 
   1   (0.492) 0.492 0.492 0.495 

Locus 3322 : 
2 alleles
97.6% missing data
   0   (0.488) 0.488 0.487 0.488 
   1   (0.512) 0.512 0.513 0.512 

Locus 3323 : 
2 alleles
95.2% missing data
   1   (0.641) 0.640 0.640 0.885 
   0   (0.359) 0.360 0.360 0.115 

Locus 3324 : 
2 alleles
97.6% missing data
   0   (0.498) 0.498 0.498 0.501 
   1   (0.502) 0.502 0.502 0.499 

Locus 3325 : 
2 alleles
97.6% missing data
   0   (0.488) 0.488 0.488 0.489 
   1   (0.512) 0.512 0.512 0.511 

Locus 3326 : 
2 alleles
92.9% missing data
   0   (0.508) 0.509 0.508 0.505 
   1   (0.492) 0.491 0.492 0.495 

Locus 3327 : 
1 alleles
97.6% missing data
   1   (1.000) 1.000 1.000 1.000 

Locus 3328 : 
1 alleles
97.6% missing data
   1   (1.000) 1.000 1.000 1.000 

Locus 3329 : 
2 alleles
97.6% missing data
   1   (0.480) 0.480 0.480 0.501 
   2   (0.520) 0.520 0.520 0.499 

Locus 3330 : 
2 alleles
97.6% missing data
   0   (0.500) 0.500 0.500 0.504 
   1   (0.500) 0.500 0.500 0.496 

Locus 3331 : 
2 alleles
95.2% missing data
   0   (0.505) 0.505 0.505 0.496 
   1   (0.495) 0.495 0.495 0.504 

Locus 3332 : 
2 alleles
33.3% missing data
   1   (0.836) 0.836 0.838 0.982 
   0   (0.164) 0.164 0.162 0.018 

Locus 3333 : 
2 alleles
95.2% missing data
   0   (0.494) 0.495 0.494 0.502 
   1   (0.506) 0.505 0.506 0.498 

Locus 3334 : 
2 alleles
95.2% missing data
   0   (0.500) 0.500 0.500 0.501 
   1   (0.500) 0.500 0.500 0.499 

Locus 3335 : 
2 alleles
83.3% missing data
   0   (0.456) 0.457 0.462 0.071 
   1   (0.544) 0.543 0.538 0.929 

Locus 3336 : 
2 alleles
92.9% missing data
   0   (0.498) 0.497 0.498 0.497 
   1   (0.502) 0.503 0.502 0.503 

Locus 3337 : 
2 alleles
97.6% missing data
   0   (0.492) 0.492 0.492 0.495 
   1   (0.508) 0.508 0.508 0.505 

Locus 3338 : 
2 alleles
95.2% missing data
   1   (0.622) 0.621 0.621 0.866 
   0   (0.378) 0.379 0.379 0.134 

Locus 3339 : 
2 alleles
95.2% missing data
   0   (0.528) 0.528 0.528 0.508 
   1   (0.472) 0.472 0.472 0.492 

Locus 3340 : 
1 alleles
97.6% missing data
   1   (1.000) 1.000 1.000 1.000 

Locus 3341 : 
2 alleles
97.6% missing data
   0   (0.486) 0.486 0.485 0.490 
   1   (0.514) 0.514 0.515 0.510 

Locus 3342 : 
2 alleles
95.2% missing data
   0   (0.493) 0.493 0.494 0.501 
   1   (0.507) 0.507 0.506 0.499 

Locus 3343 : 
2 alleles
85.7% missing data
   0   (0.500) 0.500 0.500 0.500 
   1   (0.500) 0.500 0.500 0.500 

Locus 3344 : 
2 alleles
95.2% missing data
   1   (0.620) 0.618 0.618 0.870 
   0   (0.380) 0.382 0.382 0.130 

Locus 3345 : 
2 alleles
95.2% missing data
   0   (0.513) 0.513 0.513 0.513 
   1   (0.487) 0.487 0.487 0.487 

Locus 3346 : 
2 alleles
95.2% missing data
   1   (0.605) 0.603 0.603 0.869 
   0   (0.395) 0.397 0.397 0.131 

Locus 3347 : 
2 alleles
95.2% missing data
   0   (0.499) 0.499 0.499 0.500 
   1   (0.501) 0.501 0.501 0.500 

Locus 3348 : 
2 alleles
97.6% missing data
   0   (0.522) 0.522 0.522 0.522 
   1   (0.478) 0.478 0.478 0.478 

Locus 3349 : 
2 alleles
97.6% missing data
   0   (0.519) 0.519 0.519 0.516 
   1   (0.481) 0.481 0.481 0.484 

Locus 3350 : 
2 alleles
95.2% missing data
   0   (0.475) 0.475 0.475 0.490 
   1   (0.525) 0.525 0.525 0.510 

Locus 3351 : 
2 alleles
95.2% missing data
   0   (0.507) 0.507 0.507 0.501 
   1   (0.493) 0.493 0.493 0.499 

Locus 3352 : 
2 alleles
28.6% missing data
   1   (0.790) 0.788 0.792 0.981 
   0   (0.210) 0.212 0.208 0.019 

Locus 3353 : 
3 alleles
92.9% missing data
   0   (0.444) 0.445 0.445 0.482 
   1   (0.210) 0.211 0.210 0.068 
   2   (0.346) 0.344 0.345 0.450 

Locus 3354 : 
2 alleles
95.2% missing data
   0   (0.497) 0.497 0.497 0.497 
   1   (0.503) 0.503 0.503 0.503 

Locus 3355 : 
2 alleles
95.2% missing data
   1   (0.612) 0.611 0.611 0.868 
   0   (0.388) 0.389 0.389 0.132 

Locus 3356 : 
2 alleles
95.2% missing data
   1   (0.629) 0.628 0.628 0.871 
   0   (0.371) 0.372 0.372 0.129 

Locus 3357 : 
2 alleles
95.2% missing data
   1   (0.620) 0.619 0.619 0.872 
   0   (0.380) 0.381 0.381 0.128 

Locus 3358 : 
2 alleles
97.6% missing data
   0   (0.493) 0.493 0.492 0.492 
   1   (0.507) 0.507 0.508 0.508 

Locus 3359 : 
2 alleles
95.2% missing data
   1   (0.618) 0.616 0.616 0.871 
   0   (0.382) 0.384 0.384 0.129 

Locus 3360 : 
2 alleles
35.7% missing data
   1   (0.858) 0.858 0.861 0.987 
   0   (0.142) 0.142 0.139 0.013 

Locus 3361 : 
1 alleles
97.6% missing data
   1   (1.000) 1.000 1.000 1.000 

Locus 3362 : 
2 alleles
95.2% missing data
   1   (0.658) 0.657 0.657 0.883 
   0   (0.342) 0.343 0.343 0.117 

Locus 3363 : 
2 alleles
54.8% missing data
   0   (0.416) 0.416 0.424 0.048 
   1   (0.584) 0.584 0.576 0.952 

Locus 3364 : 
2 alleles
95.2% missing data
   1   (0.640) 0.639 0.638 0.882 
   0   (0.360) 0.361 0.362 0.118 

Locus 3365 : 
2 alleles
97.6% missing data
   0   (0.505) 0.505 0.505 0.506 
   1   (0.495) 0.495 0.495 0.494 

Locus 3366 : 
2 alleles
76.2% missing data
   1   (0.627) 0.623 0.626 0.923 
   0   (0.373) 0.377 0.374 0.077 

Locus 3367 : 
1 alleles
97.6% missing data
   1   (1.000) 1.000 1.000 1.000 

Locus 3368 : 
2 alleles
97.6% missing data
   0   (0.493) 0.493 0.493 0.492 
   1   (0.507) 0.507 0.507 0.508 

Locus 3369 : 
2 alleles
95.2% missing data
   1   (0.629) 0.628 0.628 0.869 
   0   (0.371) 0.372 0.372 0.131 

Locus 3370 : 
1 alleles
97.6% missing data
   1   (1.000) 1.000 1.000 1.000 

Locus 3371 : 
2 alleles
97.6% missing data
   0   (0.526) 0.525 0.526 0.524 
   1   (0.474) 0.475 0.474 0.476 

Locus 3372 : 
2 alleles
95.2% missing data
   1   (0.626) 0.624 0.624 0.879 
   0   (0.374) 0.376 0.376 0.121 

Locus 3373 : 
2 alleles
95.2% missing data
   1   (0.612) 0.611 0.611 0.873 
   0   (0.388) 0.389 0.389 0.127 

Locus 3374 : 
2 alleles
92.9% missing data
   0   (0.509) 0.509 0.509 0.507 
   1   (0.491) 0.491 0.491 0.493 

Locus 3375 : 
2 alleles
95.2% missing data
   1   (0.637) 0.636 0.636 0.877 
   0   (0.363) 0.364 0.364 0.123 

Locus 3376 : 
2 alleles
95.2% missing data
   1   (0.632) 0.631 0.631 0.875 
   0   (0.368) 0.369 0.369 0.125 

Locus 3377 : 
2 alleles
95.2% missing data
   1   (0.615) 0.614 0.614 0.875 
   0   (0.385) 0.386 0.386 0.125 

Locus 3378 : 
2 alleles
95.2% missing data
   1   (0.641) 0.640 0.640 0.881 
   0   (0.359) 0.360 0.360 0.119 

Locus 3379 : 
2 alleles
95.2% missing data
   1   (0.619) 0.618 0.618 0.877 
   0   (0.381) 0.382 0.382 0.123 

Locus 3380 : 
2 alleles
95.2% missing data
   1   (0.625) 0.624 0.624 0.868 
   0   (0.375) 0.376 0.376 0.132 

Locus 3381 : 
1 alleles
97.6% missing data
   1   (1.000) 1.000 1.000 1.000 

Locus 3382 : 
2 alleles
85.7% missing data
   0   (0.498) 0.498 0.497 0.505 
   1   (0.502) 0.502 0.503 0.495 

Locus 3383 : 
1 alleles
97.6% missing data
   1   (1.000) 1.000 1.000 1.000 

Locus 3384 : 
2 alleles
97.6% missing data
   0   (0.466) 0.465 0.466 0.467 
   1   (0.534) 0.535 0.534 0.533 

Locus 3385 : 
2 alleles
97.6% missing data
   0   (0.517) 0.517 0.517 0.518 
   1   (0.483) 0.483 0.483 0.482 

Locus 3386 : 
2 alleles
97.6% missing data
   0   (0.508) 0.508 0.508 0.509 
   1   (0.492) 0.492 0.492 0.491 

Locus 3387 : 
2 alleles
95.2% missing data
   0   (0.471) 0.470 0.471 0.490 
   1   (0.529) 0.530 0.529 0.510 

Locus 3388 : 
1 alleles
97.6% missing data
   1   (1.000) 1.000 1.000 1.000 

Locus 3389 : 
2 alleles
45.2% missing data
   0   (0.462) 0.464 0.471 0.046 
   1   (0.538) 0.536 0.529 0.954 

Locus 3390 : 
2 alleles
97.6% missing data
   0   (0.482) 0.483 0.482 0.480 
   1   (0.518) 0.517 0.518 0.520 

Locus 3391 : 
2 alleles
95.2% missing data
   1   (0.609) 0.608 0.608 0.871 
   0   (0.391) 0.392 0.392 0.129 

Locus 3392 : 
1 alleles
95.2% missing data
   1   (1.000) 1.000 1.000 1.000 

Locus 3393 : 
1 alleles
95.2% missing data
   1   (1.000) 1.000 1.000 1.000 

Locus 3394 : 
2 alleles
95.2% missing data
   1   (0.608) 0.607 0.607 0.865 
   0   (0.392) 0.393 0.393 0.135 

Locus 3395 : 
1 alleles
73.8% missing data
   1   (1.000) 1.000 1.000 1.000 

Locus 3396 : 
2 alleles
81.0% missing data
   0   (0.467) 0.468 0.467 0.309 
   1   (0.533) 0.532 0.533 0.691 

Locus 3397 : 
2 alleles
35.7% missing data
   0   (0.113) 0.107 0.105 0.129 
   1   (0.887) 0.893 0.895 0.871 

Locus 3398 : 
1 alleles
97.6% missing data
   1   (1.000) 1.000 1.000 1.000 

Locus 3399 : 
2 alleles
95.2% missing data
   1   (0.635) 0.634 0.634 0.882 
   0   (0.365) 0.366 0.366 0.118 

Locus 3400 : 
2 alleles
88.1% missing data
   0   (0.407) 0.410 0.411 0.091 
   1   (0.593) 0.590 0.589 0.909 

Locus 3401 : 
2 alleles
97.6% missing data
   0   (0.503) 0.503 0.503 0.507 
   1   (0.497) 0.497 0.497 0.493 

Locus 3402 : 
2 alleles
95.2% missing data
   1   (0.622) 0.621 0.621 0.873 
   0   (0.378) 0.379 0.379 0.127 

Locus 3403 : 
1 alleles
97.6% missing data
   1   (1.000) 1.000 1.000 1.000 

Locus 3404 : 
2 alleles
78.6% missing data
   1   (0.665) 0.661 0.664 0.945 
   0   (0.335) 0.339 0.336 0.055 

Locus 3405 : 
2 alleles
97.6% missing data
   0   (0.476) 0.476 0.476 0.498 
   1   (0.524) 0.524 0.524 0.502 

Locus 3406 : 
2 alleles
88.1% missing data
   0   (0.444) 0.447 0.447 0.153 
   1   (0.556) 0.553 0.553 0.847 

Locus 3407 : 
2 alleles
92.9% missing data
   0   (0.494) 0.494 0.494 0.494 
   1   (0.506) 0.506 0.506 0.506 

Locus 3408 : 
2 alleles
97.6% missing data
   0   (0.429) 0.429 0.429 0.435 
   1   (0.571) 0.571 0.571 0.565 

Locus 3409 : 
2 alleles
95.2% missing data
   1   (0.624) 0.623 0.622 0.875 
   0   (0.376) 0.377 0.378 0.125 

Locus 3410 : 
2 alleles
95.2% missing data
   1   (0.624) 0.622 0.623 0.875 
   0   (0.376) 0.378 0.377 0.125 

Locus 3411 : 
2 alleles
88.1% missing data
   0   (0.415) 0.416 0.413 0.382 
   1   (0.585) 0.584 0.587 0.618 

Locus 3412 : 
2 alleles
97.6% missing data
   0   (0.484) 0.485 0.484 0.485 
   1   (0.516) 0.515 0.516 0.515 

Locus 3413 : 
2 alleles
95.2% missing data
   1   (0.627) 0.626 0.626 0.879 
   0   (0.373) 0.374 0.374 0.121 

Locus 3414 : 
2 alleles
97.6% missing data
   0   (0.493) 0.494 0.494 0.496 
   1   (0.507) 0.506 0.506 0.504 

Locus 3415 : 
2 alleles
97.6% missing data
   0   (0.507) 0.507 0.507 0.501 
   1   (0.493) 0.493 0.493 0.499 

Locus 3416 : 
1 alleles
97.6% missing data
   1   (1.000) 1.000 1.000 1.000 

Locus 3417 : 
1 alleles
97.6% missing data
   1   (1.000) 1.000 1.000 1.000 

Locus 3418 : 
2 alleles
90.5% missing data
   0   (0.410) 0.408 0.411 0.378 
   1   (0.590) 0.592 0.589 0.622 

Locus 3419 : 
2 alleles
90.5% missing data
   0   (0.410) 0.408 0.410 0.373 
   1   (0.590) 0.592 0.590 0.627 

Locus 3420 : 
1 alleles
42.9% missing data
   1   (1.000) 1.000 1.000 1.000 

Locus 3421 : 
2 alleles
97.6% missing data
   0   (0.525) 0.526 0.525 0.523 
   1   (0.475) 0.474 0.475 0.477 

Locus 3422 : 
2 alleles
95.2% missing data
   0   (0.510) 0.510 0.510 0.504 
   1   (0.490) 0.490 0.490 0.496 

Locus 3423 : 
1 alleles
97.6% missing data
   1   (1.000) 1.000 1.000 1.000 

Locus 3424 : 
2 alleles
97.6% missing data
   0   (0.521) 0.520 0.521 0.519 
   1   (0.479) 0.480 0.479 0.481 

Locus 3425 : 
2 alleles
97.6% missing data
   0   (0.520) 0.520 0.520 0.518 
   1   (0.480) 0.480 0.480 0.482 

Locus 3426 : 
1 alleles
97.6% missing data
   1   (1.000) 1.000 1.000 1.000 

Locus 3427 : 
1 alleles
23.8% missing data
   1   (1.000) 1.000 1.000 1.000 

Locus 3428 : 
2 alleles
95.2% missing data
   1   (0.582) 0.581 0.580 0.858 
   0   (0.418) 0.419 0.420 0.142 

Locus 3429 : 
2 alleles
95.2% missing data
   1   (0.608) 0.607 0.607 0.868 
   0   (0.392) 0.393 0.393 0.132 

Locus 3430 : 
2 alleles
97.6% missing data
   0   (0.481) 0.482 0.481 0.482 
   1   (0.519) 0.518 0.519 0.518 

Locus 3431 : 
2 alleles
95.2% missing data
   1   (0.601) 0.600 0.599 0.864 
   0   (0.399) 0.400 0.401 0.136 

Locus 3432 : 
2 alleles
95.2% missing data
   1   (0.620) 0.619 0.619 0.873 
   0   (0.380) 0.381 0.381 0.127 

Locus 3433 : 
1 alleles
97.6% missing data
   1   (1.000) 1.000 1.000 1.000 

Locus 3434 : 
1 alleles
97.6% missing data
   1   (1.000) 1.000 1.000 1.000 

Locus 3435 : 
1 alleles
97.6% missing data
   1   (1.000) 1.000 1.000 1.000 

Locus 3436 : 
1 alleles
97.6% missing data
   1   (1.000) 1.000 1.000 1.000 

Locus 3437 : 
1 alleles
97.6% missing data
   1   (1.000) 1.000 1.000 1.000 

Locus 3438 : 
1 alleles
97.6% missing data
   1   (1.000) 1.000 1.000 1.000 

Locus 3439 : 
1 alleles
97.6% missing data
   1   (1.000) 1.000 1.000 1.000 

Locus 3440 : 
1 alleles
97.6% missing data
   1   (1.000) 1.000 1.000 1.000 

Locus 3441 : 
1 alleles
97.6% missing data
   1   (1.000) 1.000 1.000 1.000 

Locus 3442 : 
1 alleles
97.6% missing data
   1   (1.000) 1.000 1.000 1.000 

Locus 3443 : 
1 alleles
97.6% missing data
   1   (1.000) 1.000 1.000 1.000 

Locus 3444 : 
1 alleles
97.6% missing data
   1   (1.000) 1.000 1.000 1.000 

Locus 3445 : 
2 alleles
81.0% missing data
   1   (0.641) 0.642 0.639 0.886 
   0   (0.359) 0.358 0.361 0.114 

Locus 3446 : 
2 alleles
52.4% missing data
   1   (0.782) 0.786 0.778 0.968 
   0   (0.218) 0.214 0.222 0.032 

Locus 3447 : 
2 alleles
95.2% missing data
   1   (0.628) 0.626 0.627 0.871 
   0   (0.372) 0.374 0.373 0.129 

Locus 3448 : 
2 alleles
95.2% missing data
   1   (0.623) 0.622 0.621 0.876 
   0   (0.377) 0.378 0.379 0.124 

Locus 3449 : 
2 alleles
95.2% missing data
   1   (0.632) 0.631 0.632 0.876 
   0   (0.368) 0.369 0.368 0.124 

Locus 3450 : 
2 alleles
97.6% missing data
   0   (0.525) 0.525 0.525 0.518 
   1   (0.475) 0.475 0.475 0.482 

Locus 3451 : 
2 alleles
61.9% missing data
   1   (0.600) 0.598 0.597 0.926 
   0   (0.400) 0.402 0.403 0.074 

Locus 3452 : 
2 alleles
92.9% missing data
   0   (0.504) 0.504 0.504 0.502 
   1   (0.496) 0.496 0.496 0.498 

Locus 3453 : 
2 alleles
97.6% missing data
   0   (0.504) 0.503 0.503 0.502 
   1   (0.496) 0.497 0.497 0.498 

Locus 3454 : 
1 alleles
97.6% missing data
   1   (1.000) 1.000 1.000 1.000 

Locus 3455 : 
1 alleles
97.6% missing data
   1   (1.000) 1.000 1.000 1.000 

Locus 3456 : 
1 alleles
97.6% missing data
   1   (1.000) 1.000 1.000 1.000 

Locus 3457 : 
1 alleles
97.6% missing data
   1   (1.000) 1.000 1.000 1.000 

Locus 3458 : 
1 alleles
95.2% missing data
   1   (1.000) 1.000 1.000 1.000 

Locus 3459 : 
1 alleles
97.6% missing data
   1   (1.000) 1.000 1.000 1.000 

Locus 3460 : 
1 alleles
95.2% missing data
   1   (1.000) 1.000 1.000 1.000 

Locus 3461 : 
1 alleles
97.6% missing data
   1   (1.000) 1.000 1.000 1.000 

Locus 3462 : 
1 alleles
97.6% missing data
   1   (1.000) 1.000 1.000 1.000 

Locus 3463 : 
1 alleles
95.2% missing data
   1   (1.000) 1.000 1.000 1.000 

Locus 3464 : 
1 alleles
97.6% missing data
   1   (1.000) 1.000 1.000 1.000 

Locus 3465 : 
1 alleles
97.6% missing data
   1   (1.000) 1.000 1.000 1.000 

Locus 3466 : 
1 alleles
97.6% missing data
   1   (1.000) 1.000 1.000 1.000 

Locus 3467 : 
1 alleles
95.2% missing data
   1   (1.000) 1.000 1.000 1.000 

Locus 3468 : 
1 alleles
97.6% missing data
   1   (1.000) 1.000 1.000 1.000 

Locus 3469 : 
1 alleles
97.6% missing data
   1   (1.000) 1.000 1.000 1.000 

Locus 3470 : 
1 alleles
97.6% missing data
   1   (1.000) 1.000 1.000 1.000 

Locus 3471 : 
1 alleles
97.6% missing data
   1   (1.000) 1.000 1.000 1.000 

Locus 3472 : 
1 alleles
97.6% missing data
   1   (1.000) 1.000 1.000 1.000 

Locus 3473 : 
2 alleles
97.6% missing data
   0   (0.501) 0.501 0.501 0.499 
   1   (0.499) 0.499 0.499 0.501 

Locus 3474 : 
2 alleles
92.9% missing data
   0   (0.492) 0.492 0.492 0.497 
   1   (0.508) 0.508 0.508 0.503 

Locus 3475 : 
2 alleles
95.2% missing data
   1   (0.638) 0.637 0.637 0.880 
   0   (0.362) 0.363 0.363 0.120 

Locus 3476 : 
2 alleles
90.5% missing data
   0   (0.333) 0.335 0.335 0.056 
   1   (0.667) 0.665 0.665 0.944 

Locus 3477 : 
2 alleles
95.2% missing data
   1   (0.622) 0.620 0.621 0.872 
   0   (0.378) 0.380 0.379 0.128 

Locus 3478 : 
2 alleles
95.2% missing data
   1   (0.612) 0.611 0.611 0.866 
   0   (0.388) 0.389 0.389 0.134 

Locus 3479 : 
2 alleles
95.2% missing data
   1   (0.612) 0.610 0.611 0.863 
   0   (0.388) 0.390 0.389 0.137 

Locus 3480 : 
2 alleles
40.5% missing data
   1   (0.646) 0.648 0.638 0.947 
   0   (0.354) 0.352 0.362 0.053 

Locus 3481 : 
2 alleles
95.2% missing data
   1   (0.620) 0.618 0.619 0.869 
   0   (0.380) 0.382 0.381 0.131 

Locus 3482 : 
2 alleles
97.6% missing data
   0   (0.481) 0.481 0.481 0.480 
   1   (0.519) 0.519 0.519 0.520 

Locus 3483 : 
2 alleles
95.2% missing data
   1   (0.602) 0.601 0.601 0.865 
   0   (0.398) 0.399 0.399 0.135 

Locus 3484 : 
2 alleles
97.6% missing data
   0   (0.484) 0.484 0.484 0.486 
   1   (0.516) 0.516 0.516 0.514 

Locus 3485 : 
2 alleles
52.4% missing data
   1   (0.807) 0.809 0.807 0.980 
   0   (0.193) 0.191 0.193 0.020 

Locus 3486 : 
2 alleles
97.6% missing data
   0   (0.531) 0.530 0.530 0.532 
   1   (0.469) 0.470 0.470 0.468 

Locus 3487 : 
2 alleles
95.2% missing data
   1   (0.619) 0.617 0.618 0.874 
   0   (0.381) 0.383 0.382 0.126 

Locus 3488 : 
2 alleles
54.8% missing data
   1   (0.710) 0.712 0.706 0.968 
   0   (0.290) 0.288 0.294 0.032 

Locus 3489 : 
2 alleles
95.2% missing data
   1   (0.625) 0.624 0.624 0.874 
   0   (0.375) 0.376 0.376 0.126 

Locus 3490 : 
2 alleles
90.5% missing data
   0   (0.503) 0.503 0.503 0.503 
   1   (0.497) 0.497 0.497 0.497 

Locus 3491 : 
2 alleles
95.2% missing data
   1   (0.601) 0.599 0.600 0.866 
   0   (0.399) 0.401 0.400 0.134 

Locus 3492 : 
2 alleles
95.2% missing data
   1   (0.614) 0.613 0.612 0.867 
   0   (0.386) 0.387 0.388 0.133 

Locus 3493 : 
2 alleles
95.2% missing data
   1   (0.615) 0.614 0.614 0.868 
   0   (0.385) 0.386 0.386 0.132 

Locus 3494 : 
2 alleles
95.2% missing data
   1   (0.601) 0.600 0.600 0.870 
   0   (0.399) 0.400 0.400 0.130 

Locus 3495 : 
2 alleles
90.5% missing data
   0   (0.497) 0.497 0.497 0.497 
   1   (0.503) 0.503 0.503 0.503 

Locus 3496 : 
2 alleles
95.2% missing data
   1   (0.616) 0.614 0.615 0.872 
   0   (0.384) 0.386 0.385 0.128 

Locus 3497 : 
2 alleles
97.6% missing data
   0   (0.508) 0.508 0.508 0.505 
   1   (0.492) 0.492 0.492 0.495 

Locus 3498 : 
2 alleles
95.2% missing data
   1   (0.606) 0.605 0.605 0.875 
   0   (0.394) 0.395 0.395 0.125 

Locus 3499 : 
2 alleles
97.6% missing data
   0   (0.508) 0.508 0.508 0.503 
   1   (0.492) 0.492 0.492 0.497 

Locus 3500 : 
2 alleles
83.3% missing data
   1   (0.639) 0.639 0.637 0.927 
   0   (0.361) 0.361 0.363 0.073 

Locus 3501 : 
1 alleles
97.6% missing data
   1   (1.000) 1.000 1.000 1.000 

Locus 3502 : 
2 alleles
97.6% missing data
   0   (0.521) 0.520 0.521 0.523 
   1   (0.479) 0.480 0.479 0.477 

Locus 3503 : 
2 alleles
95.2% missing data
   1   (0.626) 0.626 0.624 0.880 
   0   (0.374) 0.374 0.376 0.120 

Locus 3504 : 
2 alleles
95.2% missing data
   1   (0.603) 0.602 0.602 0.870 
   0   (0.397) 0.398 0.398 0.130 

Locus 3505 : 
2 alleles
95.2% missing data
   1   (0.618) 0.617 0.617 0.866 
   0   (0.382) 0.383 0.383 0.134 

Locus 3506 : 
2 alleles
97.6% missing data
   0   (0.498) 0.499 0.498 0.496 
   1   (0.502) 0.501 0.502 0.504 

Locus 3507 : 
2 alleles
73.8% missing data
   1   (0.576) 0.572 0.573 0.914 
   0   (0.424) 0.428 0.427 0.086 

Locus 3508 : 
1 alleles
95.2% missing data
   1   (1.000) 1.000 1.000 1.000 

Locus 3509 : 
1 alleles
95.2% missing data
   1   (1.000) 1.000 1.000 1.000 

Locus 3510 : 
1 alleles
97.6% missing data
   1   (1.000) 1.000 1.000 1.000 

Locus 3511 : 
1 alleles
97.6% missing data
   1   (1.000) 1.000 1.000 1.000 

Locus 3512 : 
1 alleles
97.6% missing data
   1   (1.000) 1.000 1.000 1.000 

Locus 3513 : 
1 alleles
97.6% missing data
   1   (1.000) 1.000 1.000 1.000 

Locus 3514 : 
1 alleles
97.6% missing data
   1   (1.000) 1.000 1.000 1.000 

Locus 3515 : 
1 alleles
97.6% missing data
   1   (1.000) 1.000 1.000 1.000 

Locus 3516 : 
2 alleles
90.5% missing data
   0   (0.518) 0.518 0.518 0.522 
   1   (0.482) 0.482 0.482 0.478 

Locus 3517 : 
2 alleles
50.0% missing data
   1   (0.689) 0.682 0.689 0.968 
   0   (0.311) 0.318 0.311 0.032 

Locus 3518 : 
2 alleles
64.3% missing data
   0   (0.281) 0.292 0.275 0.022 
   1   (0.719) 0.708 0.725 0.978 

Locus 3519 : 
2 alleles
57.1% missing data
   1   (0.746) 0.739 0.751 0.979 
   0   (0.254) 0.261 0.249 0.021 

Locus 3520 : 
2 alleles
90.5% missing data
   0   (0.419) 0.423 0.418 0.235 
   1   (0.581) 0.577 0.582 0.765 

Locus 3521 : 
2 alleles
97.6% missing data
   0   (0.511) 0.512 0.511 0.509 
   1   (0.489) 0.488 0.489 0.491 

Locus 3522 : 
2 alleles
97.6% missing data
   0   (0.494) 0.495 0.495 0.492 
   1   (0.506) 0.505 0.505 0.508 

Locus 3523 : 
2 alleles
85.7% missing data
   0   (0.262) 0.265 0.258 0.064 
   1   (0.738) 0.735 0.742 0.936 

Locus 3524 : 
1 alleles
95.2% missing data
   1   (1.000) 1.000 1.000 1.000 

Locus 3525 : 
1 alleles
78.6% missing data
   1   (1.000) 1.000 1.000 1.000 

Locus 3526 : 
2 alleles
85.7% missing data
   0   (0.166) 0.167 0.161 0.039 
   1   (0.834) 0.833 0.839 0.961 

Locus 3527 : 
1 alleles
95.2% missing data
   1   (1.000) 1.000 1.000 1.000 

Locus 3528 : 
1 alleles
97.6% missing data
   1   (1.000) 1.000 1.000 1.000 

Locus 3529 : 
1 alleles
95.2% missing data
   1   (1.000) 1.000 1.000 1.000 

Locus 3530 : 
1 alleles
95.2% missing data
   1   (1.000) 1.000 1.000 1.000 

Locus 3531 : 
1 alleles
95.2% missing data
   1   (1.000) 1.000 1.000 1.000 

Locus 3532 : 
1 alleles
97.6% missing data
   1   (1.000) 1.000 1.000 1.000 

Locus 3533 : 
2 alleles
73.8% missing data
   1   (0.823) 0.821 0.827 0.986 
   0   (0.177) 0.179 0.173 0.014 

Locus 3534 : 
1 alleles
95.2% missing data
   1   (1.000) 1.000 1.000 1.000 

Locus 3535 : 
1 alleles
95.2% missing data
   1   (1.000) 1.000 1.000 1.000 

Locus 3536 : 
2 alleles
64.3% missing data
   1   (0.754) 0.755 0.754 0.962 
   0   (0.246) 0.245 0.246 0.038 

Locus 3537 : 
2 alleles
73.8% missing data
   1   (0.838) 0.836 0.842 0.986 
   0   (0.162) 0.164 0.158 0.014 

Locus 3538 : 
2 alleles
97.6% missing data
   0   (0.535) 0.535 0.535 0.537 
   1   (0.465) 0.465 0.465 0.463 

Locus 3539 : 
1 alleles
97.6% missing data
   1   (1.000) 1.000 1.000 1.000 

Locus 3540 : 
2 alleles
76.2% missing data
   1   (0.718) 0.715 0.719 0.952 
   0   (0.282) 0.285 0.281 0.048 

Locus 3541 : 
1 alleles
97.6% missing data
   1   (1.000) 1.000 1.000 1.000 

Locus 3542 : 
1 alleles
97.6% missing data
   1   (1.000) 1.000 1.000 1.000 

Locus 3543 : 
1 alleles
97.6% missing data
   1   (1.000) 1.000 1.000 1.000 

Locus 3544 : 
2 alleles
97.6% missing data
   0   (0.518) 0.519 0.518 0.499 
   1   (0.482) 0.481 0.482 0.501 

Locus 3545 : 
1 alleles
35.7% missing data
   1   (1.000) 1.000 1.000 1.000 

Locus 3546 : 
2 alleles
92.9% missing data
   1   (0.637) 0.636 0.637 0.704 
   0   (0.363) 0.364 0.363 0.296 

Locus 3547 : 
2 alleles
76.2% missing data
   1   (0.630) 0.627 0.627 0.946 
   0   (0.370) 0.373 0.373 0.054 

Locus 3548 : 
2 alleles
57.1% missing data
   1   (0.723) 0.720 0.721 0.973 
   0   (0.277) 0.280 0.279 0.027 

Locus 3549 : 
1 alleles
97.6% missing data
   1   (1.000) 1.000 1.000 1.000 

Locus 3550 : 
2 alleles
57.1% missing data
   1   (0.748) 0.745 0.748 0.972 
   0   (0.252) 0.255 0.252 0.028 

Locus 3551 : 
2 alleles
54.8% missing data
   1   (0.751) 0.748 0.751 0.975 
   0   (0.249) 0.252 0.249 0.025 

Locus 3552 : 
1 alleles
97.6% missing data
   1   (1.000) 1.000 1.000 1.000 

Locus 3553 : 
1 alleles
97.6% missing data
   1   (1.000) 1.000 1.000 1.000 

Locus 3554 : 
2 alleles
97.6% missing data
   0   (0.541) 0.542 0.541 0.543 
   1   (0.459) 0.458 0.459 0.457 

Locus 3555 : 
1 alleles
97.6% missing data
   1   (1.000) 1.000 1.000 1.000 

Locus 3556 : 
1 alleles
97.6% missing data
   1   (1.000) 1.000 1.000 1.000 

Locus 3557 : 
2 alleles
88.1% missing data
   0   (0.314) 0.316 0.312 0.103 
   1   (0.686) 0.684 0.688 0.897 

Locus 3558 : 
1 alleles
97.6% missing data
   1   (1.000) 1.000 1.000 1.000 

Locus 3559 : 
2 alleles
97.6% missing data
   0   (0.481) 0.481 0.481 0.488 
   1   (0.519) 0.519 0.519 0.512 

Locus 3560 : 
2 alleles
88.1% missing data
   0   (0.323) 0.325 0.324 0.043 
   1   (0.677) 0.675 0.676 0.957 

Locus 3561 : 
1 alleles
97.6% missing data
   1   (1.000) 1.000 1.000 1.000 

Locus 3562 : 
1 alleles
97.6% missing data
   1   (1.000) 1.000 1.000 1.000 

Locus 3563 : 
1 alleles
97.6% missing data
   1   (1.000) 1.000 1.000 1.000 

Locus 3564 : 
2 alleles
97.6% missing data
   0   (0.495) 0.495 0.495 0.503 
   1   (0.505) 0.505 0.505 0.497 

Locus 3565 : 
1 alleles
97.6% missing data
   1   (1.000) 1.000 1.000 1.000 

Locus 3566 : 
1 alleles
97.6% missing data
   1   (1.000) 1.000 1.000 1.000 

Locus 3567 : 
1 alleles
95.2% missing data
   1   (1.000) 1.000 1.000 1.000 

Locus 3568 : 
1 alleles
95.2% missing data
   1   (1.000) 1.000 1.000 1.000 

Locus 3569 : 
1 alleles
97.6% missing data
   1   (1.000) 1.000 1.000 1.000 

Locus 3570 : 
1 alleles
97.6% missing data
   1   (1.000) 1.000 1.000 1.000 

Locus 3571 : 
1 alleles
95.2% missing data
   1   (1.000) 1.000 1.000 1.000 

Locus 3572 : 
1 alleles
95.2% missing data
   1   (1.000) 1.000 1.000 1.000 

Locus 3573 : 
1 alleles
92.9% missing data
   1   (1.000) 1.000 1.000 1.000 

Locus 3574 : 
1 alleles
97.6% missing data
   1   (1.000) 1.000 1.000 1.000 

Locus 3575 : 
1 alleles
95.2% missing data
   1   (1.000) 1.000 1.000 1.000 

Locus 3576 : 
1 alleles
97.6% missing data
   1   (1.000) 1.000 1.000 1.000 

Locus 3577 : 
1 alleles
95.2% missing data
   1   (1.000) 1.000 1.000 1.000 

Locus 3578 : 
1 alleles
95.2% missing data
   1   (1.000) 1.000 1.000 1.000 

Locus 3579 : 
2 alleles
95.2% missing data
   1   (0.674) 0.677 0.673 0.708 
   0   (0.326) 0.323 0.327 0.292 

Locus 3580 : 
2 alleles
90.5% missing data
   0   (0.394) 0.392 0.394 0.395 
   1   (0.606) 0.608 0.606 0.605 

Locus 3581 : 
2 alleles
69.0% missing data
   0   (0.427) 0.425 0.435 0.059 
   1   (0.573) 0.575 0.565 0.941 

Locus 3582 : 
2 alleles
95.2% missing data
   1   (0.618) 0.616 0.617 0.868 
   0   (0.382) 0.384 0.383 0.132 

Locus 3583 : 
1 alleles
97.6% missing data
   1   (1.000) 1.000 1.000 1.000 

Locus 3584 : 
1 alleles
97.6% missing data
   1   (1.000) 1.000 1.000 1.000 

Locus 3585 : 
1 alleles
95.2% missing data
   1   (1.000) 1.000 1.000 1.000 

Locus 3586 : 
1 alleles
97.6% missing data
   1   (1.000) 1.000 1.000 1.000 

Locus 3587 : 
1 alleles
97.6% missing data
   1   (1.000) 1.000 1.000 1.000 

Locus 3588 : 
1 alleles
97.6% missing data
   1   (1.000) 1.000 1.000 1.000 

Locus 3589 : 
1 alleles
97.6% missing data
   1   (1.000) 1.000 1.000 1.000 

Locus 3590 : 
1 alleles
97.6% missing data
   1   (1.000) 1.000 1.000 1.000 

Locus 3591 : 
1 alleles
97.6% missing data
   1   (1.000) 1.000 1.000 1.000 

Locus 3592 : 
1 alleles
97.6% missing data
   1   (1.000) 1.000 1.000 1.000 

Locus 3593 : 
1 alleles
97.6% missing data
   1   (1.000) 1.000 1.000 1.000 

Locus 3594 : 
1 alleles
97.6% missing data
   1   (1.000) 1.000 1.000 1.000 

Locus 3595 : 
2 alleles
95.2% missing data
   1   (0.623) 0.622 0.623 0.878 
   0   (0.377) 0.378 0.377 0.122 

Locus 3596 : 
2 alleles
95.2% missing data
   1   (0.619) 0.619 0.618 0.869 
   0   (0.381) 0.381 0.382 0.131 

Locus 3597 : 
2 alleles
88.1% missing data
   1   (0.634) 0.633 0.633 0.814 
   0   (0.366) 0.367 0.367 0.186 

Locus 3598 : 
2 alleles
97.6% missing data
   0   (0.515) 0.516 0.515 0.504 
   1   (0.485) 0.484 0.485 0.496 

Locus 3599 : 
2 alleles
95.2% missing data
   1   (0.620) 0.619 0.619 0.872 
   0   (0.380) 0.381 0.381 0.128 

Locus 3600 : 
2 alleles
88.1% missing data
   1   (0.651) 0.650 0.651 0.824 
   0   (0.349) 0.350 0.349 0.176 

Locus 3601 : 
2 alleles
95.2% missing data
   1   (0.625) 0.624 0.624 0.875 
   0   (0.375) 0.376 0.376 0.125 

Locus 3602 : 
2 alleles
95.2% missing data
   1   (0.635) 0.633 0.634 0.874 
   0   (0.365) 0.367 0.366 0.126 

Locus 3603 : 
2 alleles
95.2% missing data
   1   (0.622) 0.620 0.620 0.873 
   0   (0.378) 0.380 0.380 0.127 

Locus 3604 : 
2 alleles
95.2% missing data
   1   (0.637) 0.636 0.635 0.877 
   0   (0.363) 0.364 0.365 0.123 

Locus 3605 : 
1 alleles
97.6% missing data
   1   (1.000) 1.000 1.000 1.000 

Locus 3606 : 
2 alleles
92.9% missing data
   0   (0.363) 0.361 0.363 0.335 
   1   (0.637) 0.639 0.637 0.665 

Locus 3607 : 
2 alleles
95.2% missing data
   1   (0.604) 0.604 0.603 0.873 
   0   (0.396) 0.396 0.397 0.127 

Locus 3608 : 
1 alleles
97.6% missing data
   1   (1.000) 1.000 1.000 1.000 

Locus 3609 : 
2 alleles
97.6% missing data
   0   (0.503) 0.503 0.503 0.501 
   1   (0.497) 0.497 0.497 0.499 

Locus 3610 : 
1 alleles
97.6% missing data
   1   (1.000) 1.000 1.000 1.000 

Locus 3611 : 
1 alleles
95.2% missing data
   1   (1.000) 1.000 1.000 1.000 

Locus 3612 : 
1 alleles
97.6% missing data
   1   (1.000) 1.000 1.000 1.000 

Locus 3613 : 
1 alleles
95.2% missing data
   1   (1.000) 1.000 1.000 1.000 

Locus 3614 : 
1 alleles
97.6% missing data
   1   (1.000) 1.000 1.000 1.000 

Locus 3615 : 
1 alleles
97.6% missing data
   1   (1.000) 1.000 1.000 1.000 

Locus 3616 : 
1 alleles
95.2% missing data
   1   (1.000) 1.000 1.000 1.000 

Locus 3617 : 
1 alleles
95.2% missing data
   1   (1.000) 1.000 1.000 1.000 

Locus 3618 : 
1 alleles
95.2% missing data
   1   (1.000) 1.000 1.000 1.000 

Locus 3619 : 
2 alleles
92.9% missing data
   0   (0.498) 0.498 0.498 0.497 
   1   (0.502) 0.502 0.502 0.503 

Locus 3620 : 
2 alleles
95.2% missing data
   1   (0.624) 0.623 0.623 0.872 
   0   (0.376) 0.377 0.377 0.128 

Locus 3621 : 
2 alleles
97.6% missing data
   0   (0.506) 0.506 0.506 0.506 
   1   (0.494) 0.494 0.494 0.494 

Locus 3622 : 
2 alleles
95.2% missing data
   1   (0.619) 0.617 0.617 0.871 
   0   (0.381) 0.383 0.383 0.129 

Locus 3623 : 
2 alleles
97.6% missing data
   0   (0.514) 0.514 0.514 0.517 
   1   (0.486) 0.486 0.486 0.483 

Locus 3624 : 
2 alleles
95.2% missing data
   1   (0.625) 0.624 0.624 0.876 
   0   (0.375) 0.376 0.376 0.124 

Locus 3625 : 
2 alleles
97.6% missing data
   0   (0.479) 0.479 0.479 0.481 
   1   (0.521) 0.521 0.521 0.519 

Locus 3626 : 
2 alleles
97.6% missing data
   0   (0.540) 0.539 0.540 0.539 
   1   (0.460) 0.461 0.460 0.461 

Locus 3627 : 
2 alleles
95.2% missing data
   1   (0.632) 0.631 0.630 0.875 
   0   (0.368) 0.369 0.370 0.125 

Locus 3628 : 
2 alleles
95.2% missing data
   1   (0.618) 0.617 0.616 0.871 
   0   (0.382) 0.383 0.384 0.129 

Locus 3629 : 
2 alleles
95.2% missing data
   1   (0.599) 0.598 0.598 0.868 
   0   (0.401) 0.402 0.402 0.132 

Locus 3630 : 
2 alleles
95.2% missing data
   1   (0.609) 0.609 0.607 0.869 
   0   (0.391) 0.391 0.393 0.131 

Locus 3631 : 
1 alleles
97.6% missing data
   1   (1.000) 1.000 1.000 1.000 

Locus 3632 : 
1 alleles
97.6% missing data
   1   (1.000) 1.000 1.000 1.000 

Locus 3633 : 
1 alleles
97.6% missing data
   1   (1.000) 1.000 1.000 1.000 

Locus 3634 : 
2 alleles
42.9% missing data
   1   (0.820) 0.814 0.826 0.985 
   0   (0.180) 0.186 0.174 0.015 

Locus 3635 : 
2 alleles
95.2% missing data
   1   (0.643) 0.642 0.642 0.884 
   0   (0.357) 0.358 0.358 0.116 

Locus 3636 : 
1 alleles
97.6% missing data
   1   (1.000) 1.000 1.000 1.000 

Locus 3637 : 
2 alleles
95.2% missing data
   1   (0.622) 0.620 0.621 0.878 
   0   (0.378) 0.380 0.379 0.122 

Locus 3638 : 
2 alleles
95.2% missing data
   0   (0.386) 0.388 0.386 0.192 
   1   (0.614) 0.612 0.614 0.808 

Locus 3639 : 
2 alleles
97.6% missing data
   0   (0.470) 0.470 0.470 0.473 
   1   (0.530) 0.530 0.530 0.527 

Locus 3640 : 
2 alleles
97.6% missing data
   0   (0.538) 0.539 0.538 0.540 
   1   (0.462) 0.461 0.462 0.460 

Locus 3641 : 
2 alleles
95.2% missing data
   1   (0.636) 0.634 0.634 0.872 
   0   (0.364) 0.366 0.366 0.128 

Locus 3642 : 
2 alleles
95.2% missing data
   1   (0.598) 0.597 0.597 0.870 
   0   (0.402) 0.403 0.403 0.130 

Locus 3643 : 
2 alleles
95.2% missing data
   1   (0.626) 0.625 0.625 0.871 
   0   (0.374) 0.375 0.375 0.129 

Locus 3644 : 
2 alleles
95.2% missing data
   1   (0.623) 0.622 0.622 0.879 
   0   (0.377) 0.378 0.378 0.121 

Locus 3645 : 
2 alleles
95.2% missing data
   1   (0.610) 0.610 0.609 0.868 
   0   (0.390) 0.390 0.391 0.132 

Locus 3646 : 
2 alleles
95.2% missing data
   1   (0.606) 0.605 0.605 0.867 
   0   (0.394) 0.395 0.395 0.133 

Locus 3647 : 
2 alleles
83.3% missing data
   0   (0.462) 0.463 0.469 0.071 
   1   (0.538) 0.537 0.531 0.929 

Locus 3648 : 
1 alleles
21.4% missing data
   1   (1.000) 1.000 1.000 1.000 

Locus 3649 : 
2 alleles
95.2% missing data
   1   (0.626) 0.624 0.625 0.878 
   0   (0.374) 0.376 0.375 0.122 

Locus 3650 : 
1 alleles
21.4% missing data
   1   (1.000) 1.000 1.000 1.000 

Locus 3651 : 
2 alleles
97.6% missing data
   0   (0.506) 0.506 0.506 0.507 
   1   (0.494) 0.494 0.494 0.493 

Locus 3652 : 
1 alleles
97.6% missing data
   1   (1.000) 1.000 1.000 1.000 

Locus 3653 : 
1 alleles
97.6% missing data
   1   (1.000) 1.000 1.000 1.000 

Locus 3654 : 
1 alleles
97.6% missing data
   1   (1.000) 1.000 1.000 1.000 

Locus 3655 : 
1 alleles
97.6% missing data
   1   (1.000) 1.000 1.000 1.000 

Locus 3656 : 
1 alleles
97.6% missing data
   1   (1.000) 1.000 1.000 1.000 

Locus 3657 : 
1 alleles
97.6% missing data
   1   (1.000) 1.000 1.000 1.000 

Locus 3658 : 
2 alleles
92.9% missing data
   0   (0.511) 0.511 0.511 0.502 
   1   (0.489) 0.489 0.489 0.498 

Locus 3659 : 
2 alleles
92.9% missing data
   0   (0.377) 0.375 0.377 0.350 
   1   (0.623) 0.625 0.623 0.650 

Locus 3660 : 
1 alleles
97.6% missing data
   1   (1.000) 1.000 1.000 1.000 

Locus 3661 : 
2 alleles
90.5% missing data
   0   (0.308) 0.305 0.307 0.293 
   1   (0.692) 0.695 0.693 0.707 

Locus 3662 : 
1 alleles
97.6% missing data
   1   (1.000) 1.000 1.000 1.000 

Locus 3663 : 
2 alleles
85.7% missing data
   0   (0.431) 0.429 0.432 0.403 
   1   (0.569) 0.571 0.568 0.597 

Locus 3664 : 
1 alleles
97.6% missing data
   1   (1.000) 1.000 1.000 1.000 

Locus 3665 : 
1 alleles
97.6% missing data
   1   (1.000) 1.000 1.000 1.000 

Locus 3666 : 
2 alleles
47.6% missing data
   1   (0.730) 0.725 0.732 0.974 
   0   (0.270) 0.275 0.268 0.026 

Locus 3667 : 
2 alleles
92.9% missing data
   1   (0.577) 0.576 0.577 0.733 
   0   (0.423) 0.424 0.423 0.267 

Locus 3668 : 
2 alleles
97.6% missing data
   0   (0.491) 0.491 0.491 0.492 
   1   (0.509) 0.509 0.509 0.508 

Locus 3669 : 
1 alleles
97.6% missing data
   1   (1.000) 1.000 1.000 1.000 

Locus 3670 : 
1 alleles
97.6% missing data
   1   (1.000) 1.000 1.000 1.000 

Locus 3671 : 
1 alleles
97.6% missing data
   1   (1.000) 1.000 1.000 1.000 

Locus 3672 : 
1 alleles
97.6% missing data
   1   (1.000) 1.000 1.000 1.000 

Locus 3673 : 
1 alleles
97.6% missing data
   1   (1.000) 1.000 1.000 1.000 

Locus 3674 : 
1 alleles
97.6% missing data
   1   (1.000) 1.000 1.000 1.000 

Locus 3675 : 
1 alleles
97.6% missing data
   1   (1.000) 1.000 1.000 1.000 

Locus 3676 : 
1 alleles
97.6% missing data
   1   (1.000) 1.000 1.000 1.000 

Locus 3677 : 
1 alleles
97.6% missing data
   1   (1.000) 1.000 1.000 1.000 

Locus 3678 : 
1 alleles
97.6% missing data
   1   (1.000) 1.000 1.000 1.000 

Locus 3679 : 
1 alleles
97.6% missing data
   1   (1.000) 1.000 1.000 1.000 

Locus 3680 : 
1 alleles
97.6% missing data
   1   (1.000) 1.000 1.000 1.000 

Locus 3681 : 
1 alleles
97.6% missing data
   1   (1.000) 1.000 1.000 1.000 

Locus 3682 : 
1 alleles
97.6% missing data
   1   (1.000) 1.000 1.000 1.000 

Locus 3683 : 
1 alleles
97.6% missing data
   1   (1.000) 1.000 1.000 1.000 

Locus 3684 : 
1 alleles
97.6% missing data
   1   (1.000) 1.000 1.000 1.000 

Locus 3685 : 
1 alleles
97.6% missing data
   1   (1.000) 1.000 1.000 1.000 

Locus 3686 : 
1 alleles
97.6% missing data
   1   (1.000) 1.000 1.000 1.000 

Locus 3687 : 
1 alleles
97.6% missing data
   1   (1.000) 1.000 1.000 1.000 

Locus 3688 : 
1 alleles
97.6% missing data
   1   (1.000) 1.000 1.000 1.000 

Locus 3689 : 
1 alleles
97.6% missing data
   1   (1.000) 1.000 1.000 1.000 

Locus 3690 : 
1 alleles
97.6% missing data
   1   (1.000) 1.000 1.000 1.000 

Locus 3691 : 
1 alleles
97.6% missing data
   1   (1.000) 1.000 1.000 1.000 

Locus 3692 : 
1 alleles
97.6% missing data
   1   (1.000) 1.000 1.000 1.000 

Locus 3693 : 
1 alleles
97.6% missing data
   1   (1.000) 1.000 1.000 1.000 

Locus 3694 : 
1 alleles
97.6% missing data
   1   (1.000) 1.000 1.000 1.000 

Locus 3695 : 
1 alleles
97.6% missing data
   1   (1.000) 1.000 1.000 1.000 

Locus 3696 : 
2 alleles
95.2% missing data
   1   (0.617) 0.615 0.615 0.876 
   0   (0.383) 0.385 0.385 0.124 

Locus 3697 : 
1 alleles
97.6% missing data
   1   (1.000) 1.000 1.000 1.000 

Locus 3698 : 
3 alleles
95.2% missing data
   1   (0.345) 0.342 0.341 0.774 
   0   (0.332) 0.334 0.334 0.116 
   2   (0.323) 0.325 0.325 0.110 

Locus 3699 : 
2 alleles
95.2% missing data
   1   (0.618) 0.617 0.617 0.869 
   0   (0.382) 0.383 0.383 0.131 

Locus 3700 : 
1 alleles
97.6% missing data
   1   (1.000) 1.000 1.000 1.000 

Locus 3701 : 
2 alleles
95.2% missing data
   1   (0.655) 0.653 0.653 0.887 
   0   (0.345) 0.347 0.347 0.113 

Locus 3702 : 
2 alleles
90.5% missing data
   0   (0.415) 0.415 0.416 0.256 
   1   (0.585) 0.585 0.584 0.744 

Locus 3703 : 
1 alleles
97.6% missing data
   1   (1.000) 1.000 1.000 1.000 

Locus 3704 : 
1 alleles
97.6% missing data
   1   (1.000) 1.000 1.000 1.000 

Locus 3705 : 
1 alleles
97.6% missing data
   1   (1.000) 1.000 1.000 1.000 

Locus 3706 : 
1 alleles
97.6% missing data
   1   (1.000) 1.000 1.000 1.000 

Locus 3707 : 
1 alleles
97.6% missing data
   1   (1.000) 1.000 1.000 1.000 

Locus 3708 : 
1 alleles
97.6% missing data
   1   (1.000) 1.000 1.000 1.000 

Locus 3709 : 
1 alleles
97.6% missing data
   1   (1.000) 1.000 1.000 1.000 

Locus 3710 : 
1 alleles
97.6% missing data
   1   (1.000) 1.000 1.000 1.000 

Locus 3711 : 
1 alleles
97.6% missing data
   1   (1.000) 1.000 1.000 1.000 

Locus 3712 : 
1 alleles
97.6% missing data
   1   (1.000) 1.000 1.000 1.000 

Locus 3713 : 
1 alleles
97.6% missing data
   1   (1.000) 1.000 1.000 1.000 

Locus 3714 : 
1 alleles
97.6% missing data
   1   (1.000) 1.000 1.000 1.000 

Locus 3715 : 
1 alleles
97.6% missing data
   1   (1.000) 1.000 1.000 1.000 

Locus 3716 : 
1 alleles
97.6% missing data
   1   (1.000) 1.000 1.000 1.000 

Locus 3717 : 
1 alleles
97.6% missing data
   1   (1.000) 1.000 1.000 1.000 

Locus 3718 : 
1 alleles
97.6% missing data
   1   (1.000) 1.000 1.000 1.000 

Locus 3719 : 
1 alleles
97.6% missing data
   1   (1.000) 1.000 1.000 1.000 

Locus 3720 : 
1 alleles
97.6% missing data
   1   (1.000) 1.000 1.000 1.000 

Locus 3721 : 
1 alleles
97.6% missing data
   1   (1.000) 1.000 1.000 1.000 

Locus 3722 : 
1 alleles
97.6% missing data
   1   (1.000) 1.000 1.000 1.000 

Locus 3723 : 
1 alleles
97.6% missing data
   1   (1.000) 1.000 1.000 1.000 

Locus 3724 : 
1 alleles
97.6% missing data
   1   (1.000) 1.000 1.000 1.000 

Locus 3725 : 
1 alleles
97.6% missing data
   1   (1.000) 1.000 1.000 1.000 

Locus 3726 : 
1 alleles
97.6% missing data
   1   (1.000) 1.000 1.000 1.000 

Locus 3727 : 
1 alleles
97.6% missing data
   1   (1.000) 1.000 1.000 1.000 

Locus 3728 : 
1 alleles
97.6% missing data
   1   (1.000) 1.000 1.000 1.000 

Locus 3729 : 
1 alleles
97.6% missing data
   1   (1.000) 1.000 1.000 1.000 

Locus 3730 : 
1 alleles
97.6% missing data
   1   (1.000) 1.000 1.000 1.000 

Locus 3731 : 
2 alleles
95.2% missing data
   1   (0.619) 0.618 0.618 0.869 
   0   (0.381) 0.382 0.382 0.131 

Locus 3732 : 
2 alleles
66.7% missing data
   1   (0.851) 0.856 0.851 0.967 
   0   (0.149) 0.144 0.149 0.033 

Locus 3733 : 
2 alleles
95.2% missing data
   1   (0.623) 0.621 0.622 0.869 
   0   (0.377) 0.379 0.378 0.131 

Locus 3734 : 
2 alleles
95.2% missing data
   1   (0.625) 0.623 0.624 0.878 
   0   (0.375) 0.377 0.376 0.122 

Locus 3735 : 
2 alleles
95.2% missing data
   1   (0.618) 0.617 0.617 0.867 
   0   (0.382) 0.383 0.383 0.133 

Locus 3736 : 
2 alleles
95.2% missing data
   1   (0.598) 0.597 0.596 0.872 
   0   (0.402) 0.403 0.404 0.128 

Locus 3737 : 
2 alleles
95.2% missing data
   1   (0.614) 0.612 0.613 0.875 
   0   (0.386) 0.388 0.387 0.125 

Locus 3738 : 
2 alleles
47.6% missing data
   0   (0.244) 0.253 0.238 0.023 
   1   (0.756) 0.747 0.762 0.977 

Locus 3739 : 
2 alleles
88.1% missing data
   0   (0.274) 0.273 0.272 0.128 
   1   (0.726) 0.727 0.728 0.872 

Locus 3740 : 
2 alleles
95.2% missing data
   1   (0.632) 0.630 0.630 0.874 
   0   (0.368) 0.370 0.370 0.126 

Locus 3741 : 
1 alleles
97.6% missing data
   1   (1.000) 1.000 1.000 1.000 

Locus 3742 : 
1 alleles
97.6% missing data
   1   (1.000) 1.000 1.000 1.000 

Locus 3743 : 
1 alleles
95.2% missing data
   1   (1.000) 1.000 1.000 1.000 

Locus 3744 : 
1 alleles
83.3% missing data
   1   (1.000) 1.000 1.000 1.000 

Locus 3745 : 
1 alleles
92.9% missing data
   1   (1.000) 1.000 1.000 1.000 

Locus 3746 : 
1 alleles
85.7% missing data
   1   (1.000) 1.000 1.000 1.000 

Locus 3747 : 
2 alleles
92.9% missing data
   0   (0.250) 0.249 0.247 0.237 
   1   (0.750) 0.751 0.753 0.763 

Locus 3748 : 
2 alleles
92.9% missing data
   0   (0.261) 0.259 0.257 0.250 
   1   (0.739) 0.741 0.743 0.750 

Locus 3749 : 
2 alleles
95.2% missing data
   1   (0.680) 0.680 0.681 0.747 
   0   (0.320) 0.320 0.319 0.253 

Locus 3750 : 
1 alleles
85.7% missing data
   1   (1.000) 1.000 1.000 1.000 

Locus 3751 : 
1 alleles
97.6% missing data
   1   (1.000) 1.000 1.000 1.000 

Locus 3752 : 
1 alleles
97.6% missing data
   1   (1.000) 1.000 1.000 1.000 

Locus 3753 : 
1 alleles
97.6% missing data
   1   (1.000) 1.000 1.000 1.000 

Locus 3754 : 
2 alleles
97.6% missing data
   0   (0.517) 0.517 0.517 0.513 
   1   (0.483) 0.483 0.483 0.487 

Locus 3755 : 
1 alleles
97.6% missing data
   1   (1.000) 1.000 1.000 1.000 

Locus 3756 : 
1 alleles
97.6% missing data
   1   (1.000) 1.000 1.000 1.000 

Locus 3757 : 
1 alleles
97.6% missing data
   1   (1.000) 1.000 1.000 1.000 

Locus 3758 : 
1 alleles
97.6% missing data
   1   (1.000) 1.000 1.000 1.000 

Locus 3759 : 
2 alleles
95.2% missing data
   0   (0.497) 0.497 0.497 0.502 
   1   (0.503) 0.503 0.503 0.498 

Locus 3760 : 
2 alleles
95.2% missing data
   0   (0.331) 0.329 0.330 0.313 
   1   (0.669) 0.671 0.670 0.687 

Locus 3761 : 
2 alleles
97.6% missing data
   0   (0.484) 0.485 0.484 0.485 
   1   (0.516) 0.515 0.516 0.515 

Locus 3762 : 
2 alleles
95.2% missing data
   1   (0.627) 0.626 0.626 0.881 
   0   (0.373) 0.374 0.374 0.119 

Locus 3763 : 
1 alleles
97.6% missing data
   1   (1.000) 1.000 1.000 1.000 

Locus 3764 : 
1 alleles
97.6% missing data
   1   (1.000) 1.000 1.000 1.000 

Locus 3765 : 
1 alleles
97.6% missing data
   1   (1.000) 1.000 1.000 1.000 

Locus 3766 : 
1 alleles
97.6% missing data
   1   (1.000) 1.000 1.000 1.000 

Locus 3767 : 
2 alleles
95.2% missing data
   1   (0.630) 0.629 0.629 0.876 
   0   (0.370) 0.371 0.371 0.124 

Locus 3768 : 
1 alleles
97.6% missing data
   1   (1.000) 1.000 1.000 1.000 

Locus 3769 : 
2 alleles
76.2% missing data
   0   (0.381) 0.381 0.384 0.125 
   1   (0.619) 0.619 0.616 0.875 

Locus 3770 : 
2 alleles
95.2% missing data
   1   (0.614) 0.613 0.613 0.874 
   0   (0.386) 0.387 0.387 0.126 

Locus 3771 : 
2 alleles
52.4% missing data
   1   (0.729) 0.734 0.723 0.957 
   0   (0.271) 0.266 0.277 0.043 

Locus 3772 : 
2 alleles
97.6% missing data
   0   (0.511) 0.511 0.511 0.510 
   1   (0.489) 0.489 0.489 0.490 

Locus 3773 : 
2 alleles
92.9% missing data
   0   (0.384) 0.381 0.384 0.363 
   1   (0.616) 0.619 0.616 0.637 

Locus 3774 : 
2 alleles
95.2% missing data
   1   (0.584) 0.583 0.583 0.862 
   0   (0.416) 0.417 0.417 0.138 

Locus 3775 : 
1 alleles
97.6% missing data
   1   (1.000) 1.000 1.000 1.000 

Locus 3776 : 
2 alleles
95.2% missing data
   1   (0.631) 0.630 0.630 0.878 
   0   (0.369) 0.370 0.370 0.122 

Locus 3777 : 
1 alleles
97.6% missing data
   1   (1.000) 1.000 1.000 1.000 

Locus 3778 : 
1 alleles
97.6% missing data
   1   (1.000) 1.000 1.000 1.000 

Locus 3779 : 
2 alleles
73.8% missing data
   0   (0.306) 0.307 0.307 0.050 
   1   (0.694) 0.693 0.693 0.950 

Locus 3780 : 
2 alleles
90.5% missing data
   0   (0.471) 0.471 0.474 0.235 
   1   (0.529) 0.529 0.526 0.765 

Locus 3781 : 
2 alleles
73.8% missing data
   0   (0.230) 0.232 0.228 0.029 
   1   (0.770) 0.768 0.772 0.971 

Locus 3782 : 
1 alleles
97.6% missing data
   1   (1.000) 1.000 1.000 1.000 

Locus 3783 : 
2 alleles
95.2% missing data
   1   (0.612) 0.611 0.611 0.872 
   0   (0.388) 0.389 0.389 0.128 

Locus 3784 : 
2 alleles
95.2% missing data
   1   (0.640) 0.639 0.639 0.883 
   0   (0.360) 0.361 0.361 0.117 

Locus 3785 : 
2 alleles
95.2% missing data
   1   (0.608) 0.607 0.607 0.872 
   0   (0.392) 0.393 0.393 0.128 

Locus 3786 : 
2 alleles
97.6% missing data
   0   (0.535) 0.535 0.535 0.533 
   1   (0.465) 0.465 0.465 0.467 

Locus 3787 : 
3 alleles
69.0% missing data
   1   (0.579) 0.582 0.580 0.817 
   2   (0.129) 0.123 0.124 0.125 
   0   (0.292) 0.296 0.296 0.058 

Locus 3788 : 
3 alleles
92.9% missing data
   1   (0.446) 0.454 0.446 0.282 
   2   (0.343) 0.340 0.343 0.419 
   0   (0.211) 0.206 0.211 0.299 

Locus 3789 : 
2 alleles
97.6% missing data
   0   (0.476) 0.476 0.475 0.477 
   1   (0.524) 0.524 0.525 0.523 

Locus 3790 : 
2 alleles
97.6% missing data
   0   (0.526) 0.525 0.526 0.524 
   1   (0.474) 0.475 0.474 0.476 

Locus 3791 : 
3 alleles
71.4% missing data
   0   (0.163) 0.165 0.159 0.045 
   1   (0.719) 0.717 0.727 0.921 
   2   (0.117) 0.118 0.113 0.033 

Locus 3792 : 
2 alleles
95.2% missing data
   1   (0.632) 0.631 0.631 0.877 
   0   (0.368) 0.369 0.369 0.123 

Locus 3793 : 
2 alleles
97.6% missing data
   0   (0.490) 0.490 0.490 0.491 
   1   (0.510) 0.510 0.510 0.509 

Locus 3794 : 
2 alleles
95.2% missing data
   1   (0.600) 0.598 0.599 0.863 
   0   (0.400) 0.402 0.401 0.137 

Locus 3795 : 
2 alleles
97.6% missing data
   0   (0.486) 0.486 0.486 0.495 
   1   (0.514) 0.514 0.514 0.505 

Locus 3796 : 
2 alleles
97.6% missing data
   0   (0.505) 0.505 0.505 0.504 
   1   (0.495) 0.495 0.495 0.496 

Locus 3797 : 
2 alleles
95.2% missing data
   0   (0.497) 0.496 0.497 0.501 
   1   (0.503) 0.504 0.503 0.499 

Locus 3798 : 
1 alleles
95.2% missing data
   1   (1.000) 1.000 1.000 1.000 

Locus 3799 : 
1 alleles
97.6% missing data
   1   (1.000) 1.000 1.000 1.000 

Locus 3800 : 
1 alleles
95.2% missing data
   1   (1.000) 1.000 1.000 1.000 

Locus 3801 : 
1 alleles
95.2% missing data
   1   (1.000) 1.000 1.000 1.000 

Locus 3802 : 
1 alleles
95.2% missing data
   1   (1.000) 1.000 1.000 1.000 

Locus 3803 : 
1 alleles
97.6% missing data
   1   (1.000) 1.000 1.000 1.000 

Locus 3804 : 
1 alleles
97.6% missing data
   1   (1.000) 1.000 1.000 1.000 

Locus 3805 : 
2 alleles
97.6% missing data
   0   (0.503) 0.503 0.503 0.502 
   1   (0.497) 0.497 0.497 0.498 

Locus 3806 : 
2 alleles
54.8% missing data
   1   (0.672) 0.668 0.669 0.978 
   0   (0.328) 0.332 0.331 0.022 

Locus 3807 : 
2 alleles
97.6% missing data
   0   (0.495) 0.495 0.494 0.492 
   1   (0.505) 0.505 0.506 0.508 

Locus 3808 : 
1 alleles
92.9% missing data
   1   (1.000) 1.000 1.000 1.000 

Locus 3809 : 
2 alleles
97.6% missing data
   0   (0.468) 0.469 0.469 0.470 
   1   (0.532) 0.531 0.531 0.530 

Locus 3810 : 
2 alleles
97.6% missing data
   0   (0.465) 0.466 0.466 0.466 
   1   (0.535) 0.534 0.534 0.534 

Locus 3811 : 
2 alleles
97.6% missing data
   0   (0.502) 0.502 0.503 0.501 
   1   (0.498) 0.498 0.497 0.499 

Locus 3812 : 
2 alleles
95.2% missing data
   0   (0.503) 0.503 0.503 0.499 
   1   (0.497) 0.497 0.497 0.501 

Locus 3813 : 
2 alleles
95.2% missing data
   0   (0.489) 0.488 0.489 0.495 
   1   (0.511) 0.512 0.511 0.505 

Locus 3814 : 
2 alleles
97.6% missing data
   0   (0.480) 0.480 0.480 0.491 
   1   (0.520) 0.520 0.520 0.509 

Locus 3815 : 
2 alleles
97.6% missing data
   0   (0.521) 0.521 0.521 0.503 
   1   (0.479) 0.479 0.479 0.497 

Locus 3816 : 
2 alleles
95.2% missing data
   0   (0.499) 0.499 0.499 0.498 
   1   (0.501) 0.501 0.501 0.502 

Locus 3817 : 
1 alleles
95.2% missing data
   1   (1.000) 1.000 1.000 1.000 

Locus 3818 : 
2 alleles
95.2% missing data
   0   (0.506) 0.505 0.506 0.497 
   1   (0.494) 0.495 0.494 0.503 

Locus 3819 : 
2 alleles
97.6% missing data
   0   (0.482) 0.482 0.482 0.491 
   1   (0.518) 0.518 0.518 0.509 

Locus 3820 : 
1 alleles
92.9% missing data
   1   (1.000) 1.000 1.000 1.000 

Locus 3821 : 
1 alleles
95.2% missing data
   1   (1.000) 1.000 1.000 1.000 

Locus 3822 : 
2 alleles
97.6% missing data
   0   (0.494) 0.494 0.494 0.491 
   1   (0.506) 0.506 0.506 0.509 

Locus 3823 : 
2 alleles
97.6% missing data
   0   (0.499) 0.499 0.499 0.500 
   1   (0.501) 0.501 0.501 0.500 

Locus 3824 : 
2 alleles
95.2% missing data
   1   (0.629) 0.628 0.628 0.879 
   0   (0.371) 0.372 0.372 0.121 

Locus 3825 : 
2 alleles
97.6% missing data
   0   (0.490) 0.490 0.490 0.494 
   1   (0.510) 0.510 0.510 0.506 

Locus 3826 : 
1 alleles
97.6% missing data
   1   (1.000) 1.000 1.000 1.000 

Locus 3827 : 
2 alleles
95.2% missing data
   1   (0.635) 0.634 0.634 0.878 
   0   (0.365) 0.366 0.366 0.122 

Locus 3828 : 
1 alleles
97.6% missing data
   1   (1.000) 1.000 1.000 1.000 

Locus 3829 : 
2 alleles
95.2% missing data
   1   (0.640) 0.639 0.638 0.879 
   0   (0.360) 0.361 0.362 0.121 

Locus 3830 : 
2 alleles
95.2% missing data
   1   (0.627) 0.626 0.625 0.877 
   0   (0.373) 0.374 0.375 0.123 

Locus 3831 : 
1 alleles
97.6% missing data
   1   (1.000) 1.000 1.000 1.000 

Locus 3832 : 
2 alleles
95.2% missing data
   1   (0.606) 0.605 0.605 0.870 
   0   (0.394) 0.395 0.395 0.130 

Locus 3833 : 
2 alleles
95.2% missing data
   1   (0.627) 0.625 0.626 0.877 
   0   (0.373) 0.375 0.374 0.123 

Locus 3834 : 
2 alleles
95.2% missing data
   0   (0.501) 0.501 0.502 0.494 
   1   (0.499) 0.499 0.498 0.506 

Locus 3835 : 
2 alleles
97.6% missing data
   0   (0.500) 0.500 0.500 0.502 
   1   (0.500) 0.500 0.500 0.498 

Locus 3836 : 
2 alleles
97.6% missing data
   0   (0.524) 0.524 0.524 0.524 
   1   (0.476) 0.476 0.476 0.476 

Locus 3837 : 
1 alleles
97.6% missing data
   1   (1.000) 1.000 1.000 1.000 

Locus 3838 : 
2 alleles
95.2% missing data
   0   (0.372) 0.373 0.373 0.128 
   1   (0.628) 0.627 0.627 0.872 

Locus 3839 : 
1 alleles
95.2% missing data
   1   (1.000) 1.000 1.000 1.000 

Locus 3840 : 
2 alleles
97.6% missing data
   0   (0.485) 0.484 0.485 0.487 
   1   (0.515) 0.516 0.515 0.513 

Locus 3841 : 
1 alleles
95.2% missing data
   1   (1.000) 1.000 1.000 1.000 

Locus 3842 : 
1 alleles
95.2% missing data
   1   (1.000) 1.000 1.000 1.000 

Locus 3843 : 
2 alleles
97.6% missing data
   0   (0.498) 0.498 0.498 0.502 
   1   (0.502) 0.502 0.502 0.498 

Locus 3844 : 
1 alleles
97.6% missing data
   1   (1.000) 1.000 1.000 1.000 

Locus 3845 : 
1 alleles
97.6% missing data
   1   (1.000) 1.000 1.000 1.000 

Locus 3846 : 
1 alleles
97.6% missing data
   1   (1.000) 1.000 1.000 1.000 

Locus 3847 : 
1 alleles
97.6% missing data
   1   (1.000) 1.000 1.000 1.000 

Locus 3848 : 
1 alleles
95.2% missing data
   1   (1.000) 1.000 1.000 1.000 

Locus 3849 : 
1 alleles
95.2% missing data
   1   (1.000) 1.000 1.000 1.000 

Locus 3850 : 
1 alleles
97.6% missing data
   1   (1.000) 1.000 1.000 1.000 

Locus 3851 : 
2 alleles
95.2% missing data
   1   (0.616) 0.615 0.615 0.874 
   0   (0.384) 0.385 0.385 0.126 

Locus 3852 : 
2 alleles
97.6% missing data
   0   (0.520) 0.519 0.520 0.522 
   1   (0.480) 0.481 0.480 0.478 

Locus 3853 : 
2 alleles
97.6% missing data
   0   (0.503) 0.503 0.503 0.502 
   1   (0.497) 0.497 0.497 0.498 

Locus 3854 : 
2 alleles
95.2% missing data
   1   (0.599) 0.598 0.598 0.861 
   0   (0.401) 0.402 0.402 0.139 

Locus 3855 : 
2 alleles
95.2% missing data
   1   (0.612) 0.611 0.611 0.872 
   0   (0.388) 0.389 0.389 0.128 

Locus 3856 : 
2 alleles
97.6% missing data
   0   (0.495) 0.495 0.495 0.493 
   1   (0.505) 0.505 0.505 0.507 

Locus 3857 : 
2 alleles
90.5% missing data
   1   (0.592) 0.593 0.592 0.622 
   0   (0.408) 0.407 0.408 0.378 

Locus 3858 : 
2 alleles
97.6% missing data
   0   (0.487) 0.487 0.488 0.484 
   1   (0.513) 0.513 0.512 0.516 

Locus 3859 : 
1 alleles
97.6% missing data
   1   (1.000) 1.000 1.000 1.000 

Locus 3860 : 
2 alleles
97.6% missing data
   0   (0.472) 0.472 0.472 0.469 
   1   (0.528) 0.528 0.528 0.531 

Locus 3861 : 
2 alleles
95.2% missing data
   1   (0.610) 0.609 0.609 0.872 
   0   (0.390) 0.391 0.391 0.128 

Locus 3862 : 
2 alleles
97.6% missing data
   0   (0.473) 0.473 0.473 0.474 
   1   (0.527) 0.527 0.527 0.526 

Locus 3863 : 
2 alleles
97.6% missing data
   0   (0.513) 0.513 0.513 0.514 
   1   (0.487) 0.487 0.487 0.486 

Locus 3864 : 
1 alleles
97.6% missing data
   1   (1.000) 1.000 1.000 1.000 

Locus 3865 : 
1 alleles
97.6% missing data
   1   (1.000) 1.000 1.000 1.000 

Locus 3866 : 
1 alleles
97.6% missing data
   1   (1.000) 1.000 1.000 1.000 

Locus 3867 : 
1 alleles
97.6% missing data
   1   (1.000) 1.000 1.000 1.000 

Locus 3868 : 
1 alleles
97.6% missing data
   1   (1.000) 1.000 1.000 1.000 

Locus 3869 : 
2 alleles
90.5% missing data
   0   (0.509) 0.508 0.508 0.509 
   1   (0.491) 0.492 0.492 0.491 

Locus 3870 : 
1 alleles
97.6% missing data
   1   (1.000) 1.000 1.000 1.000 

Locus 3871 : 
1 alleles
97.6% missing data
   1   (1.000) 1.000 1.000 1.000 

Locus 3872 : 
2 alleles
92.9% missing data
   0   (0.487) 0.488 0.488 0.488 
   1   (0.513) 0.512 0.512 0.512 

Locus 3873 : 
2 alleles
92.9% missing data
   0   (0.489) 0.489 0.489 0.490 
   1   (0.511) 0.511 0.511 0.510 

Locus 3874 : 
2 alleles
97.6% missing data
   0   (0.533) 0.534 0.534 0.532 
   1   (0.467) 0.466 0.466 0.468 

Locus 3875 : 
2 alleles
90.5% missing data
   0   (0.234) 0.238 0.229 0.079 
   1   (0.766) 0.762 0.771 0.921 

Locus 3876 : 
1 alleles
97.6% missing data
   1   (1.000) 1.000 1.000 1.000 

Locus 3877 : 
2 alleles
95.2% missing data
   1   (0.621) 0.620 0.620 0.874 
   0   (0.379) 0.380 0.380 0.126 

Locus 3878 : 
2 alleles
97.6% missing data
   0   (0.484) 0.484 0.484 0.491 
   1   (0.516) 0.516 0.516 0.509 

Locus 3879 : 
2 alleles
97.6% missing data
   0   (0.440) 0.440 0.440 0.439 
   1   (0.560) 0.560 0.560 0.561 

Locus 3880 : 
2 alleles
97.6% missing data
   0   (0.494) 0.494 0.495 0.494 
   1   (0.506) 0.506 0.505 0.506 

Locus 3881 : 
2 alleles
95.2% missing data
   1   (0.604) 0.603 0.603 0.870 
   0   (0.396) 0.397 0.397 0.130 

Locus 3882 : 
2 alleles
95.2% missing data
   1   (0.638) 0.636 0.636 0.884 
   0   (0.362) 0.364 0.364 0.116 

Locus 3883 : 
2 alleles
45.2% missing data
   1   (0.712) 0.703 0.715 0.982 
   0   (0.288) 0.297 0.285 0.018 

Locus 3884 : 
2 alleles
45.2% missing data
   1   (0.719) 0.710 0.721 0.981 
   0   (0.281) 0.290 0.279 0.019 

Locus 3885 : 
2 alleles
95.2% missing data
   1   (0.613) 0.612 0.611 0.869 
   0   (0.387) 0.388 0.389 0.131 

Locus 3886 : 
2 alleles
90.5% missing data
   0   (0.498) 0.498 0.498 0.498 
   1   (0.502) 0.502 0.502 0.502 

Locus 3887 : 
2 alleles
47.6% missing data
   1   (0.725) 0.717 0.727 0.982 
   0   (0.275) 0.283 0.273 0.018 

Locus 3888 : 
2 alleles
95.2% missing data
   1   (0.601) 0.600 0.600 0.873 
   0   (0.399) 0.400 0.400 0.127 

Locus 3889 : 
2 alleles
90.5% missing data
   0   (0.491) 0.491 0.491 0.491 
   1   (0.509) 0.509 0.509 0.509 

Locus 3890 : 
2 alleles
90.5% missing data
   0   (0.499) 0.499 0.500 0.498 
   1   (0.501) 0.501 0.500 0.502 

Locus 3891 : 
2 alleles
45.2% missing data
   1   (0.834) 0.828 0.841 0.988 
   0   (0.166) 0.172 0.159 0.012 

Locus 3892 : 
2 alleles
45.2% missing data
   1   (0.842) 0.835 0.848 0.988 
   0   (0.158) 0.165 0.152 0.012 

Locus 3893 : 
2 alleles
90.5% missing data
   0   (0.493) 0.494 0.494 0.490 
   1   (0.507) 0.506 0.506 0.510 

Locus 3894 : 
2 alleles
97.6% missing data
   0   (0.490) 0.490 0.490 0.492 
   1   (0.510) 0.510 0.510 0.508 

Locus 3895 : 
2 alleles
66.7% missing data
   1   (0.665) 0.661 0.664 0.963 
   0   (0.335) 0.339 0.336 0.037 

Locus 3896 : 
2 alleles
88.1% missing data
   0   (0.406) 0.405 0.407 0.378 
   1   (0.594) 0.595 0.593 0.622 

Locus 3897 : 
1 alleles
95.2% missing data
   1   (1.000) 1.000 1.000 1.000 

Locus 3898 : 
1 alleles
97.6% missing data
   1   (1.000) 1.000 1.000 1.000 

Locus 3899 : 
1 alleles
33.3% missing data
   1   (1.000) 1.000 1.000 1.000 

Locus 3900 : 
5 alleles
28.6% missing data
   0   (0.237) 0.239 0.232 0.280 
   1   (0.537) 0.558 0.531 0.685 
   2   (0.070) 0.064 0.069 0.018 
   3   (0.110) 0.099 0.121 0.012 
   4   (0.046) 0.040 0.047 0.005 

Locus 3901 : 
3 alleles
95.2% missing data
   0   (0.295) 0.294 0.294 0.316 
   1   (0.423) 0.423 0.424 0.442 
   2   (0.283) 0.283 0.282 0.242 

Locus 3902 : 
2 alleles
92.9% missing data
   0   (0.373) 0.372 0.372 0.366 
   1   (0.627) 0.628 0.628 0.634 

Locus 3903 : 
2 alleles
92.9% missing data
   0   (0.491) 0.492 0.492 0.498 
   1   (0.509) 0.508 0.508 0.502 

Locus 3904 : 
2 alleles
52.4% missing data
   1   (0.862) 0.862 0.864 0.987 
   0   (0.138) 0.138 0.136 0.013 

Locus 3905 : 
2 alleles
81.0% missing data
   0   (0.306) 0.310 0.303 0.120 
   1   (0.694) 0.690 0.697 0.880 

Locus 3906 : 
5 alleles
47.6% missing data
   0   (0.223) 0.230 0.227 0.039 
   1   (0.262) 0.263 0.262 0.470 
   2   (0.366) 0.369 0.373 0.300 
   3   (0.090) 0.084 0.085 0.150 
   4   (0.059) 0.054 0.053 0.041 

Locus 3907 : 
2 alleles
95.2% missing data
   0   (0.519) 0.519 0.520 0.509 
   1   (0.481) 0.481 0.480 0.491 

Locus 3908 : 
2 alleles
95.2% missing data
   0   (0.484) 0.484 0.484 0.488 
   1   (0.516) 0.516 0.516 0.512 

Locus 3909 : 
2 alleles
95.2% missing data
   1   (0.610) 0.609 0.609 0.867 
   0   (0.390) 0.391 0.391 0.133 

Locus 3910 : 
2 alleles
95.2% missing data
   1   (0.595) 0.594 0.594 0.872 
   0   (0.405) 0.406 0.406 0.128 

Locus 3911 : 
1 alleles
97.6% missing data
   1   (1.000) 1.000 1.000 1.000 

Locus 3912 : 
2 alleles
95.2% missing data
   1   (0.624) 0.623 0.623 0.877 
   0   (0.376) 0.377 0.377 0.123 

Locus 3913 : 
2 alleles
95.2% missing data
   1   (0.622) 0.621 0.622 0.879 
   0   (0.378) 0.379 0.378 0.121 

Locus 3914 : 
1 alleles
97.6% missing data
   1   (1.000) 1.000 1.000 1.000 

Locus 3915 : 
1 alleles
97.6% missing data
   1   (1.000) 1.000 1.000 1.000 

Locus 3916 : 
1 alleles
97.6% missing data
   1   (1.000) 1.000 1.000 1.000 

Locus 3917 : 
1 alleles
97.6% missing data
   1   (1.000) 1.000 1.000 1.000 

Locus 3918 : 
1 alleles
97.6% missing data
   1   (1.000) 1.000 1.000 1.000 

Locus 3919 : 
1 alleles
97.6% missing data
   1   (1.000) 1.000 1.000 1.000 

Locus 3920 : 
1 alleles
97.6% missing data
   1   (1.000) 1.000 1.000 1.000 

Locus 3921 : 
1 alleles
97.6% missing data
   1   (1.000) 1.000 1.000 1.000 

Locus 3922 : 
2 alleles
31.0% missing data
   1   (0.892) 0.890 0.897 0.993 
   0   (0.108) 0.110 0.103 0.007 

Locus 3923 : 
1 alleles
97.6% missing data
   1   (1.000) 1.000 1.000 1.000 

Locus 3924 : 
2 alleles
76.2% missing data
   1   (0.749) 0.748 0.749 0.966 
   0   (0.251) 0.252 0.251 0.034 

Locus 3925 : 
1 alleles
97.6% missing data
   1   (1.000) 1.000 1.000 1.000 

Locus 3926 : 
1 alleles
97.6% missing data
   1   (1.000) 1.000 1.000 1.000 

Locus 3927 : 
1 alleles
97.6% missing data
   1   (1.000) 1.000 1.000 1.000 

Locus 3928 : 
2 alleles
33.3% missing data
   1   (0.889) 0.887 0.894 0.993 
   0   (0.111) 0.113 0.106 0.007 

Locus 3929 : 
1 alleles
97.6% missing data
   1   (1.000) 1.000 1.000 1.000 

Locus 3930 : 
1 alleles
97.6% missing data
   1   (1.000) 1.000 1.000 1.000 

Locus 3931 : 
1 alleles
97.6% missing data
   1   (1.000) 1.000 1.000 1.000 

Locus 3932 : 
2 alleles
95.2% missing data
   1   (0.617) 0.616 0.616 0.870 
   0   (0.383) 0.384 0.384 0.130 

Locus 3933 : 
2 alleles
95.2% missing data
   1   (0.606) 0.605 0.605 0.865 
   0   (0.394) 0.395 0.395 0.135 

Locus 3934 : 
2 alleles
95.2% missing data
   1   (0.617) 0.616 0.616 0.874 
   0   (0.383) 0.384 0.384 0.126 

Locus 3935 : 
2 alleles
95.2% missing data
   1   (0.610) 0.608 0.608 0.870 
   0   (0.390) 0.392 0.392 0.130 

Locus 3936 : 
2 alleles
95.2% missing data
   1   (0.637) 0.636 0.635 0.883 
   0   (0.363) 0.364 0.365 0.117 

Locus 3937 : 
2 alleles
97.6% missing data
   0   (0.460) 0.460 0.460 0.473 
   1   (0.540) 0.540 0.540 0.527 

Locus 3938 : 
2 alleles
95.2% missing data
   1   (0.633) 0.631 0.631 0.875 
   0   (0.367) 0.369 0.369 0.125 

Locus 3939 : 
2 alleles
95.2% missing data
   1   (0.619) 0.618 0.618 0.878 
   0   (0.381) 0.382 0.382 0.122 

Locus 3940 : 
2 alleles
66.7% missing data
   1   (0.704) 0.697 0.706 0.976 
   0   (0.296) 0.303 0.294 0.024 

Locus 3941 : 
2 alleles
95.2% missing data
   1   (0.610) 0.609 0.609 0.865 
   0   (0.390) 0.391 0.391 0.135 

Locus 3942 : 
2 alleles
95.2% missing data
   1   (0.610) 0.608 0.609 0.870 
   0   (0.390) 0.392 0.391 0.130 

Locus 3943 : 
2 alleles
95.2% missing data
   1   (0.621) 0.620 0.620 0.870 
   0   (0.379) 0.380 0.380 0.130 

Locus 3944 : 
2 alleles
95.2% missing data
   1   (0.626) 0.624 0.624 0.873 
   0   (0.374) 0.376 0.376 0.127 

Locus 3945 : 
2 alleles
95.2% missing data
   1   (0.612) 0.610 0.610 0.871 
   0   (0.388) 0.390 0.390 0.129 

Locus 3946 : 
2 alleles
85.7% missing data
   1   (0.644) 0.649 0.641 0.701 
   0   (0.356) 0.351 0.359 0.299 

Locus 3947 : 
2 alleles
38.1% missing data
   1   (0.938) 0.942 0.942 0.995 
   0   (0.062) 0.058 0.058 0.005 

Locus 3948 : 
1 alleles
97.6% missing data
   1   (1.000) 1.000 1.000 1.000 

Locus 3949 : 
2 alleles
57.1% missing data
   1   (0.886) 0.885 0.889 0.990 
   0   (0.114) 0.115 0.111 0.010 

Locus 3950 : 
2 alleles
95.2% missing data
   1   (0.627) 0.626 0.626 0.877 
   0   (0.373) 0.374 0.374 0.123 

Locus 3951 : 
2 alleles
95.2% missing data
   1   (0.609) 0.608 0.608 0.871 
   0   (0.391) 0.392 0.392 0.129 

Locus 3952 : 
2 alleles
97.6% missing data
   0   (0.534) 0.533 0.533 0.533 
   1   (0.466) 0.467 0.467 0.467 

Locus 3953 : 
2 alleles
95.2% missing data
   1   (0.625) 0.624 0.625 0.872 
   0   (0.375) 0.376 0.375 0.128 

Locus 3954 : 
1 alleles
97.6% missing data
   1   (1.000) 1.000 1.000 1.000 

Locus 3955 : 
2 alleles
95.2% missing data
   1   (0.627) 0.625 0.625 0.878 
   0   (0.373) 0.375 0.375 0.122 

Locus 3956 : 
2 alleles
76.2% missing data
   1   (0.868) 0.871 0.871 0.971 
   0   (0.132) 0.129 0.129 0.029 

Locus 3957 : 
1 alleles
97.6% missing data
   1   (1.000) 1.000 1.000 1.000 

Locus 3958 : 
2 alleles
59.5% missing data
   1   (0.925) 0.929 0.927 0.984 
   0   (0.075) 0.071 0.073 0.016 

Locus 3959 : 
2 alleles
59.5% missing data
   1   (0.920) 0.924 0.923 0.983 
   0   (0.080) 0.076 0.077 0.017 

Locus 3960 : 
2 alleles
97.6% missing data
   0   (0.519) 0.519 0.519 0.512 
   1   (0.481) 0.481 0.481 0.488 

Locus 3961 : 
2 alleles
95.2% missing data
   1   (0.608) 0.606 0.606 0.864 
   0   (0.392) 0.394 0.394 0.136 

Locus 3962 : 
2 alleles
95.2% missing data
   1   (0.611) 0.610 0.610 0.867 
   0   (0.389) 0.390 0.390 0.133 

Locus 3963 : 
2 alleles
97.6% missing data
   0   (0.502) 0.502 0.502 0.503 
   1   (0.498) 0.498 0.498 0.497 

Locus 3964 : 
2 alleles
95.2% missing data
   1   (0.610) 0.609 0.609 0.864 
   0   (0.390) 0.391 0.391 0.136 

Locus 3965 : 
1 alleles
97.6% missing data
   1   (1.000) 1.000 1.000 1.000 

Locus 3966 : 
1 alleles
97.6% missing data
   1   (1.000) 1.000 1.000 1.000 

Locus 3967 : 
2 alleles
97.6% missing data
   0   (0.481) 0.481 0.481 0.487 
   1   (0.519) 0.519 0.519 0.513 

Locus 3968 : 
2 alleles
97.6% missing data
   0   (0.483) 0.483 0.483 0.489 
   1   (0.517) 0.517 0.517 0.511 

Locus 3969 : 
2 alleles
97.6% missing data
   0   (0.481) 0.481 0.482 0.482 
   1   (0.519) 0.519 0.518 0.518 

Locus 3970 : 
2 alleles
97.6% missing data
   0   (0.495) 0.494 0.495 0.501 
   1   (0.505) 0.506 0.505 0.499 

Locus 3971 : 
1 alleles
97.6% missing data
   1   (1.000) 1.000 1.000 1.000 

Locus 3972 : 
1 alleles
97.6% missing data
   1   (1.000) 1.000 1.000 1.000 

Locus 3973 : 
2 alleles
97.6% missing data
   0   (0.518) 0.518 0.518 0.500 
   1   (0.482) 0.482 0.482 0.500 

Locus 3974 : 
2 alleles
95.2% missing data
   1   (0.619) 0.618 0.618 0.875 
   0   (0.381) 0.382 0.382 0.125 

Locus 3975 : 
1 alleles
97.6% missing data
   1   (1.000) 1.000 1.000 1.000 

Locus 3976 : 
2 alleles
97.6% missing data
   0   (0.497) 0.497 0.497 0.497 
   1   (0.503) 0.503 0.503 0.503 

Locus 3977 : 
2 alleles
97.6% missing data
   0   (0.466) 0.466 0.466 0.465 
   1   (0.534) 0.534 0.534 0.535 

Locus 3978 : 
2 alleles
81.0% missing data
   0   (0.361) 0.365 0.361 0.060 
   1   (0.639) 0.635 0.639 0.940 

Locus 3979 : 
1 alleles
95.2% missing data
   1   (1.000) 1.000 1.000 1.000 

Locus 3980 : 
2 alleles
95.2% missing data
   1   (0.643) 0.642 0.641 0.881 
   0   (0.357) 0.358 0.359 0.119 

Locus 3981 : 
2 alleles
95.2% missing data
   1   (0.631) 0.630 0.630 0.880 
   0   (0.369) 0.370 0.370 0.120 

Locus 3982 : 
2 alleles
95.2% missing data
   1   (0.632) 0.630 0.630 0.876 
   0   (0.368) 0.370 0.370 0.124 

Locus 3983 : 
2 alleles
95.2% missing data
   1   (0.626) 0.624 0.625 0.871 
   0   (0.374) 0.376 0.375 0.129 

Locus 3984 : 
2 alleles
95.2% missing data
   1   (0.620) 0.619 0.620 0.865 
   0   (0.380) 0.381 0.380 0.135 

Locus 3985 : 
2 alleles
95.2% missing data
   1   (0.639) 0.637 0.638 0.880 
   0   (0.361) 0.363 0.362 0.120 

Locus 3986 : 
2 alleles
95.2% missing data
   1   (0.613) 0.612 0.613 0.868 
   0   (0.387) 0.388 0.387 0.132 

Locus 3987 : 
2 alleles
95.2% missing data
   1   (0.609) 0.607 0.608 0.869 
   0   (0.391) 0.393 0.392 0.131 

Locus 3988 : 
2 alleles
95.2% missing data
   0   (0.510) 0.509 0.510 0.510 
   1   (0.490) 0.491 0.490 0.490 

Locus 3989 : 
2 alleles
95.2% missing data
   1   (0.610) 0.609 0.609 0.861 
   0   (0.390) 0.391 0.391 0.139 

Locus 3990 : 
1 alleles
97.6% missing data
   1   (1.000) 1.000 1.000 1.000 

Locus 3991 : 
1 alleles
97.6% missing data
   1   (1.000) 1.000 1.000 1.000 

Locus 3992 : 
2 alleles
95.2% missing data
   1   (0.609) 0.608 0.608 0.871 
   0   (0.391) 0.392 0.392 0.129 

Locus 3993 : 
2 alleles
57.1% missing data
   0   (0.205) 0.210 0.201 0.017 
   1   (0.795) 0.790 0.799 0.983 

Locus 3994 : 
2 alleles
95.2% missing data
   1   (0.607) 0.606 0.607 0.867 
   0   (0.393) 0.394 0.393 0.133 

Locus 3995 : 
1 alleles
97.6% missing data
   1   (1.000) 1.000 1.000 1.000 

Locus 3996 : 
2 alleles
97.6% missing data
   0   (0.519) 0.518 0.519 0.519 
   1   (0.481) 0.482 0.481 0.481 

Locus 3997 : 
2 alleles
97.6% missing data
   0   (0.485) 0.485 0.485 0.488 
   1   (0.515) 0.515 0.515 0.512 

Locus 3998 : 
2 alleles
95.2% missing data
   1   (0.646) 0.645 0.644 0.883 
   0   (0.354) 0.355 0.356 0.117 

Locus 3999 : 
2 alleles
95.2% missing data
   1   (0.649) 0.647 0.647 0.883 
   0   (0.351) 0.353 0.353 0.117 

Locus 4000 : 
1 alleles
95.2% missing data
   1   (1.000) 1.000 1.000 1.000 

Locus 4001 : 
1 alleles
97.6% missing data
   1   (1.000) 1.000 1.000 1.000 

Locus 4002 : 
2 alleles
95.2% missing data
   0   (0.509) 0.509 0.509 0.504 
   1   (0.491) 0.491 0.491 0.496 

Locus 4003 : 
2 alleles
88.1% missing data
   1   (0.665) 0.669 0.664 0.714 
   0   (0.335) 0.331 0.336 0.286 

Locus 4004 : 
1 alleles
95.2% missing data
   1   (1.000) 1.000 1.000 1.000 

Locus 4005 : 
2 alleles
95.2% missing data
[truncated: 80,956,519 more chars]
