# Supplementary material for: Wild or Introduced? Investigating the Genetic Landscape of Cacao Populations in South America
Source: Ecol Evol. 2025 Jul 22;15(7):e71746. doi: 10.1002/ece3.71746 (PMC12283127; doi:10.1002/ece3.71746)
Supplement: Supplementary file 1 — Appendix S1: Output files for nucleotide diversity (π) and Tajima’s D analyses, providing detailed metrics for population‐level genetic variation across all samples. Appendix S2: Output files for expected heterozygosity (He), observed heterozygosity (Ho), and fixation index (F), summarizing genetic diversity and inbreeding coefficients across the sampled populations. Appendix S3: Principal Component Analysis (PCA) outputs, including loadings and coordinates for all individuals sampled, highlighting population structure and genetic clustering patterns. Appendix S4: Pairwise FST output files, detailing genetic differentiation metrics between sampled populations, reflecting gene flow and isolation patterns. Appendix S5: STRUCTURE analysis outputs, detailing ancestry proportions and admixture patterns for K values ranging from 1 to 8. Here are included the output files for each run and replicate, a summary of likelihood values for all tested conditions, and a graph illustrating the variation in likelihoods as K ranges from 1 to 8. These results provide insights into population genetic structure and the extent of admixture among groups. Table S1: Traceable matchings between the sample names used in this study and the clone designations reported by Motamayor et al. (2008), providing a clear reference for sample identity and origin. * = Not sampled in Motamayor et al. (2008), but sample coming from the same collection and the same region (see Bartley 2005). [file ECE3-15-e71746-s001.zip › Supplementary Materials/Appendix_S5/STRUCTURE_Runs/k5run3.txt_f]

----------------------------------------------------
STRUCTURE by Pritchard, Stephens and Donnelly (2000)
     and Falush, Stephens and Pritchard (2003)
       Code by Pritchard, Falush and Hubisz
             Version 2.3.4 (Jul 2012)
----------------------------------------------------


Command line arguments:   structure -K 5 -o k5run3.txt 
Input File:    output_structure_file.str

Run parameters:
   42 individuals
   844958 loci
   5 populations assumed
   1000 Burn-in period
   10000 Reps


--------------------------------------------
Overall proportion of membership of the
sample in each of the 5 clusters

Inferred Clusters
  1      2      3      4      5    
0.139  0.507  0.146  0.112  0.096  

--------------------------------------------

Allele-freq. divergence among pops (Net nucleotide distance),
computed using point estimates of P.

      1       2       3       4       5      
 1      -    0.0115  0.0000  0.0000  0.0000  
 2   0.0115     -    0.0115  0.0115  0.0115  
 3   0.0000  0.0115     -    0.0000  0.0000  
 4   0.0000  0.0115  0.0000     -    0.0000  
 5   0.0000  0.0115  0.0000  0.0000     -    

Average distances (expected heterozygosity) between individuals in same cluster:
cluster  1  : 0.2110 
cluster  2  : 0.1592 
cluster  3  : 0.2110 
cluster  4  : 0.2110 
cluster  5  : 0.2110 

--------------------------------------------
Estimated Ln Prob of Data   = -1629686663.2
Mean value of ln likelihood = -1881787.9
Variance of ln likelihood   = 3255609750.7
Mean value of alpha         = 0.1724

Mean value of Fst_1         = 0.0099
Mean value of Fst_2         = 0.4734
Mean value of Fst_3         = 0.0098
Mean value of Fst_4         = 0.0099
Mean value of Fst_5         = 0.0100


Inferred ancestry of individuals:
        Label (%Miss) :  Inferred clusters
  1 CACAO-CONT-   (90)   :  0.005 0.938 0.015 0.006 0.036 
  2 CACAO-CONT-   (85)   :  0.433 0.061 0.052 0.176 0.278 
  3 CACAO-CONT-   (89)   :  0.407 0.047 0.136 0.102 0.308 
  4 CACAO-CONT-   (92)   :  0.203 0.159 0.287 0.193 0.159 
  5 CACAO-IQUI-   (84)   :  0.439 0.080 0.051 0.184 0.246 
  6 CACAO-IQUI-   (86)   :  0.331 0.014 0.198 0.243 0.214 
  7 CACAO-IQUI-   (88)   :  0.227 0.036 0.250 0.264 0.223 
  8 CACAO-MARA-   (98)   :  0.051 0.633 0.241 0.066 0.008 
  9 CACAO-MARA-   (92)   :  0.144 0.563 0.266 0.004 0.022 
 10 CACAO-MARA-   (99)   :  0.123 0.651 0.176 0.024 0.026 
 11 CACAO-MARA-   (97)   :  0.187 0.662 0.082 0.059 0.010 
 12 CACAO-NANA-   (99)   :  0.066 0.457 0.258 0.104 0.115 
 13 CACAO-NANA-   (96)   :  0.055 0.507 0.205 0.232 0.001 
 14 CACAO-NANA-   (98)   :  0.345 0.578 0.067 0.004 0.006 
 15 CACAO-GUYA-   (99)   :  0.011 0.796 0.181 0.007 0.006 
 16 CACAO-GUYA-   (85)   :  0.013 0.432 0.530 0.005 0.020 
 17 CACAO-GUYA-   (84)   :  0.117 0.272 0.401 0.096 0.113 
 18 CACAO-GUYA-   (98)   :  0.104 0.769 0.057 0.061 0.009 
 19 CACAO-AMEL-   (99)   :  0.039 0.871 0.014 0.027 0.049 
 20 CACAO-AMEL-   (92)   :  0.193 0.176 0.288 0.229 0.116 
 21 CACAO-AMEL-   (99)   :  0.084 0.758 0.084 0.064 0.010 
 22 CACAO-CONT-   (87)   :  0.344 0.000 0.196 0.238 0.222 
 23 CACAO-CONT-   (92)   :  0.000 1.000 0.000 0.000 0.000 
 24 CACAO-CONT-   (90)   :  0.138 0.290 0.204 0.224 0.143 
 25 CACAO-CONT-   (88)   :  0.208 0.007 0.264 0.282 0.239 
 26 CACAO-IQUI-   (85)   :  0.260 0.085 0.227 0.216 0.211 
 27 CACAO-IQUI-   (89)   :  0.001 0.671 0.000 0.326 0.002 
 28 CACAO-IQUI-   (89)   :  0.003 0.989 0.001 0.001 0.006 
 29 CACAO-MARA-   (92)   :  0.301 0.003 0.216 0.203 0.277 
 30 CACAO-MARA-   (89)   :  0.226 0.000 0.262 0.250 0.262 
 31 CACAO-MARA-   (92)   :  0.001 0.886 0.104 0.001 0.008 
 32 CACAO-MARA-   (69)   :  0.005 0.946 0.014 0.020 0.015 
 33 CACAO-NANA-   (89)   :  0.000 1.000 0.000 0.000 0.000 
 34 CACAO-NANA-   (89)   :  0.000 0.866 0.062 0.068 0.004 
 35 CACAO-NANA-   (88)   :  0.000 1.000 0.000 0.000 0.000 
 36 CACAO-GUYA-   (94)   :  0.230 0.106 0.241 0.267 0.156 
 37 CACAO-GUYA-   (93)   :  0.304 0.017 0.211 0.216 0.251 
 38 CACAO-GUYA-   (98)   :  0.006 0.934 0.041 0.014 0.005 
 39 CACAO-GUYA-   (66)   :  0.239 0.015 0.243 0.249 0.254 
 40 CACAO-AMEL-   (88)   :  0.000 1.000 0.000 0.000 0.000 
 41 CACAO-AMEL-   (93)   :  0.000 1.000 0.000 0.000 0.000 
 42 CACAO-AMEL-   (91)   :  0.000 1.000 0.000 0.000 0.000 


Estimated Allele Frequencies in each cluster
First column gives estimated ancestral frequencies


Locus 1 : 
1 alleles
97.6% missing data
   1   (1.000) 1.000 1.000 1.000 1.000 1.000 

Locus 2 : 
1 alleles
97.6% missing data
   1   (1.000) 1.000 1.000 1.000 1.000 1.000 

Locus 3 : 
1 alleles
97.6% missing data
   1   (1.000) 1.000 1.000 1.000 1.000 1.000 

Locus 4 : 
1 alleles
97.6% missing data
   1   (1.000) 1.000 1.000 1.000 1.000 1.000 

Locus 5 : 
1 alleles
97.6% missing data
   1   (1.000) 1.000 1.000 1.000 1.000 1.000 

Locus 6 : 
1 alleles
97.6% missing data
   1   (1.000) 1.000 1.000 1.000 1.000 1.000 

Locus 7 : 
1 alleles
97.6% missing data
   1   (1.000) 1.000 1.000 1.000 1.000 1.000 

Locus 8 : 
1 alleles
97.6% missing data
   1   (1.000) 1.000 1.000 1.000 1.000 1.000 

Locus 9 : 
1 alleles
92.9% missing data
   1   (1.000) 1.000 1.000 1.000 1.000 1.000 

Locus 10 : 
1 alleles
92.9% missing data
   1   (1.000) 1.000 1.000 1.000 1.000 1.000 

Locus 11 : 
1 alleles
92.9% missing data
   1   (1.000) 1.000 1.000 1.000 1.000 1.000 

Locus 12 : 
1 alleles
92.9% missing data
   1   (1.000) 1.000 1.000 1.000 1.000 1.000 

Locus 13 : 
2 alleles
97.6% missing data
   0   (0.576) 0.576 0.553 0.576 0.576 0.576 
   1   (0.424) 0.424 0.447 0.424 0.424 0.424 

Locus 14 : 
1 alleles
97.6% missing data
   1   (1.000) 1.000 1.000 1.000 1.000 1.000 

Locus 15 : 
1 alleles
95.2% missing data
   1   (1.000) 1.000 1.000 1.000 1.000 1.000 

Locus 16 : 
1 alleles
97.6% missing data
   1   (1.000) 1.000 1.000 1.000 1.000 1.000 

Locus 17 : 
1 alleles
95.2% missing data
   1   (1.000) 1.000 1.000 1.000 1.000 1.000 

Locus 18 : 
1 alleles
97.6% missing data
   1   (1.000) 1.000 1.000 1.000 1.000 1.000 

Locus 19 : 
1 alleles
95.2% missing data
   1   (1.000) 1.000 1.000 1.000 1.000 1.000 

Locus 20 : 
1 alleles
95.2% missing data
   1   (1.000) 1.000 1.000 1.000 1.000 1.000 

Locus 21 : 
1 alleles
97.6% missing data
   1   (1.000) 1.000 1.000 1.000 1.000 1.000 

Locus 22 : 
1 alleles
95.2% missing data
   1   (1.000) 1.000 1.000 1.000 1.000 1.000 

Locus 23 : 
1 alleles
97.6% missing data
   1   (1.000) 1.000 1.000 1.000 1.000 1.000 

Locus 24 : 
1 alleles
97.6% missing data
   1   (1.000) 1.000 1.000 1.000 1.000 1.000 

Locus 25 : 
1 alleles
97.6% missing data
   1   (1.000) 1.000 1.000 1.000 1.000 1.000 

Locus 26 : 
1 alleles
97.6% missing data
   1   (1.000) 1.000 1.000 1.000 1.000 1.000 

Locus 27 : 
1 alleles
97.6% missing data
   1   (1.000) 1.000 1.000 1.000 1.000 1.000 

Locus 28 : 
1 alleles
97.6% missing data
   1   (1.000) 1.000 1.000 1.000 1.000 1.000 

Locus 29 : 
1 alleles
97.6% missing data
   1   (1.000) 1.000 1.000 1.000 1.000 1.000 

Locus 30 : 
1 alleles
97.6% missing data
   1   (1.000) 1.000 1.000 1.000 1.000 1.000 

Locus 31 : 
1 alleles
97.6% missing data
   1   (1.000) 1.000 1.000 1.000 1.000 1.000 

Locus 32 : 
1 alleles
95.2% missing data
   1   (1.000) 1.000 1.000 1.000 1.000 1.000 

Locus 33 : 
1 alleles
97.6% missing data
   1   (1.000) 1.000 1.000 1.000 1.000 1.000 

Locus 34 : 
1 alleles
97.6% missing data
   1   (1.000) 1.000 1.000 1.000 1.000 1.000 

Locus 35 : 
1 alleles
97.6% missing data
   1   (1.000) 1.000 1.000 1.000 1.000 1.000 

Locus 36 : 
1 alleles
97.6% missing data
   1   (1.000) 1.000 1.000 1.000 1.000 1.000 

Locus 37 : 
1 alleles
97.6% missing data
   1   (1.000) 1.000 1.000 1.000 1.000 1.000 

Locus 38 : 
1 alleles
97.6% missing data
   1   (1.000) 1.000 1.000 1.000 1.000 1.000 

Locus 39 : 
1 alleles
97.6% missing data
   1   (1.000) 1.000 1.000 1.000 1.000 1.000 

Locus 40 : 
1 alleles
97.6% missing data
   1   (1.000) 1.000 1.000 1.000 1.000 1.000 

Locus 41 : 
1 alleles
97.6% missing data
   1   (1.000) 1.000 1.000 1.000 1.000 1.000 

Locus 42 : 
1 alleles
97.6% missing data
   1   (1.000) 1.000 1.000 1.000 1.000 1.000 

Locus 43 : 
1 alleles
97.6% missing data
   1   (1.000) 1.000 1.000 1.000 1.000 1.000 

Locus 44 : 
1 alleles
97.6% missing data
   1   (1.000) 1.000 1.000 1.000 1.000 1.000 

Locus 45 : 
1 alleles
97.6% missing data
   1   (1.000) 1.000 1.000 1.000 1.000 1.000 

Locus 46 : 
1 alleles
97.6% missing data
   1   (1.000) 1.000 1.000 1.000 1.000 1.000 

Locus 47 : 
1 alleles
97.6% missing data
   1   (1.000) 1.000 1.000 1.000 1.000 1.000 

Locus 48 : 
1 alleles
97.6% missing data
   1   (1.000) 1.000 1.000 1.000 1.000 1.000 

Locus 49 : 
1 alleles
97.6% missing data
   1   (1.000) 1.000 1.000 1.000 1.000 1.000 

Locus 50 : 
1 alleles
97.6% missing data
   1   (1.000) 1.000 1.000 1.000 1.000 1.000 

Locus 51 : 
1 alleles
97.6% missing data
   1   (1.000) 1.000 1.000 1.000 1.000 1.000 

Locus 52 : 
1 alleles
97.6% missing data
   1   (1.000) 1.000 1.000 1.000 1.000 1.000 

Locus 53 : 
1 alleles
97.6% missing data
   1   (1.000) 1.000 1.000 1.000 1.000 1.000 

Locus 54 : 
1 alleles
97.6% missing data
   1   (1.000) 1.000 1.000 1.000 1.000 1.000 

Locus 55 : 
1 alleles
97.6% missing data
   1   (1.000) 1.000 1.000 1.000 1.000 1.000 

Locus 56 : 
1 alleles
97.6% missing data
   1   (1.000) 1.000 1.000 1.000 1.000 1.000 

Locus 57 : 
1 alleles
97.6% missing data
   1   (1.000) 1.000 1.000 1.000 1.000 1.000 

Locus 58 : 
1 alleles
97.6% missing data
   1   (1.000) 1.000 1.000 1.000 1.000 1.000 

Locus 59 : 
2 alleles
97.6% missing data
   0   (0.474) 0.474 0.507 0.475 0.475 0.475 
   1   (0.526) 0.526 0.493 0.525 0.525 0.525 

Locus 60 : 
2 alleles
97.6% missing data
   0   (0.525) 0.526 0.510 0.525 0.526 0.525 
   1   (0.475) 0.474 0.490 0.475 0.474 0.475 

Locus 61 : 
2 alleles
97.6% missing data
   0   (0.490) 0.490 0.486 0.490 0.491 0.490 
   1   (0.510) 0.510 0.514 0.510 0.509 0.510 

Locus 62 : 
2 alleles
97.6% missing data
   0   (0.488) 0.488 0.491 0.488 0.488 0.488 
   1   (0.512) 0.512 0.509 0.512 0.512 0.512 

Locus 63 : 
2 alleles
95.2% missing data
   1   (0.637) 0.637 0.872 0.637 0.637 0.636 
   0   (0.363) 0.363 0.128 0.363 0.363 0.364 

Locus 64 : 
1 alleles
95.2% missing data
   1   (1.000) 1.000 1.000 1.000 1.000 1.000 

Locus 65 : 
1 alleles
97.6% missing data
   1   (1.000) 1.000 1.000 1.000 1.000 1.000 

Locus 66 : 
1 alleles
97.6% missing data
   1   (1.000) 1.000 1.000 1.000 1.000 1.000 

Locus 67 : 
1 alleles
95.2% missing data
   1   (1.000) 1.000 1.000 1.000 1.000 1.000 

Locus 68 : 
1 alleles
95.2% missing data
   1   (1.000) 1.000 1.000 1.000 1.000 1.000 

Locus 69 : 
1 alleles
97.6% missing data
   1   (1.000) 1.000 1.000 1.000 1.000 1.000 

Locus 70 : 
1 alleles
97.6% missing data
   1   (1.000) 1.000 1.000 1.000 1.000 1.000 

Locus 71 : 
1 alleles
97.6% missing data
   1   (1.000) 1.000 1.000 1.000 1.000 1.000 

Locus 72 : 
1 alleles
97.6% missing data
   1   (1.000) 1.000 1.000 1.000 1.000 1.000 

Locus 73 : 
1 alleles
97.6% missing data
   1   (1.000) 1.000 1.000 1.000 1.000 1.000 

Locus 74 : 
2 alleles
95.2% missing data
   1   (0.590) 0.589 0.847 0.590 0.590 0.590 
   0   (0.410) 0.411 0.153 0.410 0.410 0.410 

Locus 75 : 
2 alleles
23.8% missing data
   1   (0.903) 0.905 0.988 0.905 0.903 0.905 
   0   (0.097) 0.095 0.012 0.095 0.097 0.095 

Locus 76 : 
2 alleles
95.2% missing data
   1   (0.715) 0.715 0.889 0.715 0.715 0.714 
   0   (0.285) 0.285 0.111 0.285 0.285 0.286 

Locus 77 : 
2 alleles
95.2% missing data
   1   (0.584) 0.583 0.833 0.583 0.583 0.583 
   0   (0.416) 0.417 0.167 0.417 0.417 0.417 

Locus 78 : 
1 alleles
97.6% missing data
   1   (1.000) 1.000 1.000 1.000 1.000 1.000 

Locus 79 : 
2 alleles
97.6% missing data
   0   (0.413) 0.413 0.457 0.413 0.413 0.413 
   1   (0.587) 0.587 0.543 0.587 0.587 0.587 

Locus 80 : 
1 alleles
97.6% missing data
   1   (1.000) 1.000 1.000 1.000 1.000 1.000 

Locus 81 : 
2 alleles
64.3% missing data
   1   (0.623) 0.622 0.818 0.623 0.621 0.623 
   0   (0.377) 0.378 0.182 0.377 0.379 0.377 

Locus 82 : 
1 alleles
97.6% missing data
   1   (1.000) 1.000 1.000 1.000 1.000 1.000 

Locus 83 : 
2 alleles
97.6% missing data
   0   (0.472) 0.472 0.477 0.473 0.472 0.473 
   1   (0.528) 0.528 0.523 0.527 0.528 0.527 

Locus 84 : 
1 alleles
97.6% missing data
   1   (1.000) 1.000 1.000 1.000 1.000 1.000 

Locus 85 : 
1 alleles
97.6% missing data
   1   (1.000) 1.000 1.000 1.000 1.000 1.000 

Locus 86 : 
1 alleles
97.6% missing data
   1   (1.000) 1.000 1.000 1.000 1.000 1.000 

Locus 87 : 
1 alleles
97.6% missing data
   1   (1.000) 1.000 1.000 1.000 1.000 1.000 

Locus 88 : 
1 alleles
95.2% missing data
   1   (1.000) 1.000 1.000 1.000 1.000 1.000 

Locus 89 : 
1 alleles
95.2% missing data
   1   (1.000) 1.000 1.000 1.000 1.000 1.000 

Locus 90 : 
1 alleles
95.2% missing data
   1   (1.000) 1.000 1.000 1.000 1.000 1.000 

Locus 91 : 
1 alleles
95.2% missing data
   1   (1.000) 1.000 1.000 1.000 1.000 1.000 

Locus 92 : 
1 alleles
95.2% missing data
   1   (1.000) 1.000 1.000 1.000 1.000 1.000 

Locus 93 : 
1 alleles
97.6% missing data
   1   (1.000) 1.000 1.000 1.000 1.000 1.000 

Locus 94 : 
1 alleles
95.2% missing data
   1   (1.000) 1.000 1.000 1.000 1.000 1.000 

Locus 95 : 
1 alleles
95.2% missing data
   1   (1.000) 1.000 1.000 1.000 1.000 1.000 

Locus 96 : 
1 alleles
97.6% missing data
   1   (1.000) 1.000 1.000 1.000 1.000 1.000 

Locus 97 : 
2 alleles
95.2% missing data
   1   (0.615) 0.614 0.848 0.615 0.614 0.615 
   0   (0.385) 0.386 0.152 0.385 0.386 0.385 

Locus 98 : 
2 alleles
95.2% missing data
   1   (0.602) 0.602 0.860 0.602 0.602 0.601 
   0   (0.398) 0.398 0.140 0.398 0.398 0.399 

Locus 99 : 
2 alleles
95.2% missing data
   1   (0.622) 0.620 0.863 0.621 0.621 0.621 
   0   (0.378) 0.380 0.137 0.379 0.379 0.379 

Locus 100 : 
2 alleles
38.1% missing data
   1   (0.890) 0.890 0.987 0.891 0.891 0.891 
   0   (0.110) 0.110 0.013 0.109 0.109 0.109 

Locus 101 : 
2 alleles
95.2% missing data
   1   (0.632) 0.632 0.852 0.632 0.632 0.631 
   0   (0.368) 0.368 0.148 0.368 0.368 0.369 

Locus 102 : 
2 alleles
97.6% missing data
   0   (0.473) 0.473 0.488 0.473 0.473 0.472 
   1   (0.527) 0.527 0.512 0.527 0.527 0.528 

Locus 103 : 
2 alleles
95.2% missing data
   1   (0.655) 0.654 0.862 0.654 0.654 0.654 
   0   (0.345) 0.346 0.138 0.346 0.346 0.346 

Locus 104 : 
2 alleles
95.2% missing data
   1   (0.627) 0.626 0.857 0.626 0.626 0.626 
   0   (0.373) 0.374 0.143 0.374 0.374 0.374 

Locus 105 : 
2 alleles
97.6% missing data
   0   (0.510) 0.511 0.522 0.510 0.509 0.510 
   1   (0.490) 0.489 0.478 0.490 0.491 0.490 

Locus 106 : 
2 alleles
95.2% missing data
   1   (0.637) 0.637 0.869 0.636 0.636 0.636 
   0   (0.363) 0.363 0.131 0.364 0.364 0.364 

Locus 107 : 
2 alleles
95.2% missing data
   1   (0.698) 0.699 0.889 0.697 0.698 0.697 
   0   (0.302) 0.301 0.111 0.303 0.302 0.303 

Locus 108 : 
2 alleles
97.6% missing data
   0   (0.497) 0.497 0.495 0.497 0.496 0.498 
   1   (0.503) 0.503 0.505 0.503 0.504 0.502 

Locus 109 : 
2 alleles
95.2% missing data
   1   (0.636) 0.636 0.850 0.636 0.636 0.635 
   0   (0.364) 0.364 0.150 0.364 0.364 0.365 

Locus 110 : 
2 alleles
97.6% missing data
   0   (0.546) 0.545 0.548 0.546 0.546 0.546 
   1   (0.454) 0.455 0.452 0.454 0.454 0.454 

Locus 111 : 
2 alleles
97.6% missing data
   0   (0.502) 0.502 0.510 0.503 0.503 0.502 
   1   (0.498) 0.498 0.490 0.497 0.497 0.498 

Locus 112 : 
1 alleles
97.6% missing data
   1   (1.000) 1.000 1.000 1.000 1.000 1.000 

Locus 113 : 
1 alleles
97.6% missing data
   1   (1.000) 1.000 1.000 1.000 1.000 1.000 

Locus 114 : 
1 alleles
97.6% missing data
   1   (1.000) 1.000 1.000 1.000 1.000 1.000 

Locus 115 : 
1 alleles
97.6% missing data
   1   (1.000) 1.000 1.000 1.000 1.000 1.000 

Locus 116 : 
1 alleles
97.6% missing data
   1   (1.000) 1.000 1.000 1.000 1.000 1.000 

Locus 117 : 
1 alleles
97.6% missing data
   1   (1.000) 1.000 1.000 1.000 1.000 1.000 

Locus 118 : 
1 alleles
97.6% missing data
   1   (1.000) 1.000 1.000 1.000 1.000 1.000 

Locus 119 : 
1 alleles
97.6% missing data
   1   (1.000) 1.000 1.000 1.000 1.000 1.000 

Locus 120 : 
1 alleles
97.6% missing data
   1   (1.000) 1.000 1.000 1.000 1.000 1.000 

Locus 121 : 
1 alleles
95.2% missing data
   1   (1.000) 1.000 1.000 1.000 1.000 1.000 

Locus 122 : 
1 alleles
97.6% missing data
   1   (1.000) 1.000 1.000 1.000 1.000 1.000 

Locus 123 : 
1 alleles
97.6% missing data
   1   (1.000) 1.000 1.000 1.000 1.000 1.000 

Locus 124 : 
1 alleles
97.6% missing data
   1   (1.000) 1.000 1.000 1.000 1.000 1.000 

Locus 125 : 
1 alleles
95.2% missing data
   1   (1.000) 1.000 1.000 1.000 1.000 1.000 

Locus 126 : 
1 alleles
95.2% missing data
   1   (1.000) 1.000 1.000 1.000 1.000 1.000 

Locus 127 : 
1 alleles
95.2% missing data
   1   (1.000) 1.000 1.000 1.000 1.000 1.000 

Locus 128 : 
1 alleles
95.2% missing data
   1   (1.000) 1.000 1.000 1.000 1.000 1.000 

Locus 129 : 
1 alleles
95.2% missing data
   1   (1.000) 1.000 1.000 1.000 1.000 1.000 

Locus 130 : 
1 alleles
95.2% missing data
   1   (1.000) 1.000 1.000 1.000 1.000 1.000 

Locus 131 : 
1 alleles
97.6% missing data
   1   (1.000) 1.000 1.000 1.000 1.000 1.000 

Locus 132 : 
1 alleles
97.6% missing data
   1   (1.000) 1.000 1.000 1.000 1.000 1.000 

Locus 133 : 
1 alleles
97.6% missing data
   1   (1.000) 1.000 1.000 1.000 1.000 1.000 

Locus 134 : 
1 alleles
97.6% missing data
   1   (1.000) 1.000 1.000 1.000 1.000 1.000 

Locus 135 : 
1 alleles
97.6% missing data
   1   (1.000) 1.000 1.000 1.000 1.000 1.000 

Locus 136 : 
1 alleles
97.6% missing data
   1   (1.000) 1.000 1.000 1.000 1.000 1.000 

Locus 137 : 
1 alleles
97.6% missing data
   1   (1.000) 1.000 1.000 1.000 1.000 1.000 

Locus 138 : 
1 alleles
97.6% missing data
   1   (1.000) 1.000 1.000 1.000 1.000 1.000 

Locus 139 : 
1 alleles
97.6% missing data
   1   (1.000) 1.000 1.000 1.000 1.000 1.000 

Locus 140 : 
1 alleles
97.6% missing data
   1   (1.000) 1.000 1.000 1.000 1.000 1.000 

Locus 141 : 
1 alleles
97.6% missing data
   1   (1.000) 1.000 1.000 1.000 1.000 1.000 

Locus 142 : 
1 alleles
97.6% missing data
   1   (1.000) 1.000 1.000 1.000 1.000 1.000 

Locus 143 : 
1 alleles
97.6% missing data
   1   (1.000) 1.000 1.000 1.000 1.000 1.000 

Locus 144 : 
1 alleles
97.6% missing data
   1   (1.000) 1.000 1.000 1.000 1.000 1.000 

Locus 145 : 
1 alleles
97.6% missing data
   1   (1.000) 1.000 1.000 1.000 1.000 1.000 

Locus 146 : 
1 alleles
97.6% missing data
   1   (1.000) 1.000 1.000 1.000 1.000 1.000 

Locus 147 : 
1 alleles
97.6% missing data
   1   (1.000) 1.000 1.000 1.000 1.000 1.000 

Locus 148 : 
1 alleles
97.6% missing data
   1   (1.000) 1.000 1.000 1.000 1.000 1.000 

Locus 149 : 
1 alleles
97.6% missing data
   1   (1.000) 1.000 1.000 1.000 1.000 1.000 

Locus 150 : 
1 alleles
97.6% missing data
   1   (1.000) 1.000 1.000 1.000 1.000 1.000 

Locus 151 : 
1 alleles
97.6% missing data
   1   (1.000) 1.000 1.000 1.000 1.000 1.000 

Locus 152 : 
1 alleles
97.6% missing data
   1   (1.000) 1.000 1.000 1.000 1.000 1.000 

Locus 153 : 
1 alleles
97.6% missing data
   1   (1.000) 1.000 1.000 1.000 1.000 1.000 

Locus 154 : 
1 alleles
97.6% missing data
   1   (1.000) 1.000 1.000 1.000 1.000 1.000 

Locus 155 : 
1 alleles
97.6% missing data
   1   (1.000) 1.000 1.000 1.000 1.000 1.000 

Locus 156 : 
1 alleles
97.6% missing data
   1   (1.000) 1.000 1.000 1.000 1.000 1.000 

Locus 157 : 
1 alleles
97.6% missing data
   1   (1.000) 1.000 1.000 1.000 1.000 1.000 

Locus 158 : 
1 alleles
97.6% missing data
   1   (1.000) 1.000 1.000 1.000 1.000 1.000 

Locus 159 : 
1 alleles
97.6% missing data
   1   (1.000) 1.000 1.000 1.000 1.000 1.000 

Locus 160 : 
1 alleles
97.6% missing data
   1   (1.000) 1.000 1.000 1.000 1.000 1.000 

Locus 161 : 
1 alleles
97.6% missing data
   1   (1.000) 1.000 1.000 1.000 1.000 1.000 

Locus 162 : 
1 alleles
97.6% missing data
   1   (1.000) 1.000 1.000 1.000 1.000 1.000 

Locus 163 : 
1 alleles
97.6% missing data
   1   (1.000) 1.000 1.000 1.000 1.000 1.000 

Locus 164 : 
1 alleles
97.6% missing data
   1   (1.000) 1.000 1.000 1.000 1.000 1.000 

Locus 165 : 
1 alleles
97.6% missing data
   1   (1.000) 1.000 1.000 1.000 1.000 1.000 

Locus 166 : 
1 alleles
97.6% missing data
   1   (1.000) 1.000 1.000 1.000 1.000 1.000 

Locus 167 : 
1 alleles
97.6% missing data
   1   (1.000) 1.000 1.000 1.000 1.000 1.000 

Locus 168 : 
1 alleles
97.6% missing data
   1   (1.000) 1.000 1.000 1.000 1.000 1.000 

Locus 169 : 
1 alleles
97.6% missing data
   1   (1.000) 1.000 1.000 1.000 1.000 1.000 

Locus 170 : 
1 alleles
97.6% missing data
   1   (1.000) 1.000 1.000 1.000 1.000 1.000 

Locus 171 : 
1 alleles
97.6% missing data
   1   (1.000) 1.000 1.000 1.000 1.000 1.000 

Locus 172 : 
1 alleles
95.2% missing data
   1   (1.000) 1.000 1.000 1.000 1.000 1.000 

Locus 173 : 
1 alleles
97.6% missing data
   1   (1.000) 1.000 1.000 1.000 1.000 1.000 

Locus 174 : 
1 alleles
97.6% missing data
   1   (1.000) 1.000 1.000 1.000 1.000 1.000 

Locus 175 : 
1 alleles
97.6% missing data
   1   (1.000) 1.000 1.000 1.000 1.000 1.000 

Locus 176 : 
1 alleles
97.6% missing data
   1   (1.000) 1.000 1.000 1.000 1.000 1.000 

Locus 177 : 
2 alleles
97.6% missing data
   0   (0.464) 0.464 0.468 0.463 0.463 0.463 
   1   (0.536) 0.536 0.532 0.537 0.537 0.537 

Locus 178 : 
1 alleles
97.6% missing data
   1   (1.000) 1.000 1.000 1.000 1.000 1.000 

Locus 179 : 
1 alleles
97.6% missing data
   1   (1.000) 1.000 1.000 1.000 1.000 1.000 

Locus 180 : 
2 alleles
95.2% missing data
   1   (0.620) 0.619 0.844 0.619 0.620 0.619 
   0   (0.380) 0.381 0.156 0.381 0.380 0.381 

Locus 181 : 
2 alleles
97.6% missing data
   0   (0.470) 0.471 0.466 0.471 0.470 0.470 
   1   (0.530) 0.529 0.534 0.529 0.530 0.530 

Locus 182 : 
2 alleles
95.2% missing data
   1   (0.644) 0.643 0.863 0.643 0.643 0.644 
   0   (0.356) 0.357 0.137 0.357 0.357 0.356 

Locus 183 : 
2 alleles
52.4% missing data
   1   (0.604) 0.603 0.863 0.604 0.601 0.604 
   0   (0.396) 0.397 0.137 0.396 0.399 0.396 

Locus 184 : 
2 alleles
97.6% missing data
   0   (0.561) 0.561 0.560 0.561 0.561 0.561 
   1   (0.439) 0.439 0.440 0.439 0.439 0.439 

Locus 185 : 
2 alleles
95.2% missing data
   1   (0.619) 0.617 0.859 0.619 0.619 0.618 
   0   (0.381) 0.383 0.141 0.381 0.381 0.382 

Locus 186 : 
2 alleles
95.2% missing data
   0   (0.501) 0.500 0.501 0.501 0.501 0.501 
   1   (0.499) 0.500 0.499 0.499 0.499 0.499 

Locus 187 : 
2 alleles
23.8% missing data
   1   (0.906) 0.906 0.991 0.907 0.907 0.907 
   0   (0.094) 0.094 0.009 0.093 0.093 0.093 

Locus 188 : 
2 alleles
95.2% missing data
   1   (0.648) 0.647 0.871 0.647 0.647 0.647 
   0   (0.352) 0.353 0.129 0.353 0.353 0.353 

Locus 189 : 
2 alleles
95.2% missing data
   1   (0.603) 0.603 0.838 0.603 0.603 0.602 
   0   (0.397) 0.397 0.162 0.397 0.397 0.398 

Locus 190 : 
2 alleles
95.2% missing data
   1   (0.618) 0.618 0.865 0.617 0.618 0.618 
   0   (0.382) 0.382 0.135 0.383 0.382 0.382 

Locus 191 : 
2 alleles
95.2% missing data
   1   (0.616) 0.615 0.846 0.615 0.615 0.616 
   0   (0.384) 0.385 0.154 0.385 0.385 0.384 

Locus 192 : 
2 alleles
95.2% missing data
   1   (0.629) 0.628 0.853 0.627 0.628 0.628 
   0   (0.371) 0.372 0.147 0.373 0.372 0.372 

Locus 193 : 
2 alleles
95.2% missing data
   1   (0.610) 0.610 0.841 0.610 0.609 0.610 
   0   (0.390) 0.390 0.159 0.390 0.391 0.390 

Locus 194 : 
3 alleles
90.5% missing data
   0   (0.424) 0.425 0.161 0.425 0.425 0.424 
   1   (0.265) 0.266 0.098 0.265 0.266 0.265 
   2   (0.312) 0.309 0.742 0.310 0.309 0.311 

Locus 195 : 
2 alleles
33.3% missing data
   1   (0.889) 0.889 0.989 0.892 0.890 0.889 
   0   (0.111) 0.111 0.011 0.108 0.110 0.111 

Locus 196 : 
1 alleles
97.6% missing data
   1   (1.000) 1.000 1.000 1.000 1.000 1.000 

Locus 197 : 
2 alleles
97.6% missing data
   0   (0.528) 0.528 0.523 0.528 0.528 0.529 
   1   (0.472) 0.472 0.477 0.472 0.472 0.471 

Locus 198 : 
2 alleles
97.6% missing data
   0   (0.518) 0.518 0.515 0.518 0.518 0.518 
   1   (0.482) 0.482 0.485 0.482 0.482 0.482 

Locus 199 : 
1 alleles
95.2% missing data
   1   (1.000) 1.000 1.000 1.000 1.000 1.000 

Locus 200 : 
2 alleles
97.6% missing data
   0   (0.532) 0.532 0.518 0.533 0.533 0.532 
   1   (0.468) 0.468 0.482 0.467 0.467 0.468 

Locus 201 : 
1 alleles
95.2% missing data
   1   (1.000) 1.000 1.000 1.000 1.000 1.000 

Locus 202 : 
1 alleles
95.2% missing data
   1   (1.000) 1.000 1.000 1.000 1.000 1.000 

Locus 203 : 
1 alleles
95.2% missing data
   1   (1.000) 1.000 1.000 1.000 1.000 1.000 

Locus 204 : 
1 alleles
95.2% missing data
   1   (1.000) 1.000 1.000 1.000 1.000 1.000 

Locus 205 : 
1 alleles
95.2% missing data
   1   (1.000) 1.000 1.000 1.000 1.000 1.000 

Locus 206 : 
1 alleles
95.2% missing data
   1   (1.000) 1.000 1.000 1.000 1.000 1.000 

Locus 207 : 
1 alleles
95.2% missing data
   1   (1.000) 1.000 1.000 1.000 1.000 1.000 

Locus 208 : 
1 alleles
95.2% missing data
   1   (1.000) 1.000 1.000 1.000 1.000 1.000 

Locus 209 : 
2 alleles
95.2% missing data
   0   (0.463) 0.464 0.461 0.464 0.463 0.464 
   1   (0.537) 0.536 0.539 0.536 0.537 0.536 

Locus 210 : 
2 alleles
31.0% missing data
   1   (0.894) 0.894 0.989 0.895 0.894 0.895 
   0   (0.106) 0.106 0.011 0.105 0.106 0.105 

Locus 211 : 
1 alleles
97.6% missing data
   1   (1.000) 1.000 1.000 1.000 1.000 1.000 

Locus 212 : 
1 alleles
95.2% missing data
   1   (1.000) 1.000 1.000 1.000 1.000 1.000 

Locus 213 : 
1 alleles
95.2% missing data
   1   (1.000) 1.000 1.000 1.000 1.000 1.000 

Locus 214 : 
1 alleles
95.2% missing data
   1   (1.000) 1.000 1.000 1.000 1.000 1.000 

Locus 215 : 
1 alleles
95.2% missing data
   1   (1.000) 1.000 1.000 1.000 1.000 1.000 

Locus 216 : 
1 alleles
95.2% missing data
   1   (1.000) 1.000 1.000 1.000 1.000 1.000 

Locus 217 : 
1 alleles
95.2% missing data
   1   (1.000) 1.000 1.000 1.000 1.000 1.000 

Locus 218 : 
2 alleles
95.2% missing data
   1   (0.613) 0.613 0.850 0.613 0.613 0.613 
   0   (0.387) 0.387 0.150 0.387 0.387 0.387 

Locus 219 : 
2 alleles
95.2% missing data
   1   (0.575) 0.574 0.831 0.575 0.574 0.573 
   0   (0.425) 0.426 0.169 0.425 0.426 0.427 

Locus 220 : 
2 alleles
26.2% missing data
   1   (0.817) 0.812 0.981 0.820 0.817 0.814 
   0   (0.183) 0.188 0.019 0.180 0.183 0.186 

Locus 221 : 
1 alleles
95.2% missing data
   1   (1.000) 1.000 1.000 1.000 1.000 1.000 

Locus 222 : 
1 alleles
97.6% missing data
   1   (1.000) 1.000 1.000 1.000 1.000 1.000 

Locus 223 : 
1 alleles
97.6% missing data
   1   (1.000) 1.000 1.000 1.000 1.000 1.000 

Locus 224 : 
2 alleles
31.0% missing data
   1   (0.926) 0.926 0.992 0.928 0.927 0.927 
   0   (0.074) 0.074 0.008 0.072 0.073 0.073 

Locus 225 : 
1 alleles
97.6% missing data
   1   (1.000) 1.000 1.000 1.000 1.000 1.000 

Locus 226 : 
2 alleles
97.6% missing data
   0   (0.502) 0.502 0.516 0.502 0.502 0.502 
   1   (0.498) 0.498 0.484 0.498 0.498 0.498 

Locus 227 : 
1 alleles
97.6% missing data
   1   (1.000) 1.000 1.000 1.000 1.000 1.000 

Locus 228 : 
1 alleles
23.8% missing data
   1   (1.000) 1.000 1.000 1.000 1.000 1.000 

Locus 229 : 
1 alleles
97.6% missing data
   1   (1.000) 1.000 1.000 1.000 1.000 1.000 

Locus 230 : 
1 alleles
97.6% missing data
   1   (1.000) 1.000 1.000 1.000 1.000 1.000 

Locus 231 : 
2 alleles
16.7% missing data
   1   (0.896) 0.897 0.988 0.895 0.896 0.898 
   0   (0.104) 0.103 0.012 0.105 0.104 0.102 

Locus 232 : 
2 alleles
97.6% missing data
   0   (0.498) 0.497 0.479 0.498 0.498 0.498 
   1   (0.502) 0.503 0.521 0.502 0.502 0.502 

Locus 233 : 
2 alleles
97.6% missing data
   0   (0.472) 0.473 0.473 0.471 0.472 0.471 
   1   (0.528) 0.527 0.527 0.529 0.528 0.529 

Locus 234 : 
2 alleles
97.6% missing data
   0   (0.497) 0.497 0.484 0.497 0.496 0.496 
   1   (0.503) 0.503 0.516 0.503 0.504 0.504 

Locus 235 : 
1 alleles
97.6% missing data
   1   (1.000) 1.000 1.000 1.000 1.000 1.000 

Locus 236 : 
1 alleles
97.6% missing data
   1   (1.000) 1.000 1.000 1.000 1.000 1.000 

Locus 237 : 
1 alleles
97.6% missing data
   1   (1.000) 1.000 1.000 1.000 1.000 1.000 

Locus 238 : 
1 alleles
97.6% missing data
   1   (1.000) 1.000 1.000 1.000 1.000 1.000 

Locus 239 : 
1 alleles
97.6% missing data
   1   (1.000) 1.000 1.000 1.000 1.000 1.000 

Locus 240 : 
2 alleles
92.9% missing data
   0   (0.453) 0.453 0.362 0.453 0.453 0.452 
   1   (0.547) 0.547 0.638 0.547 0.547 0.548 

Locus 241 : 
1 alleles
97.6% missing data
   1   (1.000) 1.000 1.000 1.000 1.000 1.000 

Locus 242 : 
2 alleles
97.6% missing data
   0   (0.414) 0.415 0.417 0.414 0.413 0.414 
   1   (0.586) 0.585 0.583 0.586 0.587 0.586 

Locus 243 : 
1 alleles
97.6% missing data
   1   (1.000) 1.000 1.000 1.000 1.000 1.000 

Locus 244 : 
1 alleles
97.6% missing data
   1   (1.000) 1.000 1.000 1.000 1.000 1.000 

Locus 245 : 
2 alleles
97.6% missing data
   0   (0.495) 0.495 0.474 0.495 0.496 0.495 
   1   (0.505) 0.505 0.526 0.505 0.504 0.505 

Locus 246 : 
1 alleles
97.6% missing data
   1   (1.000) 1.000 1.000 1.000 1.000 1.000 

Locus 247 : 
1 alleles
97.6% missing data
   1   (1.000) 1.000 1.000 1.000 1.000 1.000 

Locus 248 : 
1 alleles
97.6% missing data
   1   (1.000) 1.000 1.000 1.000 1.000 1.000 

Locus 249 : 
1 alleles
97.6% missing data
   1   (1.000) 1.000 1.000 1.000 1.000 1.000 

Locus 250 : 
2 alleles
97.6% missing data
   0   (0.529) 0.529 0.530 0.529 0.529 0.528 
   1   (0.471) 0.471 0.470 0.471 0.471 0.472 

Locus 251 : 
1 alleles
97.6% missing data
   1   (1.000) 1.000 1.000 1.000 1.000 1.000 

Locus 252 : 
2 alleles
97.6% missing data
   0   (0.539) 0.539 0.512 0.539 0.538 0.539 
   1   (0.461) 0.461 0.488 0.461 0.462 0.461 

Locus 253 : 
1 alleles
97.6% missing data
   1   (1.000) 1.000 1.000 1.000 1.000 1.000 

Locus 254 : 
1 alleles
28.6% missing data
   1   (1.000) 1.000 1.000 1.000 1.000 1.000 

Locus 255 : 
1 alleles
97.6% missing data
   1   (1.000) 1.000 1.000 1.000 1.000 1.000 

Locus 256 : 
1 alleles
97.6% missing data
   1   (1.000) 1.000 1.000 1.000 1.000 1.000 

Locus 257 : 
1 alleles
97.6% missing data
   1   (1.000) 1.000 1.000 1.000 1.000 1.000 

Locus 258 : 
1 alleles
97.6% missing data
   1   (1.000) 1.000 1.000 1.000 1.000 1.000 

Locus 259 : 
1 alleles
97.6% missing data
   1   (1.000) 1.000 1.000 1.000 1.000 1.000 

Locus 260 : 
2 alleles
31.0% missing data
   1   (0.924) 0.924 0.993 0.926 0.925 0.925 
   0   (0.076) 0.076 0.007 0.074 0.075 0.075 

Locus 261 : 
1 alleles
97.6% missing data
   1   (1.000) 1.000 1.000 1.000 1.000 1.000 

Locus 262 : 
1 alleles
97.6% missing data
   1   (1.000) 1.000 1.000 1.000 1.000 1.000 

Locus 263 : 
1 alleles
97.6% missing data
   1   (1.000) 1.000 1.000 1.000 1.000 1.000 

Locus 264 : 
2 alleles
95.2% missing data
   0   (0.484) 0.484 0.479 0.484 0.484 0.484 
   1   (0.516) 0.516 0.521 0.516 0.516 0.516 

Locus 265 : 
1 alleles
97.6% missing data
   1   (1.000) 1.000 1.000 1.000 1.000 1.000 

Locus 266 : 
1 alleles
97.6% missing data
   1   (1.000) 1.000 1.000 1.000 1.000 1.000 

Locus 267 : 
1 alleles
97.6% missing data
   1   (1.000) 1.000 1.000 1.000 1.000 1.000 

Locus 268 : 
1 alleles
97.6% missing data
   1   (1.000) 1.000 1.000 1.000 1.000 1.000 

Locus 269 : 
1 alleles
97.6% missing data
   1   (1.000) 1.000 1.000 1.000 1.000 1.000 

Locus 270 : 
1 alleles
97.6% missing data
   1   (1.000) 1.000 1.000 1.000 1.000 1.000 

Locus 271 : 
1 alleles
97.6% missing data
   1   (1.000) 1.000 1.000 1.000 1.000 1.000 

Locus 272 : 
1 alleles
97.6% missing data
   1   (1.000) 1.000 1.000 1.000 1.000 1.000 

Locus 273 : 
1 alleles
97.6% missing data
   1   (1.000) 1.000 1.000 1.000 1.000 1.000 

Locus 274 : 
1 alleles
97.6% missing data
   1   (1.000) 1.000 1.000 1.000 1.000 1.000 

Locus 275 : 
1 alleles
97.6% missing data
   1   (1.000) 1.000 1.000 1.000 1.000 1.000 

Locus 276 : 
1 alleles
95.2% missing data
   1   (1.000) 1.000 1.000 1.000 1.000 1.000 

Locus 277 : 
2 alleles
95.2% missing data
   1   (0.319) 0.318 0.419 0.317 0.317 0.317 
   2   (0.681) 0.682 0.581 0.683 0.683 0.683 

Locus 278 : 
1 alleles
95.2% missing data
   1   (1.000) 1.000 1.000 1.000 1.000 1.000 

Locus 279 : 
1 alleles
95.2% missing data
   1   (1.000) 1.000 1.000 1.000 1.000 1.000 

Locus 280 : 
1 alleles
95.2% missing data
   1   (1.000) 1.000 1.000 1.000 1.000 1.000 

Locus 281 : 
1 alleles
97.6% missing data
   1   (1.000) 1.000 1.000 1.000 1.000 1.000 

Locus 282 : 
2 alleles
95.2% missing data
   1   (0.364) 0.362 0.438 0.362 0.363 0.362 
   2   (0.636) 0.638 0.562 0.638 0.637 0.638 

Locus 283 : 
1 alleles
95.2% missing data
   1   (1.000) 1.000 1.000 1.000 1.000 1.000 

Locus 284 : 
1 alleles
95.2% missing data
   1   (1.000) 1.000 1.000 1.000 1.000 1.000 

Locus 285 : 
2 alleles
95.2% missing data
   0   (0.344) 0.343 0.434 0.343 0.342 0.342 
   1   (0.656) 0.657 0.566 0.657 0.658 0.658 

Locus 286 : 
2 alleles
97.6% missing data
   0   (0.521) 0.522 0.492 0.521 0.522 0.522 
   1   (0.479) 0.478 0.508 0.479 0.478 0.478 

Locus 287 : 
1 alleles
95.2% missing data
   1   (1.000) 1.000 1.000 1.000 1.000 1.000 

Locus 288 : 
1 alleles
97.6% missing data
   1   (1.000) 1.000 1.000 1.000 1.000 1.000 

Locus 289 : 
2 alleles
95.2% missing data
   0   (0.340) 0.339 0.438 0.338 0.338 0.338 
   1   (0.660) 0.661 0.562 0.662 0.662 0.662 

Locus 290 : 
2 alleles
97.6% missing data
   0   (0.451) 0.451 0.472 0.451 0.450 0.451 
   1   (0.549) 0.549 0.528 0.549 0.550 0.549 

Locus 291 : 
2 alleles
95.2% missing data
   1   (0.633) 0.632 0.854 0.632 0.633 0.632 
   0   (0.367) 0.368 0.146 0.368 0.367 0.368 

Locus 292 : 
2 alleles
33.3% missing data
   1   (0.823) 0.821 0.981 0.825 0.824 0.821 
   0   (0.177) 0.179 0.019 0.175 0.176 0.179 

Locus 293 : 
2 alleles
95.2% missing data
   1   (0.673) 0.673 0.883 0.672 0.673 0.673 
   0   (0.327) 0.327 0.117 0.328 0.327 0.327 

Locus 294 : 
2 alleles
97.6% missing data
   0   (0.523) 0.523 0.503 0.523 0.523 0.523 
   1   (0.477) 0.477 0.497 0.477 0.477 0.477 

Locus 295 : 
2 alleles
95.2% missing data
   0   (0.515) 0.516 0.498 0.516 0.515 0.515 
   1   (0.485) 0.484 0.502 0.484 0.485 0.485 

Locus 296 : 
2 alleles
95.2% missing data
   1   (0.684) 0.683 0.877 0.684 0.685 0.684 
   0   (0.316) 0.317 0.123 0.316 0.315 0.316 

Locus 297 : 
2 alleles
97.6% missing data
   0   (0.444) 0.444 0.478 0.444 0.443 0.443 
   1   (0.556) 0.556 0.522 0.556 0.557 0.557 

Locus 298 : 
2 alleles
95.2% missing data
   1   (0.661) 0.661 0.868 0.660 0.661 0.661 
   0   (0.339) 0.339 0.132 0.340 0.339 0.339 

Locus 299 : 
2 alleles
95.2% missing data
   1   (0.605) 0.604 0.853 0.604 0.605 0.604 
   0   (0.395) 0.396 0.147 0.396 0.395 0.396 

Locus 300 : 
2 alleles
57.1% missing data
   1   (0.687) 0.690 0.791 0.692 0.684 0.688 
   0   (0.313) 0.310 0.209 0.308 0.316 0.312 

Locus 301 : 
2 alleles
95.2% missing data
   1   (0.653) 0.652 0.861 0.653 0.653 0.653 
   0   (0.347) 0.348 0.139 0.347 0.347 0.347 

Locus 302 : 
2 alleles
95.2% missing data
   1   (0.625) 0.625 0.847 0.625 0.625 0.624 
   0   (0.375) 0.375 0.153 0.375 0.375 0.376 

Locus 303 : 
2 alleles
95.2% missing data
   0   (0.521) 0.521 0.500 0.521 0.521 0.521 
   1   (0.479) 0.479 0.500 0.479 0.479 0.479 

Locus 304 : 
2 alleles
97.6% missing data
   0   (0.511) 0.511 0.508 0.511 0.511 0.511 
   1   (0.489) 0.489 0.492 0.489 0.489 0.489 

Locus 305 : 
2 alleles
97.6% missing data
   0   (0.480) 0.480 0.480 0.481 0.480 0.480 
   1   (0.520) 0.520 0.520 0.519 0.520 0.520 

Locus 306 : 
2 alleles
97.6% missing data
   0   (0.456) 0.456 0.483 0.456 0.455 0.456 
   1   (0.544) 0.544 0.517 0.544 0.545 0.544 

Locus 307 : 
2 alleles
95.2% missing data
   0   (0.467) 0.466 0.477 0.467 0.467 0.466 
   1   (0.533) 0.534 0.523 0.533 0.533 0.534 

Locus 308 : 
2 alleles
95.2% missing data
   0   (0.452) 0.452 0.482 0.452 0.452 0.451 
   1   (0.548) 0.548 0.518 0.548 0.548 0.549 

Locus 309 : 
2 alleles
97.6% missing data
   0   (0.467) 0.466 0.487 0.467 0.467 0.467 
   1   (0.533) 0.534 0.513 0.533 0.533 0.533 

Locus 310 : 
2 alleles
97.6% missing data
   0   (0.381) 0.381 0.379 0.381 0.382 0.382 
   1   (0.619) 0.619 0.621 0.619 0.618 0.618 

Locus 311 : 
2 alleles
97.6% missing data
   0   (0.524) 0.524 0.525 0.524 0.524 0.524 
   1   (0.476) 0.476 0.475 0.476 0.476 0.476 

Locus 312 : 
2 alleles
97.6% missing data
   0   (0.549) 0.549 0.550 0.551 0.549 0.549 
   1   (0.451) 0.451 0.450 0.449 0.451 0.451 

Locus 313 : 
2 alleles
97.6% missing data
   0   (0.594) 0.594 0.597 0.594 0.595 0.594 
   1   (0.406) 0.406 0.403 0.406 0.405 0.406 

Locus 314 : 
2 alleles
95.2% missing data
   1   (0.664) 0.663 0.869 0.664 0.663 0.663 
   0   (0.336) 0.337 0.131 0.336 0.337 0.337 

Locus 315 : 
2 alleles
95.2% missing data
   1   (0.614) 0.613 0.867 0.614 0.613 0.612 
   0   (0.386) 0.387 0.133 0.386 0.387 0.388 

Locus 316 : 
2 alleles
85.7% missing data
   0   (0.414) 0.416 0.081 0.416 0.415 0.415 
   1   (0.586) 0.584 0.919 0.584 0.585 0.585 

Locus 317 : 
1 alleles
95.2% missing data
   1   (1.000) 1.000 1.000 1.000 1.000 1.000 

Locus 318 : 
3 alleles
92.9% missing data
   0   (0.346) 0.347 0.134 0.347 0.347 0.348 
   1   (0.444) 0.445 0.487 0.444 0.445 0.444 
   2   (0.210) 0.208 0.379 0.208 0.208 0.208 

Locus 319 : 
2 alleles
95.2% missing data
   1   (0.654) 0.654 0.852 0.653 0.652 0.653 
   0   (0.346) 0.346 0.148 0.347 0.348 0.347 

Locus 320 : 
2 alleles
97.6% missing data
   0   (0.550) 0.551 0.550 0.550 0.550 0.550 
   1   (0.450) 0.449 0.450 0.450 0.450 0.450 

Locus 321 : 
2 alleles
97.6% missing data
   0   (0.513) 0.512 0.512 0.513 0.513 0.513 
   1   (0.487) 0.488 0.488 0.487 0.487 0.487 

Locus 322 : 
2 alleles
95.2% missing data
   1   (0.623) 0.623 0.859 0.623 0.622 0.622 
   0   (0.377) 0.377 0.141 0.377 0.378 0.378 

Locus 323 : 
2 alleles
95.2% missing data
   0   (0.500) 0.500 0.498 0.500 0.499 0.499 
   1   (0.500) 0.500 0.502 0.500 0.501 0.501 

Locus 324 : 
2 alleles
95.2% missing data
   1   (0.630) 0.630 0.849 0.630 0.629 0.629 
   0   (0.370) 0.370 0.151 0.370 0.371 0.371 

Locus 325 : 
2 alleles
95.2% missing data
   0   (0.527) 0.527 0.492 0.527 0.527 0.527 
   1   (0.473) 0.473 0.508 0.473 0.473 0.473 

Locus 326 : 
2 alleles
95.2% missing data
   1   (0.625) 0.624 0.858 0.624 0.625 0.625 
   0   (0.375) 0.376 0.142 0.376 0.375 0.375 

Locus 327 : 
1 alleles
97.6% missing data
   1   (1.000) 1.000 1.000 1.000 1.000 1.000 

Locus 328 : 
1 alleles
97.6% missing data
   1   (1.000) 1.000 1.000 1.000 1.000 1.000 

Locus 329 : 
1 alleles
97.6% missing data
   1   (1.000) 1.000 1.000 1.000 1.000 1.000 

Locus 330 : 
2 alleles
90.5% missing data
   0   (0.419) 0.417 0.387 0.420 0.419 0.419 
   1   (0.581) 0.583 0.613 0.580 0.581 0.581 

Locus 331 : 
2 alleles
97.6% missing data
   0   (0.461) 0.461 0.474 0.461 0.461 0.461 
   1   (0.539) 0.539 0.526 0.539 0.539 0.539 

Locus 332 : 
2 alleles
97.6% missing data
   0   (0.535) 0.535 0.515 0.535 0.535 0.536 
   1   (0.465) 0.465 0.485 0.465 0.465 0.464 

Locus 333 : 
1 alleles
97.6% missing data
   1   (1.000) 1.000 1.000 1.000 1.000 1.000 

Locus 334 : 
1 alleles
97.6% missing data
   1   (1.000) 1.000 1.000 1.000 1.000 1.000 

Locus 335 : 
2 alleles
95.2% missing data
   1   (0.631) 0.630 0.863 0.630 0.631 0.631 
   0   (0.369) 0.370 0.137 0.370 0.369 0.369 

Locus 336 : 
2 alleles
95.2% missing data
   1   (0.634) 0.634 0.861 0.634 0.634 0.633 
   0   (0.366) 0.366 0.139 0.366 0.366 0.367 

Locus 337 : 
2 alleles
95.2% missing data
   1   (0.605) 0.605 0.847 0.605 0.605 0.604 
   0   (0.395) 0.395 0.153 0.395 0.395 0.396 

Locus 338 : 
2 alleles
95.2% missing data
   1   (0.636) 0.636 0.862 0.635 0.635 0.635 
   0   (0.364) 0.364 0.138 0.365 0.365 0.365 

Locus 339 : 
2 alleles
97.6% missing data
   0   (0.472) 0.472 0.468 0.471 0.472 0.472 
   1   (0.528) 0.528 0.532 0.529 0.528 0.528 

Locus 340 : 
2 alleles
95.2% missing data
   1   (0.593) 0.593 0.844 0.592 0.592 0.592 
   0   (0.407) 0.407 0.156 0.408 0.408 0.408 

Locus 341 : 
2 alleles
95.2% missing data
   1   (0.671) 0.670 0.874 0.670 0.670 0.671 
   0   (0.329) 0.330 0.126 0.330 0.330 0.329 

Locus 342 : 
2 alleles
97.6% missing data
   0   (0.464) 0.464 0.477 0.464 0.464 0.464 
   1   (0.536) 0.536 0.523 0.536 0.536 0.536 

Locus 343 : 
2 alleles
95.2% missing data
   1   (0.677) 0.678 0.876 0.677 0.676 0.677 
   0   (0.323) 0.322 0.124 0.323 0.324 0.323 

Locus 344 : 
1 alleles
97.6% missing data
   1   (1.000) 1.000 1.000 1.000 1.000 1.000 

Locus 345 : 
2 alleles
95.2% missing data
   1   (0.597) 0.596 0.846 0.596 0.596 0.596 
   0   (0.403) 0.404 0.154 0.404 0.404 0.404 

Locus 346 : 
1 alleles
26.2% missing data
   1   (1.000) 1.000 1.000 1.000 1.000 1.000 

Locus 347 : 
2 alleles
97.6% missing data
   0   (0.464) 0.464 0.482 0.465 0.464 0.464 
   1   (0.536) 0.536 0.518 0.535 0.536 0.536 

Locus 348 : 
2 alleles
95.2% missing data
   1   (0.635) 0.634 0.865 0.635 0.634 0.635 
   0   (0.365) 0.366 0.135 0.365 0.366 0.365 

Locus 349 : 
2 alleles
95.2% missing data
   1   (0.673) 0.673 0.876 0.672 0.674 0.673 
   0   (0.327) 0.327 0.124 0.328 0.326 0.327 

Locus 350 : 
2 alleles
95.2% missing data
   1   (0.622) 0.622 0.867 0.621 0.621 0.621 
   0   (0.378) 0.378 0.133 0.379 0.379 0.379 

Locus 351 : 
2 alleles
95.2% missing data
   1   (0.594) 0.594 0.847 0.594 0.594 0.594 
   0   (0.406) 0.406 0.153 0.406 0.406 0.406 

Locus 352 : 
2 alleles
95.2% missing data
   1   (0.620) 0.619 0.858 0.620 0.619 0.620 
   0   (0.380) 0.381 0.142 0.380 0.381 0.380 

Locus 353 : 
2 alleles
95.2% missing data
   1   (0.654) 0.653 0.872 0.653 0.653 0.653 
   0   (0.346) 0.347 0.128 0.347 0.347 0.347 

Locus 354 : 
2 alleles
95.2% missing data
   1   (0.640) 0.641 0.867 0.640 0.639 0.640 
   0   (0.360) 0.359 0.133 0.360 0.361 0.360 

Locus 355 : 
2 alleles
97.6% missing data
   0   (0.498) 0.498 0.487 0.498 0.498 0.498 
   1   (0.502) 0.502 0.513 0.502 0.502 0.502 

Locus 356 : 
2 alleles
95.2% missing data
   1   (0.615) 0.614 0.856 0.615 0.615 0.614 
   0   (0.385) 0.386 0.144 0.385 0.385 0.386 

Locus 357 : 
2 alleles
95.2% missing data
   1   (0.565) 0.564 0.843 0.565 0.564 0.565 
   0   (0.435) 0.436 0.157 0.435 0.436 0.435 

Locus 358 : 
1 alleles
97.6% missing data
   1   (1.000) 1.000 1.000 1.000 1.000 1.000 

Locus 359 : 
1 alleles
97.6% missing data
   1   (1.000) 1.000 1.000 1.000 1.000 1.000 

Locus 360 : 
1 alleles
97.6% missing data
   1   (1.000) 1.000 1.000 1.000 1.000 1.000 

Locus 361 : 
1 alleles
97.6% missing data
   1   (1.000) 1.000 1.000 1.000 1.000 1.000 

Locus 362 : 
2 alleles
64.3% missing data
   1   (0.751) 0.755 0.719 0.755 0.750 0.752 
   0   (0.249) 0.245 0.281 0.245 0.250 0.248 

Locus 363 : 
1 alleles
97.6% missing data
   1   (1.000) 1.000 1.000 1.000 1.000 1.000 

Locus 364 : 
1 alleles
97.6% missing data
   1   (1.000) 1.000 1.000 1.000 1.000 1.000 

Locus 365 : 
2 alleles
95.2% missing data
   1   (0.626) 0.626 0.857 0.626 0.625 0.626 
   0   (0.374) 0.374 0.143 0.374 0.375 0.374 

Locus 366 : 
1 alleles
97.6% missing data
   1   (1.000) 1.000 1.000 1.000 1.000 1.000 

Locus 367 : 
2 alleles
92.9% missing data
   1   (0.625) 0.626 0.686 0.626 0.626 0.625 
   0   (0.375) 0.374 0.314 0.374 0.374 0.375 

Locus 368 : 
2 alleles
95.2% missing data
   1   (0.647) 0.647 0.862 0.647 0.646 0.647 
   0   (0.353) 0.353 0.138 0.353 0.354 0.353 

Locus 369 : 
1 alleles
47.6% missing data
   1   (1.000) 1.000 1.000 1.000 1.000 1.000 

Locus 370 : 
1 alleles
47.6% missing data
   1   (1.000) 1.000 1.000 1.000 1.000 1.000 

Locus 371 : 
1 alleles
47.6% missing data
   1   (1.000) 1.000 1.000 1.000 1.000 1.000 

Locus 372 : 
1 alleles
47.6% missing data
   1   (1.000) 1.000 1.000 1.000 1.000 1.000 

Locus 373 : 
2 alleles
38.1% missing data
   1   (0.887) 0.887 0.989 0.888 0.887 0.886 
   0   (0.113) 0.113 0.011 0.112 0.113 0.114 

Locus 374 : 
1 alleles
97.6% missing data
   1   (1.000) 1.000 1.000 1.000 1.000 1.000 

Locus 375 : 
1 alleles
97.6% missing data
   1   (1.000) 1.000 1.000 1.000 1.000 1.000 

Locus 376 : 
2 alleles
97.6% missing data
   0   (0.505) 0.504 0.503 0.505 0.505 0.505 
   1   (0.495) 0.496 0.497 0.495 0.495 0.495 

Locus 377 : 
1 alleles
97.6% missing data
   1   (1.000) 1.000 1.000 1.000 1.000 1.000 

Locus 378 : 
1 alleles
97.6% missing data
   1   (1.000) 1.000 1.000 1.000 1.000 1.000 

Locus 379 : 
1 alleles
97.6% missing data
   1   (1.000) 1.000 1.000 1.000 1.000 1.000 

Locus 380 : 
1 alleles
97.6% missing data
   1   (1.000) 1.000 1.000 1.000 1.000 1.000 

Locus 381 : 
1 alleles
97.6% missing data
   1   (1.000) 1.000 1.000 1.000 1.000 1.000 

Locus 382 : 
1 alleles
97.6% missing data
   1   (1.000) 1.000 1.000 1.000 1.000 1.000 

Locus 383 : 
1 alleles
97.6% missing data
   1   (1.000) 1.000 1.000 1.000 1.000 1.000 

Locus 384 : 
1 alleles
97.6% missing data
   1   (1.000) 1.000 1.000 1.000 1.000 1.000 

Locus 385 : 
1 alleles
97.6% missing data
   1   (1.000) 1.000 1.000 1.000 1.000 1.000 

Locus 386 : 
2 alleles
95.2% missing data
   1   (0.669) 0.668 0.857 0.670 0.668 0.669 
   0   (0.331) 0.332 0.143 0.330 0.332 0.331 

Locus 387 : 
2 alleles
90.5% missing data
   0   (0.420) 0.420 0.219 0.421 0.422 0.422 
   1   (0.580) 0.580 0.781 0.579 0.578 0.578 

Locus 388 : 
2 alleles
95.2% missing data
   1   (0.615) 0.616 0.856 0.615 0.615 0.616 
   0   (0.385) 0.384 0.144 0.385 0.385 0.384 

Locus 389 : 
1 alleles
26.2% missing data
   1   (1.000) 1.000 1.000 1.000 1.000 1.000 

Locus 390 : 
2 alleles
95.2% missing data
   1   (0.630) 0.629 0.856 0.629 0.629 0.629 
   0   (0.370) 0.371 0.144 0.371 0.371 0.371 

Locus 391 : 
2 alleles
95.2% missing data
   1   (0.664) 0.663 0.868 0.662 0.663 0.663 
   0   (0.336) 0.337 0.132 0.338 0.337 0.337 

Locus 392 : 
2 alleles
26.2% missing data
   1   (0.859) 0.857 0.982 0.861 0.859 0.860 
   0   (0.141) 0.143 0.018 0.139 0.141 0.140 

Locus 393 : 
2 alleles
95.2% missing data
   1   (0.654) 0.654 0.860 0.654 0.653 0.653 
   0   (0.346) 0.346 0.140 0.346 0.347 0.347 

Locus 394 : 
2 alleles
95.2% missing data
   1   (0.663) 0.662 0.878 0.663 0.663 0.663 
   0   (0.337) 0.338 0.122 0.337 0.337 0.337 

Locus 395 : 
2 alleles
97.6% missing data
   0   (0.567) 0.568 0.531 0.567 0.567 0.567 
   1   (0.433) 0.432 0.469 0.433 0.433 0.433 

Locus 396 : 
2 alleles
95.2% missing data
   1   (0.653) 0.653 0.868 0.652 0.653 0.653 
   0   (0.347) 0.347 0.132 0.348 0.347 0.347 

Locus 397 : 
1 alleles
95.2% missing data
   1   (1.000) 1.000 1.000 1.000 1.000 1.000 

Locus 398 : 
1 alleles
97.6% missing data
   1   (1.000) 1.000 1.000 1.000 1.000 1.000 

Locus 399 : 
1 alleles
97.6% missing data
   1   (1.000) 1.000 1.000 1.000 1.000 1.000 

Locus 400 : 
1 alleles
97.6% missing data
   1   (1.000) 1.000 1.000 1.000 1.000 1.000 

Locus 401 : 
1 alleles
97.6% missing data
   1   (1.000) 1.000 1.000 1.000 1.000 1.000 

Locus 402 : 
2 alleles
95.2% missing data
   1   (0.583) 0.582 0.838 0.584 0.583 0.583 
   0   (0.417) 0.418 0.162 0.416 0.417 0.417 

Locus 403 : 
2 alleles
95.2% missing data
   1   (0.605) 0.604 0.851 0.605 0.605 0.605 
   0   (0.395) 0.396 0.149 0.395 0.395 0.395 

Locus 404 : 
2 alleles
95.2% missing data
   1   (0.621) 0.621 0.865 0.620 0.620 0.620 
   0   (0.379) 0.379 0.135 0.380 0.380 0.380 

Locus 405 : 
2 alleles
95.2% missing data
   1   (0.610) 0.609 0.860 0.609 0.609 0.610 
   0   (0.390) 0.391 0.140 0.391 0.391 0.390 

Locus 406 : 
1 alleles
97.6% missing data
   1   (1.000) 1.000 1.000 1.000 1.000 1.000 

Locus 407 : 
1 alleles
97.6% missing data
   1   (1.000) 1.000 1.000 1.000 1.000 1.000 

Locus 408 : 
2 alleles
97.6% missing data
   0   (0.504) 0.504 0.498 0.504 0.504 0.504 
   1   (0.496) 0.496 0.502 0.496 0.496 0.496 

Locus 409 : 
1 alleles
97.6% missing data
   1   (1.000) 1.000 1.000 1.000 1.000 1.000 

Locus 410 : 
1 alleles
97.6% missing data
   1   (1.000) 1.000 1.000 1.000 1.000 1.000 

Locus 411 : 
1 alleles
97.6% missing data
   1   (1.000) 1.000 1.000 1.000 1.000 1.000 

Locus 412 : 
1 alleles
97.6% missing data
   1   (1.000) 1.000 1.000 1.000 1.000 1.000 

Locus 413 : 
2 alleles
97.6% missing data
   0   (0.511) 0.512 0.520 0.511 0.512 0.512 
   1   (0.489) 0.488 0.480 0.489 0.488 0.488 

Locus 414 : 
1 alleles
97.6% missing data
   1   (1.000) 1.000 1.000 1.000 1.000 1.000 

Locus 415 : 
2 alleles
97.6% missing data
   0   (0.502) 0.502 0.490 0.501 0.503 0.502 
   1   (0.498) 0.498 0.510 0.499 0.497 0.498 

Locus 416 : 
2 alleles
95.2% missing data
   1   (0.613) 0.613 0.844 0.612 0.612 0.612 
   0   (0.387) 0.387 0.156 0.388 0.388 0.388 

Locus 417 : 
2 alleles
97.6% missing data
   0   (0.470) 0.470 0.467 0.469 0.470 0.470 
   1   (0.530) 0.530 0.533 0.531 0.530 0.530 

Locus 418 : 
2 alleles
23.8% missing data
   1   (0.832) 0.834 0.981 0.832 0.830 0.833 
   0   (0.168) 0.166 0.019 0.168 0.170 0.167 

Locus 419 : 
2 alleles
97.6% missing data
   0   (0.505) 0.505 0.503 0.506 0.505 0.504 
   1   (0.495) 0.495 0.497 0.494 0.495 0.496 

Locus 420 : 
2 alleles
97.6% missing data
   0   (0.422) 0.422 0.423 0.422 0.423 0.423 
   1   (0.578) 0.578 0.577 0.578 0.577 0.577 

Locus 421 : 
1 alleles
97.6% missing data
   1   (1.000) 1.000 1.000 1.000 1.000 1.000 

Locus 422 : 
1 alleles
97.6% missing data
   1   (1.000) 1.000 1.000 1.000 1.000 1.000 

Locus 423 : 
1 alleles
95.2% missing data
   1   (1.000) 1.000 1.000 1.000 1.000 1.000 

Locus 424 : 
1 alleles
95.2% missing data
   1   (1.000) 1.000 1.000 1.000 1.000 1.000 

Locus 425 : 
1 alleles
97.6% missing data
   1   (1.000) 1.000 1.000 1.000 1.000 1.000 

Locus 426 : 
1 alleles
97.6% missing data
   1   (1.000) 1.000 1.000 1.000 1.000 1.000 

Locus 427 : 
1 alleles
97.6% missing data
   1   (1.000) 1.000 1.000 1.000 1.000 1.000 

Locus 428 : 
1 alleles
97.6% missing data
   1   (1.000) 1.000 1.000 1.000 1.000 1.000 

Locus 429 : 
1 alleles
95.2% missing data
   1   (1.000) 1.000 1.000 1.000 1.000 1.000 

Locus 430 : 
1 alleles
95.2% missing data
   1   (1.000) 1.000 1.000 1.000 1.000 1.000 

Locus 431 : 
1 alleles
95.2% missing data
   1   (1.000) 1.000 1.000 1.000 1.000 1.000 

Locus 432 : 
1 alleles
95.2% missing data
   1   (1.000) 1.000 1.000 1.000 1.000 1.000 

Locus 433 : 
1 alleles
97.6% missing data
   1   (1.000) 1.000 1.000 1.000 1.000 1.000 

Locus 434 : 
1 alleles
97.6% missing data
   1   (1.000) 1.000 1.000 1.000 1.000 1.000 

Locus 435 : 
1 alleles
97.6% missing data
   1   (1.000) 1.000 1.000 1.000 1.000 1.000 

Locus 436 : 
1 alleles
97.6% missing data
   1   (1.000) 1.000 1.000 1.000 1.000 1.000 

Locus 437 : 
1 alleles
97.6% missing data
   1   (1.000) 1.000 1.000 1.000 1.000 1.000 

Locus 438 : 
1 alleles
97.6% missing data
   1   (1.000) 1.000 1.000 1.000 1.000 1.000 

Locus 439 : 
1 alleles
97.6% missing data
   1   (1.000) 1.000 1.000 1.000 1.000 1.000 

Locus 440 : 
1 alleles
97.6% missing data
   1   (1.000) 1.000 1.000 1.000 1.000 1.000 

Locus 441 : 
2 alleles
97.6% missing data
   0   (0.492) 0.492 0.493 0.493 0.492 0.492 
   1   (0.508) 0.508 0.507 0.507 0.508 0.508 

Locus 442 : 
2 alleles
88.1% missing data
   1   (0.574) 0.575 0.597 0.574 0.574 0.575 
   0   (0.426) 0.425 0.403 0.426 0.426 0.425 

Locus 443 : 
1 alleles
21.4% missing data
   1   (1.000) 1.000 1.000 1.000 1.000 1.000 

Locus 444 : 
2 alleles
78.6% missing data
   0   (0.328) 0.328 0.292 0.321 0.330 0.328 
   1   (0.672) 0.672 0.708 0.679 0.670 0.672 

Locus 445 : 
1 alleles
95.2% missing data
   1   (1.000) 1.000 1.000 1.000 1.000 1.000 

Locus 446 : 
1 alleles
95.2% missing data
   1   (1.000) 1.000 1.000 1.000 1.000 1.000 

Locus 447 : 
2 alleles
97.6% missing data
   0   (0.458) 0.457 0.490 0.457 0.458 0.457 
   1   (0.542) 0.543 0.510 0.543 0.542 0.543 

Locus 448 : 
1 alleles
97.6% missing data
   1   (1.000) 1.000 1.000 1.000 1.000 1.000 

Locus 449 : 
1 alleles
95.2% missing data
   1   (1.000) 1.000 1.000 1.000 1.000 1.000 

Locus 450 : 
2 alleles
97.6% missing data
   0   (0.525) 0.525 0.528 0.525 0.525 0.525 
   1   (0.475) 0.475 0.472 0.475 0.475 0.475 

Locus 451 : 
2 alleles
92.9% missing data
   0   (0.393) 0.393 0.142 0.393 0.394 0.393 
   1   (0.607) 0.607 0.858 0.607 0.606 0.607 

Locus 452 : 
1 alleles
97.6% missing data
   1   (1.000) 1.000 1.000 1.000 1.000 1.000 

Locus 453 : 
1 alleles
97.6% missing data
   1   (1.000) 1.000 1.000 1.000 1.000 1.000 

Locus 454 : 
2 alleles
95.2% missing data
   1   (0.694) 0.693 0.885 0.692 0.694 0.693 
   0   (0.306) 0.307 0.115 0.308 0.306 0.307 

Locus 455 : 
2 alleles
40.5% missing data
   1   (0.711) 0.715 0.877 0.711 0.708 0.712 
   0   (0.289) 0.285 0.123 0.289 0.292 0.288 

Locus 456 : 
2 alleles
95.2% missing data
   1   (0.611) 0.611 0.862 0.610 0.610 0.610 
   0   (0.389) 0.389 0.138 0.390 0.390 0.390 

Locus 457 : 
2 alleles
95.2% missing data
   1   (0.627) 0.626 0.851 0.626 0.626 0.627 
   0   (0.373) 0.374 0.149 0.374 0.374 0.373 

Locus 458 : 
2 alleles
95.2% missing data
   1   (0.647) 0.646 0.865 0.646 0.647 0.646 
   0   (0.353) 0.354 0.135 0.354 0.353 0.354 

Locus 459 : 
2 alleles
95.2% missing data
   1   (0.618) 0.618 0.862 0.618 0.617 0.617 
   0   (0.382) 0.382 0.138 0.382 0.383 0.383 

Locus 460 : 
2 alleles
97.6% missing data
   0   (0.530) 0.531 0.531 0.530 0.530 0.530 
   1   (0.470) 0.469 0.469 0.470 0.470 0.470 

Locus 461 : 
2 alleles
97.6% missing data
   0   (0.448) 0.448 0.450 0.447 0.448 0.448 
   1   (0.552) 0.552 0.550 0.553 0.552 0.552 

Locus 462 : 
2 alleles
95.2% missing data
   0   (0.451) 0.451 0.454 0.451 0.451 0.451 
   1   (0.549) 0.549 0.546 0.549 0.549 0.549 

Locus 463 : 
2 alleles
95.2% missing data
   1   (0.637) 0.637 0.860 0.635 0.636 0.636 
   0   (0.363) 0.363 0.140 0.365 0.364 0.364 

Locus 464 : 
2 alleles
95.2% missing data
   1   (0.629) 0.628 0.855 0.629 0.629 0.629 
   0   (0.371) 0.372 0.145 0.371 0.371 0.371 

Locus 465 : 
2 alleles
95.2% missing data
   1   (0.625) 0.625 0.857 0.625 0.625 0.624 
   0   (0.375) 0.375 0.143 0.375 0.375 0.376 

Locus 466 : 
1 alleles
95.2% missing data
   1   (1.000) 1.000 1.000 1.000 1.000 1.000 

Locus 467 : 
1 alleles
95.2% missing data
   1   (1.000) 1.000 1.000 1.000 1.000 1.000 

Locus 468 : 
1 alleles
95.2% missing data
   1   (1.000) 1.000 1.000 1.000 1.000 1.000 

Locus 469 : 
1 alleles
95.2% missing data
   1   (1.000) 1.000 1.000 1.000 1.000 1.000 

Locus 470 : 
2 alleles
97.6% missing data
   0   (0.480) 0.480 0.491 0.479 0.479 0.480 
   1   (0.520) 0.520 0.509 0.521 0.521 0.520 

Locus 471 : 
2 alleles
97.6% missing data
   0   (0.514) 0.514 0.498 0.514 0.515 0.515 
   1   (0.486) 0.486 0.502 0.486 0.485 0.485 

Locus 472 : 
2 alleles
90.5% missing data
   0   (0.383) 0.383 0.390 0.383 0.381 0.383 
   1   (0.617) 0.617 0.610 0.617 0.619 0.617 

Locus 473 : 
1 alleles
95.2% missing data
   1   (1.000) 1.000 1.000 1.000 1.000 1.000 

Locus 474 : 
1 alleles
97.6% missing data
   1   (1.000) 1.000 1.000 1.000 1.000 1.000 

Locus 475 : 
1 alleles
97.6% missing data
   1   (1.000) 1.000 1.000 1.000 1.000 1.000 

Locus 476 : 
1 alleles
97.6% missing data
   1   (1.000) 1.000 1.000 1.000 1.000 1.000 

Locus 477 : 
1 alleles
95.2% missing data
   1   (1.000) 1.000 1.000 1.000 1.000 1.000 

Locus 478 : 
1 alleles
95.2% missing data
   1   (1.000) 1.000 1.000 1.000 1.000 1.000 

Locus 479 : 
1 alleles
95.2% missing data
   1   (1.000) 1.000 1.000 1.000 1.000 1.000 

Locus 480 : 
1 alleles
95.2% missing data
   1   (1.000) 1.000 1.000 1.000 1.000 1.000 

Locus 481 : 
1 alleles
95.2% missing data
   1   (1.000) 1.000 1.000 1.000 1.000 1.000 

Locus 482 : 
1 alleles
97.6% missing data
   1   (1.000) 1.000 1.000 1.000 1.000 1.000 

Locus 483 : 
1 alleles
97.6% missing data
   1   (1.000) 1.000 1.000 1.000 1.000 1.000 

Locus 484 : 
1 alleles
97.6% missing data
   1   (1.000) 1.000 1.000 1.000 1.000 1.000 

Locus 485 : 
1 alleles
97.6% missing data
   1   (1.000) 1.000 1.000 1.000 1.000 1.000 

Locus 486 : 
2 alleles
95.2% missing data
   1   (0.663) 0.665 0.683 0.662 0.663 0.664 
   0   (0.337) 0.335 0.317 0.338 0.337 0.336 

Locus 487 : 
2 alleles
95.2% missing data
   1   (0.662) 0.661 0.873 0.662 0.662 0.661 
   0   (0.338) 0.339 0.127 0.338 0.338 0.339 

Locus 488 : 
2 alleles
95.2% missing data
   1   (0.652) 0.651 0.870 0.651 0.651 0.651 
   0   (0.348) 0.349 0.130 0.349 0.349 0.349 

Locus 489 : 
1 alleles
97.6% missing data
   1   (1.000) 1.000 1.000 1.000 1.000 1.000 

Locus 490 : 
1 alleles
97.6% missing data
   1   (1.000) 1.000 1.000 1.000 1.000 1.000 

Locus 491 : 
2 alleles
95.2% missing data
   1   (0.647) 0.646 0.865 0.646 0.646 0.646 
   0   (0.353) 0.354 0.135 0.354 0.354 0.354 

Locus 492 : 
1 alleles
85.7% missing data
   1   (1.000) 1.000 1.000 1.000 1.000 1.000 

Locus 493 : 
2 alleles
97.6% missing data
   0   (0.519) 0.520 0.519 0.519 0.519 0.519 
   1   (0.481) 0.480 0.481 0.481 0.481 0.481 

Locus 494 : 
3 alleles
90.5% missing data
   1   (0.383) 0.387 0.144 0.383 0.383 0.386 
   0   (0.299) 0.299 0.126 0.300 0.300 0.299 
   2   (0.318) 0.315 0.730 0.317 0.316 0.315 

Locus 495 : 
2 alleles
97.6% missing data
   0   (0.488) 0.489 0.493 0.488 0.488 0.489 
   1   (0.512) 0.511 0.507 0.512 0.512 0.511 

Locus 496 : 
2 alleles
88.1% missing data
   0   (0.467) 0.467 0.378 0.468 0.468 0.467 
   1   (0.533) 0.533 0.622 0.532 0.532 0.533 

Locus 497 : 
2 alleles
97.6% missing data
   0   (0.483) 0.484 0.483 0.483 0.483 0.484 
   1   (0.517) 0.516 0.517 0.517 0.517 0.516 

Locus 498 : 
2 alleles
97.6% missing data
   1   (0.487) 0.487 0.491 0.486 0.487 0.486 
   2   (0.513) 0.513 0.509 0.514 0.513 0.514 

Locus 499 : 
2 alleles
97.6% missing data
   0   (0.512) 0.513 0.512 0.512 0.512 0.512 
   1   (0.488) 0.487 0.488 0.488 0.488 0.488 

Locus 500 : 
7 alleles
57.1% missing data
   1   (0.143) 0.148 0.024 0.140 0.143 0.145 
   2   (0.227) 0.234 0.252 0.224 0.227 0.231 
   0   (0.193) 0.194 0.172 0.192 0.193 0.195 
   3   (0.209) 0.208 0.366 0.209 0.211 0.209 
   4   (0.116) 0.112 0.157 0.122 0.112 0.112 
   5   (0.055) 0.052 0.014 0.059 0.052 0.052 
   6   (0.057) 0.053 0.016 0.054 0.061 0.054 

Locus 501 : 
1 alleles
97.6% missing data
   1   (1.000) 1.000 1.000 1.000 1.000 1.000 

Locus 502 : 
2 alleles
92.9% missing data
   1   (0.615) 0.618 0.585 0.614 0.616 0.616 
   0   (0.385) 0.382 0.415 0.386 0.384 0.384 

Locus 503 : 
2 alleles
95.2% missing data
   1   (0.676) 0.678 0.689 0.676 0.677 0.677 
   0   (0.324) 0.322 0.311 0.324 0.323 0.323 

Locus 504 : 
2 alleles
97.6% missing data
   0   (0.510) 0.510 0.507 0.509 0.509 0.509 
   1   (0.490) 0.490 0.493 0.491 0.491 0.491 

Locus 505 : 
2 alleles
97.6% missing data
   0   (0.556) 0.555 0.552 0.555 0.556 0.555 
   1   (0.444) 0.445 0.448 0.445 0.444 0.445 

Locus 506 : 
2 alleles
97.6% missing data
   0   (0.561) 0.561 0.553 0.562 0.562 0.561 
   1   (0.439) 0.439 0.447 0.438 0.438 0.439 

Locus 507 : 
2 alleles
97.6% missing data
   0   (0.497) 0.497 0.501 0.497 0.497 0.497 
   1   (0.503) 0.503 0.499 0.503 0.503 0.503 

Locus 508 : 
2 alleles
97.6% missing data
   0   (0.495) 0.495 0.494 0.496 0.496 0.496 
   1   (0.505) 0.505 0.506 0.504 0.504 0.504 

Locus 509 : 
2 alleles
97.6% missing data
   0   (0.529) 0.529 0.529 0.529 0.530 0.529 
   1   (0.471) 0.471 0.471 0.471 0.470 0.471 

Locus 510 : 
2 alleles
95.2% missing data
   0   (0.495) 0.495 0.496 0.495 0.495 0.495 
   1   (0.505) 0.505 0.504 0.505 0.505 0.505 

Locus 511 : 
1 alleles
97.6% missing data
   1   (1.000) 1.000 1.000 1.000 1.000 1.000 

Locus 512 : 
1 alleles
97.6% missing data
   1   (1.000) 1.000 1.000 1.000 1.000 1.000 

Locus 513 : 
1 alleles
97.6% missing data
   1   (1.000) 1.000 1.000 1.000 1.000 1.000 

Locus 514 : 
1 alleles
97.6% missing data
   1   (1.000) 1.000 1.000 1.000 1.000 1.000 

Locus 515 : 
1 alleles
97.6% missing data
   1   (1.000) 1.000 1.000 1.000 1.000 1.000 

Locus 516 : 
2 alleles
95.2% missing data
   1   (0.622) 0.622 0.852 0.621 0.622 0.622 
   0   (0.378) 0.378 0.148 0.379 0.378 0.378 

Locus 517 : 
2 alleles
95.2% missing data
   1   (0.629) 0.629 0.865 0.629 0.629 0.629 
   0   (0.371) 0.371 0.135 0.371 0.371 0.371 

Locus 518 : 
2 alleles
85.7% missing data
   0   (0.530) 0.529 0.526 0.530 0.529 0.531 
   1   (0.470) 0.471 0.474 0.470 0.471 0.469 

Locus 519 : 
2 alleles
97.6% missing data
   0   (0.532) 0.532 0.532 0.531 0.532 0.532 
   1   (0.468) 0.468 0.468 0.469 0.468 0.468 

Locus 520 : 
2 alleles
95.2% missing data
   1   (0.695) 0.696 0.732 0.695 0.696 0.696 
   0   (0.305) 0.304 0.268 0.305 0.304 0.304 

Locus 521 : 
6 alleles
69.0% missing data
   1   (0.214) 0.221 0.036 0.212 0.213 0.218 
   2   (0.078) 0.079 0.013 0.076 0.077 0.078 
   3   (0.156) 0.161 0.028 0.155 0.155 0.159 
   0   (0.128) 0.125 0.029 0.127 0.134 0.126 
   4   (0.189) 0.186 0.399 0.187 0.190 0.187 
   5   (0.235) 0.228 0.494 0.242 0.231 0.232 

Locus 522 : 
2 alleles
97.6% missing data
   0   (0.505) 0.505 0.501 0.506 0.505 0.505 
   1   (0.495) 0.495 0.499 0.494 0.495 0.495 

Locus 523 : 
4 alleles
78.6% missing data
   1   (0.299) 0.300 0.276 0.299 0.296 0.299 
   2   (0.438) 0.439 0.654 0.439 0.438 0.439 
   3   (0.099) 0.099 0.020 0.099 0.098 0.098 
   0   (0.165) 0.163 0.051 0.164 0.169 0.164 

Locus 524 : 
2 alleles
97.6% missing data
   0   (0.464) 0.464 0.464 0.465 0.465 0.465 
   1   (0.536) 0.536 0.536 0.535 0.535 0.535 

Locus 525 : 
2 alleles
97.6% missing data
   0   (0.487) 0.487 0.491 0.487 0.487 0.486 
   1   (0.513) 0.513 0.509 0.513 0.513 0.514 

Locus 526 : 
2 alleles
90.5% missing data
   0   (0.279) 0.281 0.055 0.280 0.280 0.279 
   1   (0.721) 0.719 0.945 0.720 0.720 0.721 

Locus 527 : 
2 alleles
85.7% missing data
   0   (0.211) 0.213 0.033 0.208 0.212 0.212 
   1   (0.789) 0.787 0.967 0.792 0.788 0.788 

Locus 528 : 
2 alleles
97.6% missing data
   0   (0.470) 0.471 0.472 0.471 0.470 0.470 
   1   (0.530) 0.529 0.528 0.529 0.530 0.530 

Locus 529 : 
1 alleles
95.2% missing data
   1   (1.000) 1.000 1.000 1.000 1.000 1.000 

Locus 530 : 
2 alleles
97.6% missing data
   0   (0.449) 0.450 0.451 0.450 0.449 0.450 
   1   (0.551) 0.550 0.549 0.550 0.551 0.550 

Locus 531 : 
2 alleles
95.2% missing data
   1   (0.626) 0.625 0.857 0.625 0.625 0.625 
   0   (0.374) 0.375 0.143 0.375 0.375 0.375 

Locus 532 : 
1 alleles
97.6% missing data
   1   (1.000) 1.000 1.000 1.000 1.000 1.000 

Locus 533 : 
1 alleles
97.6% missing data
   1   (1.000) 1.000 1.000 1.000 1.000 1.000 

Locus 534 : 
2 alleles
97.6% missing data
   0   (0.513) 0.513 0.503 0.513 0.513 0.513 
   1   (0.487) 0.487 0.497 0.487 0.487 0.487 

Locus 535 : 
2 alleles
97.6% missing data
   0   (0.521) 0.521 0.520 0.520 0.521 0.521 
   1   (0.479) 0.479 0.480 0.480 0.479 0.479 

Locus 536 : 
2 alleles
97.6% missing data
   0   (0.475) 0.476 0.478 0.475 0.475 0.475 
   1   (0.525) 0.524 0.522 0.525 0.525 0.525 

Locus 537 : 
2 alleles
97.6% missing data
   0   (0.492) 0.493 0.489 0.493 0.493 0.492 
   1   (0.508) 0.507 0.511 0.507 0.507 0.508 

Locus 538 : 
2 alleles
97.6% missing data
   0   (0.491) 0.491 0.493 0.490 0.491 0.491 
   1   (0.509) 0.509 0.507 0.510 0.509 0.509 

Locus 539 : 
2 alleles
95.2% missing data
   1   (0.636) 0.635 0.857 0.636 0.635 0.636 
   0   (0.364) 0.365 0.143 0.364 0.365 0.364 

Locus 540 : 
2 alleles
95.2% missing data
   1   (0.649) 0.649 0.876 0.648 0.648 0.648 
   0   (0.351) 0.351 0.124 0.352 0.352 0.352 

Locus 541 : 
2 alleles
95.2% missing data
   1   (0.623) 0.623 0.858 0.623 0.622 0.623 
   0   (0.377) 0.377 0.142 0.377 0.378 0.377 

Locus 542 : 
2 alleles
52.4% missing data
   1   (0.841) 0.846 0.969 0.843 0.838 0.844 
   0   (0.159) 0.154 0.031 0.157 0.162 0.156 

Locus 543 : 
2 alleles
97.6% missing data
   0   (0.498) 0.499 0.502 0.499 0.498 0.498 
   1   (0.502) 0.501 0.498 0.501 0.502 0.502 

Locus 544 : 
2 alleles
95.2% missing data
   1   (0.597) 0.596 0.844 0.596 0.597 0.597 
   0   (0.403) 0.404 0.156 0.404 0.403 0.403 

Locus 545 : 
2 alleles
97.6% missing data
   0   (0.527) 0.527 0.523 0.528 0.527 0.527 
   1   (0.473) 0.473 0.477 0.472 0.473 0.473 

Locus 546 : 
2 alleles
95.2% missing data
   1   (0.634) 0.633 0.862 0.633 0.634 0.633 
   0   (0.366) 0.367 0.138 0.367 0.366 0.367 

Locus 547 : 
1 alleles
35.7% missing data
   1   (1.000) 1.000 1.000 1.000 1.000 1.000 

Locus 548 : 
2 alleles
97.6% missing data
   0   (0.531) 0.532 0.506 0.532 0.531 0.533 
   1   (0.469) 0.468 0.494 0.468 0.469 0.467 

Locus 549 : 
1 alleles
97.6% missing data
   1   (1.000) 1.000 1.000 1.000 1.000 1.000 

Locus 550 : 
1 alleles
97.6% missing data
   1   (1.000) 1.000 1.000 1.000 1.000 1.000 

Locus 551 : 
1 alleles
95.2% missing data
   1   (1.000) 1.000 1.000 1.000 1.000 1.000 

Locus 552 : 
2 alleles
97.6% missing data
   0   (0.457) 0.456 0.492 0.456 0.456 0.456 
   1   (0.543) 0.544 0.508 0.544 0.544 0.544 

Locus 553 : 
1 alleles
95.2% missing data
   1   (1.000) 1.000 1.000 1.000 1.000 1.000 

Locus 554 : 
2 alleles
97.6% missing data
   0   (0.458) 0.458 0.484 0.457 0.458 0.458 
   1   (0.542) 0.542 0.516 0.543 0.542 0.542 

Locus 555 : 
1 alleles
95.2% missing data
   1   (1.000) 1.000 1.000 1.000 1.000 1.000 

Locus 556 : 
1 alleles
95.2% missing data
   1   (1.000) 1.000 1.000 1.000 1.000 1.000 

Locus 557 : 
1 alleles
97.6% missing data
   1   (1.000) 1.000 1.000 1.000 1.000 1.000 

Locus 558 : 
2 alleles
97.6% missing data
   0   (0.436) 0.435 0.477 0.435 0.435 0.436 
   1   (0.564) 0.565 0.523 0.565 0.565 0.564 

Locus 559 : 
1 alleles
95.2% missing data
   1   (1.000) 1.000 1.000 1.000 1.000 1.000 

Locus 560 : 
2 alleles
97.6% missing data
   0   (0.531) 0.531 0.510 0.531 0.530 0.531 
   1   (0.469) 0.469 0.490 0.469 0.470 0.469 

Locus 561 : 
1 alleles
97.6% missing data
   1   (1.000) 1.000 1.000 1.000 1.000 1.000 

Locus 562 : 
1 alleles
97.6% missing data
   1   (1.000) 1.000 1.000 1.000 1.000 1.000 

Locus 563 : 
1 alleles
97.6% missing data
   1   (1.000) 1.000 1.000 1.000 1.000 1.000 

Locus 564 : 
2 alleles
85.7% missing data
   1   (0.656) 0.658 0.682 0.655 0.655 0.656 
   0   (0.344) 0.342 0.318 0.345 0.345 0.344 

Locus 565 : 
2 alleles
85.7% missing data
   1   (0.652) 0.655 0.681 0.651 0.651 0.654 
   0   (0.348) 0.345 0.319 0.349 0.349 0.346 

Locus 566 : 
2 alleles
85.7% missing data
   1   (0.610) 0.614 0.639 0.609 0.610 0.613 
   0   (0.390) 0.386 0.361 0.391 0.390 0.387 

Locus 567 : 
2 alleles
59.5% missing data
   0   (0.192) 0.194 0.022 0.190 0.192 0.193 
   1   (0.808) 0.806 0.978 0.810 0.808 0.807 

Locus 568 : 
2 alleles
95.2% missing data
   0   (0.441) 0.441 0.448 0.441 0.442 0.441 
   1   (0.559) 0.559 0.552 0.559 0.558 0.559 

Locus 569 : 
2 alleles
97.6% missing data
   0   (0.498) 0.499 0.489 0.499 0.499 0.499 
   1   (0.502) 0.501 0.511 0.501 0.501 0.501 

Locus 570 : 
2 alleles
90.5% missing data
   1   (0.732) 0.730 0.949 0.731 0.731 0.731 
   0   (0.268) 0.270 0.051 0.269 0.269 0.269 

Locus 571 : 
2 alleles
90.5% missing data
   1   (0.664) 0.663 0.937 0.662 0.663 0.663 
   0   (0.336) 0.337 0.063 0.338 0.337 0.337 

Locus 572 : 
2 alleles
85.7% missing data
   1   (0.639) 0.642 0.667 0.639 0.639 0.641 
   0   (0.361) 0.358 0.333 0.361 0.361 0.359 

Locus 573 : 
2 alleles
88.1% missing data
   1   (0.658) 0.660 0.675 0.657 0.657 0.659 
   0   (0.342) 0.340 0.325 0.343 0.343 0.341 

Locus 574 : 
2 alleles
97.6% missing data
   0   (0.422) 0.423 0.421 0.423 0.422 0.422 
   1   (0.578) 0.577 0.579 0.577 0.578 0.578 

Locus 575 : 
1 alleles
95.2% missing data
   1   (1.000) 1.000 1.000 1.000 1.000 1.000 

Locus 576 : 
2 alleles
66.7% missing data
   0   (0.200) 0.203 0.021 0.198 0.201 0.202 
   1   (0.800) 0.797 0.979 0.802 0.799 0.798 

Locus 577 : 
1 alleles
95.2% missing data
   1   (1.000) 1.000 1.000 1.000 1.000 1.000 

Locus 578 : 
2 alleles
97.6% missing data
   0   (0.519) 0.519 0.503 0.519 0.520 0.519 
   1   (0.481) 0.481 0.497 0.481 0.480 0.481 

Locus 579 : 
2 alleles
95.2% missing data
   1   (0.651) 0.650 0.859 0.651 0.650 0.651 
   0   (0.349) 0.350 0.141 0.349 0.350 0.349 

Locus 580 : 
2 alleles
97.6% missing data
   0   (0.515) 0.515 0.510 0.515 0.515 0.515 
   1   (0.485) 0.485 0.490 0.485 0.485 0.485 

Locus 581 : 
1 alleles
97.6% missing data
   1   (1.000) 1.000 1.000 1.000 1.000 1.000 

Locus 582 : 
2 alleles
97.6% missing data
   0   (0.529) 0.529 0.528 0.529 0.529 0.529 
   1   (0.471) 0.471 0.472 0.471 0.471 0.471 

Locus 583 : 
2 alleles
97.6% missing data
   0   (0.459) 0.460 0.460 0.459 0.460 0.459 
   1   (0.541) 0.540 0.540 0.541 0.540 0.541 

Locus 584 : 
2 alleles
95.2% missing data
   1   (0.601) 0.601 0.845 0.601 0.601 0.601 
   0   (0.399) 0.399 0.155 0.399 0.399 0.399 

Locus 585 : 
2 alleles
88.1% missing data
   0   (0.334) 0.333 0.344 0.333 0.333 0.333 
   1   (0.666) 0.667 0.656 0.667 0.667 0.667 

Locus 586 : 
2 alleles
95.2% missing data
   1   (0.599) 0.599 0.853 0.598 0.598 0.599 
   0   (0.401) 0.401 0.147 0.402 0.402 0.401 

Locus 587 : 
2 alleles
95.2% missing data
   1   (0.617) 0.617 0.862 0.617 0.616 0.616 
   0   (0.383) 0.383 0.138 0.383 0.384 0.384 

Locus 588 : 
2 alleles
95.2% missing data
   1   (0.655) 0.654 0.868 0.654 0.654 0.655 
   0   (0.345) 0.346 0.132 0.346 0.346 0.345 

Locus 589 : 
1 alleles
97.6% missing data
   1   (1.000) 1.000 1.000 1.000 1.000 1.000 

Locus 590 : 
2 alleles
95.2% missing data
   1   (0.656) 0.655 0.875 0.655 0.656 0.655 
   0   (0.344) 0.345 0.125 0.345 0.344 0.345 

Locus 591 : 
2 alleles
95.2% missing data
   1   (0.623) 0.622 0.858 0.622 0.622 0.623 
   0   (0.377) 0.378 0.142 0.378 0.378 0.377 

Locus 592 : 
2 alleles
97.6% missing data
   0   (0.445) 0.445 0.456 0.445 0.444 0.444 
   1   (0.555) 0.555 0.544 0.555 0.556 0.556 

Locus 593 : 
2 alleles
97.6% missing data
   0   (0.530) 0.530 0.534 0.530 0.530 0.531 
   1   (0.470) 0.470 0.466 0.470 0.470 0.469 

Locus 594 : 
1 alleles
97.6% missing data
   1   (1.000) 1.000 1.000 1.000 1.000 1.000 

Locus 595 : 
1 alleles
97.6% missing data
   1   (1.000) 1.000 1.000 1.000 1.000 1.000 

Locus 596 : 
1 alleles
97.6% missing data
   1   (1.000) 1.000 1.000 1.000 1.000 1.000 

Locus 597 : 
1 alleles
97.6% missing data
   1   (1.000) 1.000 1.000 1.000 1.000 1.000 

Locus 598 : 
2 alleles
95.2% missing data
   0   (0.447) 0.447 0.495 0.446 0.446 0.446 
   1   (0.553) 0.553 0.505 0.554 0.554 0.554 

Locus 599 : 
1 alleles
97.6% missing data
   1   (1.000) 1.000 1.000 1.000 1.000 1.000 

Locus 600 : 
1 alleles
28.6% missing data
   1   (1.000) 1.000 1.000 1.000 1.000 1.000 

Locus 601 : 
2 alleles
71.4% missing data
   1   (0.656) 0.654 0.951 0.655 0.655 0.655 
   0   (0.344) 0.346 0.049 0.345 0.345 0.345 

Locus 602 : 
2 alleles
97.6% missing data
   0   (0.505) 0.505 0.475 0.504 0.505 0.505 
   1   (0.495) 0.495 0.525 0.496 0.495 0.495 

Locus 603 : 
1 alleles
97.6% missing data
   1   (1.000) 1.000 1.000 1.000 1.000 1.000 

Locus 604 : 
1 alleles
31.0% missing data
   1   (1.000) 1.000 1.000 1.000 1.000 1.000 

Locus 605 : 
2 alleles
73.8% missing data
   0   (0.129) 0.130 0.021 0.127 0.128 0.129 
   1   (0.871) 0.870 0.979 0.873 0.872 0.871 

Locus 606 : 
2 alleles
73.8% missing data
   1   (0.662) 0.661 0.952 0.659 0.660 0.661 
   0   (0.338) 0.339 0.048 0.341 0.340 0.339 

Locus 607 : 
2 alleles
90.5% missing data
   1   (0.603) 0.605 0.617 0.603 0.603 0.604 
   0   (0.397) 0.395 0.383 0.397 0.397 0.396 

Locus 608 : 
2 alleles
97.6% missing data
   0   (0.496) 0.495 0.493 0.496 0.495 0.495 
   1   (0.504) 0.505 0.507 0.504 0.505 0.505 

Locus 609 : 
1 alleles
97.6% missing data
   1   (1.000) 1.000 1.000 1.000 1.000 1.000 

Locus 610 : 
1 alleles
97.6% missing data
   1   (1.000) 1.000 1.000 1.000 1.000 1.000 

Locus 611 : 
1 alleles
97.6% missing data
   1   (1.000) 1.000 1.000 1.000 1.000 1.000 

Locus 612 : 
2 alleles
66.7% missing data
   1   (0.753) 0.755 0.935 0.752 0.750 0.755 
   0   (0.247) 0.245 0.065 0.248 0.250 0.245 

Locus 613 : 
2 alleles
95.2% missing data
   0   (0.339) 0.338 0.326 0.338 0.338 0.338 
   1   (0.661) 0.662 0.674 0.662 0.662 0.662 

Locus 614 : 
2 alleles
81.0% missing data
   0   (0.423) 0.422 0.371 0.423 0.424 0.422 
   1   (0.577) 0.578 0.629 0.577 0.576 0.578 

Locus 615 : 
2 alleles
95.2% missing data
   1   (0.685) 0.687 0.657 0.686 0.685 0.685 
   0   (0.315) 0.313 0.343 0.314 0.315 0.315 

Locus 616 : 
2 alleles
90.5% missing data
   1   (0.691) 0.692 0.670 0.696 0.692 0.691 
   0   (0.309) 0.308 0.330 0.304 0.308 0.309 

Locus 617 : 
2 alleles
95.2% missing data
   0   (0.532) 0.532 0.525 0.532 0.531 0.532 
   1   (0.468) 0.468 0.475 0.468 0.469 0.468 

Locus 618 : 
2 alleles
76.2% missing data
   1   (0.727) 0.727 0.903 0.727 0.727 0.726 
   0   (0.273) 0.273 0.097 0.273 0.273 0.274 

Locus 619 : 
2 alleles
95.2% missing data
   0   (0.537) 0.537 0.511 0.537 0.536 0.537 
   1   (0.463) 0.463 0.489 0.463 0.464 0.463 

Locus 620 : 
2 alleles
95.2% missing data
   0   (0.499) 0.498 0.498 0.499 0.499 0.499 
   1   (0.501) 0.502 0.502 0.501 0.501 0.501 

Locus 621 : 
2 alleles
95.2% missing data
   0   (0.503) 0.503 0.496 0.503 0.503 0.503 
   1   (0.497) 0.497 0.504 0.497 0.497 0.497 

Locus 622 : 
1 alleles
97.6% missing data
   1   (1.000) 1.000 1.000 1.000 1.000 1.000 

Locus 623 : 
1 alleles
97.6% missing data
   1   (1.000) 1.000 1.000 1.000 1.000 1.000 

Locus 624 : 
1 alleles
92.9% missing data
   1   (1.000) 1.000 1.000 1.000 1.000 1.000 

Locus 625 : 
1 alleles
97.6% missing data
   1   (1.000) 1.000 1.000 1.000 1.000 1.000 

Locus 626 : 
1 alleles
97.6% missing data
   1   (1.000) 1.000 1.000 1.000 1.000 1.000 

Locus 627 : 
2 alleles
85.7% missing data
   1   (0.791) 0.792 0.749 0.795 0.792 0.791 
   0   (0.209) 0.208 0.251 0.205 0.208 0.209 

Locus 628 : 
2 alleles
85.7% missing data
   1   (0.758) 0.760 0.749 0.764 0.759 0.758 
   0   (0.242) 0.240 0.251 0.236 0.241 0.242 

Locus 629 : 
2 alleles
92.9% missing data
   0   (0.404) 0.404 0.304 0.404 0.403 0.405 
   1   (0.596) 0.596 0.696 0.596 0.597 0.595 

Locus 630 : 
2 alleles
97.6% missing data
   0   (0.481) 0.482 0.482 0.481 0.482 0.482 
   1   (0.519) 0.518 0.518 0.519 0.518 0.518 

Locus 631 : 
1 alleles
97.6% missing data
   1   (1.000) 1.000 1.000 1.000 1.000 1.000 

Locus 632 : 
1 alleles
95.2% missing data
   1   (1.000) 1.000 1.000 1.000 1.000 1.000 

Locus 633 : 
1 alleles
95.2% missing data
   1   (1.000) 1.000 1.000 1.000 1.000 1.000 

Locus 634 : 
1 alleles
95.2% missing data
   1   (1.000) 1.000 1.000 1.000 1.000 1.000 

Locus 635 : 
1 alleles
97.6% missing data
   1   (1.000) 1.000 1.000 1.000 1.000 1.000 

Locus 636 : 
1 alleles
95.2% missing data
   1   (1.000) 1.000 1.000 1.000 1.000 1.000 

Locus 637 : 
1 alleles
95.2% missing data
   1   (1.000) 1.000 1.000 1.000 1.000 1.000 

Locus 638 : 
1 alleles
95.2% missing data
   1   (1.000) 1.000 1.000 1.000 1.000 1.000 

Locus 639 : 
1 alleles
95.2% missing data
   1   (1.000) 1.000 1.000 1.000 1.000 1.000 

Locus 640 : 
1 alleles
95.2% missing data
   1   (1.000) 1.000 1.000 1.000 1.000 1.000 

Locus 641 : 
1 alleles
95.2% missing data
   1   (1.000) 1.000 1.000 1.000 1.000 1.000 

Locus 642 : 
2 alleles
97.6% missing data
   0   (0.427) 0.427 0.473 0.428 0.428 0.427 
   1   (0.573) 0.573 0.527 0.572 0.572 0.573 

Locus 643 : 
1 alleles
97.6% missing data
   1   (1.000) 1.000 1.000 1.000 1.000 1.000 

Locus 644 : 
1 alleles
97.6% missing data
   1   (1.000) 1.000 1.000 1.000 1.000 1.000 

Locus 645 : 
1 alleles
97.6% missing data
   1   (1.000) 1.000 1.000 1.000 1.000 1.000 

Locus 646 : 
1 alleles
97.6% missing data
   1   (1.000) 1.000 1.000 1.000 1.000 1.000 

Locus 647 : 
1 alleles
97.6% missing data
   1   (1.000) 1.000 1.000 1.000 1.000 1.000 

Locus 648 : 
2 alleles
95.2% missing data
   1   (0.675) 0.675 0.879 0.675 0.675 0.675 
   0   (0.325) 0.325 0.121 0.325 0.325 0.325 

Locus 649 : 
2 alleles
97.6% missing data
   0   (0.574) 0.574 0.566 0.574 0.574 0.574 
   1   (0.426) 0.426 0.434 0.426 0.426 0.426 

Locus 650 : 
2 alleles
95.2% missing data
   1   (0.661) 0.661 0.872 0.661 0.660 0.661 
   0   (0.339) 0.339 0.128 0.339 0.340 0.339 

Locus 651 : 
2 alleles
95.2% missing data
   1   (0.625) 0.625 0.854 0.625 0.625 0.625 
   0   (0.375) 0.375 0.146 0.375 0.375 0.375 

Locus 652 : 
2 alleles
95.2% missing data
   1   (0.652) 0.651 0.876 0.651 0.651 0.651 
   0   (0.348) 0.349 0.124 0.349 0.349 0.349 

Locus 653 : 
2 alleles
95.2% missing data
   1   (0.671) 0.670 0.873 0.670 0.671 0.670 
   0   (0.329) 0.330 0.127 0.330 0.329 0.330 

Locus 654 : 
2 alleles
97.6% missing data
   0   (0.646) 0.646 0.646 0.647 0.646 0.645 
   1   (0.354) 0.354 0.354 0.353 0.354 0.355 

Locus 655 : 
2 alleles
97.6% missing data
   0   (0.509) 0.510 0.510 0.508 0.509 0.509 
   1   (0.491) 0.490 0.490 0.492 0.491 0.491 

Locus 656 : 
2 alleles
95.2% missing data
   1   (0.630) 0.630 0.872 0.630 0.629 0.629 
   0   (0.370) 0.370 0.128 0.370 0.371 0.371 

Locus 657 : 
1 alleles
97.6% missing data
   1   (1.000) 1.000 1.000 1.000 1.000 1.000 

Locus 658 : 
1 alleles
97.6% missing data
   1   (1.000) 1.000 1.000 1.000 1.000 1.000 

Locus 659 : 
1 alleles
97.6% missing data
   1   (1.000) 1.000 1.000 1.000 1.000 1.000 

Locus 660 : 
2 alleles
95.2% missing data
   1   (0.649) 0.648 0.864 0.649 0.649 0.649 
   0   (0.351) 0.352 0.136 0.351 0.351 0.351 

Locus 661 : 
2 alleles
95.2% missing data
   1   (0.560) 0.560 0.836 0.560 0.559 0.560 
   0   (0.440) 0.440 0.164 0.440 0.441 0.440 

Locus 662 : 
2 alleles
95.2% missing data
   1   (0.640) 0.640 0.863 0.639 0.640 0.639 
   0   (0.360) 0.360 0.137 0.361 0.360 0.361 

Locus 663 : 
2 alleles
95.2% missing data
   1   (0.644) 0.644 0.859 0.644 0.643 0.644 
   0   (0.356) 0.356 0.141 0.356 0.357 0.356 

Locus 664 : 
2 alleles
95.2% missing data
   1   (0.652) 0.652 0.869 0.652 0.651 0.651 
   0   (0.348) 0.348 0.131 0.348 0.349 0.349 

Locus 665 : 
2 alleles
95.2% missing data
   1   (0.588) 0.588 0.842 0.587 0.587 0.587 
   0   (0.412) 0.412 0.158 0.413 0.413 0.413 

Locus 666 : 
2 alleles
97.6% missing data
   0   (0.520) 0.520 0.516 0.520 0.520 0.520 
   1   (0.480) 0.480 0.484 0.480 0.480 0.480 

Locus 667 : 
1 alleles
97.6% missing data
   1   (1.000) 1.000 1.000 1.000 1.000 1.000 

Locus 668 : 
1 alleles
97.6% missing data
   1   (1.000) 1.000 1.000 1.000 1.000 1.000 

Locus 669 : 
1 alleles
97.6% missing data
   1   (1.000) 1.000 1.000 1.000 1.000 1.000 

Locus 670 : 
1 alleles
97.6% missing data
   1   (1.000) 1.000 1.000 1.000 1.000 1.000 

Locus 671 : 
1 alleles
97.6% missing data
   1   (1.000) 1.000 1.000 1.000 1.000 1.000 

Locus 672 : 
1 alleles
97.6% missing data
   1   (1.000) 1.000 1.000 1.000 1.000 1.000 

Locus 673 : 
1 alleles
97.6% missing data
   1   (1.000) 1.000 1.000 1.000 1.000 1.000 

Locus 674 : 
1 alleles
97.6% missing data
   1   (1.000) 1.000 1.000 1.000 1.000 1.000 

Locus 675 : 
1 alleles
97.6% missing data
   1   (1.000) 1.000 1.000 1.000 1.000 1.000 

Locus 676 : 
1 alleles
97.6% missing data
   1   (1.000) 1.000 1.000 1.000 1.000 1.000 

Locus 677 : 
2 alleles
97.6% missing data
   0   (0.496) 0.497 0.492 0.497 0.496 0.496 
   1   (0.504) 0.503 0.508 0.503 0.504 0.504 

Locus 678 : 
2 alleles
97.6% missing data
   0   (0.487) 0.487 0.482 0.487 0.487 0.487 
   1   (0.513) 0.513 0.518 0.513 0.513 0.513 

Locus 679 : 
2 alleles
97.6% missing data
   0   (0.533) 0.534 0.534 0.533 0.533 0.533 
   1   (0.467) 0.466 0.466 0.467 0.467 0.467 

Locus 680 : 
2 alleles
97.6% missing data
   0   (0.579) 0.579 0.583 0.579 0.579 0.578 
   1   (0.421) 0.421 0.417 0.421 0.421 0.422 

Locus 681 : 
2 alleles
97.6% missing data
   0   (0.459) 0.460 0.457 0.460 0.459 0.459 
   1   (0.541) 0.540 0.543 0.540 0.541 0.541 

Locus 682 : 
2 alleles
95.2% missing data
   1   (0.617) 0.616 0.862 0.616 0.616 0.617 
   0   (0.383) 0.384 0.138 0.384 0.384 0.383 

Locus 683 : 
2 alleles
97.6% missing data
   0   (0.492) 0.492 0.496 0.492 0.492 0.491 
   1   (0.508) 0.508 0.504 0.508 0.508 0.509 

Locus 684 : 
2 alleles
97.6% missing data
   0   (0.551) 0.551 0.553 0.551 0.551 0.551 
   1   (0.449) 0.449 0.447 0.449 0.449 0.449 

Locus 685 : 
2 alleles
97.6% missing data
   0   (0.505) 0.505 0.507 0.505 0.505 0.505 
   1   (0.495) 0.495 0.493 0.495 0.495 0.495 

Locus 686 : 
1 alleles
97.6% missing data
   1   (1.000) 1.000 1.000 1.000 1.000 1.000 

Locus 687 : 
1 alleles
97.6% missing data
   1   (1.000) 1.000 1.000 1.000 1.000 1.000 

Locus 688 : 
2 alleles
97.6% missing data
   0   (0.482) 0.482 0.517 0.482 0.481 0.481 
   1   (0.518) 0.518 0.483 0.518 0.519 0.519 

Locus 689 : 
2 alleles
97.6% missing data
   0   (0.514) 0.514 0.516 0.514 0.514 0.514 
   1   (0.486) 0.486 0.484 0.486 0.486 0.486 

Locus 690 : 
2 alleles
97.6% missing data
   0   (0.480) 0.480 0.475 0.480 0.481 0.479 
   1   (0.520) 0.520 0.525 0.520 0.519 0.521 

Locus 691 : 
2 alleles
95.2% missing data
   1   (0.607) 0.606 0.839 0.607 0.607 0.607 
   0   (0.393) 0.394 0.161 0.393 0.393 0.393 

Locus 692 : 
1 alleles
97.6% missing data
   1   (1.000) 1.000 1.000 1.000 1.000 1.000 

Locus 693 : 
1 alleles
97.6% missing data
   1   (1.000) 1.000 1.000 1.000 1.000 1.000 

Locus 694 : 
1 alleles
97.6% missing data
   1   (1.000) 1.000 1.000 1.000 1.000 1.000 

Locus 695 : 
1 alleles
97.6% missing data
   1   (1.000) 1.000 1.000 1.000 1.000 1.000 

Locus 696 : 
1 alleles
97.6% missing data
   1   (1.000) 1.000 1.000 1.000 1.000 1.000 

Locus 697 : 
1 alleles
97.6% missing data
   1   (1.000) 1.000 1.000 1.000 1.000 1.000 

Locus 698 : 
1 alleles
97.6% missing data
   1   (1.000) 1.000 1.000 1.000 1.000 1.000 

Locus 699 : 
1 alleles
97.6% missing data
   1   (1.000) 1.000 1.000 1.000 1.000 1.000 

Locus 700 : 
1 alleles
97.6% missing data
   1   (1.000) 1.000 1.000 1.000 1.000 1.000 

Locus 701 : 
1 alleles
97.6% missing data
   1   (1.000) 1.000 1.000 1.000 1.000 1.000 

Locus 702 : 
1 alleles
97.6% missing data
   1   (1.000) 1.000 1.000 1.000 1.000 1.000 

Locus 703 : 
1 alleles
97.6% missing data
   1   (1.000) 1.000 1.000 1.000 1.000 1.000 

Locus 704 : 
1 alleles
97.6% missing data
   1   (1.000) 1.000 1.000 1.000 1.000 1.000 

Locus 705 : 
1 alleles
97.6% missing data
   1   (1.000) 1.000 1.000 1.000 1.000 1.000 

Locus 706 : 
2 alleles
90.5% missing data
   0   (0.327) 0.327 0.220 0.326 0.326 0.327 
   1   (0.673) 0.673 0.780 0.674 0.674 0.673 

Locus 707 : 
1 alleles
97.6% missing data
   1   (1.000) 1.000 1.000 1.000 1.000 1.000 

Locus 708 : 
1 alleles
97.6% missing data
   1   (1.000) 1.000 1.000 1.000 1.000 1.000 

Locus 709 : 
2 alleles
92.9% missing data
   0   (0.474) 0.474 0.353 0.474 0.474 0.475 
   1   (0.526) 0.526 0.647 0.526 0.526 0.525 

Locus 710 : 
1 alleles
97.6% missing data
   1   (1.000) 1.000 1.000 1.000 1.000 1.000 

Locus 711 : 
2 alleles
59.5% missing data
   0   (0.432) 0.432 0.153 0.435 0.431 0.433 
   1   (0.568) 0.568 0.847 0.565 0.569 0.567 

Locus 712 : 
1 alleles
97.6% missing data
   1   (1.000) 1.000 1.000 1.000 1.000 1.000 

Locus 713 : 
1 alleles
97.6% missing data
   1   (1.000) 1.000 1.000 1.000 1.000 1.000 

Locus 714 : 
1 alleles
97.6% missing data
   1   (1.000) 1.000 1.000 1.000 1.000 1.000 

Locus 715 : 
1 alleles
97.6% missing data
   1   (1.000) 1.000 1.000 1.000 1.000 1.000 

Locus 716 : 
2 alleles
95.2% missing data
   1   (0.680) 0.680 0.861 0.679 0.680 0.680 
   0   (0.320) 0.320 0.139 0.321 0.320 0.320 

Locus 717 : 
3 alleles
92.9% missing data
   0   (0.378) 0.379 0.195 0.379 0.378 0.379 
   1   (0.220) 0.220 0.140 0.219 0.220 0.218 
   2   (0.402) 0.400 0.666 0.402 0.402 0.403 

Locus 718 : 
2 alleles
95.2% missing data
   1   (0.659) 0.659 0.874 0.659 0.659 0.659 
   0   (0.341) 0.341 0.126 0.341 0.341 0.341 

Locus 719 : 
2 alleles
88.1% missing data
   0   (0.478) 0.478 0.488 0.479 0.478 0.478 
   1   (0.522) 0.522 0.512 0.521 0.522 0.522 

Locus 720 : 
1 alleles
97.6% missing data
   1   (1.000) 1.000 1.000 1.000 1.000 1.000 

Locus 721 : 
1 alleles
97.6% missing data
   1   (1.000) 1.000 1.000 1.000 1.000 1.000 

Locus 722 : 
1 alleles
97.6% missing data
   1   (1.000) 1.000 1.000 1.000 1.000 1.000 

Locus 723 : 
1 alleles
97.6% missing data
   1   (1.000) 1.000 1.000 1.000 1.000 1.000 

Locus 724 : 
1 alleles
97.6% missing data
   1   (1.000) 1.000 1.000 1.000 1.000 1.000 

Locus 725 : 
1 alleles
97.6% missing data
   1   (1.000) 1.000 1.000 1.000 1.000 1.000 

Locus 726 : 
2 alleles
38.1% missing data
   1   (0.757) 0.752 0.975 0.761 0.757 0.754 
   0   (0.243) 0.248 0.025 0.239 0.243 0.246 

Locus 727 : 
2 alleles
97.6% missing data
   0   (0.500) 0.500 0.502 0.501 0.500 0.500 
   1   (0.500) 0.500 0.498 0.499 0.500 0.500 

Locus 728 : 
2 alleles
97.6% missing data
   0   (0.530) 0.529 0.533 0.530 0.529 0.530 
   1   (0.470) 0.471 0.467 0.470 0.471 0.470 

Locus 729 : 
2 alleles
97.6% missing data
   0   (0.536) 0.536 0.532 0.536 0.536 0.536 
   1   (0.464) 0.464 0.468 0.464 0.464 0.464 

Locus 730 : 
2 alleles
97.6% missing data
   0   (0.526) 0.526 0.522 0.526 0.526 0.526 
   1   (0.474) 0.474 0.478 0.474 0.474 0.474 

Locus 731 : 
2 alleles
97.6% missing data
   0   (0.486) 0.486 0.488 0.487 0.486 0.486 
   1   (0.514) 0.514 0.512 0.513 0.514 0.514 

Locus 732 : 
2 alleles
97.6% missing data
   0   (0.541) 0.541 0.539 0.541 0.541 0.541 
   1   (0.459) 0.459 0.461 0.459 0.459 0.459 

Locus 733 : 
2 alleles
97.6% missing data
   0   (0.476) 0.476 0.474 0.477 0.477 0.477 
   1   (0.524) 0.524 0.526 0.523 0.523 0.523 

Locus 734 : 
2 alleles
97.6% missing data
   0   (0.444) 0.443 0.451 0.444 0.444 0.444 
   1   (0.556) 0.557 0.549 0.556 0.556 0.556 

Locus 735 : 
2 alleles
97.6% missing data
   0   (0.497) 0.498 0.494 0.497 0.498 0.498 
   1   (0.503) 0.502 0.506 0.503 0.502 0.502 

Locus 736 : 
2 alleles
97.6% missing data
   0   (0.491) 0.490 0.491 0.490 0.492 0.491 
   1   (0.509) 0.510 0.509 0.510 0.508 0.509 

Locus 737 : 
2 alleles
97.6% missing data
   0   (0.527) 0.527 0.524 0.526 0.527 0.527 
   1   (0.473) 0.473 0.476 0.474 0.473 0.473 

Locus 738 : 
2 alleles
97.6% missing data
   0   (0.540) 0.540 0.539 0.540 0.540 0.540 
   1   (0.460) 0.460 0.461 0.460 0.460 0.460 

Locus 739 : 
2 alleles
97.6% missing data
   0   (0.498) 0.498 0.502 0.498 0.498 0.499 
   1   (0.502) 0.502 0.498 0.502 0.502 0.501 

Locus 740 : 
2 alleles
97.6% missing data
   0   (0.393) 0.394 0.392 0.394 0.394 0.394 
   1   (0.607) 0.606 0.608 0.606 0.606 0.606 

Locus 741 : 
1 alleles
97.6% missing data
   1   (1.000) 1.000 1.000 1.000 1.000 1.000 

Locus 742 : 
2 alleles
97.6% missing data
   0   (0.542) 0.541 0.539 0.542 0.542 0.542 
   1   (0.458) 0.459 0.461 0.458 0.458 0.458 

Locus 743 : 
2 alleles
97.6% missing data
   0   (0.557) 0.558 0.558 0.556 0.557 0.557 
   1   (0.443) 0.442 0.442 0.444 0.443 0.443 

Locus 744 : 
2 alleles
97.6% missing data
   0   (0.582) 0.582 0.583 0.582 0.582 0.581 
   1   (0.418) 0.418 0.417 0.418 0.418 0.419 

Locus 745 : 
2 alleles
92.9% missing data
   0   (0.527) 0.527 0.520 0.527 0.528 0.527 
   1   (0.473) 0.473 0.480 0.473 0.472 0.473 

Locus 746 : 
2 alleles
97.6% missing data
   0   (0.427) 0.427 0.426 0.428 0.427 0.426 
   1   (0.573) 0.573 0.574 0.572 0.573 0.574 

Locus 747 : 
2 alleles
97.6% missing data
   0   (0.520) 0.521 0.522 0.520 0.519 0.520 
   1   (0.480) 0.479 0.478 0.480 0.481 0.480 

Locus 748 : 
2 alleles
97.6% missing data
   0   (0.480) 0.480 0.477 0.480 0.480 0.479 
   1   (0.520) 0.520 0.523 0.520 0.520 0.521 

Locus 749 : 
2 alleles
97.6% missing data
   0   (0.481) 0.481 0.479 0.481 0.481 0.481 
   1   (0.519) 0.519 0.521 0.519 0.519 0.519 

Locus 750 : 
2 alleles
95.2% missing data
   1   (0.659) 0.659 0.860 0.658 0.658 0.657 
   0   (0.341) 0.341 0.140 0.342 0.342 0.343 

Locus 751 : 
2 alleles
97.6% missing data
   0   (0.429) 0.429 0.421 0.429 0.430 0.429 
   1   (0.571) 0.571 0.579 0.571 0.570 0.571 

Locus 752 : 
2 alleles
97.6% missing data
   0   (0.546) 0.547 0.550 0.547 0.546 0.546 
   1   (0.454) 0.453 0.450 0.453 0.454 0.454 

Locus 753 : 
2 alleles
97.6% missing data
   0   (0.510) 0.511 0.506 0.508 0.510 0.510 
   1   (0.490) 0.489 0.494 0.492 0.490 0.490 

Locus 754 : 
2 alleles
97.6% missing data
   0   (0.513) 0.513 0.513 0.514 0.513 0.513 
   1   (0.487) 0.487 0.487 0.486 0.487 0.487 

Locus 755 : 
2 alleles
95.2% missing data
   1   (0.652) 0.652 0.859 0.652 0.652 0.652 
   0   (0.348) 0.348 0.141 0.348 0.348 0.348 

Locus 756 : 
2 alleles
95.2% missing data
   1   (0.575) 0.574 0.840 0.574 0.574 0.575 
   0   (0.425) 0.426 0.160 0.426 0.426 0.425 

Locus 757 : 
1 alleles
97.6% missing data
   1   (1.000) 1.000 1.000 1.000 1.000 1.000 

Locus 758 : 
2 alleles
97.6% missing data
   0   (0.535) 0.535 0.537 0.535 0.534 0.535 
   1   (0.465) 0.465 0.463 0.465 0.466 0.465 

Locus 759 : 
1 alleles
42.9% missing data
   1   (1.000) 1.000 1.000 1.000 1.000 1.000 

Locus 760 : 
2 alleles
45.2% missing data
   1   (0.934) 0.940 0.837 0.939 0.939 0.938 
   2   (0.066) 0.060 0.163 0.061 0.061 0.062 

Locus 761 : 
1 alleles
40.5% missing data
   1   (1.000) 1.000 1.000 1.000 1.000 1.000 

Locus 762 : 
2 alleles
85.7% missing data
   0   (0.377) 0.374 0.335 0.378 0.378 0.375 
   1   (0.623) 0.626 0.665 0.622 0.622 0.625 

Locus 763 : 
2 alleles
40.5% missing data
   1   (0.893) 0.892 0.985 0.895 0.895 0.892 
   2   (0.107) 0.108 0.015 0.105 0.105 0.108 

Locus 764 : 
2 alleles
95.2% missing data
   0   (0.510) 0.511 0.505 0.510 0.510 0.510 
   1   (0.490) 0.489 0.495 0.490 0.490 0.490 

Locus 765 : 
1 alleles
61.9% missing data
   1   (1.000) 1.000 1.000 1.000 1.000 1.000 

Locus 766 : 
1 alleles
26.2% missing data
   1   (1.000) 1.000 1.000 1.000 1.000 1.000 

Locus 767 : 
2 alleles
59.5% missing data
   1   (0.540) 0.539 0.823 0.539 0.537 0.538 
   0   (0.460) 0.461 0.177 0.461 0.463 0.462 

Locus 768 : 
2 alleles
95.2% missing data
   1   (0.586) 0.586 0.842 0.586 0.586 0.586 
   0   (0.414) 0.414 0.158 0.414 0.414 0.414 

Locus 769 : 
2 alleles
97.6% missing data
   0   (0.474) 0.473 0.477 0.474 0.474 0.475 
   1   (0.526) 0.527 0.523 0.526 0.526 0.525 

Locus 770 : 
2 alleles
97.6% missing data
   0   (0.453) 0.453 0.452 0.453 0.453 0.453 
   1   (0.547) 0.547 0.548 0.547 0.547 0.547 

Locus 771 : 
2 alleles
95.2% missing data
   1   (0.576) 0.575 0.839 0.575 0.575 0.575 
   0   (0.424) 0.425 0.161 0.425 0.425 0.425 

Locus 772 : 
2 alleles
95.2% missing data
   0   (0.495) 0.495 0.495 0.494 0.494 0.494 
   1   (0.505) 0.505 0.505 0.506 0.506 0.506 

Locus 773 : 
1 alleles
97.6% missing data
   1   (1.000) 1.000 1.000 1.000 1.000 1.000 

Locus 774 : 
2 alleles
97.6% missing data
   0   (0.463) 0.463 0.461 0.463 0.463 0.463 
   1   (0.537) 0.537 0.539 0.537 0.537 0.537 

Locus 775 : 
2 alleles
97.6% missing data
   0   (0.523) 0.523 0.526 0.524 0.524 0.524 
   1   (0.477) 0.477 0.474 0.476 0.476 0.476 

Locus 776 : 
2 alleles
40.5% missing data
   1   (0.933) 0.933 0.993 0.936 0.935 0.933 
   0   (0.067) 0.067 0.007 0.064 0.065 0.067 

Locus 777 : 
1 alleles
97.6% missing data
   1   (1.000) 1.000 1.000 1.000 1.000 1.000 

Locus 778 : 
1 alleles
97.6% missing data
   1   (1.000) 1.000 1.000 1.000 1.000 1.000 

Locus 779 : 
2 alleles
95.2% missing data
   1   (0.633) 0.631 0.867 0.632 0.633 0.632 
   0   (0.367) 0.369 0.133 0.368 0.367 0.368 

Locus 780 : 
2 alleles
97.6% missing data
   0   (0.583) 0.582 0.574 0.582 0.582 0.582 
   1   (0.417) 0.418 0.426 0.418 0.418 0.418 

Locus 781 : 
2 alleles
35.7% missing data
   1   (0.859) 0.856 0.987 0.864 0.860 0.858 
   0   (0.141) 0.144 0.013 0.136 0.140 0.142 

Locus 782 : 
2 alleles
95.2% missing data
   1   (0.715) 0.714 0.898 0.714 0.714 0.714 
   0   (0.285) 0.286 0.102 0.286 0.286 0.286 

Locus 783 : 
2 alleles
95.2% missing data
   1   (0.669) 0.668 0.871 0.668 0.669 0.668 
   0   (0.331) 0.332 0.129 0.332 0.331 0.332 

Locus 784 : 
2 alleles
92.9% missing data
   0   (0.494) 0.494 0.497 0.494 0.493 0.494 
   1   (0.506) 0.506 0.503 0.506 0.507 0.506 

Locus 785 : 
2 alleles
95.2% missing data
   1   (0.571) 0.571 0.837 0.571 0.571 0.570 
   0   (0.429) 0.429 0.163 0.429 0.429 0.430 

Locus 786 : 
2 alleles
97.6% missing data
   0   (0.415) 0.415 0.409 0.415 0.415 0.415 
   1   (0.585) 0.585 0.591 0.585 0.585 0.585 

Locus 787 : 
2 alleles
95.2% missing data
   1   (0.648) 0.647 0.857 0.647 0.648 0.648 
   0   (0.352) 0.353 0.143 0.353 0.352 0.352 

Locus 788 : 
2 alleles
95.2% missing data
   1   (0.642) 0.642 0.851 0.643 0.642 0.642 
   0   (0.358) 0.358 0.149 0.357 0.358 0.358 

Locus 789 : 
2 alleles
97.6% missing data
   0   (0.511) 0.512 0.510 0.511 0.511 0.511 
   1   (0.489) 0.488 0.490 0.489 0.489 0.489 

Locus 790 : 
2 alleles
21.4% missing data
   1   (0.907) 0.905 0.991 0.911 0.910 0.905 
   0   (0.093) 0.095 0.009 0.089 0.090 0.095 

Locus 791 : 
1 alleles
97.6% missing data
   1   (1.000) 1.000 1.000 1.000 1.000 1.000 

Locus 792 : 
2 alleles
97.6% missing data
   0   (0.519) 0.519 0.522 0.519 0.519 0.519 
   1   (0.481) 0.481 0.478 0.481 0.481 0.481 

Locus 793 : 
2 alleles
97.6% missing data
   0   (0.501) 0.500 0.495 0.500 0.501 0.500 
   1   (0.499) 0.500 0.505 0.500 0.499 0.500 

Locus 794 : 
1 alleles
97.6% missing data
   1   (1.000) 1.000 1.000 1.000 1.000 1.000 

Locus 795 : 
2 alleles
95.2% missing data
   1   (0.592) 0.592 0.842 0.592 0.592 0.590 
   0   (0.408) 0.408 0.158 0.408 0.408 0.410 

Locus 796 : 
2 alleles
95.2% missing data
   1   (0.628) 0.628 0.854 0.628 0.629 0.627 
   0   (0.372) 0.372 0.146 0.372 0.371 0.373 

Locus 797 : 
2 alleles
47.6% missing data
   1   (0.704) 0.703 0.924 0.706 0.708 0.704 
   0   (0.296) 0.297 0.076 0.294 0.292 0.296 

Locus 798 : 
2 alleles
97.6% missing data
   0   (0.560) 0.560 0.561 0.560 0.560 0.559 
   1   (0.440) 0.440 0.439 0.440 0.440 0.441 

Locus 799 : 
2 alleles
95.2% missing data
   1   (0.700) 0.699 0.883 0.700 0.700 0.699 
   0   (0.300) 0.301 0.117 0.300 0.300 0.301 

Locus 800 : 
2 alleles
97.6% missing data
   0   (0.471) 0.471 0.477 0.471 0.471 0.471 
   1   (0.529) 0.529 0.523 0.529 0.529 0.529 

Locus 801 : 
2 alleles
95.2% missing data
   1   (0.662) 0.661 0.866 0.661 0.661 0.661 
   0   (0.338) 0.339 0.134 0.339 0.339 0.339 

Locus 802 : 
4 alleles
31.0% missing data
   1   (0.664) 0.676 0.712 0.663 0.670 0.671 
   2   (0.055) 0.050 0.138 0.051 0.052 0.051 
   3   (0.046) 0.046 0.006 0.043 0.045 0.046 
   0   (0.235) 0.228 0.144 0.244 0.233 0.232 

Locus 803 : 
2 alleles
95.2% missing data
   0   (0.464) 0.465 0.460 0.463 0.466 0.465 
   1   (0.536) 0.535 0.540 0.537 0.534 0.535 

Locus 804 : 
2 alleles
85.7% missing data
   1   (0.642) 0.645 0.692 0.639 0.642 0.643 
   0   (0.358) 0.355 0.308 0.361 0.358 0.357 

Locus 805 : 
2 alleles
95.2% missing data
   1   (0.623) 0.623 0.868 0.622 0.622 0.622 
   0   (0.377) 0.377 0.132 0.378 0.378 0.378 

Locus 806 : 
2 alleles
88.1% missing data
   1   (0.781) 0.783 0.819 0.785 0.781 0.781 
   0   (0.219) 0.217 0.181 0.215 0.219 0.219 

Locus 807 : 
2 alleles
26.2% missing data
   1   (0.904) 0.905 0.991 0.907 0.905 0.903 
   0   (0.096) 0.095 0.009 0.093 0.095 0.097 

Locus 808 : 
2 alleles
95.2% missing data
   1   (0.626) 0.626 0.856 0.626 0.626 0.625 
   0   (0.374) 0.374 0.144 0.374 0.374 0.375 

Locus 809 : 
2 alleles
95.2% missing data
   1   (0.608) 0.609 0.845 0.609 0.607 0.607 
   0   (0.392) 0.391 0.155 0.391 0.393 0.393 

Locus 810 : 
2 alleles
95.2% missing data
   1   (0.702) 0.701 0.884 0.702 0.701 0.701 
   0   (0.298) 0.299 0.116 0.298 0.299 0.299 

Locus 811 : 
2 alleles
95.2% missing data
   1   (0.632) 0.631 0.852 0.632 0.632 0.632 
   0   (0.368) 0.369 0.148 0.368 0.368 0.368 

Locus 812 : 
2 alleles
95.2% missing data
   1   (0.639) 0.638 0.859 0.638 0.639 0.639 
   0   (0.361) 0.362 0.141 0.362 0.361 0.361 

Locus 813 : 
2 alleles
95.2% missing data
   1   (0.687) 0.687 0.877 0.686 0.687 0.686 
   0   (0.313) 0.313 0.123 0.314 0.313 0.314 

Locus 814 : 
2 alleles
95.2% missing data
   1   (0.648) 0.648 0.885 0.647 0.647 0.647 
   0   (0.352) 0.352 0.115 0.353 0.353 0.353 

Locus 815 : 
2 alleles
95.2% missing data
   1   (0.618) 0.618 0.857 0.618 0.618 0.618 
   0   (0.382) 0.382 0.143 0.382 0.382 0.382 

Locus 816 : 
2 alleles
97.6% missing data
   0   (0.525) 0.525 0.527 0.525 0.526 0.525 
   1   (0.475) 0.475 0.473 0.475 0.474 0.475 

Locus 817 : 
2 alleles
95.2% missing data
   1   (0.656) 0.655 0.873 0.655 0.656 0.656 
   0   (0.344) 0.345 0.127 0.345 0.344 0.344 

Locus 818 : 
2 alleles
95.2% missing data
   1   (0.628) 0.627 0.858 0.627 0.627 0.628 
   0   (0.372) 0.373 0.142 0.373 0.373 0.372 

Locus 819 : 
2 alleles
95.2% missing data
   1   (0.658) 0.657 0.876 0.657 0.657 0.657 
   0   (0.342) 0.343 0.124 0.343 0.343 0.343 

Locus 820 : 
1 alleles
97.6% missing data
   1   (1.000) 1.000 1.000 1.000 1.000 1.000 

Locus 821 : 
1 alleles
97.6% missing data
   1   (1.000) 1.000 1.000 1.000 1.000 1.000 

Locus 822 : 
1 alleles
97.6% missing data
   1   (1.000) 1.000 1.000 1.000 1.000 1.000 

Locus 823 : 
1 alleles
97.6% missing data
   1   (1.000) 1.000 1.000 1.000 1.000 1.000 

Locus 824 : 
1 alleles
97.6% missing data
   1   (1.000) 1.000 1.000 1.000 1.000 1.000 

Locus 825 : 
1 alleles
97.6% missing data
   1   (1.000) 1.000 1.000 1.000 1.000 1.000 

Locus 826 : 
1 alleles
97.6% missing data
   1   (1.000) 1.000 1.000 1.000 1.000 1.000 

Locus 827 : 
1 alleles
97.6% missing data
   1   (1.000) 1.000 1.000 1.000 1.000 1.000 

Locus 828 : 
1 alleles
97.6% missing data
   1   (1.000) 1.000 1.000 1.000 1.000 1.000 

Locus 829 : 
1 alleles
97.6% missing data
   1   (1.000) 1.000 1.000 1.000 1.000 1.000 

Locus 830 : 
1 alleles
97.6% missing data
   1   (1.000) 1.000 1.000 1.000 1.000 1.000 

Locus 831 : 
1 alleles
95.2% missing data
   1   (1.000) 1.000 1.000 1.000 1.000 1.000 

Locus 832 : 
1 alleles
95.2% missing data
   1   (1.000) 1.000 1.000 1.000 1.000 1.000 

Locus 833 : 
1 alleles
95.2% missing data
   1   (1.000) 1.000 1.000 1.000 1.000 1.000 

Locus 834 : 
1 alleles
95.2% missing data
   1   (1.000) 1.000 1.000 1.000 1.000 1.000 

Locus 835 : 
1 alleles
95.2% missing data
   1   (1.000) 1.000 1.000 1.000 1.000 1.000 

Locus 836 : 
1 alleles
97.6% missing data
   1   (1.000) 1.000 1.000 1.000 1.000 1.000 

Locus 837 : 
1 alleles
97.6% missing data
   1   (1.000) 1.000 1.000 1.000 1.000 1.000 

Locus 838 : 
2 alleles
76.2% missing data
   0   (0.290) 0.287 0.269 0.290 0.289 0.288 
   1   (0.710) 0.713 0.731 0.710 0.711 0.712 

Locus 839 : 
1 alleles
97.6% missing data
   1   (1.000) 1.000 1.000 1.000 1.000 1.000 

Locus 840 : 
2 alleles
95.2% missing data
   1   (0.626) 0.626 0.866 0.626 0.625 0.626 
   0   (0.374) 0.374 0.134 0.374 0.375 0.374 

Locus 841 : 
2 alleles
95.2% missing data
   0   (0.297) 0.296 0.293 0.296 0.296 0.296 
   1   (0.703) 0.704 0.707 0.704 0.704 0.704 

Locus 842 : 
2 alleles
95.2% missing data
   1   (0.679) 0.679 0.884 0.678 0.678 0.678 
   0   (0.321) 0.321 0.116 0.322 0.322 0.322 

Locus 843 : 
2 alleles
95.2% missing data
   1   (0.633) 0.632 0.870 0.633 0.633 0.633 
   0   (0.367) 0.368 0.130 0.367 0.367 0.367 

Locus 844 : 
2 alleles
95.2% missing data
   1   (0.678) 0.678 0.873 0.678 0.678 0.678 
   0   (0.322) 0.322 0.127 0.322 0.322 0.322 

Locus 845 : 
2 alleles
95.2% missing data
   1   (0.636) 0.635 0.863 0.636 0.636 0.635 
   0   (0.364) 0.365 0.137 0.364 0.364 0.365 

Locus 846 : 
2 alleles
95.2% missing data
   1   (0.646) 0.646 0.856 0.646 0.646 0.645 
   0   (0.354) 0.354 0.144 0.354 0.354 0.355 

Locus 847 : 
2 alleles
95.2% missing data
   1   (0.663) 0.662 0.855 0.662 0.663 0.662 
   0   (0.337) 0.338 0.145 0.338 0.337 0.338 

Locus 848 : 
3 alleles
83.3% missing data
   0   (0.312) 0.313 0.177 0.310 0.315 0.313 
   1   (0.562) 0.562 0.780 0.564 0.560 0.562 
   2   (0.126) 0.125 0.044 0.126 0.124 0.125 

Locus 849 : 
2 alleles
52.4% missing data
   1   (0.491) 0.490 0.829 0.489 0.488 0.491 
   0   (0.509) 0.510 0.171 0.511 0.512 0.509 

Locus 850 : 
2 alleles
97.6% missing data
   0   (0.515) 0.515 0.513 0.515 0.516 0.515 
   1   (0.485) 0.485 0.487 0.485 0.484 0.485 

Locus 851 : 
2 alleles
97.6% missing data
   0   (0.537) 0.538 0.533 0.537 0.538 0.537 
   1   (0.463) 0.462 0.467 0.463 0.462 0.463 

Locus 852 : 
2 alleles
97.6% missing data
   0   (0.487) 0.488 0.485 0.486 0.487 0.488 
   1   (0.513) 0.512 0.515 0.514 0.513 0.512 

Locus 853 : 
2 alleles
97.6% missing data
   0   (0.449) 0.448 0.451 0.448 0.449 0.448 
   1   (0.551) 0.552 0.549 0.552 0.551 0.552 

Locus 854 : 
2 alleles
83.3% missing data
   0   (0.458) 0.459 0.391 0.459 0.458 0.458 
   1   (0.542) 0.541 0.609 0.541 0.542 0.542 

Locus 855 : 
2 alleles
97.6% missing data
   0   (0.540) 0.540 0.535 0.540 0.541 0.540 
   1   (0.460) 0.460 0.465 0.460 0.459 0.460 

Locus 856 : 
2 alleles
97.6% missing data
   0   (0.475) 0.475 0.479 0.474 0.474 0.475 
   1   (0.525) 0.525 0.521 0.526 0.526 0.525 

Locus 857 : 
1 alleles
35.7% missing data
   1   (1.000) 1.000 1.000 1.000 1.000 1.000 

Locus 858 : 
1 alleles
97.6% missing data
   1   (1.000) 1.000 1.000 1.000 1.000 1.000 

Locus 859 : 
1 alleles
97.6% missing data
   1   (1.000) 1.000 1.000 1.000 1.000 1.000 

Locus 860 : 
2 alleles
97.6% missing data
   0   (0.478) 0.478 0.479 0.478 0.478 0.479 
   1   (0.522) 0.522 0.521 0.522 0.522 0.521 

Locus 861 : 
2 alleles
95.2% missing data
   1   (0.632) 0.631 0.864 0.632 0.632 0.632 
   0   (0.368) 0.369 0.136 0.368 0.368 0.368 

Locus 862 : 
2 alleles
95.2% missing data
   1   (0.579) 0.579 0.837 0.579 0.579 0.579 
   0   (0.421) 0.421 0.163 0.421 0.421 0.421 

Locus 863 : 
2 alleles
95.2% missing data
   1   (0.574) 0.573 0.836 0.573 0.574 0.574 
   0   (0.426) 0.427 0.164 0.427 0.426 0.426 

Locus 864 : 
2 alleles
38.1% missing data
   1   (0.828) 0.833 0.866 0.825 0.834 0.833 
   0   (0.172) 0.167 0.134 0.175 0.166 0.167 

Locus 865 : 
2 alleles
95.2% missing data
   1   (0.588) 0.588 0.832 0.588 0.588 0.588 
   0   (0.412) 0.412 0.168 0.412 0.412 0.412 

Locus 866 : 
1 alleles
97.6% missing data
   1   (1.000) 1.000 1.000 1.000 1.000 1.000 

Locus 867 : 
2 alleles
40.5% missing data
   1   (0.844) 0.849 0.863 0.841 0.850 0.849 
   0   (0.156) 0.151 0.137 0.159 0.150 0.151 

Locus 868 : 
1 alleles
97.6% missing data
   1   (1.000) 1.000 1.000 1.000 1.000 1.000 

Locus 869 : 
2 alleles
95.2% missing data
   1   (0.603) 0.602 0.850 0.603 0.602 0.602 
   0   (0.397) 0.398 0.150 0.397 0.398 0.398 

Locus 870 : 
1 alleles
97.6% missing data
   1   (1.000) 1.000 1.000 1.000 1.000 1.000 

Locus 871 : 
1 alleles
38.1% missing data
   1   (1.000) 1.000 1.000 1.000 1.000 1.000 

Locus 872 : 
1 alleles
97.6% missing data
   1   (1.000) 1.000 1.000 1.000 1.000 1.000 

Locus 873 : 
2 alleles
97.6% missing data
   0   (0.456) 0.456 0.458 0.456 0.456 0.456 
   1   (0.544) 0.544 0.542 0.544 0.544 0.544 

Locus 874 : 
1 alleles
97.6% missing data
   1   (1.000) 1.000 1.000 1.000 1.000 1.000 

Locus 875 : 
1 alleles
97.6% missing data
   1   (1.000) 1.000 1.000 1.000 1.000 1.000 

Locus 876 : 
1 alleles
97.6% missing data
   1   (1.000) 1.000 1.000 1.000 1.000 1.000 

Locus 877 : 
1 alleles
97.6% missing data
   1   (1.000) 1.000 1.000 1.000 1.000 1.000 

Locus 878 : 
1 alleles
97.6% missing data
   1   (1.000) 1.000 1.000 1.000 1.000 1.000 

Locus 879 : 
1 alleles
97.6% missing data
   1   (1.000) 1.000 1.000 1.000 1.000 1.000 

Locus 880 : 
1 alleles
97.6% missing data
   1   (1.000) 1.000 1.000 1.000 1.000 1.000 

Locus 881 : 
1 alleles
97.6% missing data
   1   (1.000) 1.000 1.000 1.000 1.000 1.000 

Locus 882 : 
4 alleles
83.3% missing data
   1   (0.224) 0.231 0.042 0.219 0.226 0.227 
   2   (0.338) 0.336 0.578 0.340 0.336 0.336 
   3   (0.237) 0.236 0.056 0.244 0.238 0.237 
   4   (0.201) 0.197 0.324 0.197 0.199 0.199 

Locus 883 : 
1 alleles
97.6% missing data
   1   (1.000) 1.000 1.000 1.000 1.000 1.000 

Locus 884 : 
1 alleles
97.6% missing data
   1   (1.000) 1.000 1.000 1.000 1.000 1.000 

Locus 885 : 
12 alleles
66.7% missing data
   1   (0.118) 0.124 0.023 0.118 0.120 0.121 
   2   (0.113) 0.114 0.036 0.112 0.121 0.114 
   3   (0.058) 0.059 0.010 0.058 0.058 0.058 
   4   (0.056) 0.056 0.009 0.056 0.056 0.057 
   5   (0.097) 0.097 0.044 0.106 0.095 0.096 
   6   (0.121) 0.119 0.232 0.127 0.118 0.120 
   7   (0.074) 0.071 0.221 0.071 0.073 0.072 
   8   (0.064) 0.063 0.011 0.063 0.063 0.064 
   9   (0.061) 0.061 0.010 0.060 0.061 0.061 
  10   (0.116) 0.118 0.093 0.115 0.117 0.118 
  11   (0.063) 0.061 0.153 0.061 0.061 0.061 
  12   (0.059) 0.056 0.157 0.055 0.056 0.057 

Locus 886 : 
1 alleles
95.2% missing data
   1   (1.000) 1.000 1.000 1.000 1.000 1.000 

Locus 887 : 
1 alleles
95.2% missing data
   1   (1.000) 1.000 1.000 1.000 1.000 1.000 

Locus 888 : 
1 alleles
97.6% missing data
   1   (1.000) 1.000 1.000 1.000 1.000 1.000 

Locus 889 : 
1 alleles
95.2% missing data
   1   (1.000) 1.000 1.000 1.000 1.000 1.000 

Locus 890 : 
2 alleles
97.6% missing data
   0   (0.437) 0.437 0.432 0.437 0.436 0.437 
   1   (0.563) 0.563 0.568 0.563 0.564 0.563 

Locus 891 : 
2 alleles
35.7% missing data
   1   (0.779) 0.783 0.870 0.774 0.783 0.782 
   0   (0.221) 0.217 0.130 0.226 0.217 0.218 

Locus 892 : 
2 alleles
95.2% missing data
   1   (0.653) 0.652 0.869 0.652 0.653 0.652 
   0   (0.347) 0.348 0.131 0.348 0.347 0.348 

Locus 893 : 
2 alleles
95.2% missing data
   1   (0.642) 0.641 0.862 0.641 0.640 0.641 
   0   (0.358) 0.359 0.138 0.359 0.360 0.359 

Locus 894 : 
2 alleles
35.7% missing data
   1   (0.778) 0.782 0.869 0.773 0.783 0.782 
   0   (0.222) 0.218 0.131 0.227 0.217 0.218 

Locus 895 : 
1 alleles
97.6% missing data
   1   (1.000) 1.000 1.000 1.000 1.000 1.000 

Locus 896 : 
1 alleles
97.6% missing data
   1   (1.000) 1.000 1.000 1.000 1.000 1.000 

Locus 897 : 
1 alleles
97.6% missing data
   1   (1.000) 1.000 1.000 1.000 1.000 1.000 

Locus 898 : 
1 alleles
97.6% missing data
   1   (1.000) 1.000 1.000 1.000 1.000 1.000 

Locus 899 : 
1 alleles
97.6% missing data
   1   (1.000) 1.000 1.000 1.000 1.000 1.000 

Locus 900 : 
1 alleles
97.6% missing data
   1   (1.000) 1.000 1.000 1.000 1.000 1.000 

Locus 901 : 
1 alleles
97.6% missing data
   1   (1.000) 1.000 1.000 1.000 1.000 1.000 

Locus 902 : 
1 alleles
97.6% missing data
   1   (1.000) 1.000 1.000 1.000 1.000 1.000 

Locus 903 : 
1 alleles
97.6% missing data
   1   (1.000) 1.000 1.000 1.000 1.000 1.000 

Locus 904 : 
1 alleles
97.6% missing data
   1   (1.000) 1.000 1.000 1.000 1.000 1.000 

Locus 905 : 
1 alleles
97.6% missing data
   1   (1.000) 1.000 1.000 1.000 1.000 1.000 

Locus 906 : 
1 alleles
95.2% missing data
   1   (1.000) 1.000 1.000 1.000 1.000 1.000 

Locus 907 : 
1 alleles
95.2% missing data
   1   (1.000) 1.000 1.000 1.000 1.000 1.000 

Locus 908 : 
1 alleles
95.2% missing data
   1   (1.000) 1.000 1.000 1.000 1.000 1.000 

Locus 909 : 
1 alleles
95.2% missing data
   1   (1.000) 1.000 1.000 1.000 1.000 1.000 

Locus 910 : 
1 alleles
95.2% missing data
   1   (1.000) 1.000 1.000 1.000 1.000 1.000 

Locus 911 : 
1 alleles
95.2% missing data
   1   (1.000) 1.000 1.000 1.000 1.000 1.000 

Locus 912 : 
2 alleles
97.6% missing data
   0   (0.481) 0.480 0.486 0.481 0.481 0.481 
   1   (0.519) 0.520 0.514 0.519 0.519 0.519 

Locus 913 : 
1 alleles
95.2% missing data
   1   (1.000) 1.000 1.000 1.000 1.000 1.000 

Locus 914 : 
1 alleles
97.6% missing data
   1   (1.000) 1.000 1.000 1.000 1.000 1.000 

Locus 915 : 
1 alleles
97.6% missing data
   1   (1.000) 1.000 1.000 1.000 1.000 1.000 

Locus 916 : 
1 alleles
97.6% missing data
   1   (1.000) 1.000 1.000 1.000 1.000 1.000 

Locus 917 : 
1 alleles
97.6% missing data
   1   (1.000) 1.000 1.000 1.000 1.000 1.000 

Locus 918 : 
1 alleles
97.6% missing data
   1   (1.000) 1.000 1.000 1.000 1.000 1.000 

Locus 919 : 
1 alleles
97.6% missing data
   1   (1.000) 1.000 1.000 1.000 1.000 1.000 

Locus 920 : 
1 alleles
97.6% missing data
   1   (1.000) 1.000 1.000 1.000 1.000 1.000 

Locus 921 : 
1 alleles
97.6% missing data
   1   (1.000) 1.000 1.000 1.000 1.000 1.000 

Locus 922 : 
1 alleles
97.6% missing data
   1   (1.000) 1.000 1.000 1.000 1.000 1.000 

Locus 923 : 
1 alleles
97.6% missing data
   1   (1.000) 1.000 1.000 1.000 1.000 1.000 

Locus 924 : 
1 alleles
97.6% missing data
   1   (1.000) 1.000 1.000 1.000 1.000 1.000 

Locus 925 : 
1 alleles
97.6% missing data
   1   (1.000) 1.000 1.000 1.000 1.000 1.000 

Locus 926 : 
1 alleles
97.6% missing data
   1   (1.000) 1.000 1.000 1.000 1.000 1.000 

Locus 927 : 
1 alleles
97.6% missing data
   1   (1.000) 1.000 1.000 1.000 1.000 1.000 

Locus 928 : 
1 alleles
97.6% missing data
   1   (1.000) 1.000 1.000 1.000 1.000 1.000 

Locus 929 : 
2 alleles
57.1% missing data
   1   (0.808) 0.810 0.865 0.811 0.809 0.811 
   0   (0.192) 0.190 0.135 0.189 0.191 0.189 

Locus 930 : 
2 alleles
97.6% missing data
   0   (0.479) 0.478 0.479 0.478 0.479 0.479 
   1   (0.521) 0.522 0.521 0.522 0.521 0.521 

Locus 931 : 
2 alleles
95.2% missing data
   1   (0.627) 0.627 0.858 0.627 0.627 0.626 
   0   (0.373) 0.373 0.142 0.373 0.373 0.374 

Locus 932 : 
1 alleles
97.6% missing data
   1   (1.000) 1.000 1.000 1.000 1.000 1.000 

Locus 933 : 
2 alleles
97.6% missing data
   0   (0.491) 0.491 0.493 0.492 0.492 0.491 
   1   (0.509) 0.509 0.507 0.508 0.508 0.509 

Locus 934 : 
2 alleles
57.1% missing data
   1   (0.740) 0.741 0.859 0.743 0.742 0.743 
   0   (0.260) 0.259 0.141 0.257 0.258 0.257 

Locus 935 : 
2 alleles
95.2% missing data
   1   (0.655) 0.655 0.872 0.655 0.655 0.655 
   0   (0.345) 0.345 0.128 0.345 0.345 0.345 

Locus 936 : 
2 alleles
95.2% missing data
   1   (0.651) 0.650 0.864 0.650 0.650 0.651 
   0   (0.349) 0.350 0.136 0.350 0.350 0.349 

Locus 937 : 
2 alleles
95.2% missing data
   1   (0.649) 0.649 0.867 0.648 0.648 0.648 
   0   (0.351) 0.351 0.133 0.352 0.352 0.352 

Locus 938 : 
2 alleles
95.2% missing data
   1   (0.637) 0.637 0.867 0.637 0.636 0.636 
   0   (0.363) 0.363 0.133 0.363 0.364 0.364 

Locus 939 : 
2 alleles
95.2% missing data
   1   (0.646) 0.645 0.869 0.646 0.644 0.645 
   0   (0.354) 0.355 0.131 0.354 0.356 0.355 

Locus 940 : 
2 alleles
97.6% missing data
   0   (0.514) 0.514 0.506 0.515 0.514 0.515 
   1   (0.486) 0.486 0.494 0.485 0.486 0.485 

Locus 941 : 
2 alleles
95.2% missing data
   0   (0.504) 0.504 0.500 0.504 0.504 0.504 
   1   (0.496) 0.496 0.500 0.496 0.496 0.496 

Locus 942 : 
2 alleles
73.8% missing data
   1   (0.551) 0.550 0.921 0.550 0.547 0.550 
   0   (0.449) 0.450 0.079 0.450 0.453 0.450 

Locus 943 : 
2 alleles
95.2% missing data
   1   (0.569) 0.568 0.837 0.569 0.569 0.569 
   0   (0.431) 0.432 0.163 0.431 0.431 0.431 

Locus 944 : 
2 alleles
95.2% missing data
   1   (0.669) 0.668 0.871 0.669 0.668 0.669 
   0   (0.331) 0.332 0.129 0.331 0.332 0.331 

Locus 945 : 
2 alleles
97.6% missing data
   0   (0.493) 0.494 0.494 0.493 0.492 0.493 
   1   (0.507) 0.506 0.506 0.507 0.508 0.507 

Locus 946 : 
2 alleles
59.5% missing data
   1   (0.701) 0.701 0.879 0.704 0.703 0.701 
   0   (0.299) 0.299 0.121 0.296 0.297 0.299 

Locus 947 : 
2 alleles
57.1% missing data
   1   (0.757) 0.756 0.893 0.760 0.758 0.758 
   0   (0.243) 0.244 0.107 0.240 0.242 0.242 

Locus 948 : 
2 alleles
95.2% missing data
   1   (0.625) 0.624 0.865 0.624 0.625 0.625 
   0   (0.375) 0.376 0.135 0.376 0.375 0.375 

Locus 949 : 
2 alleles
95.2% missing data
   1   (0.641) 0.640 0.875 0.641 0.640 0.642 
   0   (0.359) 0.360 0.125 0.359 0.360 0.358 

Locus 950 : 
2 alleles
95.2% missing data
   1   (0.612) 0.611 0.859 0.612 0.612 0.612 
   0   (0.388) 0.389 0.141 0.388 0.388 0.388 

Locus 951 : 
2 alleles
95.2% missing data
   1   (0.597) 0.597 0.845 0.597 0.596 0.597 
   0   (0.403) 0.403 0.155 0.403 0.404 0.403 

Locus 952 : 
1 alleles
97.6% missing data
   1   (1.000) 1.000 1.000 1.000 1.000 1.000 

Locus 953 : 
1 alleles
95.2% missing data
   1   (1.000) 1.000 1.000 1.000 1.000 1.000 

Locus 954 : 
1 alleles
95.2% missing data
   1   (1.000) 1.000 1.000 1.000 1.000 1.000 

Locus 955 : 
1 alleles
95.2% missing data
   1   (1.000) 1.000 1.000 1.000 1.000 1.000 

Locus 956 : 
1 alleles
95.2% missing data
   1   (1.000) 1.000 1.000 1.000 1.000 1.000 

Locus 957 : 
1 alleles
95.2% missing data
   1   (1.000) 1.000 1.000 1.000 1.000 1.000 

Locus 958 : 
1 alleles
97.6% missing data
   1   (1.000) 1.000 1.000 1.000 1.000 1.000 

Locus 959 : 
1 alleles
97.6% missing data
   1   (1.000) 1.000 1.000 1.000 1.000 1.000 

Locus 960 : 
1 alleles
95.2% missing data
   1   (1.000) 1.000 1.000 1.000 1.000 1.000 

Locus 961 : 
1 alleles
95.2% missing data
   1   (1.000) 1.000 1.000 1.000 1.000 1.000 

Locus 962 : 
1 alleles
97.6% missing data
   1   (1.000) 1.000 1.000 1.000 1.000 1.000 

Locus 963 : 
1 alleles
95.2% missing data
   1   (1.000) 1.000 1.000 1.000 1.000 1.000 

Locus 964 : 
1 alleles
95.2% missing data
   1   (1.000) 1.000 1.000 1.000 1.000 1.000 

Locus 965 : 
1 alleles
97.6% missing data
   1   (1.000) 1.000 1.000 1.000 1.000 1.000 

Locus 966 : 
1 alleles
97.6% missing data
   1   (1.000) 1.000 1.000 1.000 1.000 1.000 

Locus 967 : 
1 alleles
97.6% missing data
   1   (1.000) 1.000 1.000 1.000 1.000 1.000 

Locus 968 : 
1 alleles
97.6% missing data
   1   (1.000) 1.000 1.000 1.000 1.000 1.000 

Locus 969 : 
1 alleles
97.6% missing data
   1   (1.000) 1.000 1.000 1.000 1.000 1.000 

Locus 970 : 
1 alleles
95.2% missing data
   1   (1.000) 1.000 1.000 1.000 1.000 1.000 

Locus 971 : 
1 alleles
95.2% missing data
   1   (1.000) 1.000 1.000 1.000 1.000 1.000 

Locus 972 : 
1 alleles
97.6% missing data
   1   (1.000) 1.000 1.000 1.000 1.000 1.000 

Locus 973 : 
1 alleles
97.6% missing data
   1   (1.000) 1.000 1.000 1.000 1.000 1.000 

Locus 974 : 
1 alleles
97.6% missing data
   1   (1.000) 1.000 1.000 1.000 1.000 1.000 

Locus 975 : 
1 alleles
97.6% missing data
   1   (1.000) 1.000 1.000 1.000 1.000 1.000 

Locus 976 : 
1 alleles
97.6% missing data
   1   (1.000) 1.000 1.000 1.000 1.000 1.000 

Locus 977 : 
1 alleles
97.6% missing data
   1   (1.000) 1.000 1.000 1.000 1.000 1.000 

Locus 978 : 
1 alleles
97.6% missing data
   1   (1.000) 1.000 1.000 1.000 1.000 1.000 

Locus 979 : 
1 alleles
97.6% missing data
   1   (1.000) 1.000 1.000 1.000 1.000 1.000 

Locus 980 : 
1 alleles
97.6% missing data
   1   (1.000) 1.000 1.000 1.000 1.000 1.000 

Locus 981 : 
1 alleles
97.6% missing data
   1   (1.000) 1.000 1.000 1.000 1.000 1.000 

Locus 982 : 
2 alleles
92.9% missing data
   1   (0.595) 0.596 0.573 0.596 0.596 0.595 
   0   (0.405) 0.404 0.427 0.404 0.404 0.405 

Locus 983 : 
2 alleles
85.7% missing data
   1   (0.781) 0.783 0.814 0.780 0.781 0.783 
   0   (0.219) 0.217 0.186 0.220 0.219 0.217 

Locus 984 : 
2 alleles
85.7% missing data
   0   (0.307) 0.306 0.291 0.306 0.306 0.306 
   1   (0.693) 0.694 0.709 0.694 0.694 0.694 

Locus 985 : 
1 alleles
97.6% missing data
   1   (1.000) 1.000 1.000 1.000 1.000 1.000 

Locus 986 : 
1 alleles
97.6% missing data
   1   (1.000) 1.000 1.000 1.000 1.000 1.000 

Locus 987 : 
1 alleles
97.6% missing data
   1   (1.000) 1.000 1.000 1.000 1.000 1.000 

Locus 988 : 
1 alleles
23.8% missing data
   1   (1.000) 1.000 1.000 1.000 1.000 1.000 

Locus 989 : 
2 alleles
97.6% missing data
   0   (0.446) 0.446 0.448 0.446 0.446 0.445 
   1   (0.554) 0.554 0.552 0.554 0.554 0.555 

Locus 990 : 
2 alleles
26.2% missing data
   1   (0.887) 0.888 0.986 0.887 0.885 0.889 
   0   (0.113) 0.112 0.014 0.113 0.115 0.111 

Locus 991 : 
2 alleles
97.6% missing data
   0   (0.476) 0.477 0.472 0.476 0.476 0.476 
   1   (0.524) 0.523 0.528 0.524 0.524 0.524 

Locus 992 : 
2 alleles
97.6% missing data
   0   (0.424) 0.423 0.426 0.423 0.424 0.424 
   1   (0.576) 0.577 0.574 0.577 0.576 0.576 

Locus 993 : 
2 alleles
97.6% missing data
   0   (0.542) 0.541 0.531 0.542 0.541 0.542 
   1   (0.458) 0.459 0.469 0.458 0.459 0.458 

Locus 994 : 
3 alleles
95.2% missing data
   0   (0.409) 0.410 0.419 0.409 0.409 0.409 
   1   (0.276) 0.276 0.295 0.274 0.276 0.275 
   2   (0.315) 0.314 0.286 0.316 0.315 0.316 

Locus 995 : 
2 alleles
95.2% missing data
   0   (0.453) 0.452 0.473 0.454 0.454 0.453 
   1   (0.547) 0.548 0.527 0.546 0.546 0.547 

Locus 996 : 
1 alleles
97.6% missing data
   1   (1.000) 1.000 1.000 1.000 1.000 1.000 

Locus 997 : 
2 alleles
95.2% missing data
   0   (0.510) 0.509 0.518 0.509 0.509 0.509 
   1   (0.490) 0.491 0.482 0.491 0.491 0.491 

Locus 998 : 
1 alleles
97.6% missing data
   1   (1.000) 1.000 1.000 1.000 1.000 1.000 

Locus 999 : 
1 alleles
97.6% missing data
   1   (1.000) 1.000 1.000 1.000 1.000 1.000 

Locus 1000 : 
1 alleles
97.6% missing data
   1   (1.000) 1.000 1.000 1.000 1.000 1.000 

Locus 1001 : 
1 alleles
97.6% missing data
   1   (1.000) 1.000 1.000 1.000 1.000 1.000 

Locus 1002 : 
1 alleles
97.6% missing data
   1   (1.000) 1.000 1.000 1.000 1.000 1.000 

Locus 1003 : 
1 alleles
97.6% missing data
   1   (1.000) 1.000 1.000 1.000 1.000 1.000 

Locus 1004 : 
1 alleles
97.6% missing data
   1   (1.000) 1.000 1.000 1.000 1.000 1.000 

Locus 1005 : 
2 alleles
95.2% missing data
   1   (0.622) 0.621 0.865 0.621 0.622 0.621 
   0   (0.378) 0.379 0.135 0.379 0.378 0.379 

Locus 1006 : 
2 alleles
95.2% missing data
   1   (0.631) 0.630 0.865 0.631 0.630 0.631 
   0   (0.369) 0.370 0.135 0.369 0.370 0.369 

Locus 1007 : 
2 alleles
95.2% missing data
   1   (0.610) 0.609 0.842 0.610 0.610 0.609 
   0   (0.390) 0.391 0.158 0.390 0.390 0.391 

Locus 1008 : 
1 alleles
97.6% missing data
   1   (1.000) 1.000 1.000 1.000 1.000 1.000 

Locus 1009 : 
2 alleles
95.2% missing data
   1   (0.628) 0.628 0.858 0.626 0.628 0.627 
   0   (0.372) 0.372 0.142 0.374 0.372 0.373 

Locus 1010 : 
2 alleles
95.2% missing data
   1   (0.578) 0.578 0.840 0.577 0.578 0.578 
   0   (0.422) 0.422 0.160 0.423 0.422 0.422 

Locus 1011 : 
2 alleles
95.2% missing data
   1   (0.626) 0.625 0.855 0.624 0.625 0.625 
   0   (0.374) 0.375 0.145 0.376 0.375 0.375 

Locus 1012 : 
2 alleles
88.1% missing data
   1   (0.651) 0.652 0.660 0.651 0.653 0.652 
   0   (0.349) 0.348 0.340 0.349 0.347 0.348 

Locus 1013 : 
2 alleles
97.6% missing data
   0   (0.519) 0.518 0.514 0.519 0.519 0.518 
   1   (0.481) 0.482 0.486 0.481 0.481 0.482 

Locus 1014 : 
2 alleles
83.3% missing data
   1   (0.809) 0.812 0.843 0.810 0.810 0.812 
   0   (0.191) 0.188 0.157 0.190 0.190 0.188 

Locus 1015 : 
2 alleles
90.5% missing data
   1   (0.694) 0.694 0.707 0.694 0.694 0.695 
   0   (0.306) 0.306 0.293 0.306 0.306 0.305 

Locus 1016 : 
2 alleles
76.2% missing data
   0   (0.301) 0.299 0.126 0.300 0.302 0.302 
   1   (0.699) 0.701 0.874 0.700 0.698 0.698 

Locus 1017 : 
2 alleles
88.1% missing data
   0   (0.342) 0.341 0.315 0.341 0.341 0.341 
   1   (0.658) 0.659 0.685 0.659 0.659 0.659 

Locus 1018 : 
2 alleles
95.2% missing data
   1   (0.655) 0.655 0.866 0.655 0.655 0.655 
   0   (0.345) 0.345 0.134 0.345 0.345 0.345 

Locus 1019 : 
2 alleles
95.2% missing data
   1   (0.645) 0.644 0.880 0.644 0.645 0.644 
   0   (0.355) 0.356 0.120 0.356 0.355 0.356 

Locus 1020 : 
2 alleles
95.2% missing data
   1   (0.602) 0.601 0.862 0.602 0.602 0.602 
   0   (0.398) 0.399 0.138 0.398 0.398 0.398 

Locus 1021 : 
2 alleles
92.9% missing data
   1   (0.592) 0.592 0.665 0.593 0.593 0.592 
   0   (0.408) 0.408 0.335 0.407 0.407 0.408 

Locus 1022 : 
1 alleles
97.6% missing data
   1   (1.000) 1.000 1.000 1.000 1.000 1.000 

Locus 1023 : 
1 alleles
97.6% missing data
   1   (1.000) 1.000 1.000 1.000 1.000 1.000 

Locus 1024 : 
2 alleles
95.2% missing data
   1   (0.627) 0.626 0.859 0.626 0.627 0.627 
   0   (0.373) 0.374 0.141 0.374 0.373 0.373 

Locus 1025 : 
2 alleles
88.1% missing data
   0   (0.418) 0.419 0.107 0.419 0.420 0.419 
   1   (0.582) 0.581 0.893 0.581 0.580 0.581 

Locus 1026 : 
1 alleles
35.7% missing data
   1   (1.000) 1.000 1.000 1.000 1.000 1.000 

Locus 1027 : 
2 alleles
92.9% missing data
   0   (0.473) 0.473 0.352 0.472 0.472 0.473 
   1   (0.527) 0.527 0.648 0.528 0.528 0.527 

Locus 1028 : 
2 alleles
95.2% missing data
   1   (0.643) 0.643 0.859 0.643 0.642 0.642 
   0   (0.357) 0.357 0.141 0.357 0.358 0.358 

Locus 1029 : 
2 alleles
95.2% missing data
   1   (0.624) 0.623 0.851 0.624 0.624 0.624 
   0   (0.376) 0.377 0.149 0.376 0.376 0.376 

Locus 1030 : 
2 alleles
95.2% missing data
   1   (0.658) 0.657 0.885 0.658 0.658 0.658 
   0   (0.342) 0.343 0.115 0.342 0.342 0.342 

Locus 1031 : 
2 alleles
81.0% missing data
   0   (0.302) 0.304 0.058 0.304 0.302 0.303 
   1   (0.698) 0.696 0.942 0.696 0.698 0.697 

Locus 1032 : 
2 alleles
92.9% missing data
   0   (0.521) 0.521 0.516 0.520 0.521 0.521 
   1   (0.479) 0.479 0.484 0.480 0.479 0.479 

Locus 1033 : 
2 alleles
95.2% missing data
   1   (0.637) 0.637 0.863 0.637 0.637 0.637 
   0   (0.363) 0.363 0.137 0.363 0.363 0.363 

Locus 1034 : 
2 alleles
92.9% missing data
   0   (0.411) 0.411 0.368 0.410 0.410 0.411 
   1   (0.589) 0.589 0.632 0.590 0.590 0.589 

Locus 1035 : 
2 alleles
95.2% missing data
   1   (0.623) 0.622 0.852 0.622 0.623 0.623 
   0   (0.377) 0.378 0.148 0.378 0.377 0.377 

Locus 1036 : 
2 alleles
95.2% missing data
   1   (0.674) 0.674 0.880 0.674 0.673 0.674 
   0   (0.326) 0.326 0.120 0.326 0.327 0.326 

Locus 1037 : 
2 alleles
95.2% missing data
   1   (0.623) 0.623 0.868 0.623 0.624 0.623 
   0   (0.377) 0.377 0.132 0.377 0.376 0.377 

Locus 1038 : 
2 alleles
95.2% missing data
   1   (0.609) 0.609 0.844 0.608 0.609 0.610 
   0   (0.391) 0.391 0.156 0.392 0.391 0.390 

Locus 1039 : 
2 alleles
97.6% missing data
   0   (0.535) 0.535 0.528 0.535 0.535 0.536 
   1   (0.465) 0.465 0.472 0.465 0.465 0.464 

Locus 1040 : 
2 alleles
97.6% missing data
   0   (0.509) 0.509 0.501 0.510 0.510 0.511 
   1   (0.491) 0.491 0.499 0.490 0.490 0.489 

Locus 1041 : 
2 alleles
97.6% missing data
   0   (0.521) 0.521 0.516 0.521 0.521 0.521 
   1   (0.479) 0.479 0.484 0.479 0.479 0.479 

Locus 1042 : 
2 alleles
97.6% missing data
   0   (0.448) 0.449 0.445 0.448 0.448 0.449 
   1   (0.552) 0.551 0.555 0.552 0.552 0.551 

Locus 1043 : 
2 alleles
97.6% missing data
   0   (0.548) 0.548 0.544 0.548 0.547 0.547 
   1   (0.452) 0.452 0.456 0.452 0.453 0.453 

Locus 1044 : 
2 alleles
81.0% missing data
   1   (0.554) 0.553 0.895 0.553 0.550 0.554 
   0   (0.446) 0.447 0.105 0.447 0.450 0.446 

Locus 1045 : 
2 alleles
95.2% missing data
   1   (0.625) 0.624 0.858 0.624 0.625 0.624 
   0   (0.375) 0.376 0.142 0.376 0.375 0.376 

Locus 1046 : 
2 alleles
95.2% missing data
   1   (0.688) 0.688 0.891 0.687 0.688 0.687 
   0   (0.312) 0.312 0.109 0.313 0.312 0.313 

Locus 1047 : 
2 alleles
95.2% missing data
   1   (0.657) 0.655 0.879 0.656 0.656 0.656 
   0   (0.343) 0.345 0.121 0.344 0.344 0.344 

Locus 1048 : 
2 alleles
95.2% missing data
   1   (0.589) 0.589 0.831 0.590 0.588 0.589 
   0   (0.411) 0.411 0.169 0.410 0.412 0.411 

Locus 1049 : 
2 alleles
95.2% missing data
   1   (0.573) 0.572 0.832 0.573 0.573 0.573 
   0   (0.427) 0.428 0.168 0.427 0.427 0.427 

Locus 1050 : 
2 alleles
95.2% missing data
   1   (0.635) 0.634 0.858 0.635 0.635 0.634 
   0   (0.365) 0.366 0.142 0.365 0.365 0.366 

Locus 1051 : 
2 alleles
95.2% missing data
   1   (0.662) 0.661 0.868 0.662 0.662 0.662 
   0   (0.338) 0.339 0.132 0.338 0.338 0.338 

Locus 1052 : 
2 alleles
95.2% missing data
   1   (0.590) 0.589 0.846 0.590 0.590 0.590 
   0   (0.410) 0.411 0.154 0.410 0.410 0.410 

Locus 1053 : 
2 alleles
95.2% missing data
   1   (0.659) 0.658 0.879 0.659 0.657 0.658 
   0   (0.341) 0.342 0.121 0.341 0.343 0.342 

Locus 1054 : 
2 alleles
88.1% missing data
   0   (0.419) 0.421 0.117 0.421 0.421 0.421 
   1   (0.581) 0.579 0.883 0.579 0.579 0.579 

Locus 1055 : 
1 alleles
95.2% missing data
   1   (1.000) 1.000 1.000 1.000 1.000 1.000 

Locus 1056 : 
1 alleles
95.2% missing data
   1   (1.000) 1.000 1.000 1.000 1.000 1.000 

Locus 1057 : 
2 alleles
95.2% missing data
   0   (0.538) 0.537 0.538 0.538 0.537 0.538 
   1   (0.462) 0.463 0.462 0.462 0.463 0.462 

Locus 1058 : 
2 alleles
95.2% missing data
   1   (0.662) 0.662 0.879 0.661 0.661 0.662 
   0   (0.338) 0.338 0.121 0.339 0.339 0.338 

Locus 1059 : 
1 alleles
97.6% missing data
   1   (1.000) 1.000 1.000 1.000 1.000 1.000 

Locus 1060 : 
2 alleles
97.6% missing data
   0   (0.545) 0.545 0.546 0.545 0.546 0.545 
   1   (0.455) 0.455 0.454 0.455 0.454 0.455 

Locus 1061 : 
1 alleles
97.6% missing data
   1   (1.000) 1.000 1.000 1.000 1.000 1.000 

Locus 1062 : 
1 alleles
97.6% missing data
   1   (1.000) 1.000 1.000 1.000 1.000 1.000 

Locus 1063 : 
1 alleles
97.6% missing data
   1   (1.000) 1.000 1.000 1.000 1.000 1.000 

Locus 1064 : 
1 alleles
97.6% missing data
   1   (1.000) 1.000 1.000 1.000 1.000 1.000 

Locus 1065 : 
2 alleles
95.2% missing data
   1   (0.626) 0.625 0.861 0.625 0.626 0.625 
   0   (0.374) 0.375 0.139 0.375 0.374 0.375 

Locus 1066 : 
2 alleles
97.6% missing data
   0   (0.476) 0.477 0.480 0.477 0.476 0.476 
   1   (0.524) 0.523 0.520 0.523 0.524 0.524 

Locus 1067 : 
2 alleles
95.2% missing data
   1   (0.615) 0.614 0.851 0.614 0.615 0.615 
   0   (0.385) 0.386 0.149 0.386 0.385 0.385 

Locus 1068 : 
2 alleles
97.6% missing data
   0   (0.558) 0.558 0.516 0.558 0.558 0.558 
   1   (0.442) 0.442 0.484 0.442 0.442 0.442 

Locus 1069 : 
2 alleles
95.2% missing data
   1   (0.632) 0.631 0.867 0.631 0.631 0.631 
   0   (0.368) 0.369 0.133 0.369 0.369 0.369 

Locus 1070 : 
2 alleles
97.6% missing data
   0   (0.506) 0.506 0.508 0.506 0.507 0.506 
   1   (0.494) 0.494 0.492 0.494 0.493 0.494 

Locus 1071 : 
2 alleles
57.1% missing data
   1   (0.736) 0.735 0.957 0.737 0.732 0.734 
   0   (0.264) 0.265 0.043 0.263 0.268 0.266 

Locus 1072 : 
1 alleles
97.6% missing data
   1   (1.000) 1.000 1.000 1.000 1.000 1.000 

Locus 1073 : 
2 alleles
97.6% missing data
   0   (0.527) 0.527 0.524 0.527 0.526 0.527 
   1   (0.473) 0.473 0.476 0.473 0.474 0.473 

Locus 1074 : 
2 alleles
54.8% missing data
   1   (0.707) 0.705 0.946 0.708 0.703 0.706 
   0   (0.293) 0.295 0.054 0.292 0.297 0.294 

Locus 1075 : 
2 alleles
97.6% missing data
   0   (0.472) 0.472 0.496 0.471 0.472 0.472 
   1   (0.528) 0.528 0.504 0.529 0.528 0.528 

Locus 1076 : 
2 alleles
95.2% missing data
   1   (0.635) 0.634 0.857 0.634 0.634 0.636 
   0   (0.365) 0.366 0.143 0.366 0.366 0.364 

Locus 1077 : 
1 alleles
97.6% missing data
   1   (1.000) 1.000 1.000 1.000 1.000 1.000 

Locus 1078 : 
2 alleles
97.6% missing data
   0   (0.470) 0.470 0.474 0.470 0.470 0.471 
   1   (0.530) 0.530 0.526 0.530 0.530 0.529 

Locus 1079 : 
2 alleles
95.2% missing data
   1   (0.619) 0.619 0.851 0.619 0.620 0.620 
   0   (0.381) 0.381 0.149 0.381 0.380 0.380 

Locus 1080 : 
2 alleles
95.2% missing data
   1   (0.664) 0.663 0.865 0.663 0.663 0.663 
   0   (0.336) 0.337 0.135 0.337 0.337 0.337 

Locus 1081 : 
2 alleles
97.6% missing data
   0   (0.522) 0.522 0.521 0.521 0.522 0.522 
   1   (0.478) 0.478 0.479 0.479 0.478 0.478 

Locus 1082 : 
2 alleles
95.2% missing data
   1   (0.668) 0.667 0.852 0.666 0.667 0.667 
   0   (0.332) 0.333 0.148 0.334 0.333 0.333 

Locus 1083 : 
2 alleles
95.2% missing data
   1   (0.648) 0.649 0.864 0.648 0.649 0.648 
   0   (0.352) 0.351 0.136 0.352 0.351 0.352 

Locus 1084 : 
2 alleles
95.2% missing data
   1   (0.603) 0.601 0.859 0.602 0.602 0.602 
   0   (0.397) 0.399 0.141 0.398 0.398 0.398 

Locus 1085 : 
2 alleles
42.9% missing data
   1   (0.821) 0.824 0.974 0.821 0.820 0.821 
   0   (0.179) 0.176 0.026 0.179 0.180 0.179 

Locus 1086 : 
2 alleles
95.2% missing data
   1   (0.620) 0.619 0.860 0.620 0.620 0.620 
   0   (0.380) 0.381 0.140 0.380 0.380 0.380 

Locus 1087 : 
1 alleles
97.6% missing data
   1   (1.000) 1.000 1.000 1.000 1.000 1.000 

Locus 1088 : 
1 alleles
97.6% missing data
   1   (1.000) 1.000 1.000 1.000 1.000 1.000 

Locus 1089 : 
2 alleles
31.0% missing data
   1   (0.873) 0.872 0.987 0.874 0.872 0.873 
   0   (0.127) 0.128 0.013 0.126 0.128 0.127 

Locus 1090 : 
2 alleles
31.0% missing data
   1   (0.843) 0.841 0.984 0.845 0.843 0.842 
   0   (0.157) 0.159 0.016 0.155 0.157 0.158 

Locus 1091 : 
2 alleles
85.7% missing data
   1   (0.759) 0.760 0.745 0.764 0.760 0.760 
   0   (0.241) 0.240 0.255 0.236 0.240 0.240 

Locus 1092 : 
1 alleles
97.6% missing data
   1   (1.000) 1.000 1.000 1.000 1.000 1.000 

Locus 1093 : 
1 alleles
97.6% missing data
   1   (1.000) 1.000 1.000 1.000 1.000 1.000 

Locus 1094 : 
1 alleles
97.6% missing data
   1   (1.000) 1.000 1.000 1.000 1.000 1.000 

Locus 1095 : 
1 alleles
97.6% missing data
   1   (1.000) 1.000 1.000 1.000 1.000 1.000 

Locus 1096 : 
1 alleles
97.6% missing data
   1   (1.000) 1.000 1.000 1.000 1.000 1.000 

Locus 1097 : 
1 alleles
97.6% missing data
   1   (1.000) 1.000 1.000 1.000 1.000 1.000 

Locus 1098 : 
1 alleles
97.6% missing data
   1   (1.000) 1.000 1.000 1.000 1.000 1.000 

Locus 1099 : 
1 alleles
97.6% missing data
   1   (1.000) 1.000 1.000 1.000 1.000 1.000 

Locus 1100 : 
1 alleles
97.6% missing data
   1   (1.000) 1.000 1.000 1.000 1.000 1.000 

Locus 1101 : 
1 alleles
97.6% missing data
   1   (1.000) 1.000 1.000 1.000 1.000 1.000 

Locus 1102 : 
1 alleles
97.6% missing data
   1   (1.000) 1.000 1.000 1.000 1.000 1.000 

Locus 1103 : 
1 alleles
97.6% missing data
   1   (1.000) 1.000 1.000 1.000 1.000 1.000 

Locus 1104 : 
1 alleles
97.6% missing data
   1   (1.000) 1.000 1.000 1.000 1.000 1.000 

Locus 1105 : 
1 alleles
97.6% missing data
   1   (1.000) 1.000 1.000 1.000 1.000 1.000 

Locus 1106 : 
1 alleles
97.6% missing data
   1   (1.000) 1.000 1.000 1.000 1.000 1.000 

Locus 1107 : 
1 alleles
97.6% missing data
   1   (1.000) 1.000 1.000 1.000 1.000 1.000 

Locus 1108 : 
1 alleles
97.6% missing data
   1   (1.000) 1.000 1.000 1.000 1.000 1.000 

Locus 1109 : 
2 alleles
97.6% missing data
   0   (0.489) 0.489 0.491 0.488 0.488 0.489 
   1   (0.511) 0.511 0.509 0.512 0.512 0.511 

Locus 1110 : 
2 alleles
97.6% missing data
   0   (0.515) 0.515 0.502 0.515 0.515 0.515 
   1   (0.485) 0.485 0.498 0.485 0.485 0.485 

Locus 1111 : 
2 alleles
97.6% missing data
   0   (0.575) 0.575 0.558 0.575 0.574 0.575 
   1   (0.425) 0.425 0.442 0.425 0.426 0.425 

Locus 1112 : 
1 alleles
97.6% missing data
   1   (1.000) 1.000 1.000 1.000 1.000 1.000 

Locus 1113 : 
1 alleles
97.6% missing data
   1   (1.000) 1.000 1.000 1.000 1.000 1.000 

Locus 1114 : 
1 alleles
97.6% missing data
   1   (1.000) 1.000 1.000 1.000 1.000 1.000 

Locus 1115 : 
1 alleles
97.6% missing data
   1   (1.000) 1.000 1.000 1.000 1.000 1.000 

Locus 1116 : 
1 alleles
97.6% missing data
   1   (1.000) 1.000 1.000 1.000 1.000 1.000 

Locus 1117 : 
1 alleles
97.6% missing data
   1   (1.000) 1.000 1.000 1.000 1.000 1.000 

Locus 1118 : 
2 alleles
97.6% missing data
   0   (0.501) 0.501 0.499 0.502 0.502 0.502 
   1   (0.499) 0.499 0.501 0.498 0.498 0.498 

Locus 1119 : 
1 alleles
97.6% missing data
   1   (1.000) 1.000 1.000 1.000 1.000 1.000 

Locus 1120 : 
1 alleles
97.6% missing data
   1   (1.000) 1.000 1.000 1.000 1.000 1.000 

Locus 1121 : 
1 alleles
97.6% missing data
   1   (1.000) 1.000 1.000 1.000 1.000 1.000 

Locus 1122 : 
1 alleles
97.6% missing data
   1   (1.000) 1.000 1.000 1.000 1.000 1.000 

Locus 1123 : 
1 alleles
97.6% missing data
   1   (1.000) 1.000 1.000 1.000 1.000 1.000 

Locus 1124 : 
1 alleles
95.2% missing data
   1   (1.000) 1.000 1.000 1.000 1.000 1.000 

Locus 1125 : 
1 alleles
97.6% missing data
   1   (1.000) 1.000 1.000 1.000 1.000 1.000 

Locus 1126 : 
1 alleles
95.2% missing data
   1   (1.000) 1.000 1.000 1.000 1.000 1.000 

Locus 1127 : 
1 alleles
95.2% missing data
   1   (1.000) 1.000 1.000 1.000 1.000 1.000 

Locus 1128 : 
1 alleles
95.2% missing data
   1   (1.000) 1.000 1.000 1.000 1.000 1.000 

Locus 1129 : 
1 alleles
95.2% missing data
   1   (1.000) 1.000 1.000 1.000 1.000 1.000 

Locus 1130 : 
1 alleles
95.2% missing data
   1   (1.000) 1.000 1.000 1.000 1.000 1.000 

Locus 1131 : 
1 alleles
95.2% missing data
   1   (1.000) 1.000 1.000 1.000 1.000 1.000 

Locus 1132 : 
1 alleles
95.2% missing data
   1   (1.000) 1.000 1.000 1.000 1.000 1.000 

Locus 1133 : 
2 alleles
97.6% missing data
   0   (0.506) 0.506 0.512 0.507 0.506 0.505 
   1   (0.494) 0.494 0.488 0.493 0.494 0.495 

Locus 1134 : 
1 alleles
95.2% missing data
   1   (1.000) 1.000 1.000 1.000 1.000 1.000 

Locus 1135 : 
3 alleles
95.2% missing data
   0   (0.452) 0.454 0.454 0.452 0.452 0.453 
   1   (0.299) 0.300 0.317 0.299 0.299 0.299 
   2   (0.248) 0.246 0.229 0.249 0.249 0.248 

Locus 1136 : 
1 alleles
38.1% missing data
   1   (1.000) 1.000 1.000 1.000 1.000 1.000 

Locus 1137 : 
1 alleles
97.6% missing data
   1   (1.000) 1.000 1.000 1.000 1.000 1.000 

Locus 1138 : 
1 alleles
97.6% missing data
   1   (1.000) 1.000 1.000 1.000 1.000 1.000 

Locus 1139 : 
1 alleles
95.2% missing data
   1   (1.000) 1.000 1.000 1.000 1.000 1.000 

Locus 1140 : 
1 alleles
95.2% missing data
   1   (1.000) 1.000 1.000 1.000 1.000 1.000 

Locus 1141 : 
2 alleles
38.1% missing data
   1   (0.882) 0.882 0.987 0.884 0.883 0.883 
   0   (0.118) 0.118 0.013 0.116 0.117 0.117 

Locus 1142 : 
1 alleles
95.2% missing data
   1   (1.000) 1.000 1.000 1.000 1.000 1.000 

Locus 1143 : 
1 alleles
97.6% missing data
   1   (1.000) 1.000 1.000 1.000 1.000 1.000 

Locus 1144 : 
2 alleles
97.6% missing data
   0   (0.469) 0.470 0.474 0.469 0.469 0.468 
   1   (0.531) 0.530 0.526 0.531 0.531 0.532 

Locus 1145 : 
1 alleles
97.6% missing data
   1   (1.000) 1.000 1.000 1.000 1.000 1.000 

Locus 1146 : 
2 alleles
97.6% missing data
   0   (0.486) 0.487 0.478 0.486 0.485 0.486 
   1   (0.514) 0.513 0.522 0.514 0.515 0.514 

Locus 1147 : 
2 alleles
95.2% missing data
   1   (0.666) 0.665 0.867 0.665 0.666 0.665 
   0   (0.334) 0.335 0.133 0.335 0.334 0.335 

Locus 1148 : 
2 alleles
54.8% missing data
   1   (0.676) 0.675 0.881 0.677 0.678 0.675 
   0   (0.324) 0.325 0.119 0.323 0.322 0.325 

Locus 1149 : 
2 alleles
95.2% missing data
   1   (0.605) 0.605 0.856 0.605 0.604 0.605 
   0   (0.395) 0.395 0.144 0.395 0.396 0.395 

Locus 1150 : 
2 alleles
95.2% missing data
   1   (0.575) 0.575 0.844 0.575 0.575 0.574 
   0   (0.425) 0.425 0.156 0.425 0.425 0.426 

Locus 1151 : 
2 alleles
95.2% missing data
   1   (0.611) 0.610 0.846 0.609 0.611 0.610 
   0   (0.389) 0.390 0.154 0.391 0.389 0.390 

Locus 1152 : 
2 alleles
97.6% missing data
   0   (0.478) 0.478 0.485 0.477 0.477 0.478 
   1   (0.522) 0.522 0.515 0.523 0.523 0.522 

Locus 1153 : 
2 alleles
95.2% missing data
   1   (0.624) 0.623 0.836 0.624 0.623 0.624 
   0   (0.376) 0.377 0.164 0.376 0.377 0.376 

Locus 1154 : 
2 alleles
28.6% missing data
   1   (0.929) 0.929 0.993 0.931 0.929 0.930 
   0   (0.071) 0.071 0.007 0.069 0.071 0.070 

Locus 1155 : 
1 alleles
95.2% missing data
   1   (1.000) 1.000 1.000 1.000 1.000 1.000 

Locus 1156 : 
1 alleles
97.6% missing data
   1   (1.000) 1.000 1.000 1.000 1.000 1.000 

Locus 1157 : 
1 alleles
97.6% missing data
   1   (1.000) 1.000 1.000 1.000 1.000 1.000 

Locus 1158 : 
2 alleles
97.6% missing data
   0   (0.542) 0.541 0.546 0.542 0.542 0.541 
   1   (0.458) 0.459 0.454 0.458 0.458 0.459 

Locus 1159 : 
2 alleles
97.6% missing data
   0   (0.525) 0.525 0.523 0.526 0.525 0.525 
   1   (0.475) 0.475 0.477 0.474 0.475 0.475 

Locus 1160 : 
3 alleles
19.0% missing data
   1   (0.503) 0.496 0.938 0.502 0.500 0.502 
   2   (0.361) 0.369 0.045 0.364 0.364 0.366 
   0   (0.135) 0.135 0.018 0.134 0.136 0.132 

Locus 1161 : 
2 alleles
38.1% missing data
   1   (0.743) 0.739 0.973 0.744 0.742 0.740 
   0   (0.257) 0.261 0.027 0.256 0.258 0.260 

Locus 1162 : 
2 alleles
16.7% missing data
   1   (0.870) 0.869 0.984 0.871 0.870 0.874 
   0   (0.130) 0.131 0.016 0.129 0.130 0.126 

Locus 1163 : 
2 alleles
73.8% missing data
   1   (0.665) 0.666 0.790 0.663 0.664 0.665 
   0   (0.335) 0.334 0.210 0.337 0.336 0.335 

Locus 1164 : 
2 alleles
73.8% missing data
   1   (0.650) 0.652 0.787 0.649 0.649 0.651 
   0   (0.350) 0.348 0.213 0.351 0.351 0.349 

Locus 1165 : 
2 alleles
95.2% missing data
   1   (0.608) 0.607 0.857 0.608 0.608 0.607 
   0   (0.392) 0.393 0.143 0.392 0.392 0.393 

Locus 1166 : 
2 alleles
95.2% missing data
   1   (0.648) 0.647 0.858 0.647 0.648 0.647 
   0   (0.352) 0.353 0.142 0.353 0.352 0.353 

Locus 1167 : 
2 alleles
38.1% missing data
   1   (0.779) 0.774 0.976 0.779 0.778 0.778 
   0   (0.221) 0.226 0.024 0.221 0.222 0.222 

Locus 1168 : 
2 alleles
95.2% missing data
   1   (0.627) 0.626 0.853 0.626 0.626 0.627 
   0   (0.373) 0.374 0.147 0.374 0.374 0.373 

Locus 1169 : 
2 alleles
97.6% missing data
   0   (0.425) 0.425 0.425 0.425 0.425 0.424 
   1   (0.575) 0.575 0.575 0.575 0.575 0.576 

Locus 1170 : 
2 alleles
35.7% missing data
   1   (0.802) 0.800 0.981 0.803 0.801 0.800 
   0   (0.198) 0.200 0.019 0.197 0.199 0.200 

Locus 1171 : 
2 alleles
95.2% missing data
   1   (0.580) 0.580 0.847 0.580 0.581 0.580 
   0   (0.420) 0.420 0.153 0.420 0.419 0.420 

Locus 1172 : 
2 alleles
92.9% missing data
   0   (0.511) 0.512 0.526 0.511 0.511 0.512 
   1   (0.489) 0.488 0.474 0.489 0.489 0.488 

Locus 1173 : 
2 alleles
97.6% missing data
   0   (0.553) 0.553 0.522 0.553 0.553 0.553 
   1   (0.447) 0.447 0.478 0.447 0.447 0.447 

Locus 1174 : 
2 alleles
97.6% missing data
   0   (0.460) 0.460 0.461 0.460 0.461 0.459 
   1   (0.540) 0.540 0.539 0.540 0.539 0.541 

Locus 1175 : 
2 alleles
95.2% missing data
   1   (0.626) 0.626 0.854 0.625 0.626 0.626 
   0   (0.374) 0.374 0.146 0.375 0.374 0.374 

Locus 1176 : 
2 alleles
92.9% missing data
   1   (0.572) 0.572 0.622 0.573 0.573 0.572 
   0   (0.428) 0.428 0.378 0.427 0.427 0.428 

Locus 1177 : 
2 alleles
19.0% missing data
   1   (0.889) 0.890 0.988 0.890 0.888 0.892 
   0   (0.111) 0.110 0.012 0.110 0.112 0.108 

Locus 1178 : 
2 alleles
97.6% missing data
   0   (0.500) 0.500 0.502 0.500 0.500 0.500 
   1   (0.500) 0.500 0.498 0.500 0.500 0.500 

Locus 1179 : 
2 alleles
95.2% missing data
   1   (0.606) 0.606 0.834 0.605 0.606 0.605 
   0   (0.394) 0.394 0.166 0.395 0.394 0.395 

Locus 1180 : 
2 alleles
78.6% missing data
   1   (0.651) 0.653 0.621 0.651 0.652 0.653 
   0   (0.349) 0.347 0.379 0.349 0.348 0.347 

Locus 1181 : 
3 alleles
76.2% missing data
   1   (0.566) 0.572 0.299 0.569 0.570 0.570 
   0   (0.332) 0.331 0.192 0.334 0.332 0.331 
   2   (0.102) 0.097 0.509 0.098 0.098 0.099 

Locus 1182 : 
2 alleles
38.1% missing data
   1   (0.774) 0.770 0.980 0.775 0.773 0.772 
   0   (0.226) 0.230 0.020 0.225 0.227 0.228 

Locus 1183 : 
2 alleles
19.0% missing data
   1   (0.889) 0.888 0.987 0.889 0.887 0.891 
   0   (0.111) 0.112 0.013 0.111 0.113 0.109 

Locus 1184 : 
2 alleles
95.2% missing data
   1   (0.598) 0.597 0.844 0.598 0.597 0.598 
   0   (0.402) 0.403 0.156 0.402 0.403 0.402 

Locus 1185 : 
2 alleles
73.8% missing data
   1   (0.626) 0.628 0.601 0.625 0.627 0.627 
   0   (0.374) 0.372 0.399 0.375 0.373 0.373 

Locus 1186 : 
2 alleles
95.2% missing data
   1   (0.587) 0.586 0.848 0.586 0.586 0.585 
   0   (0.413) 0.414 0.152 0.414 0.414 0.415 

Locus 1187 : 
2 alleles
97.6% missing data
   0   (0.560) 0.560 0.552 0.560 0.560 0.560 
   1   (0.440) 0.440 0.448 0.440 0.440 0.440 

Locus 1188 : 
2 alleles
90.5% missing data
   0   (0.312) 0.313 0.250 0.312 0.311 0.312 
   1   (0.688) 0.687 0.750 0.688 0.689 0.688 

Locus 1189 : 
2 alleles
95.2% missing data
   1   (0.602) 0.602 0.846 0.601 0.602 0.601 
   0   (0.398) 0.398 0.154 0.399 0.398 0.399 

Locus 1190 : 
2 alleles
95.2% missing data
   1   (0.594) 0.593 0.840 0.593 0.593 0.593 
   0   (0.406) 0.407 0.160 0.407 0.407 0.407 

Locus 1191 : 
2 alleles
97.6% missing data
   0   (0.434) 0.435 0.466 0.434 0.434 0.434 
   1   (0.566) 0.565 0.534 0.566 0.566 0.566 

Locus 1192 : 
2 alleles
97.6% missing data
   0   (0.466) 0.465 0.494 0.465 0.466 0.465 
   1   (0.534) 0.535 0.506 0.535 0.534 0.535 

Locus 1193 : 
2 alleles
95.2% missing data
   1   (0.630) 0.629 0.849 0.629 0.630 0.629 
   0   (0.370) 0.371 0.151 0.371 0.370 0.371 

Locus 1194 : 
2 alleles
31.0% missing data
   1   (0.855) 0.854 0.984 0.856 0.854 0.855 
   0   (0.145) 0.146 0.016 0.144 0.146 0.145 

Locus 1195 : 
2 alleles
95.2% missing data
   1   (0.607) 0.607 0.857 0.606 0.607 0.606 
   0   (0.393) 0.393 0.143 0.394 0.393 0.394 

Locus 1196 : 
2 alleles
95.2% missing data
   1   (0.604) 0.604 0.852 0.604 0.604 0.604 
   0   (0.396) 0.396 0.148 0.396 0.396 0.396 

Locus 1197 : 
2 alleles
57.1% missing data
   1   (0.579) 0.575 0.957 0.576 0.577 0.576 
   0   (0.421) 0.425 0.043 0.424 0.423 0.424 

Locus 1198 : 
2 alleles
95.2% missing data
   0   (0.517) 0.517 0.523 0.517 0.516 0.516 
   1   (0.483) 0.483 0.477 0.483 0.484 0.484 

Locus 1199 : 
2 alleles
95.2% missing data
   1   (0.661) 0.661 0.855 0.661 0.661 0.660 
   0   (0.339) 0.339 0.145 0.339 0.339 0.340 

Locus 1200 : 
2 alleles
28.6% missing data
   1   (0.947) 0.950 0.995 0.950 0.949 0.948 
   0   (0.053) 0.050 0.005 0.050 0.051 0.052 

Locus 1201 : 
2 alleles
95.2% missing data
   1   (0.635) 0.635 0.865 0.634 0.635 0.635 
   0   (0.365) 0.365 0.135 0.366 0.365 0.365 

Locus 1202 : 
2 alleles
76.2% missing data
   0   (0.289) 0.288 0.081 0.293 0.286 0.288 
   1   (0.711) 0.712 0.919 0.707 0.714 0.712 

Locus 1203 : 
2 alleles
97.6% missing data
   0   (0.431) 0.432 0.432 0.431 0.431 0.432 
   1   (0.569) 0.568 0.568 0.569 0.569 0.568 

Locus 1204 : 
2 alleles
95.2% missing data
   1   (0.623) 0.623 0.858 0.622 0.623 0.622 
   0   (0.377) 0.377 0.142 0.378 0.377 0.378 

Locus 1205 : 
2 alleles
71.4% missing data
   0   (0.282) 0.283 0.066 0.287 0.280 0.283 
   1   (0.718) 0.717 0.934 0.713 0.720 0.717 

Locus 1206 : 
2 alleles
95.2% missing data
   1   (0.605) 0.604 0.855 0.605 0.604 0.605 
   0   (0.395) 0.396 0.145 0.395 0.396 0.395 

Locus 1207 : 
2 alleles
95.2% missing data
   1   (0.603) 0.603 0.852 0.602 0.602 0.601 
   0   (0.397) 0.397 0.148 0.398 0.398 0.399 

Locus 1208 : 
2 alleles
73.8% missing data
   1   (0.665) 0.665 0.919 0.658 0.668 0.666 
   0   (0.335) 0.335 0.081 0.342 0.332 0.334 

Locus 1209 : 
2 alleles
95.2% missing data
   1   (0.670) 0.669 0.866 0.670 0.669 0.669 
   0   (0.330) 0.331 0.134 0.330 0.331 0.331 

Locus 1210 : 
2 alleles
95.2% missing data
   1   (0.618) 0.617 0.860 0.617 0.618 0.618 
   0   (0.382) 0.383 0.140 0.383 0.382 0.382 

Locus 1211 : 
2 alleles
97.6% missing data
   0   (0.489) 0.489 0.491 0.489 0.490 0.489 
   1   (0.511) 0.511 0.509 0.511 0.510 0.511 

Locus 1212 : 
2 alleles
95.2% missing data
   1   (0.634) 0.634 0.873 0.634 0.634 0.634 
   0   (0.366) 0.366 0.127 0.366 0.366 0.366 

Locus 1213 : 
2 alleles
85.7% missing data
   1   (0.825) 0.826 0.959 0.826 0.827 0.825 
   0   (0.175) 0.174 0.041 0.174 0.173 0.175 

Locus 1214 : 
1 alleles
97.6% missing data
   1   (1.000) 1.000 1.000 1.000 1.000 1.000 

Locus 1215 : 
2 alleles
81.0% missing data
   1   (0.788) 0.788 0.956 0.788 0.789 0.788 
   0   (0.212) 0.212 0.044 0.212 0.211 0.212 

Locus 1216 : 
2 alleles
95.2% missing data
   1   (0.643) 0.642 0.851 0.643 0.642 0.643 
   0   (0.357) 0.358 0.149 0.357 0.358 0.357 

Locus 1217 : 
2 alleles
78.6% missing data
   1   (0.731) 0.729 0.950 0.731 0.732 0.729 
   0   (0.269) 0.271 0.050 0.269 0.268 0.271 

Locus 1218 : 
2 alleles
97.6% missing data
   0   (0.558) 0.558 0.557 0.558 0.559 0.558 
   1   (0.442) 0.442 0.443 0.442 0.441 0.442 

Locus 1219 : 
2 alleles
97.6% missing data
   0   (0.491) 0.491 0.491 0.492 0.492 0.491 
   1   (0.509) 0.509 0.509 0.508 0.508 0.509 

Locus 1220 : 
2 alleles
95.2% missing data
   1   (0.609) 0.609 0.850 0.609 0.609 0.609 
   0   (0.391) 0.391 0.150 0.391 0.391 0.391 

Locus 1221 : 
2 alleles
95.2% missing data
   1   (0.643) 0.643 0.867 0.643 0.643 0.643 
   0   (0.357) 0.357 0.133 0.357 0.357 0.357 

Locus 1222 : 
2 alleles
95.2% missing data
   1   (0.611) 0.611 0.845 0.610 0.611 0.611 
   0   (0.389) 0.389 0.155 0.390 0.389 0.389 

Locus 1223 : 
2 alleles
97.6% missing data
   0   (0.534) 0.534 0.535 0.534 0.533 0.533 
   1   (0.466) 0.466 0.465 0.466 0.467 0.467 

Locus 1224 : 
2 alleles
95.2% missing data
   1   (0.638) 0.638 0.860 0.638 0.637 0.637 
   0   (0.362) 0.362 0.140 0.362 0.363 0.363 

Locus 1225 : 
1 alleles
97.6% missing data
   1   (1.000) 1.000 1.000 1.000 1.000 1.000 

Locus 1226 : 
1 alleles
97.6% missing data
   1   (1.000) 1.000 1.000 1.000 1.000 1.000 

Locus 1227 : 
1 alleles
97.6% missing data
   1   (1.000) 1.000 1.000 1.000 1.000 1.000 

Locus 1228 : 
1 alleles
97.6% missing data
   1   (1.000) 1.000 1.000 1.000 1.000 1.000 

Locus 1229 : 
1 alleles
97.6% missing data
   1   (1.000) 1.000 1.000 1.000 1.000 1.000 

Locus 1230 : 
1 alleles
97.6% missing data
   1   (1.000) 1.000 1.000 1.000 1.000 1.000 

Locus 1231 : 
2 alleles
54.8% missing data
   1   (0.741) 0.741 0.852 0.736 0.744 0.747 
   0   (0.259) 0.259 0.148 0.264 0.256 0.253 

Locus 1232 : 
2 alleles
78.6% missing data
   1   (0.772) 0.768 0.941 0.774 0.776 0.774 
   0   (0.228) 0.232 0.059 0.226 0.224 0.226 

Locus 1233 : 
2 alleles
83.3% missing data
   0   (0.279) 0.280 0.104 0.279 0.278 0.281 
   1   (0.721) 0.720 0.896 0.721 0.722 0.719 

Locus 1234 : 
1 alleles
97.6% missing data
   1   (1.000) 1.000 1.000 1.000 1.000 1.000 

Locus 1235 : 
1 alleles
97.6% missing data
   1   (1.000) 1.000 1.000 1.000 1.000 1.000 

Locus 1236 : 
1 alleles
97.6% missing data
   1   (1.000) 1.000 1.000 1.000 1.000 1.000 

Locus 1237 : 
2 alleles
97.6% missing data
   0   (0.446) 0.446 0.485 0.446 0.446 0.446 
   1   (0.554) 0.554 0.515 0.554 0.554 0.554 

Locus 1238 : 
2 alleles
97.6% missing data
   0   (0.443) 0.443 0.446 0.443 0.444 0.443 
   1   (0.557) 0.557 0.554 0.557 0.556 0.557 

Locus 1239 : 
2 alleles
97.6% missing data
   0   (0.417) 0.417 0.409 0.417 0.417 0.417 
   1   (0.583) 0.583 0.591 0.583 0.583 0.583 

Locus 1240 : 
2 alleles
95.2% missing data
   1   (0.594) 0.593 0.856 0.593 0.593 0.593 
   0   (0.406) 0.407 0.144 0.407 0.407 0.407 

Locus 1241 : 
1 alleles
97.6% missing data
   1   (1.000) 1.000 1.000 1.000 1.000 1.000 

Locus 1242 : 
2 alleles
97.6% missing data
   0   (0.580) 0.581 0.538 0.581 0.580 0.581 
   1   (0.420) 0.419 0.462 0.419 0.420 0.419 

Locus 1243 : 
2 alleles
95.2% missing data
   1   (0.607) 0.606 0.853 0.606 0.607 0.605 
   0   (0.393) 0.394 0.147 0.394 0.393 0.395 

Locus 1244 : 
3 alleles
38.1% missing data
   1   (0.689) 0.688 0.907 0.692 0.693 0.689 
   0   (0.257) 0.258 0.089 0.257 0.255 0.258 
   2   (0.054) 0.054 0.005 0.051 0.052 0.053 

Locus 1245 : 
3 alleles
66.7% missing data
   1   (0.744) 0.746 0.934 0.748 0.744 0.745 
   2   (0.143) 0.143 0.038 0.142 0.144 0.143 
   0   (0.113) 0.111 0.028 0.110 0.112 0.113 

Locus 1246 : 
2 alleles
97.6% missing data
   0   (0.479) 0.479 0.477 0.479 0.479 0.479 
   1   (0.521) 0.521 0.523 0.521 0.521 0.521 

Locus 1247 : 
1 alleles
92.9% missing data
   1   (1.000) 1.000 1.000 1.000 1.000 1.000 

Locus 1248 : 
1 alleles
95.2% missing data
   1   (1.000) 1.000 1.000 1.000 1.000 1.000 

Locus 1249 : 
1 alleles
95.2% missing data
   1   (1.000) 1.000 1.000 1.000 1.000 1.000 

Locus 1250 : 
1 alleles
95.2% missing data
   1   (1.000) 1.000 1.000 1.000 1.000 1.000 

Locus 1251 : 
1 alleles
95.2% missing data
   1   (1.000) 1.000 1.000 1.000 1.000 1.000 

Locus 1252 : 
1 alleles
95.2% missing data
   1   (1.000) 1.000 1.000 1.000 1.000 1.000 

Locus 1253 : 
1 alleles
95.2% missing data
   1   (1.000) 1.000 1.000 1.000 1.000 1.000 

Locus 1254 : 
1 alleles
97.6% missing data
   1   (1.000) 1.000 1.000 1.000 1.000 1.000 

Locus 1255 : 
1 alleles
92.9% missing data
   1   (1.000) 1.000 1.000 1.000 1.000 1.000 

Locus 1256 : 
2 alleles
97.6% missing data
   0   (0.480) 0.480 0.492 0.480 0.480 0.480 
   1   (0.520) 0.520 0.508 0.520 0.520 0.520 

Locus 1257 : 
1 alleles
92.9% missing data
   1   (1.000) 1.000 1.000 1.000 1.000 1.000 

Locus 1258 : 
1 alleles
95.2% missing data
   1   (1.000) 1.000 1.000 1.000 1.000 1.000 

Locus 1259 : 
2 alleles
97.6% missing data
   0   (0.527) 0.527 0.530 0.527 0.527 0.527 
   1   (0.473) 0.473 0.470 0.473 0.473 0.473 

Locus 1260 : 
2 alleles
88.1% missing data
   0   (0.426) 0.427 0.322 0.426 0.426 0.427 
   1   (0.574) 0.573 0.678 0.574 0.574 0.573 

Locus 1261 : 
1 alleles
47.6% missing data
   1   (1.000) 1.000 1.000 1.000 1.000 1.000 

Locus 1262 : 
2 alleles
97.6% missing data
   0   (0.503) 0.504 0.501 0.504 0.504 0.504 
   1   (0.497) 0.496 0.499 0.496 0.496 0.496 

Locus 1263 : 
1 alleles
97.6% missing data
   1   (1.000) 1.000 1.000 1.000 1.000 1.000 

Locus 1264 : 
1 alleles
97.6% missing data
   1   (1.000) 1.000 1.000 1.000 1.000 1.000 

Locus 1265 : 
2 alleles
90.5% missing data
   1   (0.755) 0.756 0.895 0.756 0.756 0.756 
   0   (0.245) 0.244 0.105 0.244 0.244 0.244 

Locus 1266 : 
2 alleles
90.5% missing data
   1   (0.779) 0.779 0.913 0.779 0.780 0.779 
   0   (0.221) 0.221 0.087 0.221 0.220 0.221 

Locus 1267 : 
1 alleles
92.9% missing data
   1   (1.000) 1.000 1.000 1.000 1.000 1.000 

Locus 1268 : 
1 alleles
57.1% missing data
   1   (1.000) 1.000 1.000 1.000 1.000 1.000 

Locus 1269 : 
2 alleles
88.1% missing data
   1   (0.742) 0.742 0.881 0.742 0.743 0.742 
   0   (0.258) 0.258 0.119 0.258 0.257 0.258 

Locus 1270 : 
2 alleles
78.6% missing data
   1   (0.604) 0.600 0.937 0.601 0.602 0.603 
   0   (0.396) 0.400 0.063 0.399 0.398 0.397 

Locus 1271 : 
1 alleles
97.6% missing data
   1   (1.000) 1.000 1.000 1.000 1.000 1.000 

Locus 1272 : 
1 alleles
95.2% missing data
   1   (1.000) 1.000 1.000 1.000 1.000 1.000 

Locus 1273 : 
2 alleles
95.2% missing data
   1   (0.468) 0.469 0.474 0.470 0.467 0.468 
   2   (0.532) 0.531 0.526 0.530 0.533 0.532 

Locus 1274 : 
1 alleles
95.2% missing data
   1   (1.000) 1.000 1.000 1.000 1.000 1.000 

Locus 1275 : 
1 alleles
97.6% missing data
   1   (1.000) 1.000 1.000 1.000 1.000 1.000 

Locus 1276 : 
1 alleles
92.9% missing data
   1   (1.000) 1.000 1.000 1.000 1.000 1.000 

Locus 1277 : 
2 alleles
64.3% missing data
   1   (0.786) 0.787 0.897 0.789 0.787 0.786 
   0   (0.214) 0.213 0.103 0.211 0.213 0.214 

Locus 1278 : 
3 alleles
92.9% missing data
   0   (0.273) 0.273 0.102 0.273 0.273 0.274 
   1   (0.227) 0.228 0.085 0.228 0.227 0.227 
   2   (0.499) 0.499 0.812 0.499 0.500 0.499 

Locus 1279 : 
2 alleles
97.6% missing data
   0   (0.474) 0.474 0.471 0.473 0.474 0.474 
   1   (0.526) 0.526 0.529 0.527 0.526 0.526 

Locus 1280 : 
1 alleles
95.2% missing data
   1   (1.000) 1.000 1.000 1.000 1.000 1.000 

Locus 1281 : 
2 alleles
95.2% missing data
   1   (0.632) 0.632 0.855 0.631 0.632 0.632 
   0   (0.368) 0.368 0.145 0.369 0.368 0.368 

Locus 1282 : 
1 alleles
95.2% missing data
   1   (1.000) 1.000 1.000 1.000 1.000 1.000 

Locus 1283 : 
2 alleles
97.6% missing data
   0   (0.525) 0.525 0.511 0.526 0.525 0.525 
   1   (0.475) 0.475 0.489 0.474 0.475 0.475 

Locus 1284 : 
2 alleles
95.2% missing data
   1   (0.617) 0.617 0.870 0.617 0.616 0.615 
   0   (0.383) 0.383 0.130 0.383 0.384 0.385 

Locus 1285 : 
2 alleles
95.2% missing data
   1   (0.668) 0.668 0.871 0.667 0.668 0.668 
   0   (0.332) 0.332 0.129 0.333 0.332 0.332 

Locus 1286 : 
2 alleles
97.6% missing data
   0   (0.489) 0.489 0.490 0.489 0.489 0.489 
   1   (0.511) 0.511 0.510 0.511 0.511 0.511 

Locus 1287 : 
2 alleles
95.2% missing data
   1   (0.641) 0.641 0.846 0.641 0.641 0.641 
   0   (0.359) 0.359 0.154 0.359 0.359 0.359 

Locus 1288 : 
2 alleles
95.2% missing data
   1   (0.646) 0.645 0.869 0.644 0.645 0.645 
   0   (0.354) 0.355 0.131 0.356 0.355 0.355 

Locus 1289 : 
3 alleles
90.5% missing data
   0   (0.369) 0.369 0.426 0.369 0.369 0.370 
   1   (0.359) 0.360 0.419 0.359 0.360 0.358 
   2   (0.272) 0.271 0.155 0.272 0.271 0.272 

Locus 1290 : 
1 alleles
97.6% missing data
   1   (1.000) 1.000 1.000 1.000 1.000 1.000 

Locus 1291 : 
1 alleles
97.6% missing data
   1   (1.000) 1.000 1.000 1.000 1.000 1.000 

Locus 1292 : 
5 alleles
45.2% missing data
   1   (0.334) 0.340 0.304 0.338 0.334 0.338 
   2   (0.149) 0.147 0.188 0.144 0.149 0.148 
   0   (0.149) 0.149 0.078 0.148 0.148 0.149 
   3   (0.310) 0.311 0.239 0.316 0.315 0.311 
   4   (0.058) 0.054 0.191 0.054 0.055 0.054 

Locus 1293 : 
2 alleles
95.2% missing data
   1   (0.673) 0.672 0.879 0.672 0.672 0.672 
   0   (0.327) 0.328 0.121 0.328 0.328 0.328 

Locus 1294 : 
2 alleles
95.2% missing data
   1   (0.648) 0.647 0.861 0.647 0.648 0.647 
   0   (0.352) 0.353 0.139 0.353 0.352 0.353 

Locus 1295 : 
1 alleles
97.6% missing data
   1   (1.000) 1.000 1.000 1.000 1.000 1.000 

Locus 1296 : 
1 alleles
97.6% missing data
   1   (1.000) 1.000 1.000 1.000 1.000 1.000 

Locus 1297 : 
1 alleles
40.5% missing data
   1   (1.000) 1.000 1.000 1.000 1.000 1.000 

Locus 1298 : 
2 alleles
97.6% missing data
   0   (0.516) 0.515 0.517 0.516 0.516 0.516 
   1   (0.484) 0.485 0.483 0.484 0.484 0.484 

Locus 1299 : 
1 alleles
97.6% missing data
   1   (1.000) 1.000 1.000 1.000 1.000 1.000 

Locus 1300 : 
2 alleles
95.2% missing data
   1   (0.654) 0.654 0.856 0.654 0.653 0.654 
   0   (0.346) 0.346 0.144 0.346 0.347 0.346 

Locus 1301 : 
2 alleles
88.1% missing data
   0   (0.495) 0.496 0.487 0.495 0.495 0.495 
   1   (0.505) 0.504 0.513 0.505 0.505 0.505 

Locus 1302 : 
2 alleles
97.6% missing data
   0   (0.515) 0.515 0.512 0.516 0.515 0.516 
   1   (0.485) 0.485 0.488 0.484 0.485 0.484 

Locus 1303 : 
2 alleles
97.6% missing data
   0   (0.470) 0.471 0.470 0.470 0.471 0.470 
   1   (0.530) 0.529 0.530 0.530 0.529 0.530 

Locus 1304 : 
2 alleles
95.2% missing data
   1   (0.620) 0.620 0.843 0.620 0.620 0.620 
   0   (0.380) 0.380 0.157 0.380 0.380 0.380 

Locus 1305 : 
1 alleles
95.2% missing data
   1   (1.000) 1.000 1.000 1.000 1.000 1.000 

Locus 1306 : 
1 alleles
95.2% missing data
   1   (1.000) 1.000 1.000 1.000 1.000 1.000 

Locus 1307 : 
2 alleles
40.5% missing data
   1   (0.698) 0.698 0.879 0.703 0.692 0.697 
   0   (0.302) 0.302 0.121 0.297 0.308 0.303 

Locus 1308 : 
1 alleles
95.2% missing data
   1   (1.000) 1.000 1.000 1.000 1.000 1.000 

Locus 1309 : 
2 alleles
69.0% missing data
   1   (0.675) 0.679 0.684 0.674 0.674 0.678 
   0   (0.325) 0.321 0.316 0.326 0.326 0.322 

Locus 1310 : 
1 alleles
95.2% missing data
   1   (1.000) 1.000 1.000 1.000 1.000 1.000 

Locus 1311 : 
1 alleles
97.6% missing data
   1   (1.000) 1.000 1.000 1.000 1.000 1.000 

Locus 1312 : 
2 alleles
95.2% missing data
   1   (0.645) 0.645 0.871 0.644 0.644 0.644 
   0   (0.355) 0.355 0.129 0.356 0.356 0.356 

Locus 1313 : 
2 alleles
95.2% missing data
   1   (0.656) 0.656 0.876 0.655 0.655 0.655 
   0   (0.344) 0.344 0.124 0.345 0.345 0.345 

Locus 1314 : 
2 alleles
95.2% missing data
   1   (0.641) 0.641 0.862 0.640 0.641 0.641 
   0   (0.359) 0.359 0.138 0.360 0.359 0.359 

Locus 1315 : 
1 alleles
19.0% missing data
   1   (1.000) 1.000 1.000 1.000 1.000 1.000 

Locus 1316 : 
2 alleles
97.6% missing data
   0   (0.543) 0.543 0.524 0.544 0.543 0.544 
   1   (0.457) 0.457 0.476 0.456 0.457 0.456 

Locus 1317 : 
2 alleles
81.0% missing data
   0   (0.365) 0.363 0.413 0.367 0.364 0.364 
   1   (0.635) 0.637 0.587 0.633 0.636 0.636 

Locus 1318 : 
3 alleles
88.1% missing data
   0   (0.388) 0.390 0.247 0.391 0.389 0.389 
   1   (0.359) 0.358 0.232 0.362 0.357 0.358 
   2   (0.253) 0.252 0.521 0.247 0.254 0.254 

Locus 1319 : 
2 alleles
95.2% missing data
   1   (0.654) 0.653 0.858 0.653 0.653 0.654 
   0   (0.346) 0.347 0.142 0.347 0.347 0.346 

Locus 1320 : 
2 alleles
95.2% missing data
   1   (0.647) 0.647 0.868 0.648 0.646 0.647 
   0   (0.353) 0.353 0.132 0.352 0.354 0.353 

Locus 1321 : 
2 alleles
97.6% missing data
   0   (0.451) 0.451 0.449 0.451 0.450 0.451 
   1   (0.549) 0.549 0.551 0.549 0.550 0.549 

Locus 1322 : 
2 alleles
59.5% missing data
   1   (0.672) 0.674 0.802 0.669 0.671 0.673 
   0   (0.328) 0.326 0.198 0.331 0.329 0.327 

Locus 1323 : 
2 alleles
64.3% missing data
   1   (0.677) 0.680 0.776 0.674 0.677 0.678 
   0   (0.323) 0.320 0.224 0.326 0.323 0.322 

Locus 1324 : 
2 alleles
64.3% missing data
   1   (0.686) 0.689 0.772 0.684 0.687 0.687 
   0   (0.314) 0.311 0.228 0.316 0.313 0.313 

Locus 1325 : 
1 alleles
97.6% missing data
   1   (1.000) 1.000 1.000 1.000 1.000 1.000 

Locus 1326 : 
1 alleles
97.6% missing data
   1   (1.000) 1.000 1.000 1.000 1.000 1.000 

Locus 1327 : 
2 alleles
95.2% missing data
   1   (0.651) 0.650 0.862 0.651 0.651 0.650 
   0   (0.349) 0.350 0.138 0.349 0.349 0.350 

Locus 1328 : 
2 alleles
97.6% missing data
   0   (0.526) 0.527 0.508 0.526 0.527 0.526 
   1   (0.474) 0.473 0.492 0.474 0.473 0.474 

Locus 1329 : 
2 alleles
97.6% missing data
   0   (0.449) 0.449 0.450 0.449 0.449 0.450 
   1   (0.551) 0.551 0.550 0.551 0.551 0.550 

Locus 1330 : 
2 alleles
92.9% missing data
   0   (0.423) 0.424 0.150 0.423 0.423 0.423 
   1   (0.577) 0.576 0.850 0.577 0.577 0.577 

Locus 1331 : 
2 alleles
95.2% missing data
   1   (0.642) 0.642 0.870 0.642 0.642 0.642 
   0   (0.358) 0.358 0.130 0.358 0.358 0.358 

Locus 1332 : 
2 alleles
95.2% missing data
   1   (0.678) 0.678 0.873 0.677 0.678 0.678 
   0   (0.322) 0.322 0.127 0.323 0.322 0.322 

Locus 1333 : 
2 alleles
97.6% missing data
   0   (0.484) 0.484 0.488 0.484 0.485 0.484 
   1   (0.516) 0.516 0.512 0.516 0.515 0.516 

Locus 1334 : 
2 alleles
97.6% missing data
   0   (0.531) 0.531 0.532 0.531 0.531 0.531 
   1   (0.469) 0.469 0.468 0.469 0.469 0.469 

Locus 1335 : 
2 alleles
97.6% missing data
   0   (0.543) 0.544 0.534 0.543 0.543 0.544 
   1   (0.457) 0.456 0.466 0.457 0.457 0.456 

Locus 1336 : 
2 alleles
97.6% missing data
   0   (0.524) 0.523 0.522 0.523 0.523 0.524 
   1   (0.476) 0.477 0.478 0.477 0.477 0.476 

Locus 1337 : 
2 alleles
71.4% missing data
   0   (0.426) 0.425 0.384 0.426 0.426 0.428 
   1   (0.574) 0.575 0.616 0.574 0.574 0.572 

Locus 1338 : 
2 alleles
19.0% missing data
   1   (0.951) 0.954 0.996 0.954 0.953 0.952 
   0   (0.049) 0.046 0.004 0.046 0.047 0.048 

Locus 1339 : 
2 alleles
97.6% missing data
   0   (0.527) 0.527 0.527 0.526 0.527 0.526 
   1   (0.473) 0.473 0.473 0.474 0.473 0.474 

Locus 1340 : 
2 alleles
97.6% missing data
   0   (0.541) 0.542 0.541 0.541 0.542 0.541 
   1   (0.459) 0.458 0.459 0.459 0.458 0.459 

Locus 1341 : 
2 alleles
97.6% missing data
   0   (0.482) 0.482 0.482 0.482 0.481 0.482 
   1   (0.518) 0.518 0.518 0.518 0.519 0.518 

Locus 1342 : 
2 alleles
97.6% missing data
   0   (0.485) 0.485 0.485 0.485 0.485 0.485 
   1   (0.515) 0.515 0.515 0.515 0.515 0.515 

Locus 1343 : 
2 alleles
97.6% missing data
   0   (0.460) 0.461 0.457 0.460 0.460 0.460 
   1   (0.540) 0.539 0.543 0.540 0.540 0.540 

Locus 1344 : 
2 alleles
95.2% missing data
   1   (0.612) 0.611 0.844 0.611 0.611 0.612 
   0   (0.388) 0.389 0.156 0.389 0.389 0.388 

Locus 1345 : 
2 alleles
95.2% missing data
   1   (0.596) 0.596 0.840 0.595 0.596 0.596 
   0   (0.404) 0.404 0.160 0.405 0.404 0.404 

Locus 1346 : 
2 alleles
97.6% missing data
   0   (0.528) 0.529 0.527 0.528 0.528 0.527 
   1   (0.472) 0.471 0.473 0.472 0.472 0.473 

Locus 1347 : 
2 alleles
97.6% missing data
   0   (0.482) 0.482 0.485 0.482 0.483 0.482 
   1   (0.518) 0.518 0.515 0.518 0.517 0.518 

Locus 1348 : 
1 alleles
97.6% missing data
   1   (1.000) 1.000 1.000 1.000 1.000 1.000 

Locus 1349 : 
2 alleles
95.2% missing data
   0   (0.491) 0.491 0.495 0.493 0.491 0.491 
   1   (0.509) 0.509 0.505 0.507 0.509 0.509 

Locus 1350 : 
2 alleles
97.6% missing data
   0   (0.478) 0.479 0.474 0.478 0.479 0.479 
   1   (0.522) 0.521 0.526 0.522 0.521 0.521 

Locus 1351 : 
1 alleles
97.6% missing data
   1   (1.000) 1.000 1.000 1.000 1.000 1.000 

Locus 1352 : 
2 alleles
95.2% missing data
   1   (0.658) 0.657 0.863 0.657 0.657 0.658 
   0   (0.342) 0.343 0.137 0.343 0.343 0.342 

Locus 1353 : 
2 alleles
66.7% missing data
   1   (0.628) 0.628 0.806 0.628 0.628 0.628 
   0   (0.372) 0.372 0.194 0.372 0.372 0.372 

Locus 1354 : 
2 alleles
95.2% missing data
   1   (0.668) 0.667 0.879 0.667 0.667 0.667 
   0   (0.332) 0.333 0.121 0.333 0.333 0.333 

Locus 1355 : 
2 alleles
85.7% missing data
   0   (0.516) 0.515 0.511 0.516 0.516 0.516 
   1   (0.484) 0.485 0.489 0.484 0.484 0.484 

Locus 1356 : 
2 alleles
97.6% missing data
   0   (0.517) 0.516 0.514 0.517 0.517 0.517 
   1   (0.483) 0.484 0.486 0.483 0.483 0.483 

Locus 1357 : 
2 alleles
97.6% missing data
   0   (0.524) 0.525 0.522 0.525 0.524 0.524 
   1   (0.476) 0.475 0.478 0.475 0.476 0.476 

Locus 1358 : 
2 alleles
95.2% missing data
   1   (0.598) 0.599 0.843 0.598 0.598 0.598 
   0   (0.402) 0.401 0.157 0.402 0.402 0.402 

Locus 1359 : 
2 alleles
81.0% missing data
   0   (0.398) 0.399 0.115 0.398 0.401 0.398 
   1   (0.602) 0.601 0.885 0.602 0.599 0.602 

Locus 1360 : 
2 alleles
97.6% missing data
   0   (0.457) 0.456 0.452 0.457 0.457 0.456 
   1   (0.543) 0.544 0.548 0.543 0.543 0.544 

Locus 1361 : 
2 alleles
90.5% missing data
   0   (0.398) 0.397 0.386 0.397 0.397 0.398 
   1   (0.602) 0.603 0.614 0.603 0.603 0.602 

Locus 1362 : 
1 alleles
21.4% missing data
   1   (1.000) 1.000 1.000 1.000 1.000 1.000 

Locus 1363 : 
2 alleles
88.1% missing data
   0   (0.444) 0.444 0.307 0.444 0.445 0.445 
   1   (0.556) 0.556 0.693 0.556 0.555 0.555 

Locus 1364 : 
2 alleles
97.6% missing data
   0   (0.439) 0.439 0.445 0.439 0.439 0.439 
   1   (0.561) 0.561 0.555 0.561 0.561 0.561 

Locus 1365 : 
1 alleles
95.2% missing data
   1   (1.000) 1.000 1.000 1.000 1.000 1.000 

Locus 1366 : 
2 alleles
88.1% missing data
   1   (0.759) 0.760 0.817 0.765 0.759 0.760 
   0   (0.241) 0.240 0.183 0.235 0.241 0.240 

Locus 1367 : 
1 alleles
95.2% missing data
   1   (1.000) 1.000 1.000 1.000 1.000 1.000 

Locus 1368 : 
2 alleles
95.2% missing data
   1   (0.611) 0.611 0.839 0.611 0.611 0.609 
   0   (0.389) 0.389 0.161 0.389 0.389 0.391 

Locus 1369 : 
2 alleles
95.2% missing data
   0   (0.327) 0.324 0.431 0.325 0.325 0.325 
   1   (0.673) 0.676 0.569 0.675 0.675 0.675 

Locus 1370 : 
2 alleles
81.0% missing data
   1   (0.584) 0.583 0.797 0.584 0.584 0.584 
   0   (0.416) 0.417 0.203 0.416 0.416 0.416 

Locus 1371 : 
1 alleles
95.2% missing data
   1   (1.000) 1.000 1.000 1.000 1.000 1.000 

Locus 1372 : 
2 alleles
85.7% missing data
   1   (0.694) 0.694 0.883 0.692 0.693 0.694 
   0   (0.306) 0.306 0.117 0.308 0.307 0.306 

Locus 1373 : 
1 alleles
95.2% missing data
   1   (1.000) 1.000 1.000 1.000 1.000 1.000 

Locus 1374 : 
1 alleles
95.2% missing data
   1   (1.000) 1.000 1.000 1.000 1.000 1.000 

Locus 1375 : 
2 alleles
90.5% missing data
   1   (0.606) 0.609 0.628 0.605 0.607 0.607 
   0   (0.394) 0.391 0.372 0.395 0.393 0.393 

Locus 1376 : 
2 alleles
78.6% missing data
   0   (0.414) 0.418 0.094 0.416 0.415 0.415 
   1   (0.586) 0.582 0.906 0.584 0.585 0.585 

Locus 1377 : 
2 alleles
97.6% missing data
   0   (0.591) 0.590 0.593 0.590 0.590 0.591 
   1   (0.409) 0.410 0.407 0.410 0.410 0.409 

Locus 1378 : 
1 alleles
97.6% missing data
   1   (1.000) 1.000 1.000 1.000 1.000 1.000 

Locus 1379 : 
2 alleles
95.2% missing data
   1   (0.637) 0.636 0.853 0.637 0.636 0.636 
   0   (0.363) 0.364 0.147 0.363 0.364 0.364 

Locus 1380 : 
2 alleles
40.5% missing data
   1   (0.941) 0.943 0.994 0.943 0.942 0.941 
   0   (0.059) 0.057 0.006 0.057 0.058 0.059 

Locus 1381 : 
2 alleles
97.6% missing data
   0   (0.518) 0.517 0.505 0.517 0.518 0.518 
   1   (0.482) 0.483 0.495 0.483 0.482 0.482 

Locus 1382 : 
1 alleles
97.6% missing data
   1   (1.000) 1.000 1.000 1.000 1.000 1.000 

Locus 1383 : 
1 alleles
31.0% missing data
   1   (1.000) 1.000 1.000 1.000 1.000 1.000 

Locus 1384 : 
2 alleles
31.0% missing data
   1   (0.949) 0.953 0.960 0.953 0.953 0.952 
   2   (0.051) 0.047 0.040 0.047 0.047 0.048 

Locus 1385 : 
2 alleles
31.0% missing data
   1   (0.922) 0.926 0.923 0.926 0.925 0.925 
   2   (0.078) 0.074 0.077 0.074 0.075 0.075 

Locus 1386 : 
2 alleles
85.7% missing data
   1   (0.755) 0.756 0.747 0.762 0.756 0.757 
   0   (0.245) 0.244 0.253 0.238 0.244 0.243 

Locus 1387 : 
2 alleles
92.9% missing data
   0   (0.494) 0.494 0.504 0.495 0.494 0.493 
   1   (0.506) 0.506 0.496 0.505 0.506 0.507 

Locus 1388 : 
2 alleles
61.9% missing data
   1   (0.727) 0.725 0.942 0.727 0.728 0.725 
   0   (0.273) 0.275 0.058 0.273 0.272 0.275 

Locus 1389 : 
2 alleles
76.2% missing data
   1   (0.681) 0.679 0.928 0.678 0.681 0.679 
   0   (0.319) 0.321 0.072 0.322 0.319 0.321 

Locus 1390 : 
2 alleles
69.0% missing data
   1   (0.581) 0.580 0.792 0.582 0.582 0.582 
   0   (0.419) 0.420 0.208 0.418 0.418 0.418 

Locus 1391 : 
1 alleles
31.0% missing data
   1   (1.000) 1.000 1.000 1.000 1.000 1.000 

Locus 1392 : 
2 alleles
95.2% missing data
   1   (0.586) 0.585 0.836 0.586 0.585 0.586 
   0   (0.414) 0.415 0.164 0.414 0.415 0.414 

Locus 1393 : 
2 alleles
95.2% missing data
   1   (0.604) 0.604 0.845 0.603 0.603 0.603 
   0   (0.396) 0.396 0.155 0.397 0.397 0.397 

Locus 1394 : 
2 alleles
95.2% missing data
   1   (0.585) 0.585 0.838 0.584 0.585 0.586 
   0   (0.415) 0.415 0.162 0.416 0.415 0.414 

Locus 1395 : 
1 alleles
97.6% missing data
   1   (1.000) 1.000 1.000 1.000 1.000 1.000 

Locus 1396 : 
1 alleles
97.6% missing data
   1   (1.000) 1.000 1.000 1.000 1.000 1.000 

Locus 1397 : 
2 alleles
66.7% missing data
   1   (0.618) 0.617 0.793 0.618 0.619 0.617 
   0   (0.382) 0.383 0.207 0.382 0.381 0.383 

Locus 1398 : 
2 alleles
52.4% missing data
   1   (0.766) 0.764 0.859 0.771 0.769 0.765 
   0   (0.234) 0.236 0.141 0.229 0.231 0.235 

Locus 1399 : 
2 alleles
95.2% missing data
   1   (0.693) 0.692 0.892 0.692 0.693 0.692 
   0   (0.307) 0.308 0.108 0.308 0.307 0.308 

Locus 1400 : 
2 alleles
95.2% missing data
   1   (0.634) 0.634 0.859 0.633 0.633 0.634 
   0   (0.366) 0.366 0.141 0.367 0.367 0.366 

Locus 1401 : 
2 alleles
95.2% missing data
   1   (0.626) 0.625 0.852 0.626 0.626 0.625 
   0   (0.374) 0.375 0.148 0.374 0.374 0.375 

Locus 1402 : 
2 alleles
97.6% missing data
   0   (0.521) 0.521 0.524 0.521 0.521 0.521 
   1   (0.479) 0.479 0.476 0.479 0.479 0.479 

Locus 1403 : 
2 alleles
81.0% missing data
   0   (0.280) 0.280 0.218 0.273 0.279 0.280 
   1   (0.720) 0.720 0.782 0.727 0.721 0.720 

Locus 1404 : 
2 alleles
95.2% missing data
   1   (0.666) 0.665 0.870 0.665 0.666 0.666 
   0   (0.334) 0.335 0.130 0.335 0.334 0.334 

Locus 1405 : 
2 alleles
95.2% missing data
   1   (0.658) 0.657 0.879 0.657 0.657 0.657 
   0   (0.342) 0.343 0.121 0.343 0.343 0.343 

Locus 1406 : 
2 alleles
95.2% missing data
   1   (0.598) 0.597 0.843 0.598 0.597 0.597 
   0   (0.402) 0.403 0.157 0.402 0.403 0.403 

Locus 1407 : 
2 alleles
95.2% missing data
   1   (0.618) 0.617 0.850 0.617 0.617 0.617 
   0   (0.382) 0.383 0.150 0.383 0.383 0.383 

Locus 1408 : 
2 alleles
97.6% missing data
   0   (0.468) 0.467 0.465 0.468 0.468 0.468 
   1   (0.532) 0.533 0.535 0.532 0.532 0.532 

Locus 1409 : 
1 alleles
97.6% missing data
   1   (1.000) 1.000 1.000 1.000 1.000 1.000 

Locus 1410 : 
1 alleles
97.6% missing data
   1   (1.000) 1.000 1.000 1.000 1.000 1.000 

Locus 1411 : 
2 alleles
38.1% missing data
   1   (0.895) 0.899 0.895 0.898 0.897 0.897 
   0   (0.105) 0.101 0.105 0.102 0.103 0.103 

Locus 1412 : 
1 alleles
26.2% missing data
   1   (1.000) 1.000 1.000 1.000 1.000 1.000 

Locus 1413 : 
2 alleles
95.2% missing data
   1   (0.631) 0.630 0.852 0.631 0.631 0.631 
   0   (0.369) 0.370 0.148 0.369 0.369 0.369 

Locus 1414 : 
2 alleles
71.4% missing data
   0   (0.374) 0.375 0.070 0.376 0.380 0.376 
   1   (0.626) 0.625 0.930 0.624 0.620 0.624 

Locus 1415 : 
2 alleles
95.2% missing data
   1   (0.638) 0.638 0.866 0.638 0.637 0.638 
   0   (0.362) 0.362 0.134 0.362 0.363 0.362 

Locus 1416 : 
2 alleles
95.2% missing data
   1   (0.629) 0.629 0.855 0.629 0.628 0.629 
   0   (0.371) 0.371 0.145 0.371 0.372 0.371 

Locus 1417 : 
2 alleles
95.2% missing data
   1   (0.658) 0.657 0.870 0.658 0.658 0.657 
   0   (0.342) 0.343 0.130 0.342 0.342 0.343 

Locus 1418 : 
2 alleles
31.0% missing data
   1   (0.905) 0.910 0.908 0.909 0.908 0.907 
   0   (0.095) 0.090 0.092 0.091 0.092 0.093 

Locus 1419 : 
1 alleles
97.6% missing data
   1   (1.000) 1.000 1.000 1.000 1.000 1.000 

Locus 1420 : 
2 alleles
95.2% missing data
   1   (0.603) 0.603 0.840 0.601 0.603 0.602 
   0   (0.397) 0.397 0.160 0.399 0.397 0.398 

Locus 1421 : 
2 alleles
83.3% missing data
   0   (0.298) 0.298 0.266 0.292 0.298 0.298 
   1   (0.702) 0.702 0.734 0.708 0.702 0.702 

Locus 1422 : 
1 alleles
97.6% missing data
   1   (1.000) 1.000 1.000 1.000 1.000 1.000 

Locus 1423 : 
1 alleles
97.6% missing data
   1   (1.000) 1.000 1.000 1.000 1.000 1.000 

Locus 1424 : 
1 alleles
97.6% missing data
   1   (1.000) 1.000 1.000 1.000 1.000 1.000 

Locus 1425 : 
2 alleles
97.6% missing data
   0   (0.493) 0.493 0.500 0.493 0.494 0.493 
   1   (0.507) 0.507 0.500 0.507 0.506 0.507 

Locus 1426 : 
1 alleles
95.2% missing data
   1   (1.000) 1.000 1.000 1.000 1.000 1.000 

Locus 1427 : 
2 alleles
95.2% missing data
   0   (0.376) 0.377 0.158 0.377 0.376 0.377 
   1   (0.624) 0.623 0.842 0.623 0.624 0.623 

Locus 1428 : 
2 alleles
97.6% missing data
   0   (0.472) 0.472 0.478 0.472 0.472 0.471 
   1   (0.528) 0.528 0.522 0.528 0.528 0.529 

Locus 1429 : 
1 alleles
95.2% missing data
   1   (1.000) 1.000 1.000 1.000 1.000 1.000 

Locus 1430 : 
2 alleles
95.2% missing data
   1   (0.600) 0.600 0.836 0.600 0.599 0.600 
   0   (0.400) 0.400 0.164 0.400 0.401 0.400 

Locus 1431 : 
2 alleles
95.2% missing data
   1   (0.664) 0.662 0.885 0.663 0.663 0.663 
   0   (0.336) 0.338 0.115 0.337 0.337 0.337 

Locus 1432 : 
2 alleles
97.6% missing data
   0   (0.539) 0.539 0.528 0.539 0.539 0.538 
   1   (0.461) 0.461 0.472 0.461 0.461 0.462 

Locus 1433 : 
2 alleles
95.2% missing data
   1   (0.570) 0.570 0.839 0.569 0.569 0.569 
   0   (0.430) 0.430 0.161 0.431 0.431 0.431 

Locus 1434 : 
2 alleles
95.2% missing data
   1   (0.618) 0.618 0.851 0.618 0.618 0.618 
   0   (0.382) 0.382 0.149 0.382 0.382 0.382 

Locus 1435 : 
2 alleles
97.6% missing data
   0   (0.511) 0.511 0.510 0.510 0.510 0.511 
   1   (0.489) 0.489 0.490 0.490 0.490 0.489 

Locus 1436 : 
2 alleles
85.7% missing data
   0   (0.460) 0.461 0.179 0.460 0.461 0.461 
   1   (0.540) 0.539 0.821 0.540 0.539 0.539 

Locus 1437 : 
2 alleles
95.2% missing data
   1   (0.620) 0.620 0.857 0.620 0.620 0.620 
   0   (0.380) 0.380 0.143 0.380 0.380 0.380 

Locus 1438 : 
1 alleles
97.6% missing data
   1   (1.000) 1.000 1.000 1.000 1.000 1.000 

Locus 1439 : 
2 alleles
54.8% missing data
   1   (0.872) 0.876 0.914 0.875 0.874 0.875 
   0   (0.128) 0.124 0.086 0.125 0.126 0.125 

Locus 1440 : 
2 alleles
95.2% missing data
   1   (0.639) 0.639 0.869 0.640 0.638 0.639 
   0   (0.361) 0.361 0.131 0.360 0.362 0.361 

Locus 1441 : 
2 alleles
95.2% missing data
   1   (0.682) 0.682 0.866 0.682 0.682 0.682 
   0   (0.318) 0.318 0.134 0.318 0.318 0.318 

Locus 1442 : 
2 alleles
97.6% missing data
   0   (0.562) 0.561 0.512 0.562 0.562 0.562 
   1   (0.438) 0.439 0.488 0.438 0.438 0.438 

Locus 1443 : 
2 alleles
95.2% missing data
   1   (0.672) 0.672 0.854 0.671 0.672 0.672 
   0   (0.328) 0.328 0.146 0.329 0.328 0.328 

Locus 1444 : 
2 alleles
95.2% missing data
   1   (0.581) 0.581 0.841 0.581 0.581 0.580 
   0   (0.419) 0.419 0.159 0.419 0.419 0.420 

Locus 1445 : 
2 alleles
95.2% missing data
   1   (0.552) 0.551 0.829 0.552 0.552 0.551 
   0   (0.448) 0.449 0.171 0.448 0.448 0.449 

Locus 1446 : 
2 alleles
95.2% missing data
   1   (0.621) 0.621 0.851 0.620 0.621 0.621 
   0   (0.379) 0.379 0.149 0.380 0.379 0.379 

Locus 1447 : 
2 alleles
97.6% missing data
   0   (0.518) 0.518 0.497 0.518 0.518 0.519 
   1   (0.482) 0.482 0.503 0.482 0.482 0.481 

Locus 1448 : 
2 alleles
66.7% missing data
   1   (0.719) 0.718 0.955 0.716 0.717 0.718 
   0   (0.281) 0.282 0.045 0.284 0.283 0.282 

Locus 1449 : 
2 alleles
90.5% missing data
   1   (0.603) 0.604 0.621 0.602 0.603 0.603 
   0   (0.397) 0.396 0.379 0.398 0.397 0.397 

Locus 1450 : 
2 alleles
95.2% missing data
   1   (0.629) 0.628 0.861 0.628 0.628 0.628 
   0   (0.371) 0.372 0.139 0.372 0.372 0.372 

Locus 1451 : 
2 alleles
83.3% missing data
   0   (0.291) 0.292 0.259 0.285 0.290 0.291 
   1   (0.709) 0.708 0.741 0.715 0.710 0.709 

Locus 1452 : 
2 alleles
95.2% missing data
   1   (0.632) 0.631 0.857 0.632 0.632 0.632 
   0   (0.368) 0.369 0.143 0.368 0.368 0.368 

Locus 1453 : 
2 alleles
95.2% missing data
   1   (0.672) 0.672 0.881 0.671 0.672 0.671 
   0   (0.328) 0.328 0.119 0.329 0.328 0.329 

Locus 1454 : 
2 alleles
97.6% missing data
   0   (0.538) 0.538 0.521 0.538 0.538 0.537 
   1   (0.462) 0.462 0.479 0.462 0.462 0.463 

Locus 1455 : 
2 alleles
90.5% missing data
   1   (0.598) 0.601 0.623 0.597 0.598 0.599 
   0   (0.402) 0.399 0.377 0.403 0.402 0.401 

Locus 1456 : 
2 alleles
95.2% missing data
   1   (0.639) 0.638 0.868 0.638 0.639 0.638 
   0   (0.361) 0.362 0.132 0.362 0.361 0.362 

Locus 1457 : 
2 alleles
95.2% missing data
   1   (0.618) 0.618 0.859 0.617 0.618 0.618 
   0   (0.382) 0.382 0.141 0.383 0.382 0.382 

Locus 1458 : 
2 alleles
97.6% missing data
   0   (0.424) 0.425 0.425 0.425 0.424 0.424 
   1   (0.576) 0.575 0.575 0.575 0.576 0.576 

Locus 1459 : 
2 alleles
73.8% missing data
   0   (0.377) 0.379 0.190 0.379 0.379 0.378 
   1   (0.623) 0.621 0.810 0.621 0.621 0.622 

Locus 1460 : 
2 alleles
81.0% missing data
   0   (0.305) 0.306 0.263 0.298 0.304 0.306 
   1   (0.695) 0.694 0.737 0.702 0.696 0.694 

Locus 1461 : 
2 alleles
78.6% missing data
   1   (0.544) 0.543 0.792 0.543 0.543 0.544 
   0   (0.456) 0.457 0.208 0.457 0.457 0.456 

Locus 1462 : 
2 alleles
85.7% missing data
   1   (0.768) 0.770 0.749 0.774 0.769 0.769 
   0   (0.232) 0.230 0.251 0.226 0.231 0.231 

Locus 1463 : 
2 alleles
54.8% missing data
   1   (0.754) 0.752 0.959 0.754 0.757 0.750 
   0   (0.246) 0.248 0.041 0.246 0.243 0.250 

Locus 1464 : 
1 alleles
28.6% missing data
   1   (1.000) 1.000 1.000 1.000 1.000 1.000 

Locus 1465 : 
2 alleles
38.1% missing data
   1   (0.868) 0.872 0.884 0.872 0.870 0.870 
   0   (0.132) 0.128 0.116 0.128 0.130 0.130 

Locus 1466 : 
1 alleles
26.2% missing data
   1   (1.000) 1.000 1.000 1.000 1.000 1.000 

Locus 1467 : 
2 alleles
92.9% missing data
   1   (0.633) 0.636 0.654 0.633 0.633 0.634 
   0   (0.367) 0.364 0.346 0.367 0.367 0.366 

Locus 1468 : 
2 alleles
52.4% missing data
   1   (0.759) 0.757 0.959 0.759 0.760 0.756 
   0   (0.241) 0.243 0.041 0.241 0.240 0.244 

Locus 1469 : 
2 alleles
78.6% missing data
   1   (0.550) 0.550 0.792 0.550 0.549 0.550 
   0   (0.450) 0.450 0.208 0.450 0.451 0.450 

Locus 1470 : 
2 alleles
52.4% missing data
   1   (0.767) 0.764 0.962 0.767 0.768 0.763 
   0   (0.233) 0.236 0.038 0.233 0.232 0.237 

Locus 1471 : 
2 alleles
90.5% missing data
   1   (0.603) 0.605 0.634 0.602 0.603 0.604 
   0   (0.397) 0.395 0.366 0.398 0.397 0.396 

Locus 1472 : 
2 alleles
78.6% missing data
   1   (0.623) 0.624 0.807 0.623 0.624 0.623 
   0   (0.377) 0.376 0.193 0.377 0.376 0.377 

Locus 1473 : 
1 alleles
95.2% missing data
   1   (1.000) 1.000 1.000 1.000 1.000 1.000 

Locus 1474 : 
2 alleles
88.1% missing data
   0   (0.464) 0.465 0.382 0.464 0.465 0.463 
   1   (0.536) 0.535 0.618 0.536 0.535 0.537 

Locus 1475 : 
3 alleles
85.7% missing data
   0   (0.383) 0.383 0.287 0.385 0.383 0.383 
   1   (0.389) 0.389 0.494 0.392 0.389 0.389 
   2   (0.228) 0.228 0.220 0.223 0.228 0.228 

Locus 1476 : 
1 alleles
97.6% missing data
   1   (1.000) 1.000 1.000 1.000 1.000 1.000 

Locus 1477 : 
1 alleles
95.2% missing data
   1   (1.000) 1.000 1.000 1.000 1.000 1.000 

Locus 1478 : 
2 alleles
95.2% missing data
   0   (0.494) 0.493 0.495 0.493 0.493 0.494 
   1   (0.506) 0.507 0.505 0.507 0.507 0.506 

Locus 1479 : 
2 alleles
64.3% missing data
   1   (0.764) 0.762 0.961 0.764 0.764 0.761 
   0   (0.236) 0.238 0.039 0.236 0.236 0.239 

Locus 1480 : 
2 alleles
97.6% missing data
   0   (0.554) 0.554 0.552 0.553 0.553 0.553 
   1   (0.446) 0.446 0.448 0.447 0.447 0.447 

Locus 1481 : 
2 alleles
31.0% missing data
   1   (0.752) 0.749 0.973 0.748 0.754 0.749 
   0   (0.248) 0.251 0.027 0.252 0.246 0.251 

Locus 1482 : 
1 alleles
97.6% missing data
   1   (1.000) 1.000 1.000 1.000 1.000 1.000 

Locus 1483 : 
2 alleles
97.6% missing data
   0   (0.513) 0.513 0.520 0.513 0.512 0.513 
   1   (0.487) 0.487 0.480 0.487 0.488 0.487 

Locus 1484 : 
1 alleles
97.6% missing data
   1   (1.000) 1.000 1.000 1.000 1.000 1.000 

Locus 1485 : 
1 alleles
97.6% missing data
   1   (1.000) 1.000 1.000 1.000 1.000 1.000 

Locus 1486 : 
1 alleles
97.6% missing data
   1   (1.000) 1.000 1.000 1.000 1.000 1.000 

Locus 1487 : 
1 alleles
97.6% missing data
   1   (1.000) 1.000 1.000 1.000 1.000 1.000 

Locus 1488 : 
2 alleles
95.2% missing data
   1   (0.631) 0.631 0.853 0.631 0.630 0.630 
   0   (0.369) 0.369 0.147 0.369 0.370 0.370 

Locus 1489 : 
2 alleles
92.9% missing data
   0   (0.526) 0.525 0.522 0.525 0.525 0.525 
   1   (0.474) 0.475 0.478 0.475 0.475 0.475 

Locus 1490 : 
2 alleles
95.2% missing data
   1   (0.650) 0.649 0.882 0.651 0.649 0.649 
   0   (0.350) 0.351 0.118 0.349 0.351 0.351 

Locus 1491 : 
2 alleles
97.6% missing data
   0   (0.508) 0.508 0.509 0.509 0.509 0.507 
   1   (0.492) 0.492 0.491 0.491 0.491 0.493 

Locus 1492 : 
2 alleles
95.2% missing data
   1   (0.640) 0.640 0.868 0.640 0.640 0.640 
   0   (0.360) 0.360 0.132 0.360 0.360 0.360 

Locus 1493 : 
2 alleles
97.6% missing data
   0   (0.512) 0.511 0.512 0.511 0.512 0.511 
   1   (0.488) 0.489 0.488 0.489 0.488 0.489 

Locus 1494 : 
2 alleles
95.2% missing data
   1   (0.659) 0.658 0.863 0.658 0.659 0.658 
   0   (0.341) 0.342 0.137 0.342 0.341 0.342 

Locus 1495 : 
2 alleles
95.2% missing data
   1   (0.619) 0.619 0.858 0.619 0.618 0.618 
   0   (0.381) 0.381 0.142 0.381 0.382 0.382 

Locus 1496 : 
2 alleles
95.2% missing data
   1   (0.583) 0.582 0.836 0.582 0.582 0.582 
   0   (0.417) 0.418 0.164 0.418 0.418 0.418 

Locus 1497 : 
1 alleles
97.6% missing data
   1   (1.000) 1.000 1.000 1.000 1.000 1.000 

Locus 1498 : 
1 alleles
26.2% missing data
   1   (1.000) 1.000 1.000 1.000 1.000 1.000 

Locus 1499 : 
1 alleles
97.6% missing data
   1   (1.000) 1.000 1.000 1.000 1.000 1.000 

Locus 1500 : 
2 alleles
95.2% missing data
   1   (0.626) 0.625 0.858 0.625 0.625 0.625 
   0   (0.374) 0.375 0.142 0.375 0.375 0.375 

Locus 1501 : 
2 alleles
95.2% missing data
   1   (0.625) 0.625 0.865 0.625 0.625 0.624 
   0   (0.375) 0.375 0.135 0.375 0.375 0.376 

Locus 1502 : 
2 alleles
97.6% missing data
   0   (0.501) 0.500 0.497 0.502 0.500 0.500 
   1   (0.499) 0.500 0.503 0.498 0.500 0.500 

Locus 1503 : 
2 alleles
92.9% missing data
   1   (0.633) 0.634 0.633 0.633 0.632 0.634 
   0   (0.367) 0.366 0.367 0.367 0.368 0.366 

Locus 1504 : 
1 alleles
97.6% missing data
   1   (1.000) 1.000 1.000 1.000 1.000 1.000 

Locus 1505 : 
1 alleles
97.6% missing data
   1   (1.000) 1.000 1.000 1.000 1.000 1.000 

Locus 1506 : 
2 alleles
92.9% missing data
   1   (0.625) 0.626 0.633 0.625 0.625 0.627 
   0   (0.375) 0.374 0.367 0.375 0.375 0.373 

Locus 1507 : 
2 alleles
90.5% missing data
   1   (0.631) 0.632 0.638 0.630 0.630 0.632 
   0   (0.369) 0.368 0.362 0.370 0.370 0.368 

Locus 1508 : 
1 alleles
33.3% missing data
   1   (1.000) 1.000 1.000 1.000 1.000 1.000 

Locus 1509 : 
2 alleles
38.1% missing data
   1   (0.794) 0.791 0.980 0.796 0.793 0.791 
   0   (0.206) 0.209 0.020 0.204 0.207 0.209 

Locus 1510 : 
2 alleles
95.2% missing data
   1   (0.647) 0.646 0.856 0.646 0.646 0.646 
   0   (0.353) 0.354 0.144 0.354 0.354 0.354 

Locus 1511 : 
1 alleles
97.6% missing data
   1   (1.000) 1.000 1.000 1.000 1.000 1.000 

Locus 1512 : 
1 alleles
97.6% missing data
   1   (1.000) 1.000 1.000 1.000 1.000 1.000 

Locus 1513 : 
1 alleles
97.6% missing data
   1   (1.000) 1.000 1.000 1.000 1.000 1.000 

Locus 1514 : 
1 alleles
95.2% missing data
   1   (1.000) 1.000 1.000 1.000 1.000 1.000 

Locus 1515 : 
1 alleles
97.6% missing data
   1   (1.000) 1.000 1.000 1.000 1.000 1.000 

Locus 1516 : 
1 alleles
95.2% missing data
   1   (1.000) 1.000 1.000 1.000 1.000 1.000 

Locus 1517 : 
1 alleles
97.6% missing data
   1   (1.000) 1.000 1.000 1.000 1.000 1.000 

Locus 1518 : 
2 alleles
85.7% missing data
   1   (0.849) 0.851 0.896 0.850 0.851 0.851 
   0   (0.151) 0.149 0.104 0.150 0.149 0.149 

Locus 1519 : 
1 alleles
81.0% missing data
   1   (1.000) 1.000 1.000 1.000 1.000 1.000 

Locus 1520 : 
2 alleles
85.7% missing data
   1   (0.861) 0.862 0.897 0.861 0.862 0.862 
   0   (0.139) 0.138 0.103 0.139 0.138 0.138 

Locus 1521 : 
1 alleles
95.2% missing data
   1   (1.000) 1.000 1.000 1.000 1.000 1.000 

Locus 1522 : 
2 alleles
92.9% missing data
   0   (0.493) 0.494 0.492 0.493 0.493 0.493 
   1   (0.507) 0.506 0.508 0.507 0.507 0.507 

Locus 1523 : 
2 alleles
97.6% missing data
   0   (0.534) 0.534 0.535 0.534 0.534 0.534 
   1   (0.466) 0.466 0.465 0.466 0.466 0.466 

Locus 1524 : 
2 alleles
95.2% missing data
   1   (0.639) 0.640 0.865 0.639 0.638 0.639 
   0   (0.361) 0.360 0.135 0.361 0.362 0.361 

Locus 1525 : 
2 alleles
97.6% missing data
   0   (0.507) 0.507 0.508 0.508 0.508 0.508 
   1   (0.493) 0.493 0.492 0.492 0.492 0.492 

Locus 1526 : 
1 alleles
97.6% missing data
   1   (1.000) 1.000 1.000 1.000 1.000 1.000 

Locus 1527 : 
2 alleles
97.6% missing data
   0   (0.492) 0.491 0.493 0.491 0.492 0.492 
   1   (0.508) 0.509 0.507 0.509 0.508 0.508 

Locus 1528 : 
2 alleles
95.2% missing data
   1   (0.629) 0.629 0.854 0.628 0.628 0.628 
   0   (0.371) 0.371 0.146 0.372 0.372 0.372 

Locus 1529 : 
1 alleles
97.6% missing data
   1   (1.000) 1.000 1.000 1.000 1.000 1.000 

Locus 1530 : 
2 alleles
97.6% missing data
   0   (0.495) 0.496 0.494 0.496 0.495 0.495 
   1   (0.505) 0.504 0.506 0.504 0.505 0.505 

Locus 1531 : 
2 alleles
95.2% missing data
   1   (0.616) 0.615 0.858 0.615 0.615 0.616 
   0   (0.384) 0.385 0.142 0.385 0.385 0.384 

Locus 1532 : 
2 alleles
50.0% missing data
   1   (0.697) 0.692 0.972 0.699 0.694 0.693 
   0   (0.303) 0.308 0.028 0.301 0.306 0.307 

Locus 1533 : 
1 alleles
35.7% missing data
   1   (1.000) 1.000 1.000 1.000 1.000 1.000 

Locus 1534 : 
1 alleles
97.6% missing data
   1   (1.000) 1.000 1.000 1.000 1.000 1.000 

Locus 1535 : 
1 alleles
97.6% missing data
   1   (1.000) 1.000 1.000 1.000 1.000 1.000 

Locus 1536 : 
2 alleles
97.6% missing data
   0   (0.555) 0.555 0.555 0.555 0.554 0.556 
   1   (0.445) 0.445 0.445 0.445 0.446 0.444 

Locus 1537 : 
2 alleles
97.6% missing data
   0   (0.469) 0.469 0.475 0.469 0.468 0.469 
   1   (0.531) 0.531 0.525 0.531 0.532 0.531 

Locus 1538 : 
2 alleles
95.2% missing data
   1   (0.604) 0.604 0.841 0.603 0.603 0.603 
   0   (0.396) 0.396 0.159 0.397 0.397 0.397 

Locus 1539 : 
2 alleles
33.3% missing data
   1   (0.890) 0.890 0.989 0.893 0.891 0.889 
   0   (0.110) 0.110 0.011 0.107 0.109 0.111 

Locus 1540 : 
2 alleles
97.6% missing data
   0   (0.487) 0.487 0.489 0.487 0.488 0.488 
   1   (0.513) 0.513 0.511 0.513 0.512 0.512 

Locus 1541 : 
2 alleles
33.3% missing data
   1   (0.894) 0.894 0.989 0.897 0.896 0.892 
   0   (0.106) 0.106 0.011 0.103 0.104 0.108 

Locus 1542 : 
2 alleles
97.6% missing data
   0   (0.483) 0.483 0.480 0.483 0.482 0.484 
   1   (0.517) 0.517 0.520 0.517 0.518 0.516 

Locus 1543 : 
1 alleles
97.6% missing data
   1   (1.000) 1.000 1.000 1.000 1.000 1.000 

Locus 1544 : 
2 alleles
88.1% missing data
   1   (0.734) 0.737 0.751 0.734 0.734 0.736 
   0   (0.266) 0.263 0.249 0.266 0.266 0.264 

Locus 1545 : 
2 alleles
97.6% missing data
   0   (0.478) 0.478 0.477 0.477 0.478 0.478 
   1   (0.522) 0.522 0.523 0.523 0.522 0.522 

Locus 1546 : 
1 alleles
97.6% missing data
   1   (1.000) 1.000 1.000 1.000 1.000 1.000 

Locus 1547 : 
2 alleles
95.2% missing data
   1   (0.598) 0.597 0.851 0.598 0.597 0.597 
   0   (0.402) 0.403 0.149 0.402 0.403 0.403 

Locus 1548 : 
1 alleles
97.6% missing data
   1   (1.000) 1.000 1.000 1.000 1.000 1.000 

Locus 1549 : 
2 alleles
97.6% missing data
   0   (0.457) 0.457 0.487 0.456 0.457 0.456 
   1   (0.543) 0.543 0.513 0.544 0.543 0.544 

Locus 1550 : 
1 alleles
97.6% missing data
   1   (1.000) 1.000 1.000 1.000 1.000 1.000 

Locus 1551 : 
1 alleles
97.6% missing data
   1   (1.000) 1.000 1.000 1.000 1.000 1.000 

Locus 1552 : 
2 alleles
85.7% missing data
   1   (0.765) 0.766 0.746 0.770 0.766 0.766 
   0   (0.235) 0.234 0.254 0.230 0.234 0.234 

Locus 1553 : 
1 alleles
97.6% missing data
   1   (1.000) 1.000 1.000 1.000 1.000 1.000 

Locus 1554 : 
2 alleles
85.7% missing data
   1   (0.776) 0.777 0.748 0.781 0.776 0.776 
   0   (0.224) 0.223 0.252 0.219 0.224 0.224 

Locus 1555 : 
1 alleles
97.6% missing data
   1   (1.000) 1.000 1.000 1.000 1.000 1.000 

Locus 1556 : 
1 alleles
97.6% missing data
   1   (1.000) 1.000 1.000 1.000 1.000 1.000 

Locus 1557 : 
1 alleles
97.6% missing data
   1   (1.000) 1.000 1.000 1.000 1.000 1.000 

Locus 1558 : 
2 alleles
95.2% missing data
   1   (0.625) 0.625 0.857 0.625 0.624 0.624 
   0   (0.375) 0.375 0.143 0.375 0.376 0.376 

Locus 1559 : 
2 alleles
97.6% missing data
   0   (0.502) 0.501 0.501 0.501 0.502 0.501 
   1   (0.498) 0.499 0.499 0.499 0.498 0.499 

Locus 1560 : 
2 alleles
95.2% missing data
   1   (0.628) 0.627 0.855 0.628 0.627 0.627 
   0   (0.372) 0.373 0.145 0.372 0.373 0.373 

Locus 1561 : 
1 alleles
97.6% missing data
   1   (1.000) 1.000 1.000 1.000 1.000 1.000 

Locus 1562 : 
2 alleles
95.2% missing data
   1   (0.626) 0.624 0.859 0.625 0.625 0.625 
   0   (0.374) 0.376 0.141 0.375 0.375 0.375 

Locus 1563 : 
2 alleles
95.2% missing data
   1   (0.648) 0.648 0.873 0.648 0.647 0.647 
   0   (0.352) 0.352 0.127 0.352 0.353 0.353 

Locus 1564 : 
1 alleles
97.6% missing data
   1   (1.000) 1.000 1.000 1.000 1.000 1.000 

Locus 1565 : 
2 alleles
97.6% missing data
   0   (0.524) 0.524 0.526 0.525 0.524 0.523 
   1   (0.476) 0.476 0.474 0.475 0.476 0.477 

Locus 1566 : 
2 alleles
95.2% missing data
   0   (0.530) 0.530 0.527 0.531 0.530 0.530 
   1   (0.470) 0.470 0.473 0.469 0.470 0.470 

Locus 1567 : 
2 alleles
97.6% missing data
   0   (0.472) 0.472 0.476 0.472 0.472 0.472 
   1   (0.528) 0.528 0.524 0.528 0.528 0.528 

Locus 1568 : 
2 alleles
95.2% missing data
   1   (0.596) 0.596 0.849 0.596 0.595 0.596 
   0   (0.404) 0.404 0.151 0.404 0.405 0.404 

Locus 1569 : 
1 alleles
97.6% missing data
   1   (1.000) 1.000 1.000 1.000 1.000 1.000 

Locus 1570 : 
1 alleles
97.6% missing data
   1   (1.000) 1.000 1.000 1.000 1.000 1.000 

Locus 1571 : 
1 alleles
97.6% missing data
   1   (1.000) 1.000 1.000 1.000 1.000 1.000 

Locus 1572 : 
2 alleles
92.9% missing data
   0   (0.405) 0.405 0.371 0.406 0.404 0.405 
   1   (0.595) 0.595 0.629 0.594 0.596 0.595 

Locus 1573 : 
2 alleles
42.9% missing data
   1   (0.913) 0.918 0.944 0.916 0.917 0.916 
   0   (0.087) 0.082 0.056 0.084 0.083 0.084 

Locus 1574 : 
2 alleles
95.2% missing data
   1   (0.661) 0.661 0.865 0.661 0.660 0.660 
   0   (0.339) 0.339 0.135 0.339 0.340 0.340 

Locus 1575 : 
1 alleles
95.2% missing data
   1   (1.000) 1.000 1.000 1.000 1.000 1.000 

Locus 1576 : 
1 alleles
95.2% missing data
   1   (1.000) 1.000 1.000 1.000 1.000 1.000 

Locus 1577 : 
1 alleles
95.2% missing data
   1   (1.000) 1.000 1.000 1.000 1.000 1.000 

Locus 1578 : 
2 alleles
97.6% missing data
   0   (0.514) 0.514 0.510 0.513 0.514 0.513 
   1   (0.486) 0.486 0.490 0.487 0.486 0.487 

Locus 1579 : 
1 alleles
97.6% missing data
   1   (1.000) 1.000 1.000 1.000 1.000 1.000 

Locus 1580 : 
1 alleles
95.2% missing data
   1   (1.000) 1.000 1.000 1.000 1.000 1.000 

Locus 1581 : 
2 alleles
95.2% missing data
   0   (0.315) 0.314 0.431 0.313 0.313 0.313 
   1   (0.685) 0.686 0.569 0.687 0.687 0.687 

Locus 1582 : 
2 alleles
95.2% missing data
   0   (0.337) 0.335 0.433 0.335 0.335 0.336 
   1   (0.663) 0.665 0.567 0.665 0.665 0.664 

Locus 1583 : 
2 alleles
97.6% missing data
   0   (0.504) 0.505 0.489 0.504 0.504 0.505 
   1   (0.496) 0.495 0.511 0.496 0.496 0.495 

Locus 1584 : 
1 alleles
97.6% missing data
   1   (1.000) 1.000 1.000 1.000 1.000 1.000 

Locus 1585 : 
2 alleles
85.7% missing data
   0   (0.508) 0.508 0.510 0.509 0.509 0.508 
   1   (0.492) 0.492 0.490 0.491 0.491 0.492 

Locus 1586 : 
2 alleles
97.6% missing data
   0   (0.471) 0.470 0.470 0.471 0.471 0.471 
   1   (0.529) 0.530 0.530 0.529 0.529 0.529 

Locus 1587 : 
2 alleles
95.2% missing data
   1   (0.632) 0.631 0.857 0.631 0.631 0.632 
   0   (0.368) 0.369 0.143 0.369 0.369 0.368 

Locus 1588 : 
2 alleles
92.9% missing data
   0   (0.389) 0.388 0.364 0.389 0.389 0.389 
   1   (0.611) 0.612 0.636 0.611 0.611 0.611 

Locus 1589 : 
2 alleles
97.6% missing data
   0   (0.475) 0.475 0.474 0.475 0.475 0.475 
   1   (0.525) 0.525 0.526 0.525 0.525 0.525 

Locus 1590 : 
2 alleles
95.2% missing data
   1   (0.600) 0.599 0.844 0.600 0.599 0.599 
   0   (0.400) 0.401 0.156 0.400 0.401 0.401 

Locus 1591 : 
2 alleles
95.2% missing data
   1   (0.548) 0.548 0.823 0.549 0.547 0.548 
   0   (0.452) 0.452 0.177 0.451 0.453 0.452 

Locus 1592 : 
2 alleles
97.6% missing data
   0   (0.480) 0.480 0.505 0.480 0.480 0.480 
   1   (0.520) 0.520 0.495 0.520 0.520 0.520 

Locus 1593 : 
2 alleles
97.6% missing data
   0   (0.496) 0.496 0.496 0.495 0.495 0.496 
   1   (0.504) 0.504 0.504 0.505 0.505 0.504 

Locus 1594 : 
2 alleles
88.1% missing data
   1   (0.621) 0.619 0.923 0.619 0.620 0.619 
   0   (0.379) 0.381 0.077 0.381 0.380 0.381 

Locus 1595 : 
2 alleles
97.6% missing data
   0   (0.577) 0.577 0.525 0.577 0.576 0.577 
   1   (0.423) 0.423 0.475 0.423 0.424 0.423 

Locus 1596 : 
1 alleles
97.6% missing data
   1   (1.000) 1.000 1.000 1.000 1.000 1.000 

Locus 1597 : 
1 alleles
97.6% missing data
   1   (1.000) 1.000 1.000 1.000 1.000 1.000 

Locus 1598 : 
1 alleles
85.7% missing data
   1   (1.000) 1.000 1.000 1.000 1.000 1.000 

Locus 1599 : 
1 alleles
85.7% missing data
   1   (1.000) 1.000 1.000 1.000 1.000 1.000 

Locus 1600 : 
1 alleles
85.7% missing data
   1   (1.000) 1.000 1.000 1.000 1.000 1.000 

Locus 1601 : 
2 alleles
90.5% missing data
   0   (0.423) 0.425 0.165 0.423 0.423 0.423 
   1   (0.577) 0.575 0.835 0.577 0.577 0.577 

Locus 1602 : 
1 alleles
97.6% missing data
   1   (1.000) 1.000 1.000 1.000 1.000 1.000 

Locus 1603 : 
1 alleles
97.6% missing data
   1   (1.000) 1.000 1.000 1.000 1.000 1.000 

Locus 1604 : 
2 alleles
64.3% missing data
   0   (0.160) 0.159 0.184 0.156 0.157 0.158 
   1   (0.840) 0.841 0.816 0.844 0.843 0.842 

Locus 1605 : 
1 alleles
97.6% missing data
   1   (1.000) 1.000 1.000 1.000 1.000 1.000 

Locus 1606 : 
1 alleles
97.6% missing data
   1   (1.000) 1.000 1.000 1.000 1.000 1.000 

Locus 1607 : 
1 alleles
97.6% missing data
   1   (1.000) 1.000 1.000 1.000 1.000 1.000 

Locus 1608 : 
1 alleles
97.6% missing data
   1   (1.000) 1.000 1.000 1.000 1.000 1.000 

Locus 1609 : 
1 alleles
95.2% missing data
   1   (1.000) 1.000 1.000 1.000 1.000 1.000 

Locus 1610 : 
1 alleles
95.2% missing data
   1   (1.000) 1.000 1.000 1.000 1.000 1.000 

Locus 1611 : 
1 alleles
97.6% missing data
   1   (1.000) 1.000 1.000 1.000 1.000 1.000 

Locus 1612 : 
1 alleles
95.2% missing data
   1   (1.000) 1.000 1.000 1.000 1.000 1.000 

Locus 1613 : 
1 alleles
95.2% missing data
   1   (1.000) 1.000 1.000 1.000 1.000 1.000 

Locus 1614 : 
1 alleles
95.2% missing data
   1   (1.000) 1.000 1.000 1.000 1.000 1.000 

Locus 1615 : 
1 alleles
95.2% missing data
   1   (1.000) 1.000 1.000 1.000 1.000 1.000 

Locus 1616 : 
1 alleles
97.6% missing data
   1   (1.000) 1.000 1.000 1.000 1.000 1.000 

Locus 1617 : 
1 alleles
95.2% missing data
   1   (1.000) 1.000 1.000 1.000 1.000 1.000 

Locus 1618 : 
1 alleles
97.6% missing data
   1   (1.000) 1.000 1.000 1.000 1.000 1.000 

Locus 1619 : 
1 alleles
97.6% missing data
   1   (1.000) 1.000 1.000 1.000 1.000 1.000 

Locus 1620 : 
1 alleles
95.2% missing data
   1   (1.000) 1.000 1.000 1.000 1.000 1.000 

Locus 1621 : 
2 alleles
95.2% missing data
   0   (0.326) 0.325 0.432 0.325 0.324 0.325 
   1   (0.674) 0.675 0.568 0.675 0.676 0.675 

Locus 1622 : 
1 alleles
95.2% missing data
   1   (1.000) 1.000 1.000 1.000 1.000 1.000 

Locus 1623 : 
1 alleles
95.2% missing data
   1   (1.000) 1.000 1.000 1.000 1.000 1.000 

Locus 1624 : 
1 alleles
95.2% missing data
   1   (1.000) 1.000 1.000 1.000 1.000 1.000 

Locus 1625 : 
1 alleles
95.2% missing data
   1   (1.000) 1.000 1.000 1.000 1.000 1.000 

Locus 1626 : 
1 alleles
95.2% missing data
   1   (1.000) 1.000 1.000 1.000 1.000 1.000 

Locus 1627 : 
1 alleles
95.2% missing data
   1   (1.000) 1.000 1.000 1.000 1.000 1.000 

Locus 1628 : 
2 alleles
97.6% missing data
   0   (0.498) 0.499 0.496 0.498 0.497 0.498 
   1   (0.502) 0.501 0.504 0.502 0.503 0.502 

Locus 1629 : 
1 alleles
95.2% missing data
   1   (1.000) 1.000 1.000 1.000 1.000 1.000 

Locus 1630 : 
1 alleles
95.2% missing data
   1   (1.000) 1.000 1.000 1.000 1.000 1.000 

Locus 1631 : 
2 alleles
97.6% missing data
   0   (0.529) 0.528 0.505 0.529 0.529 0.528 
   1   (0.471) 0.472 0.495 0.471 0.471 0.472 

Locus 1632 : 
2 alleles
97.6% missing data
   0   (0.487) 0.487 0.481 0.486 0.487 0.487 
   1   (0.513) 0.513 0.519 0.514 0.513 0.513 

Locus 1633 : 
1 alleles
95.2% missing data
   1   (1.000) 1.000 1.000 1.000 1.000 1.000 

Locus 1634 : 
1 alleles
95.2% missing data
   1   (1.000) 1.000 1.000 1.000 1.000 1.000 

Locus 1635 : 
1 alleles
97.6% missing data
   1   (1.000) 1.000 1.000 1.000 1.000 1.000 

Locus 1636 : 
1 alleles
95.2% missing data
   1   (1.000) 1.000 1.000 1.000 1.000 1.000 

Locus 1637 : 
1 alleles
95.2% missing data
   1   (1.000) 1.000 1.000 1.000 1.000 1.000 

Locus 1638 : 
2 alleles
97.6% missing data
   0   (0.487) 0.487 0.480 0.487 0.487 0.487 
   1   (0.513) 0.513 0.520 0.513 0.513 0.513 

Locus 1639 : 
2 alleles
97.6% missing data
   0   (0.471) 0.471 0.468 0.471 0.470 0.471 
   1   (0.529) 0.529 0.532 0.529 0.530 0.529 

Locus 1640 : 
2 alleles
97.6% missing data
   0   (0.489) 0.490 0.486 0.489 0.489 0.489 
   1   (0.511) 0.510 0.514 0.511 0.511 0.511 

Locus 1641 : 
1 alleles
95.2% missing data
   1   (1.000) 1.000 1.000 1.000 1.000 1.000 

Locus 1642 : 
2 alleles
97.6% missing data
   0   (0.520) 0.520 0.527 0.521 0.521 0.521 
   1   (0.480) 0.480 0.473 0.479 0.479 0.479 

Locus 1643 : 
2 alleles
97.6% missing data
   0   (0.481) 0.482 0.478 0.481 0.482 0.481 
   1   (0.519) 0.518 0.522 0.519 0.518 0.519 

Locus 1644 : 
1 alleles
97.6% missing data
   1   (1.000) 1.000 1.000 1.000 1.000 1.000 

Locus 1645 : 
2 alleles
52.4% missing data
   1   (0.611) 0.611 0.825 0.610 0.612 0.611 
   0   (0.389) 0.389 0.175 0.390 0.388 0.389 

Locus 1646 : 
1 alleles
38.1% missing data
   1   (1.000) 1.000 1.000 1.000 1.000 1.000 

Locus 1647 : 
2 alleles
97.6% missing data
   0   (0.559) 0.559 0.560 0.560 0.559 0.559 
   1   (0.441) 0.441 0.440 0.440 0.441 0.441 

Locus 1648 : 
2 alleles
97.6% missing data
   0   (0.409) 0.410 0.409 0.410 0.409 0.410 
   1   (0.591) 0.590 0.591 0.590 0.591 0.590 

Locus 1649 : 
2 alleles
81.0% missing data
   1   (0.600) 0.602 0.645 0.598 0.600 0.602 
   0   (0.400) 0.398 0.355 0.402 0.400 0.398 

Locus 1650 : 
2 alleles
54.8% missing data
   0   (0.430) 0.432 0.411 0.429 0.428 0.429 
   1   (0.570) 0.568 0.589 0.571 0.572 0.571 

Locus 1651 : 
1 alleles
11.9% missing data
   1   (1.000) 1.000 1.000 1.000 1.000 1.000 

Locus 1652 : 
2 alleles
97.6% missing data
   0   (0.554) 0.554 0.503 0.554 0.553 0.553 
   1   (0.446) 0.446 0.497 0.446 0.447 0.447 

Locus 1653 : 
2 alleles
95.2% missing data
   1   (0.685) 0.684 0.883 0.684 0.685 0.684 
   0   (0.315) 0.316 0.117 0.316 0.315 0.316 

Locus 1654 : 
2 alleles
95.2% missing data
   1   (0.638) 0.638 0.858 0.638 0.637 0.637 
   0   (0.362) 0.362 0.142 0.362 0.363 0.363 

Locus 1655 : 
2 alleles
95.2% missing data
   0   (0.515) 0.514 0.506 0.515 0.515 0.514 
   1   (0.485) 0.486 0.494 0.485 0.485 0.486 

Locus 1656 : 
2 alleles
95.2% missing data
   1   (0.651) 0.650 0.864 0.650 0.651 0.650 
   0   (0.349) 0.350 0.136 0.350 0.349 0.350 

Locus 1657 : 
1 alleles
97.6% missing data
   1   (1.000) 1.000 1.000 1.000 1.000 1.000 

Locus 1658 : 
1 alleles
97.6% missing data
   1   (1.000) 1.000 1.000 1.000 1.000 1.000 

Locus 1659 : 
1 alleles
97.6% missing data
   1   (1.000) 1.000 1.000 1.000 1.000 1.000 

Locus 1660 : 
1 alleles
97.6% missing data
   1   (1.000) 1.000 1.000 1.000 1.000 1.000 

Locus 1661 : 
1 alleles
97.6% missing data
   1   (1.000) 1.000 1.000 1.000 1.000 1.000 

Locus 1662 : 
2 alleles
69.0% missing data
   1   (0.697) 0.701 0.868 0.693 0.695 0.698 
   0   (0.303) 0.299 0.132 0.307 0.305 0.302 

Locus 1663 : 
2 alleles
95.2% missing data
   1   (0.638) 0.637 0.858 0.638 0.638 0.638 
   0   (0.362) 0.363 0.142 0.362 0.362 0.362 

Locus 1664 : 
2 alleles
95.2% missing data
   1   (0.637) 0.636 0.862 0.637 0.636 0.636 
   0   (0.363) 0.364 0.138 0.363 0.364 0.364 

Locus 1665 : 
2 alleles
95.2% missing data
   1   (0.657) 0.657 0.873 0.657 0.658 0.657 
   0   (0.343) 0.343 0.127 0.343 0.342 0.343 

Locus 1666 : 
2 alleles
97.6% missing data
   0   (0.505) 0.505 0.501 0.505 0.505 0.506 
   1   (0.495) 0.495 0.499 0.495 0.495 0.494 

Locus 1667 : 
2 alleles
40.5% missing data
   1   (0.717) 0.713 0.972 0.718 0.714 0.713 
   0   (0.283) 0.287 0.028 0.282 0.286 0.287 

Locus 1668 : 
1 alleles
26.2% missing data
   1   (1.000) 1.000 1.000 1.000 1.000 1.000 

Locus 1669 : 
2 alleles
95.2% missing data
   1   (0.629) 0.628 0.868 0.629 0.629 0.629 
   0   (0.371) 0.372 0.132 0.371 0.371 0.371 

Locus 1670 : 
2 alleles
95.2% missing data
   1   (0.643) 0.643 0.871 0.643 0.642 0.643 
   0   (0.357) 0.357 0.129 0.357 0.358 0.357 

Locus 1671 : 
1 alleles
97.6% missing data
   1   (1.000) 1.000 1.000 1.000 1.000 1.000 

Locus 1672 : 
2 alleles
97.6% missing data
   0   (0.501) 0.501 0.501 0.501 0.501 0.501 
   1   (0.499) 0.499 0.499 0.499 0.499 0.499 

Locus 1673 : 
2 alleles
95.2% missing data
   1   (0.656) 0.656 0.868 0.655 0.656 0.656 
   0   (0.344) 0.344 0.132 0.345 0.344 0.344 

Locus 1674 : 
2 alleles
95.2% missing data
   1   (0.611) 0.611 0.854 0.611 0.611 0.610 
   0   (0.389) 0.389 0.146 0.389 0.389 0.390 

Locus 1675 : 
2 alleles
95.2% missing data
   1   (0.635) 0.634 0.860 0.634 0.634 0.634 
   0   (0.365) 0.366 0.140 0.366 0.366 0.366 

Locus 1676 : 
2 alleles
85.7% missing data
   0   (0.509) 0.509 0.500 0.508 0.508 0.508 
   1   (0.491) 0.491 0.500 0.492 0.492 0.492 

Locus 1677 : 
2 alleles
95.2% missing data
   1   (0.647) 0.650 0.663 0.647 0.648 0.648 
   0   (0.353) 0.350 0.337 0.353 0.352 0.352 

Locus 1678 : 
2 alleles
26.2% missing data
   1   (0.798) 0.795 0.981 0.801 0.799 0.794 
   0   (0.202) 0.205 0.019 0.199 0.201 0.206 

Locus 1679 : 
2 alleles
42.9% missing data
   1   (0.686) 0.680 0.968 0.689 0.684 0.684 
   0   (0.314) 0.320 0.032 0.311 0.316 0.316 

Locus 1680 : 
2 alleles
95.2% missing data
   1   (0.638) 0.637 0.867 0.637 0.638 0.637 
   0   (0.362) 0.363 0.133 0.363 0.362 0.363 

Locus 1681 : 
2 alleles
95.2% missing data
   1   (0.628) 0.627 0.846 0.627 0.627 0.627 
   0   (0.372) 0.373 0.154 0.373 0.373 0.373 

Locus 1682 : 
2 alleles
95.2% missing data
   1   (0.674) 0.674 0.884 0.674 0.674 0.674 
   0   (0.326) 0.326 0.116 0.326 0.326 0.326 

Locus 1683 : 
2 alleles
97.6% missing data
   0   (0.491) 0.492 0.494 0.491 0.491 0.492 
   1   (0.509) 0.508 0.506 0.509 0.509 0.508 

Locus 1684 : 
2 alleles
95.2% missing data
   1   (0.586) 0.586 0.851 0.585 0.586 0.585 
   0   (0.414) 0.414 0.149 0.415 0.414 0.415 

Locus 1685 : 
2 alleles
97.6% missing data
   0   (0.540) 0.539 0.538 0.540 0.540 0.538 
   1   (0.460) 0.461 0.462 0.460 0.460 0.462 

Locus 1686 : 
2 alleles
95.2% missing data
   1   (0.638) 0.638 0.873 0.638 0.637 0.637 
   0   (0.362) 0.362 0.127 0.362 0.363 0.363 

Locus 1687 : 
2 alleles
95.2% missing data
   1   (0.665) 0.666 0.675 0.665 0.666 0.666 
   0   (0.335) 0.334 0.325 0.335 0.334 0.334 

Locus 1688 : 
2 alleles
97.6% missing data
   0   (0.499) 0.500 0.495 0.499 0.500 0.500 
   1   (0.501) 0.500 0.505 0.501 0.500 0.500 

Locus 1689 : 
2 alleles
97.6% missing data
   0   (0.512) 0.512 0.513 0.512 0.512 0.513 
   1   (0.488) 0.488 0.487 0.488 0.488 0.487 

Locus 1690 : 
2 alleles
81.0% missing data
   0   (0.407) 0.407 0.350 0.405 0.406 0.406 
   1   (0.593) 0.593 0.650 0.595 0.594 0.594 

Locus 1691 : 
2 alleles
95.2% missing data
   1   (0.639) 0.639 0.863 0.639 0.639 0.638 
   0   (0.361) 0.361 0.137 0.361 0.361 0.362 

Locus 1692 : 
2 alleles
95.2% missing data
   1   (0.657) 0.656 0.878 0.656 0.656 0.657 
   0   (0.343) 0.344 0.122 0.344 0.344 0.343 

Locus 1693 : 
2 alleles
95.2% missing data
   1   (0.580) 0.579 0.836 0.579 0.579 0.579 
   0   (0.420) 0.421 0.164 0.421 0.421 0.421 

Locus 1694 : 
2 alleles
97.6% missing data
   0   (0.503) 0.503 0.501 0.503 0.503 0.502 
   1   (0.497) 0.497 0.499 0.497 0.497 0.498 

Locus 1695 : 
2 alleles
95.2% missing data
   1   (0.632) 0.631 0.860 0.631 0.631 0.630 
   0   (0.368) 0.369 0.140 0.369 0.369 0.370 

Locus 1696 : 
2 alleles
97.6% missing data
   0   (0.475) 0.475 0.497 0.475 0.475 0.475 
   1   (0.525) 0.525 0.503 0.525 0.525 0.525 

Locus 1697 : 
2 alleles
90.5% missing data
   0   (0.418) 0.417 0.399 0.417 0.418 0.417 
   1   (0.582) 0.583 0.601 0.583 0.582 0.583 

Locus 1698 : 
2 alleles
97.6% missing data
   0   (0.487) 0.487 0.484 0.488 0.487 0.488 
   1   (0.513) 0.513 0.516 0.512 0.513 0.512 

Locus 1699 : 
1 alleles
97.6% missing data
   1   (1.000) 1.000 1.000 1.000 1.000 1.000 

Locus 1700 : 
2 alleles
97.6% missing data
   0   (0.531) 0.531 0.530 0.531 0.531 0.531 
   1   (0.469) 0.469 0.470 0.469 0.469 0.469 

Locus 1701 : 
2 alleles
97.6% missing data
   0   (0.485) 0.484 0.480 0.485 0.485 0.484 
   1   (0.515) 0.516 0.520 0.515 0.515 0.516 

Locus 1702 : 
2 alleles
97.6% missing data
   0   (0.552) 0.551 0.555 0.552 0.552 0.552 
   1   (0.448) 0.449 0.445 0.448 0.448 0.448 

Locus 1703 : 
2 alleles
95.2% missing data
   1   (0.656) 0.656 0.859 0.655 0.655 0.655 
   0   (0.344) 0.344 0.141 0.345 0.345 0.345 

Locus 1704 : 
2 alleles
97.6% missing data
   0   (0.490) 0.491 0.493 0.490 0.490 0.490 
   1   (0.510) 0.509 0.507 0.510 0.510 0.510 

Locus 1705 : 
2 alleles
71.4% missing data
   1   (0.658) 0.656 0.880 0.657 0.659 0.658 
   0   (0.342) 0.344 0.120 0.343 0.341 0.342 

Locus 1706 : 
2 alleles
78.6% missing data
   0   (0.374) 0.376 0.237 0.372 0.373 0.375 
   1   (0.626) 0.624 0.763 0.628 0.627 0.625 

Locus 1707 : 
2 alleles
95.2% missing data
   0   (0.519) 0.519 0.494 0.518 0.519 0.519 
   1   (0.481) 0.481 0.506 0.482 0.481 0.481 

Locus 1708 : 
2 alleles
95.2% missing data
   1   (0.654) 0.656 0.668 0.654 0.656 0.655 
   0   (0.346) 0.344 0.332 0.346 0.344 0.345 

Locus 1709 : 
1 alleles
97.6% missing data
   1   (1.000) 1.000 1.000 1.000 1.000 1.000 

Locus 1710 : 
1 alleles
97.6% missing data
   1   (1.000) 1.000 1.000 1.000 1.000 1.000 

Locus 1711 : 
1 alleles
21.4% missing data
   1   (1.000) 1.000 1.000 1.000 1.000 1.000 

Locus 1712 : 
1 alleles
97.6% missing data
   1   (1.000) 1.000 1.000 1.000 1.000 1.000 

Locus 1713 : 
2 alleles
97.6% missing data
   0   (0.488) 0.488 0.483 0.488 0.487 0.488 
   1   (0.512) 0.512 0.517 0.512 0.513 0.512 

Locus 1714 : 
1 alleles
95.2% missing data
   1   (1.000) 1.000 1.000 1.000 1.000 1.000 

Locus 1715 : 
1 alleles
97.6% missing data
   1   (1.000) 1.000 1.000 1.000 1.000 1.000 

Locus 1716 : 
1 alleles
97.6% missing data
   1   (1.000) 1.000 1.000 1.000 1.000 1.000 

Locus 1717 : 
3 alleles
52.4% missing data
   0   (0.346) 0.349 0.061 0.343 0.349 0.348 
   1   (0.214) 0.214 0.033 0.218 0.215 0.212 
   2   (0.441) 0.436 0.906 0.440 0.436 0.440 

Locus 1718 : 
2 alleles
97.6% missing data
   0   (0.509) 0.509 0.511 0.509 0.509 0.509 
   1   (0.491) 0.491 0.489 0.491 0.491 0.491 

Locus 1719 : 
2 alleles
97.6% missing data
   0   (0.477) 0.477 0.478 0.477 0.477 0.477 
   1   (0.523) 0.523 0.522 0.523 0.523 0.523 

Locus 1720 : 
2 alleles
59.5% missing data
   1   (0.715) 0.712 0.949 0.720 0.710 0.713 
   0   (0.285) 0.288 0.051 0.280 0.290 0.287 

Locus 1721 : 
1 alleles
28.6% missing data
   1   (1.000) 1.000 1.000 1.000 1.000 1.000 

Locus 1722 : 
1 alleles
28.6% missing data
   1   (1.000) 1.000 1.000 1.000 1.000 1.000 

Locus 1723 : 
2 alleles
97.6% missing data
   0   (0.509) 0.508 0.506 0.508 0.509 0.509 
   1   (0.491) 0.492 0.494 0.492 0.491 0.491 

Locus 1724 : 
2 alleles
97.6% missing data
   0   (0.474) 0.474 0.473 0.473 0.474 0.474 
   1   (0.526) 0.526 0.527 0.527 0.526 0.526 

Locus 1725 : 
2 alleles
97.6% missing data
   0   (0.478) 0.478 0.483 0.478 0.478 0.478 
   1   (0.522) 0.522 0.517 0.522 0.522 0.522 

Locus 1726 : 
2 alleles
92.9% missing data
   0   (0.466) 0.466 0.481 0.466 0.466 0.466 
   1   (0.534) 0.534 0.519 0.534 0.534 0.534 

Locus 1727 : 
2 alleles
88.1% missing data
   1   (0.764) 0.764 0.936 0.769 0.763 0.763 
   0   (0.236) 0.236 0.064 0.231 0.237 0.237 

Locus 1728 : 
2 alleles
97.6% missing data
   0   (0.466) 0.466 0.463 0.466 0.466 0.466 
   1   (0.534) 0.534 0.537 0.534 0.534 0.534 

Locus 1729 : 
2 alleles
97.6% missing data
   0   (0.383) 0.382 0.382 0.384 0.383 0.383 
   1   (0.617) 0.618 0.618 0.616 0.617 0.617 

Locus 1730 : 
2 alleles
97.6% missing data
   0   (0.532) 0.533 0.531 0.532 0.531 0.532 
   1   (0.468) 0.467 0.469 0.468 0.469 0.468 

Locus 1731 : 
2 alleles
97.6% missing data
   0   (0.508) 0.508 0.509 0.508 0.508 0.509 
   1   (0.492) 0.492 0.491 0.492 0.492 0.491 

Locus 1732 : 
2 alleles
97.6% missing data
   0   (0.517) 0.517 0.519 0.517 0.517 0.517 
   1   (0.483) 0.483 0.481 0.483 0.483 0.483 

Locus 1733 : 
2 alleles
97.6% missing data
   0   (0.449) 0.450 0.452 0.449 0.450 0.449 
   1   (0.551) 0.550 0.548 0.551 0.550 0.551 

Locus 1734 : 
2 alleles
97.6% missing data
   0   (0.510) 0.510 0.508 0.510 0.510 0.511 
   1   (0.490) 0.490 0.492 0.490 0.490 0.489 

Locus 1735 : 
2 alleles
97.6% missing data
   0   (0.495) 0.496 0.493 0.496 0.496 0.495 
   1   (0.505) 0.504 0.507 0.504 0.504 0.505 

Locus 1736 : 
2 alleles
97.6% missing data
   0   (0.488) 0.488 0.486 0.487 0.488 0.488 
   1   (0.512) 0.512 0.514 0.513 0.512 0.512 

Locus 1737 : 
2 alleles
97.6% missing data
   0   (0.548) 0.547 0.550 0.548 0.548 0.548 
   1   (0.452) 0.453 0.450 0.452 0.452 0.452 

Locus 1738 : 
2 alleles
97.6% missing data
   0   (0.490) 0.490 0.485 0.490 0.489 0.490 
   1   (0.510) 0.510 0.515 0.510 0.511 0.510 

Locus 1739 : 
1 alleles
90.5% missing data
   1   (1.000) 1.000 1.000 1.000 1.000 1.000 

Locus 1740 : 
2 alleles
97.6% missing data
   0   (0.503) 0.502 0.505 0.503 0.503 0.503 
   1   (0.497) 0.498 0.495 0.497 0.497 0.497 

Locus 1741 : 
1 alleles
97.6% missing data
   1   (1.000) 1.000 1.000 1.000 1.000 1.000 

Locus 1742 : 
1 alleles
97.6% missing data
   1   (1.000) 1.000 1.000 1.000 1.000 1.000 

Locus 1743 : 
1 alleles
97.6% missing data
   1   (1.000) 1.000 1.000 1.000 1.000 1.000 

Locus 1744 : 
1 alleles
97.6% missing data
   1   (1.000) 1.000 1.000 1.000 1.000 1.000 

Locus 1745 : 
1 alleles
97.6% missing data
   1   (1.000) 1.000 1.000 1.000 1.000 1.000 

Locus 1746 : 
2 alleles
45.2% missing data
   1   (0.718) 0.715 0.955 0.722 0.712 0.715 
   0   (0.282) 0.285 0.045 0.278 0.288 0.285 

Locus 1747 : 
2 alleles
97.6% missing data
   0   (0.530) 0.530 0.533 0.529 0.531 0.530 
   1   (0.470) 0.470 0.467 0.471 0.469 0.470 

Locus 1748 : 
2 alleles
95.2% missing data
   1   (0.617) 0.617 0.852 0.616 0.617 0.617 
   0   (0.383) 0.383 0.148 0.384 0.383 0.383 

Locus 1749 : 
2 alleles
95.2% missing data
   1   (0.643) 0.642 0.875 0.642 0.642 0.642 
   0   (0.357) 0.358 0.125 0.358 0.358 0.358 

Locus 1750 : 
2 alleles
97.6% missing data
   0   (0.519) 0.518 0.524 0.519 0.520 0.519 
   1   (0.481) 0.482 0.476 0.481 0.480 0.481 

Locus 1751 : 
2 alleles
97.6% missing data
   0   (0.477) 0.478 0.478 0.477 0.478 0.477 
   1   (0.523) 0.522 0.522 0.523 0.522 0.523 

Locus 1752 : 
2 alleles
95.2% missing data
   1   (0.596) 0.595 0.850 0.596 0.596 0.595 
   0   (0.404) 0.405 0.150 0.404 0.404 0.405 

Locus 1753 : 
2 alleles
97.6% missing data
   0   (0.547) 0.547 0.518 0.547 0.548 0.547 
   1   (0.453) 0.453 0.482 0.453 0.452 0.453 

Locus 1754 : 
2 alleles
95.2% missing data
   1   (0.676) 0.674 0.878 0.675 0.675 0.675 
   0   (0.324) 0.326 0.122 0.325 0.325 0.325 

Locus 1755 : 
1 alleles
28.6% missing data
   1   (1.000) 1.000 1.000 1.000 1.000 1.000 

Locus 1756 : 
2 alleles
95.2% missing data
   1   (0.619) 0.618 0.849 0.618 0.619 0.618 
   0   (0.381) 0.382 0.151 0.382 0.381 0.382 

Locus 1757 : 
2 alleles
97.6% missing data
   0   (0.484) 0.485 0.487 0.483 0.484 0.484 
   1   (0.516) 0.515 0.513 0.517 0.516 0.516 

Locus 1758 : 
2 alleles
95.2% missing data
   1   (0.603) 0.603 0.860 0.603 0.602 0.602 
   0   (0.397) 0.397 0.140 0.397 0.398 0.398 

Locus 1759 : 
1 alleles
97.6% missing data
   1   (1.000) 1.000 1.000 1.000 1.000 1.000 

Locus 1760 : 
2 alleles
97.6% missing data
   0   (0.513) 0.513 0.515 0.514 0.514 0.514 
   1   (0.487) 0.487 0.485 0.486 0.486 0.486 

Locus 1761 : 
2 alleles
97.6% missing data
   0   (0.480) 0.481 0.482 0.480 0.480 0.480 
   1   (0.520) 0.519 0.518 0.520 0.520 0.520 

Locus 1762 : 
2 alleles
97.6% missing data
   0   (0.492) 0.492 0.491 0.492 0.491 0.493 
   1   (0.508) 0.508 0.509 0.508 0.509 0.507 

Locus 1763 : 
2 alleles
95.2% missing data
   1   (0.650) 0.650 0.867 0.650 0.650 0.650 
   0   (0.350) 0.350 0.133 0.350 0.350 0.350 

Locus 1764 : 
1 alleles
97.6% missing data
   1   (1.000) 1.000 1.000 1.000 1.000 1.000 

Locus 1765 : 
2 alleles
95.2% missing data
   1   (0.616) 0.616 0.850 0.616 0.615 0.617 
   0   (0.384) 0.384 0.150 0.384 0.385 0.383 

Locus 1766 : 
2 alleles
97.6% missing data
   0   (0.506) 0.507 0.503 0.507 0.506 0.506 
   1   (0.494) 0.493 0.497 0.493 0.494 0.494 

Locus 1767 : 
2 alleles
97.6% missing data
   0   (0.518) 0.518 0.515 0.518 0.517 0.518 
   1   (0.482) 0.482 0.485 0.482 0.483 0.482 

Locus 1768 : 
2 alleles
61.9% missing data
   1   (0.573) 0.572 0.890 0.566 0.573 0.572 
   0   (0.427) 0.428 0.110 0.434 0.427 0.428 

Locus 1769 : 
2 alleles
97.6% missing data
   0   (0.482) 0.482 0.500 0.482 0.482 0.481 
   1   (0.518) 0.518 0.500 0.518 0.518 0.519 

Locus 1770 : 
2 alleles
95.2% missing data
   1   (0.597) 0.597 0.851 0.597 0.597 0.595 
   0   (0.403) 0.403 0.149 0.403 0.403 0.405 

Locus 1771 : 
2 alleles
97.6% missing data
   0   (0.518) 0.518 0.510 0.518 0.518 0.518 
   1   (0.482) 0.482 0.490 0.482 0.482 0.482 

Locus 1772 : 
2 alleles
95.2% missing data
   1   (0.625) 0.625 0.865 0.625 0.624 0.624 
   0   (0.375) 0.375 0.135 0.375 0.376 0.376 

Locus 1773 : 
2 alleles
85.7% missing data
   0   (0.451) 0.453 0.104 0.456 0.451 0.451 
   1   (0.549) 0.547 0.896 0.544 0.549 0.549 

Locus 1774 : 
2 alleles
90.5% missing data
   0   (0.434) 0.435 0.166 0.434 0.434 0.435 
   1   (0.566) 0.565 0.834 0.566 0.566 0.565 

Locus 1775 : 
2 alleles
95.2% missing data
   1   (0.637) 0.637 0.852 0.636 0.636 0.636 
   0   (0.363) 0.363 0.148 0.364 0.364 0.364 

Locus 1776 : 
2 alleles
92.9% missing data
   0   (0.435) 0.436 0.449 0.435 0.435 0.436 
   1   (0.565) 0.564 0.551 0.565 0.565 0.564 

Locus 1777 : 
2 alleles
95.2% missing data
   1   (0.667) 0.667 0.875 0.666 0.667 0.666 
   0   (0.333) 0.333 0.125 0.334 0.333 0.334 

Locus 1778 : 
2 alleles
95.2% missing data
   0   (0.496) 0.496 0.497 0.496 0.496 0.496 
   1   (0.504) 0.504 0.503 0.504 0.504 0.504 

Locus 1779 : 
2 alleles
95.2% missing data
   1   (0.622) 0.622 0.848 0.621 0.621 0.621 
   0   (0.378) 0.378 0.152 0.379 0.379 0.379 

Locus 1780 : 
2 alleles
95.2% missing data
   1   (0.623) 0.623 0.851 0.623 0.623 0.622 
   0   (0.377) 0.377 0.149 0.377 0.377 0.378 

Locus 1781 : 
2 alleles
95.2% missing data
   1   (0.648) 0.647 0.866 0.649 0.648 0.647 
   0   (0.352) 0.353 0.134 0.351 0.352 0.353 

Locus 1782 : 
2 alleles
95.2% missing data
   1   (0.645) 0.645 0.865 0.645 0.644 0.644 
   0   (0.355) 0.355 0.135 0.355 0.356 0.356 

Locus 1783 : 
1 alleles
95.2% missing data
   1   (1.000) 1.000 1.000 1.000 1.000 1.000 

Locus 1784 : 
2 alleles
97.6% missing data
   0   (0.480) 0.479 0.513 0.480 0.480 0.479 
   1   (0.520) 0.521 0.487 0.520 0.520 0.521 

Locus 1785 : 
2 alleles
92.9% missing data
   0   (0.315) 0.316 0.121 0.315 0.314 0.314 
   1   (0.685) 0.684 0.879 0.685 0.686 0.686 

Locus 1786 : 
2 alleles
97.6% missing data
   0   (0.533) 0.532 0.530 0.532 0.534 0.533 
   1   (0.467) 0.468 0.470 0.468 0.466 0.467 

Locus 1787 : 
1 alleles
95.2% missing data
   1   (1.000) 1.000 1.000 1.000 1.000 1.000 

Locus 1788 : 
1 alleles
95.2% missing data
   1   (1.000) 1.000 1.000 1.000 1.000 1.000 

Locus 1789 : 
2 alleles
95.2% missing data
   1   (0.660) 0.660 0.874 0.659 0.659 0.659 
   0   (0.340) 0.340 0.126 0.341 0.341 0.341 

Locus 1790 : 
2 alleles
95.2% missing data
   1   (0.684) 0.683 0.871 0.683 0.684 0.683 
   0   (0.316) 0.317 0.129 0.317 0.316 0.317 

Locus 1791 : 
2 alleles
95.2% missing data
   1   (0.615) 0.614 0.860 0.614 0.615 0.614 
   0   (0.385) 0.386 0.140 0.386 0.385 0.386 

Locus 1792 : 
2 alleles
97.6% missing data
   0   (0.586) 0.585 0.581 0.585 0.586 0.586 
   1   (0.414) 0.415 0.419 0.415 0.414 0.414 

Locus 1793 : 
2 alleles
95.2% missing data
   1   (0.652) 0.652 0.859 0.651 0.651 0.651 
   0   (0.348) 0.348 0.141 0.349 0.349 0.349 

Locus 1794 : 
2 alleles
95.2% missing data
   1   (0.662) 0.662 0.879 0.662 0.662 0.661 
   0   (0.338) 0.338 0.121 0.338 0.338 0.339 

Locus 1795 : 
2 alleles
90.5% missing data
   0   (0.458) 0.460 0.178 0.457 0.459 0.458 
   1   (0.542) 0.540 0.822 0.543 0.541 0.542 

Locus 1796 : 
2 alleles
95.2% missing data
   1   (0.639) 0.639 0.855 0.639 0.639 0.639 
   0   (0.361) 0.361 0.145 0.361 0.361 0.361 

Locus 1797 : 
2 alleles
97.6% missing data
   0   (0.503) 0.503 0.501 0.503 0.503 0.503 
   1   (0.497) 0.497 0.499 0.497 0.497 0.497 

Locus 1798 : 
1 alleles
97.6% missing data
   1   (1.000) 1.000 1.000 1.000 1.000 1.000 

Locus 1799 : 
2 alleles
97.6% missing data
   0   (0.488) 0.489 0.477 0.488 0.488 0.488 
   1   (0.512) 0.511 0.523 0.512 0.512 0.512 

Locus 1800 : 
2 alleles
97.6% missing data
   0   (0.471) 0.471 0.489 0.471 0.471 0.471 
   1   (0.529) 0.529 0.511 0.529 0.529 0.529 

Locus 1801 : 
2 alleles
97.6% missing data
   0   (0.530) 0.530 0.526 0.530 0.530 0.530 
   1   (0.470) 0.470 0.474 0.470 0.470 0.470 

Locus 1802 : 
1 alleles
97.6% missing data
   1   (1.000) 1.000 1.000 1.000 1.000 1.000 

Locus 1803 : 
1 alleles
97.6% missing data
   1   (1.000) 1.000 1.000 1.000 1.000 1.000 

Locus 1804 : 
1 alleles
97.6% missing data
   1   (1.000) 1.000 1.000 1.000 1.000 1.000 

Locus 1805 : 
2 alleles
92.9% missing data
   0   (0.450) 0.451 0.171 0.450 0.450 0.450 
   1   (0.550) 0.549 0.829 0.550 0.550 0.550 

Locus 1806 : 
2 alleles
97.6% missing data
   0   (0.591) 0.591 0.527 0.591 0.591 0.591 
   1   (0.409) 0.409 0.473 0.409 0.409 0.409 

Locus 1807 : 
2 alleles
95.2% missing data
   1   (0.617) 0.616 0.865 0.616 0.616 0.617 
   0   (0.383) 0.384 0.135 0.384 0.384 0.383 

Locus 1808 : 
2 alleles
95.2% missing data
   1   (0.596) 0.596 0.854 0.596 0.596 0.596 
   0   (0.404) 0.404 0.146 0.404 0.404 0.404 

Locus 1809 : 
2 alleles
95.2% missing data
   1   (0.664) 0.663 0.874 0.663 0.663 0.664 
   0   (0.336) 0.337 0.126 0.337 0.337 0.336 

Locus 1810 : 
2 alleles
97.6% missing data
   0   (0.483) 0.483 0.478 0.483 0.484 0.483 
   1   (0.517) 0.517 0.522 0.517 0.516 0.517 

Locus 1811 : 
2 alleles
95.2% missing data
   1   (0.654) 0.654 0.870 0.653 0.653 0.653 
   0   (0.346) 0.346 0.130 0.347 0.347 0.347 

Locus 1812 : 
2 alleles
97.6% missing data
   0   (0.501) 0.501 0.499 0.500 0.501 0.501 
   1   (0.499) 0.499 0.501 0.500 0.499 0.499 

Locus 1813 : 
2 alleles
97.6% missing data
   0   (0.504) 0.504 0.501 0.504 0.504 0.504 
   1   (0.496) 0.496 0.499 0.496 0.496 0.496 

Locus 1814 : 
2 alleles
97.6% missing data
   0   (0.457) 0.456 0.460 0.457 0.457 0.457 
   1   (0.543) 0.544 0.540 0.543 0.543 0.543 

Locus 1815 : 
2 alleles
92.9% missing data
   0   (0.507) 0.506 0.510 0.507 0.507 0.506 
   1   (0.493) 0.494 0.490 0.493 0.493 0.494 

Locus 1816 : 
2 alleles
97.6% missing data
   0   (0.508) 0.509 0.507 0.509 0.509 0.508 
   1   (0.492) 0.491 0.493 0.491 0.491 0.492 

Locus 1817 : 
2 alleles
97.6% missing data
   0   (0.513) 0.513 0.517 0.513 0.512 0.513 
   1   (0.487) 0.487 0.483 0.487 0.488 0.487 

Locus 1818 : 
2 alleles
97.6% missing data
   0   (0.455) 0.456 0.448 0.455 0.455 0.455 
   1   (0.545) 0.544 0.552 0.545 0.545 0.545 

Locus 1819 : 
2 alleles
95.2% missing data
   1   (0.596) 0.595 0.844 0.596 0.595 0.596 
   0   (0.404) 0.405 0.156 0.404 0.405 0.404 

Locus 1820 : 
2 alleles
97.6% missing data
   0   (0.500) 0.501 0.501 0.500 0.499 0.499 
   1   (0.500) 0.499 0.499 0.500 0.501 0.501 

Locus 1821 : 
2 alleles
95.2% missing data
   0   (0.529) 0.528 0.525 0.529 0.529 0.529 
   1   (0.471) 0.472 0.475 0.471 0.471 0.471 

Locus 1822 : 
2 alleles
97.6% missing data
   0   (0.511) 0.511 0.508 0.512 0.511 0.511 
   1   (0.489) 0.489 0.492 0.488 0.489 0.489 

Locus 1823 : 
2 alleles
95.2% missing data
   1   (0.630) 0.629 0.855 0.630 0.630 0.629 
   0   (0.370) 0.371 0.145 0.370 0.370 0.371 

Locus 1824 : 
2 alleles
97.6% missing data
   0   (0.574) 0.573 0.577 0.574 0.574 0.573 
   1   (0.426) 0.427 0.423 0.426 0.426 0.427 

Locus 1825 : 
2 alleles
97.6% missing data
   0   (0.507) 0.507 0.512 0.507 0.507 0.508 
   1   (0.493) 0.493 0.488 0.493 0.493 0.492 

Locus 1826 : 
2 alleles
97.6% missing data
   0   (0.495) 0.496 0.498 0.495 0.496 0.496 
   1   (0.505) 0.504 0.502 0.505 0.504 0.504 

Locus 1827 : 
1 alleles
97.6% missing data
   1   (1.000) 1.000 1.000 1.000 1.000 1.000 

Locus 1828 : 
1 alleles
97.6% missing data
   1   (1.000) 1.000 1.000 1.000 1.000 1.000 

Locus 1829 : 
1 alleles
97.6% missing data
   1   (1.000) 1.000 1.000 1.000 1.000 1.000 

Locus 1830 : 
2 alleles
95.2% missing data
   1   (0.636) 0.635 0.868 0.635 0.635 0.635 
   0   (0.364) 0.365 0.132 0.365 0.365 0.365 

Locus 1831 : 
2 alleles
97.6% missing data
   0   (0.448) 0.448 0.470 0.447 0.447 0.448 
   1   (0.552) 0.552 0.530 0.553 0.553 0.552 

Locus 1832 : 
2 alleles
83.3% missing data
   1   (0.729) 0.727 0.919 0.730 0.729 0.728 
   0   (0.271) 0.273 0.081 0.270 0.271 0.272 

Locus 1833 : 
2 alleles
85.7% missing data
   1   (0.783) 0.783 0.912 0.786 0.784 0.782 
   0   (0.217) 0.217 0.088 0.214 0.216 0.218 

Locus 1834 : 
2 alleles
95.2% missing data
   1   (0.652) 0.652 0.858 0.652 0.651 0.651 
   0   (0.348) 0.348 0.142 0.348 0.349 0.349 

Locus 1835 : 
1 alleles
97.6% missing data
   1   (1.000) 1.000 1.000 1.000 1.000 1.000 

Locus 1836 : 
1 alleles
97.6% missing data
   1   (1.000) 1.000 1.000 1.000 1.000 1.000 

Locus 1837 : 
1 alleles
83.3% missing data
   1   (1.000) 1.000 1.000 1.000 1.000 1.000 

Locus 1838 : 
2 alleles
90.5% missing data
   0   (0.467) 0.468 0.477 0.467 0.467 0.466 
   1   (0.533) 0.532 0.523 0.533 0.533 0.534 

Locus 1839 : 
2 alleles
73.8% missing data
   1   (0.588) 0.585 0.906 0.587 0.587 0.586 
   0   (0.412) 0.415 0.094 0.413 0.413 0.414 

Locus 1840 : 
1 alleles
31.0% missing data
   1   (1.000) 1.000 1.000 1.000 1.000 1.000 

Locus 1841 : 
2 alleles
95.2% missing data
   1   (0.654) 0.654 0.855 0.653 0.655 0.654 
   0   (0.346) 0.346 0.145 0.347 0.345 0.346 

Locus 1842 : 
2 alleles
97.6% missing data
   0   (0.481) 0.480 0.476 0.481 0.480 0.481 
   1   (0.519) 0.520 0.524 0.519 0.520 0.519 

Locus 1843 : 
1 alleles
97.6% missing data
   1   (1.000) 1.000 1.000 1.000 1.000 1.000 

Locus 1844 : 
2 alleles
92.9% missing data
   0   (0.291) 0.292 0.105 0.289 0.292 0.292 
   1   (0.709) 0.708 0.895 0.711 0.708 0.708 

Locus 1845 : 
1 alleles
97.6% missing data
   1   (1.000) 1.000 1.000 1.000 1.000 1.000 

Locus 1846 : 
1 alleles
97.6% missing data
   1   (1.000) 1.000 1.000 1.000 1.000 1.000 

Locus 1847 : 
1 alleles
97.6% missing data
   1   (1.000) 1.000 1.000 1.000 1.000 1.000 

Locus 1848 : 
1 alleles
97.6% missing data
   1   (1.000) 1.000 1.000 1.000 1.000 1.000 

Locus 1849 : 
1 alleles
97.6% missing data
   1   (1.000) 1.000 1.000 1.000 1.000 1.000 

Locus 1850 : 
1 alleles
97.6% missing data
   1   (1.000) 1.000 1.000 1.000 1.000 1.000 

Locus 1851 : 
1 alleles
97.6% missing data
   1   (1.000) 1.000 1.000 1.000 1.000 1.000 

Locus 1852 : 
1 alleles
97.6% missing data
   1   (1.000) 1.000 1.000 1.000 1.000 1.000 

Locus 1853 : 
1 alleles
97.6% missing data
   1   (1.000) 1.000 1.000 1.000 1.000 1.000 

Locus 1854 : 
1 alleles
97.6% missing data
   1   (1.000) 1.000 1.000 1.000 1.000 1.000 

Locus 1855 : 
2 alleles
97.6% missing data
   0   (0.498) 0.499 0.501 0.498 0.498 0.498 
   1   (0.502) 0.501 0.499 0.502 0.502 0.502 

Locus 1856 : 
2 alleles
97.6% missing data
   0   (0.516) 0.516 0.511 0.516 0.516 0.517 
   1   (0.484) 0.484 0.489 0.484 0.484 0.483 

Locus 1857 : 
1 alleles
92.9% missing data
   1   (1.000) 1.000 1.000 1.000 1.000 1.000 

Locus 1858 : 
1 alleles
97.6% missing data
   1   (1.000) 1.000 1.000 1.000 1.000 1.000 

Locus 1859 : 
1 alleles
95.2% missing data
   1   (1.000) 1.000 1.000 1.000 1.000 1.000 

Locus 1860 : 
1 alleles
92.9% missing data
   1   (1.000) 1.000 1.000 1.000 1.000 1.000 

Locus 1861 : 
1 alleles
95.2% missing data
   1   (1.000) 1.000 1.000 1.000 1.000 1.000 

Locus 1862 : 
1 alleles
97.6% missing data
   1   (1.000) 1.000 1.000 1.000 1.000 1.000 

Locus 1863 : 
1 alleles
92.9% missing data
   1   (1.000) 1.000 1.000 1.000 1.000 1.000 

Locus 1864 : 
1 alleles
92.9% missing data
   1   (1.000) 1.000 1.000 1.000 1.000 1.000 

Locus 1865 : 
1 alleles
92.9% missing data
   1   (1.000) 1.000 1.000 1.000 1.000 1.000 

Locus 1866 : 
1 alleles
97.6% missing data
   1   (1.000) 1.000 1.000 1.000 1.000 1.000 

Locus 1867 : 
1 alleles
97.6% missing data
   1   (1.000) 1.000 1.000 1.000 1.000 1.000 

Locus 1868 : 
1 alleles
97.6% missing data
   1   (1.000) 1.000 1.000 1.000 1.000 1.000 

Locus 1869 : 
1 alleles
97.6% missing data
   1   (1.000) 1.000 1.000 1.000 1.000 1.000 

Locus 1870 : 
1 alleles
97.6% missing data
   1   (1.000) 1.000 1.000 1.000 1.000 1.000 

Locus 1871 : 
2 alleles
95.2% missing data
   1   (0.644) 0.643 0.860 0.643 0.645 0.643 
   0   (0.356) 0.357 0.140 0.357 0.355 0.357 

Locus 1872 : 
2 alleles
92.9% missing data
   0   (0.287) 0.288 0.115 0.287 0.285 0.288 
   1   (0.713) 0.712 0.885 0.713 0.715 0.712 

Locus 1873 : 
2 alleles
90.5% missing data
   0   (0.492) 0.493 0.492 0.492 0.492 0.492 
   1   (0.508) 0.507 0.508 0.508 0.508 0.508 

Locus 1874 : 
2 alleles
97.6% missing data
   0   (0.506) 0.507 0.507 0.506 0.506 0.506 
   1   (0.494) 0.493 0.493 0.494 0.494 0.494 

Locus 1875 : 
2 alleles
97.6% missing data
   0   (0.481) 0.482 0.481 0.481 0.481 0.482 
   1   (0.519) 0.518 0.519 0.519 0.519 0.518 

Locus 1876 : 
2 alleles
95.2% missing data
   1   (0.654) 0.654 0.863 0.654 0.654 0.653 
   0   (0.346) 0.346 0.137 0.346 0.346 0.347 

Locus 1877 : 
2 alleles
97.6% missing data
   0   (0.530) 0.530 0.530 0.530 0.530 0.531 
   1   (0.470) 0.470 0.470 0.470 0.470 0.469 

Locus 1878 : 
2 alleles
81.0% missing data
   0   (0.435) 0.437 0.072 0.436 0.436 0.437 
   1   (0.565) 0.563 0.928 0.564 0.564 0.563 

Locus 1879 : 
2 alleles
97.6% missing data
   0   (0.520) 0.519 0.522 0.520 0.521 0.520 
   1   (0.480) 0.481 0.478 0.480 0.479 0.480 

Locus 1880 : 
2 alleles
95.2% missing data
   1   (0.596) 0.595 0.836 0.595 0.595 0.595 
   0   (0.404) 0.405 0.164 0.405 0.405 0.405 

Locus 1881 : 
2 alleles
95.2% missing data
   1   (0.645) 0.644 0.861 0.644 0.644 0.644 
   0   (0.355) 0.356 0.139 0.356 0.356 0.356 

Locus 1882 : 
2 alleles
95.2% missing data
   1   (0.625) 0.624 0.857 0.625 0.624 0.623 
   0   (0.375) 0.376 0.143 0.375 0.376 0.377 

Locus 1883 : 
1 alleles
81.0% missing data
   1   (1.000) 1.000 1.000 1.000 1.000 1.000 

Locus 1884 : 
2 alleles
88.1% missing data
   0   (0.425) 0.424 0.416 0.424 0.424 0.425 
   1   (0.575) 0.576 0.584 0.576 0.576 0.575 

Locus 1885 : 
2 alleles
97.6% missing data
   0   (0.510) 0.510 0.506 0.510 0.511 0.510 
   1   (0.490) 0.490 0.494 0.490 0.489 0.490 

Locus 1886 : 
1 alleles
16.7% missing data
   1   (1.000) 1.000 1.000 1.000 1.000 1.000 

Locus 1887 : 
2 alleles
88.1% missing data
   0   (0.412) 0.412 0.417 0.412 0.411 0.411 
   1   (0.588) 0.588 0.583 0.588 0.589 0.589 

Locus 1888 : 
2 alleles
85.7% missing data
   0   (0.494) 0.494 0.492 0.494 0.495 0.495 
   1   (0.506) 0.506 0.508 0.506 0.505 0.505 

Locus 1889 : 
2 alleles
90.5% missing data
   0   (0.422) 0.421 0.389 0.420 0.421 0.421 
   1   (0.578) 0.579 0.611 0.580 0.579 0.579 

Locus 1890 : 
2 alleles
97.6% missing data
   0   (0.523) 0.523 0.522 0.522 0.522 0.523 
   1   (0.477) 0.477 0.478 0.478 0.478 0.477 

Locus 1891 : 
2 alleles
97.6% missing data
   0   (0.421) 0.422 0.420 0.420 0.421 0.421 
   1   (0.579) 0.578 0.580 0.580 0.579 0.579 

Locus 1892 : 
1 alleles
42.9% missing data
   1   (1.000) 1.000 1.000 1.000 1.000 1.000 

Locus 1893 : 
1 alleles
33.3% missing data
   1   (1.000) 1.000 1.000 1.000 1.000 1.000 

Locus 1894 : 
2 alleles
90.5% missing data
   0   (0.521) 0.521 0.518 0.520 0.520 0.521 
   1   (0.479) 0.479 0.482 0.480 0.480 0.479 

Locus 1895 : 
1 alleles
97.6% missing data
   1   (1.000) 1.000 1.000 1.000 1.000 1.000 

Locus 1896 : 
1 alleles
97.6% missing data
   1   (1.000) 1.000 1.000 1.000 1.000 1.000 

Locus 1897 : 
1 alleles
97.6% missing data
   1   (1.000) 1.000 1.000 1.000 1.000 1.000 

Locus 1898 : 
1 alleles
97.6% missing data
   1   (1.000) 1.000 1.000 1.000 1.000 1.000 

Locus 1899 : 
1 alleles
97.6% missing data
   1   (1.000) 1.000 1.000 1.000 1.000 1.000 

Locus 1900 : 
1 alleles
97.6% missing data
   1   (1.000) 1.000 1.000 1.000 1.000 1.000 

Locus 1901 : 
1 alleles
97.6% missing data
   1   (1.000) 1.000 1.000 1.000 1.000 1.000 

Locus 1902 : 
1 alleles
97.6% missing data
   1   (1.000) 1.000 1.000 1.000 1.000 1.000 

Locus 1903 : 
2 alleles
97.6% missing data
   0   (0.569) 0.569 0.566 0.570 0.570 0.569 
   1   (0.431) 0.431 0.434 0.430 0.430 0.431 

Locus 1904 : 
1 alleles
81.0% missing data
   1   (1.000) 1.000 1.000 1.000 1.000 1.000 

Locus 1905 : 
1 alleles
81.0% missing data
   1   (1.000) 1.000 1.000 1.000 1.000 1.000 

Locus 1906 : 
2 alleles
97.6% missing data
   0   (0.451) 0.451 0.488 0.450 0.451 0.451 
   1   (0.549) 0.549 0.512 0.550 0.549 0.549 

Locus 1907 : 
1 alleles
97.6% missing data
   1   (1.000) 1.000 1.000 1.000 1.000 1.000 

Locus 1908 : 
2 alleles
97.6% missing data
   0   (0.450) 0.450 0.485 0.450 0.450 0.450 
   1   (0.550) 0.550 0.515 0.550 0.550 0.550 

Locus 1909 : 
1 alleles
97.6% missing data
   1   (1.000) 1.000 1.000 1.000 1.000 1.000 

Locus 1910 : 
2 alleles
78.6% missing data
   1   (0.808) 0.807 0.975 0.811 0.807 0.807 
   0   (0.192) 0.193 0.025 0.189 0.193 0.193 

Locus 1911 : 
2 alleles
97.6% missing data
   0   (0.460) 0.461 0.465 0.461 0.460 0.461 
   1   (0.540) 0.539 0.535 0.539 0.540 0.539 

Locus 1912 : 
2 alleles
97.6% missing data
   0   (0.445) 0.445 0.465 0.445 0.446 0.445 
   1   (0.555) 0.555 0.535 0.555 0.554 0.555 

Locus 1913 : 
2 alleles
97.6% missing data
   0   (0.461) 0.461 0.490 0.461 0.461 0.461 
   1   (0.539) 0.539 0.510 0.539 0.539 0.539 

Locus 1914 : 
2 alleles
95.2% missing data
   1   (0.622) 0.622 0.863 0.622 0.622 0.622 
   0   (0.378) 0.378 0.137 0.378 0.378 0.378 

Locus 1915 : 
2 alleles
95.2% missing data
   1   (0.654) 0.653 0.877 0.654 0.654 0.653 
   0   (0.346) 0.347 0.123 0.346 0.346 0.347 

Locus 1916 : 
2 alleles
95.2% missing data
   1   (0.629) 0.629 0.861 0.629 0.629 0.629 
   0   (0.371) 0.371 0.139 0.371 0.371 0.371 

Locus 1917 : 
2 alleles
95.2% missing data
   1   (0.620) 0.620 0.847 0.619 0.620 0.619 
   0   (0.380) 0.380 0.153 0.381 0.380 0.381 

Locus 1918 : 
2 alleles
95.2% missing data
   1   (0.660) 0.661 0.714 0.661 0.660 0.660 
   0   (0.340) 0.339 0.286 0.339 0.340 0.340 

Locus 1919 : 
2 alleles
97.6% missing data
   0   (0.497) 0.497 0.488 0.497 0.497 0.498 
   1   (0.503) 0.503 0.512 0.503 0.503 0.502 

Locus 1920 : 
1 alleles
97.6% missing data
   1   (1.000) 1.000 1.000 1.000 1.000 1.000 

Locus 1921 : 
2 alleles
92.9% missing data
   0   (0.541) 0.540 0.536 0.540 0.541 0.540 
   1   (0.459) 0.460 0.464 0.460 0.459 0.460 

Locus 1922 : 
2 alleles
92.9% missing data
   0   (0.497) 0.496 0.496 0.497 0.497 0.496 
   1   (0.503) 0.504 0.504 0.503 0.503 0.504 

Locus 1923 : 
2 alleles
95.2% missing data
   1   (0.641) 0.641 0.871 0.640 0.640 0.640 
   0   (0.359) 0.359 0.129 0.360 0.360 0.360 

Locus 1924 : 
2 alleles
95.2% missing data
   1   (0.672) 0.671 0.866 0.671 0.671 0.671 
   0   (0.328) 0.329 0.134 0.329 0.329 0.329 

Locus 1925 : 
2 alleles
95.2% missing data
   1   (0.649) 0.649 0.868 0.648 0.649 0.648 
   0   (0.351) 0.351 0.132 0.352 0.351 0.352 

Locus 1926 : 
2 alleles
97.6% missing data
   0   (0.456) 0.455 0.479 0.456 0.456 0.457 
   1   (0.544) 0.545 0.521 0.544 0.544 0.543 

Locus 1927 : 
1 alleles
85.7% missing data
   1   (1.000) 1.000 1.000 1.000 1.000 1.000 

Locus 1928 : 
1 alleles
97.6% missing data
   1   (1.000) 1.000 1.000 1.000 1.000 1.000 

Locus 1929 : 
1 alleles
97.6% missing data
   1   (1.000) 1.000 1.000 1.000 1.000 1.000 

Locus 1930 : 
1 alleles
97.6% missing data
   1   (1.000) 1.000 1.000 1.000 1.000 1.000 

Locus 1931 : 
1 alleles
97.6% missing data
   1   (1.000) 1.000 1.000 1.000 1.000 1.000 

Locus 1932 : 
1 alleles
97.6% missing data
   1   (1.000) 1.000 1.000 1.000 1.000 1.000 

Locus 1933 : 
1 alleles
97.6% missing data
   1   (1.000) 1.000 1.000 1.000 1.000 1.000 

Locus 1934 : 
1 alleles
97.6% missing data
   1   (1.000) 1.000 1.000 1.000 1.000 1.000 

Locus 1935 : 
1 alleles
97.6% missing data
   1   (1.000) 1.000 1.000 1.000 1.000 1.000 

Locus 1936 : 
1 alleles
97.6% missing data
   1   (1.000) 1.000 1.000 1.000 1.000 1.000 

Locus 1937 : 
1 alleles
97.6% missing data
   1   (1.000) 1.000 1.000 1.000 1.000 1.000 

Locus 1938 : 
1 alleles
97.6% missing data
   1   (1.000) 1.000 1.000 1.000 1.000 1.000 

Locus 1939 : 
1 alleles
97.6% missing data
   1   (1.000) 1.000 1.000 1.000 1.000 1.000 

Locus 1940 : 
1 alleles
97.6% missing data
   1   (1.000) 1.000 1.000 1.000 1.000 1.000 

Locus 1941 : 
1 alleles
97.6% missing data
   1   (1.000) 1.000 1.000 1.000 1.000 1.000 

Locus 1942 : 
2 alleles
97.6% missing data
   0   (0.509) 0.509 0.507 0.509 0.509 0.510 
   1   (0.491) 0.491 0.493 0.491 0.491 0.490 

Locus 1943 : 
1 alleles
97.6% missing data
   1   (1.000) 1.000 1.000 1.000 1.000 1.000 

Locus 1944 : 
1 alleles
97.6% missing data
   1   (1.000) 1.000 1.000 1.000 1.000 1.000 

Locus 1945 : 
1 alleles
97.6% missing data
   1   (1.000) 1.000 1.000 1.000 1.000 1.000 

Locus 1946 : 
1 alleles
97.6% missing data
   1   (1.000) 1.000 1.000 1.000 1.000 1.000 

Locus 1947 : 
1 alleles
97.6% missing data
   1   (1.000) 1.000 1.000 1.000 1.000 1.000 

Locus 1948 : 
1 alleles
97.6% missing data
   1   (1.000) 1.000 1.000 1.000 1.000 1.000 

Locus 1949 : 
1 alleles
97.6% missing data
   1   (1.000) 1.000 1.000 1.000 1.000 1.000 

Locus 1950 : 
1 alleles
97.6% missing data
   1   (1.000) 1.000 1.000 1.000 1.000 1.000 

Locus 1951 : 
1 alleles
97.6% missing data
   1   (1.000) 1.000 1.000 1.000 1.000 1.000 

Locus 1952 : 
1 alleles
97.6% missing data
   1   (1.000) 1.000 1.000 1.000 1.000 1.000 

Locus 1953 : 
2 alleles
97.6% missing data
   0   (0.491) 0.491 0.491 0.491 0.491 0.491 
   1   (0.509) 0.509 0.509 0.509 0.509 0.509 

Locus 1954 : 
2 alleles
85.7% missing data
   0   (0.420) 0.419 0.433 0.420 0.419 0.420 
   1   (0.580) 0.581 0.567 0.580 0.581 0.580 

Locus 1955 : 
1 alleles
16.7% missing data
   1   (1.000) 1.000 1.000 1.000 1.000 1.000 

Locus 1956 : 
1 alleles
97.6% missing data
   1   (1.000) 1.000 1.000 1.000 1.000 1.000 

Locus 1957 : 
2 alleles
97.6% missing data
   0   (0.514) 0.515 0.515 0.514 0.514 0.513 
   1   (0.486) 0.485 0.485 0.486 0.486 0.487 

Locus 1958 : 
1 alleles
97.6% missing data
   1   (1.000) 1.000 1.000 1.000 1.000 1.000 

Locus 1959 : 
1 alleles
97.6% missing data
   1   (1.000) 1.000 1.000 1.000 1.000 1.000 

Locus 1960 : 
1 alleles
95.2% missing data
   1   (1.000) 1.000 1.000 1.000 1.000 1.000 

Locus 1961 : 
1 alleles
97.6% missing data
   1   (1.000) 1.000 1.000 1.000 1.000 1.000 

Locus 1962 : 
1 alleles
97.6% missing data
   1   (1.000) 1.000 1.000 1.000 1.000 1.000 

Locus 1963 : 
1 alleles
97.6% missing data
   1   (1.000) 1.000 1.000 1.000 1.000 1.000 

Locus 1964 : 
1 alleles
97.6% missing data
   1   (1.000) 1.000 1.000 1.000 1.000 1.000 

Locus 1965 : 
1 alleles
97.6% missing data
   1   (1.000) 1.000 1.000 1.000 1.000 1.000 

Locus 1966 : 
2 alleles
28.6% missing data
   1   (0.765) 0.762 0.974 0.770 0.760 0.765 
   0   (0.235) 0.238 0.026 0.230 0.240 0.235 

Locus 1967 : 
2 alleles
95.2% missing data
   1   (0.651) 0.652 0.873 0.651 0.651 0.650 
   0   (0.349) 0.348 0.127 0.349 0.349 0.350 

Locus 1968 : 
2 alleles
95.2% missing data
   1   (0.608) 0.608 0.844 0.608 0.608 0.609 
   0   (0.392) 0.392 0.156 0.392 0.392 0.391 

Locus 1969 : 
2 alleles
95.2% missing data
   1   (0.649) 0.649 0.875 0.648 0.648 0.648 
   0   (0.351) 0.351 0.125 0.352 0.352 0.352 

Locus 1970 : 
2 alleles
35.7% missing data
   1   (0.647) 0.640 0.963 0.652 0.639 0.642 
   0   (0.353) 0.360 0.037 0.348 0.361 0.358 

Locus 1971 : 
2 alleles
95.2% missing data
   1   (0.571) 0.570 0.841 0.571 0.571 0.570 
   0   (0.429) 0.430 0.159 0.429 0.429 0.430 

Locus 1972 : 
2 alleles
95.2% missing data
   1   (0.641) 0.640 0.851 0.640 0.640 0.640 
   0   (0.359) 0.360 0.149 0.360 0.360 0.360 

Locus 1973 : 
2 alleles
97.6% missing data
   0   (0.452) 0.451 0.448 0.452 0.453 0.451 
   1   (0.548) 0.549 0.552 0.548 0.547 0.549 

Locus 1974 : 
2 alleles
95.2% missing data
   1   (0.636) 0.635 0.855 0.636 0.636 0.636 
   0   (0.364) 0.365 0.145 0.364 0.364 0.364 

Locus 1975 : 
2 alleles
97.6% missing data
   0   (0.483) 0.482 0.488 0.483 0.482 0.482 
   1   (0.517) 0.518 0.512 0.517 0.518 0.518 

Locus 1976 : 
2 alleles
95.2% missing data
   1   (0.615) 0.614 0.859 0.614 0.614 0.614 
   0   (0.385) 0.386 0.141 0.386 0.386 0.386 

Locus 1977 : 
2 alleles
95.2% missing data
   1   (0.664) 0.665 0.854 0.664 0.663 0.663 
   0   (0.336) 0.335 0.146 0.336 0.337 0.337 

Locus 1978 : 
2 alleles
95.2% missing data
   1   (0.667) 0.666 0.873 0.666 0.667 0.666 
   0   (0.333) 0.334 0.127 0.334 0.333 0.334 

Locus 1979 : 
2 alleles
95.2% missing data
   1   (0.619) 0.619 0.852 0.619 0.619 0.620 
   0   (0.381) 0.381 0.148 0.381 0.381 0.380 

Locus 1980 : 
1 alleles
97.6% missing data
   1   (1.000) 1.000 1.000 1.000 1.000 1.000 

Locus 1981 : 
1 alleles
88.1% missing data
   1   (1.000) 1.000 1.000 1.000 1.000 1.000 

Locus 1982 : 
1 alleles
97.6% missing data
   1   (1.000) 1.000 1.000 1.000 1.000 1.000 

Locus 1983 : 
2 alleles
97.6% missing data
   0   (0.497) 0.497 0.488 0.497 0.497 0.497 
   1   (0.503) 0.503 0.512 0.503 0.503 0.503 

Locus 1984 : 
1 alleles
97.6% missing data
   1   (1.000) 1.000 1.000 1.000 1.000 1.000 

Locus 1985 : 
2 alleles
97.6% missing data
   0   (0.485) 0.484 0.499 0.485 0.485 0.485 
   1   (0.515) 0.516 0.501 0.515 0.515 0.515 

Locus 1986 : 
2 alleles
97.6% missing data
   0   (0.531) 0.531 0.509 0.531 0.532 0.532 
   1   (0.469) 0.469 0.491 0.469 0.468 0.468 

Locus 1987 : 
2 alleles
97.6% missing data
   0   (0.538) 0.538 0.508 0.537 0.538 0.538 
   1   (0.462) 0.462 0.492 0.463 0.462 0.462 

Locus 1988 : 
2 alleles
97.6% missing data
   0   (0.521) 0.520 0.507 0.520 0.521 0.521 
   1   (0.479) 0.480 0.493 0.480 0.479 0.479 

Locus 1989 : 
2 alleles
97.6% missing data
   0   (0.519) 0.520 0.515 0.519 0.520 0.519 
   1   (0.481) 0.480 0.485 0.481 0.480 0.481 

Locus 1990 : 
2 alleles
95.2% missing data
   1   (0.632) 0.632 0.857 0.631 0.631 0.631 
   0   (0.368) 0.368 0.143 0.369 0.369 0.369 

Locus 1991 : 
2 alleles
97.6% missing data
   0   (0.588) 0.587 0.581 0.588 0.588 0.589 
   1   (0.412) 0.413 0.419 0.412 0.412 0.411 

Locus 1992 : 
2 alleles
95.2% missing data
   1   (0.595) 0.595 0.847 0.594 0.595 0.595 
   0   (0.405) 0.405 0.153 0.406 0.405 0.405 

Locus 1993 : 
2 alleles
95.2% missing data
   1   (0.690) 0.690 0.887 0.690 0.690 0.690 
   0   (0.310) 0.310 0.113 0.310 0.310 0.310 

Locus 1994 : 
2 alleles
95.2% missing data
   1   (0.600) 0.599 0.840 0.600 0.599 0.600 
   0   (0.400) 0.401 0.160 0.400 0.401 0.400 

Locus 1995 : 
3 alleles
95.2% missing data
   1   (0.382) 0.381 0.764 0.381 0.381 0.381 
   0   (0.268) 0.270 0.096 0.269 0.269 0.269 
   2   (0.349) 0.350 0.140 0.351 0.350 0.350 

Locus 1996 : 
2 alleles
97.6% missing data
   0   (0.565) 0.565 0.562 0.565 0.565 0.565 
   1   (0.435) 0.435 0.438 0.435 0.435 0.435 

Locus 1997 : 
2 alleles
97.6% missing data
   0   (0.472) 0.472 0.471 0.472 0.472 0.471 
   1   (0.528) 0.528 0.529 0.528 0.528 0.529 

Locus 1998 : 
2 alleles
95.2% missing data
   1   (0.659) 0.660 0.875 0.658 0.658 0.660 
   0   (0.341) 0.340 0.125 0.342 0.342 0.340 

Locus 1999 : 
2 alleles
95.2% missing data
   1   (0.640) 0.639 0.867 0.639 0.639 0.640 
   0   (0.360) 0.361 0.133 0.361 0.361 0.360 

Locus 2000 : 
1 alleles
97.6% missing data
   1   (1.000) 1.000 1.000 1.000 1.000 1.000 

Locus 2001 : 
2 alleles
95.2% missing data
   1   (0.664) 0.663 0.876 0.663 0.663 0.663 
   0   (0.336) 0.337 0.124 0.337 0.337 0.337 

Locus 2002 : 
2 alleles
95.2% missing data
   1   (0.584) 0.583 0.828 0.584 0.584 0.584 
   0   (0.416) 0.417 0.172 0.416 0.416 0.416 

Locus 2003 : 
2 alleles
97.6% missing data
   0   (0.536) 0.536 0.496 0.535 0.536 0.536 
   1   (0.464) 0.464 0.504 0.465 0.464 0.464 

Locus 2004 : 
2 alleles
95.2% missing data
   1   (0.596) 0.595 0.863 0.595 0.596 0.595 
   0   (0.404) 0.405 0.137 0.405 0.404 0.405 

Locus 2005 : 
2 alleles
95.2% missing data
   1   (0.617) 0.616 0.865 0.617 0.617 0.617 
   0   (0.383) 0.384 0.135 0.383 0.383 0.383 

Locus 2006 : 
2 alleles
97.6% missing data
   0   (0.581) 0.582 0.581 0.581 0.581 0.581 
   1   (0.419) 0.418 0.419 0.419 0.419 0.419 

Locus 2007 : 
2 alleles
95.2% missing data
   0   (0.492) 0.492 0.494 0.492 0.493 0.493 
   1   (0.508) 0.508 0.506 0.508 0.507 0.507 

Locus 2008 : 
2 alleles
97.6% missing data
   0   (0.538) 0.539 0.531 0.538 0.539 0.539 
   1   (0.462) 0.461 0.469 0.462 0.461 0.461 

Locus 2009 : 
2 alleles
97.6% missing data
   0   (0.462) 0.462 0.489 0.462 0.462 0.462 
   1   (0.538) 0.538 0.511 0.538 0.538 0.538 

Locus 2010 : 
2 alleles
97.6% missing data
   0   (0.542) 0.542 0.520 0.542 0.542 0.541 
   1   (0.458) 0.458 0.480 0.458 0.458 0.459 

Locus 2011 : 
2 alleles
97.6% missing data
   0   (0.452) 0.453 0.453 0.452 0.451 0.452 
   1   (0.548) 0.547 0.547 0.548 0.549 0.548 

Locus 2012 : 
2 alleles
97.6% missing data
   0   (0.418) 0.419 0.428 0.419 0.418 0.419 
   1   (0.582) 0.581 0.572 0.581 0.582 0.581 

Locus 2013 : 
1 alleles
97.6% missing data
   1   (1.000) 1.000 1.000 1.000 1.000 1.000 

Locus 2014 : 
1 alleles
95.2% missing data
   1   (1.000) 1.000 1.000 1.000 1.000 1.000 

Locus 2015 : 
1 alleles
97.6% missing data
   1   (1.000) 1.000 1.000 1.000 1.000 1.000 

Locus 2016 : 
1 alleles
97.6% missing data
   1   (1.000) 1.000 1.000 1.000 1.000 1.000 

Locus 2017 : 
2 alleles
97.6% missing data
   0   (0.574) 0.574 0.572 0.574 0.575 0.573 
   1   (0.426) 0.426 0.428 0.426 0.425 0.427 

Locus 2018 : 
1 alleles
95.2% missing data
   1   (1.000) 1.000 1.000 1.000 1.000 1.000 

Locus 2019 : 
1 alleles
95.2% missing data
   1   (1.000) 1.000 1.000 1.000 1.000 1.000 

Locus 2020 : 
2 alleles
95.2% missing data
   1   (0.664) 0.663 0.858 0.662 0.663 0.663 
   0   (0.336) 0.337 0.142 0.338 0.337 0.337 

Locus 2021 : 
2 alleles
97.6% missing data
   0   (0.472) 0.472 0.467 0.472 0.473 0.472 
   1   (0.528) 0.528 0.533 0.528 0.527 0.528 

Locus 2022 : 
2 alleles
95.2% missing data
   1   (0.646) 0.646 0.858 0.646 0.645 0.646 
   0   (0.354) 0.354 0.142 0.354 0.355 0.354 

Locus 2023 : 
2 alleles
76.2% missing data
   0   (0.377) 0.377 0.250 0.377 0.379 0.378 
   1   (0.623) 0.623 0.750 0.623 0.621 0.622 

Locus 2024 : 
2 alleles
95.2% missing data
   1   (0.606) 0.605 0.851 0.606 0.605 0.606 
   0   (0.394) 0.395 0.149 0.394 0.395 0.394 

Locus 2025 : 
1 alleles
97.6% missing data
   1   (1.000) 1.000 1.000 1.000 1.000 1.000 

Locus 2026 : 
2 alleles
78.6% missing data
   0   (0.493) 0.494 0.524 0.494 0.493 0.493 
   1   (0.507) 0.506 0.476 0.506 0.507 0.507 

Locus 2027 : 
2 alleles
78.6% missing data
   0   (0.501) 0.502 0.505 0.501 0.501 0.501 
   1   (0.499) 0.498 0.495 0.499 0.499 0.499 

Locus 2028 : 
2 alleles
95.2% missing data
   1   (0.649) 0.649 0.871 0.649 0.648 0.648 
   0   (0.351) 0.351 0.129 0.351 0.352 0.352 

Locus 2029 : 
2 alleles
95.2% missing data
   1   (0.649) 0.648 0.866 0.648 0.648 0.648 
   0   (0.351) 0.352 0.134 0.352 0.352 0.352 

Locus 2030 : 
2 alleles
83.3% missing data
   0   (0.403) 0.404 0.071 0.404 0.404 0.404 
   1   (0.597) 0.596 0.929 0.596 0.596 0.596 

Locus 2031 : 
2 alleles
97.6% missing data
   0   (0.470) 0.469 0.467 0.469 0.470 0.471 
   1   (0.530) 0.531 0.533 0.531 0.530 0.529 

Locus 2032 : 
2 alleles
97.6% missing data
   0   (0.541) 0.542 0.540 0.540 0.541 0.541 
   1   (0.459) 0.458 0.460 0.460 0.459 0.459 

Locus 2033 : 
2 alleles
64.3% missing data
   1   (0.631) 0.630 0.944 0.625 0.631 0.631 
   0   (0.369) 0.370 0.056 0.375 0.369 0.369 

Locus 2034 : 
2 alleles
97.6% missing data
   0   (0.444) 0.445 0.446 0.443 0.444 0.444 
   1   (0.556) 0.555 0.554 0.557 0.556 0.556 

Locus 2035 : 
2 alleles
97.6% missing data
   0   (0.491) 0.490 0.487 0.490 0.490 0.490 
   1   (0.509) 0.510 0.513 0.510 0.510 0.510 

Locus 2036 : 
2 alleles
95.2% missing data
   0   (0.507) 0.508 0.499 0.507 0.507 0.508 
   1   (0.493) 0.492 0.501 0.493 0.493 0.492 

Locus 2037 : 
2 alleles
97.6% missing data
   0   (0.501) 0.501 0.502 0.501 0.501 0.501 
   1   (0.499) 0.499 0.498 0.499 0.499 0.499 

Locus 2038 : 
2 alleles
97.6% missing data
   0   (0.437) 0.437 0.439 0.437 0.436 0.437 
   1   (0.563) 0.563 0.561 0.563 0.564 0.563 

Locus 2039 : 
2 alleles
95.2% missing data
   1   (0.642) 0.642 0.855 0.642 0.642 0.642 
   0   (0.358) 0.358 0.145 0.358 0.358 0.358 

Locus 2040 : 
2 alleles
69.0% missing data
   0   (0.350) 0.352 0.056 0.356 0.352 0.352 
   1   (0.650) 0.648 0.944 0.644 0.648 0.648 

Locus 2041 : 
2 alleles
97.6% missing data
   0   (0.584) 0.584 0.577 0.584 0.584 0.584 
   1   (0.416) 0.416 0.423 0.416 0.416 0.416 

Locus 2042 : 
2 alleles
95.2% missing data
   0   (0.539) 0.538 0.515 0.538 0.538 0.538 
   1   (0.461) 0.462 0.485 0.462 0.462 0.462 

Locus 2043 : 
2 alleles
95.2% missing data
   1   (0.597) 0.597 0.847 0.597 0.596 0.597 
   0   (0.403) 0.403 0.153 0.403 0.404 0.403 

Locus 2044 : 
2 alleles
95.2% missing data
   1   (0.635) 0.634 0.849 0.634 0.633 0.634 
   0   (0.365) 0.366 0.151 0.366 0.367 0.366 

Locus 2045 : 
2 alleles
92.9% missing data
   0   (0.512) 0.512 0.506 0.512 0.511 0.512 
   1   (0.488) 0.488 0.494 0.488 0.489 0.488 

Locus 2046 : 
2 alleles
97.6% missing data
   0   (0.460) 0.460 0.475 0.459 0.460 0.458 
   1   (0.540) 0.540 0.525 0.541 0.540 0.542 

Locus 2047 : 
2 alleles
95.2% missing data
   0   (0.508) 0.507 0.503 0.507 0.507 0.508 
   1   (0.492) 0.493 0.497 0.493 0.493 0.492 

Locus 2048 : 
2 alleles
97.6% missing data
   0   (0.599) 0.599 0.544 0.599 0.599 0.599 
   1   (0.401) 0.401 0.456 0.401 0.401 0.401 

Locus 2049 : 
2 alleles
95.2% missing data
   0   (0.494) 0.494 0.497 0.495 0.495 0.494 
   1   (0.506) 0.506 0.503 0.505 0.505 0.506 

Locus 2050 : 
2 alleles
97.6% missing data
   0   (0.550) 0.551 0.532 0.551 0.550 0.550 
   1   (0.450) 0.449 0.468 0.449 0.450 0.450 

Locus 2051 : 
2 alleles
97.6% missing data
   0   (0.475) 0.475 0.472 0.474 0.475 0.475 
   1   (0.525) 0.525 0.528 0.526 0.525 0.525 

Locus 2052 : 
2 alleles
97.6% missing data
   0   (0.524) 0.524 0.490 0.524 0.525 0.524 
   1   (0.476) 0.476 0.510 0.476 0.475 0.476 

Locus 2053 : 
2 alleles
97.6% missing data
   0   (0.523) 0.522 0.512 0.522 0.523 0.522 
   1   (0.477) 0.478 0.488 0.478 0.477 0.478 

Locus 2054 : 
1 alleles
90.5% missing data
   1   (1.000) 1.000 1.000 1.000 1.000 1.000 

Locus 2055 : 
2 alleles
95.2% missing data
   0   (0.524) 0.524 0.521 0.523 0.524 0.524 
   1   (0.476) 0.476 0.479 0.477 0.476 0.476 

Locus 2056 : 
2 alleles
95.2% missing data
   1   (0.616) 0.615 0.865 0.615 0.615 0.616 
   0   (0.384) 0.385 0.135 0.385 0.385 0.384 

Locus 2057 : 
2 alleles
95.2% missing data
   0   (0.474) 0.473 0.495 0.474 0.474 0.474 
   1   (0.526) 0.527 0.505 0.526 0.526 0.526 

Locus 2058 : 
2 alleles
95.2% missing data
   0   (0.510) 0.510 0.507 0.510 0.509 0.510 
   1   (0.490) 0.490 0.493 0.490 0.491 0.490 

Locus 2059 : 
2 alleles
95.2% missing data
   0   (0.533) 0.533 0.509 0.533 0.534 0.533 
   1   (0.467) 0.467 0.491 0.467 0.466 0.467 

Locus 2060 : 
2 alleles
97.6% missing data
   0   (0.546) 0.546 0.547 0.546 0.546 0.545 
   1   (0.454) 0.454 0.453 0.454 0.454 0.455 

Locus 2061 : 
2 alleles
95.2% missing data
   0   (0.514) 0.513 0.490 0.514 0.514 0.513 
   1   (0.486) 0.487 0.510 0.486 0.486 0.487 

Locus 2062 : 
3 alleles
95.2% missing data
   1   (0.455) 0.455 0.472 0.455 0.455 0.454 
   2   (0.308) 0.307 0.431 0.306 0.306 0.307 
   0   (0.238) 0.238 0.097 0.239 0.239 0.239 

Locus 2063 : 
2 alleles
88.1% missing data
   0   (0.406) 0.406 0.420 0.405 0.405 0.405 
   1   (0.594) 0.594 0.580 0.595 0.595 0.595 

Locus 2064 : 
2 alleles
97.6% missing data
   0   (0.493) 0.492 0.494 0.493 0.493 0.491 
   1   (0.507) 0.508 0.506 0.507 0.507 0.509 

Locus 2065 : 
2 alleles
85.7% missing data
   1   (0.732) 0.732 0.963 0.732 0.732 0.731 
   0   (0.268) 0.268 0.037 0.268 0.268 0.269 

Locus 2066 : 
3 alleles
95.2% missing data
   0   (0.406) 0.407 0.465 0.406 0.407 0.407 
   1   (0.325) 0.323 0.432 0.324 0.323 0.323 
   2   (0.269) 0.270 0.103 0.270 0.270 0.270 

Locus 2067 : 
3 alleles
92.9% missing data
   0   (0.378) 0.377 0.374 0.378 0.378 0.377 
   1   (0.433) 0.435 0.443 0.433 0.433 0.434 
   2   (0.189) 0.188 0.184 0.189 0.189 0.189 

Locus 2068 : 
2 alleles
97.6% missing data
   0   (0.601) 0.601 0.553 0.600 0.601 0.601 
   1   (0.399) 0.399 0.447 0.400 0.399 0.399 

Locus 2069 : 
2 alleles
95.2% missing data
   0   (0.503) 0.504 0.496 0.504 0.503 0.504 
   1   (0.497) 0.496 0.504 0.496 0.497 0.496 

Locus 2070 : 
2 alleles
95.2% missing data
   1   (0.633) 0.632 0.858 0.632 0.633 0.633 
   0   (0.367) 0.368 0.142 0.368 0.367 0.367 

Locus 2071 : 
2 alleles
97.6% missing data
   0   (0.468) 0.469 0.471 0.468 0.468 0.468 
   1   (0.532) 0.531 0.529 0.532 0.532 0.532 

Locus 2072 : 
2 alleles
95.2% missing data
   0   (0.503) 0.503 0.502 0.504 0.504 0.503 
   1   (0.497) 0.497 0.498 0.496 0.496 0.497 

Locus 2073 : 
2 alleles
97.6% missing data
   0   (0.413) 0.414 0.407 0.414 0.413 0.413 
   1   (0.587) 0.586 0.593 0.586 0.587 0.587 

Locus 2074 : 
2 alleles
97.6% missing data
   0   (0.429) 0.429 0.468 0.430 0.428 0.428 
   1   (0.571) 0.571 0.532 0.570 0.572 0.572 

Locus 2075 : 
2 alleles
95.2% missing data
   1   (0.633) 0.633 0.868 0.634 0.633 0.633 
   0   (0.367) 0.367 0.132 0.366 0.367 0.367 

Locus 2076 : 
2 alleles
97.6% missing data
   0   (0.490) 0.490 0.520 0.491 0.490 0.490 
   1   (0.510) 0.510 0.480 0.509 0.510 0.510 

Locus 2077 : 
2 alleles
97.6% missing data
   0   (0.629) 0.628 0.629 0.628 0.629 0.629 
   1   (0.371) 0.372 0.371 0.372 0.371 0.371 

Locus 2078 : 
2 alleles
95.2% missing data
   1   (0.643) 0.642 0.859 0.643 0.643 0.642 
   0   (0.357) 0.358 0.141 0.357 0.357 0.358 

Locus 2079 : 
2 alleles
97.6% missing data
   0   (0.525) 0.526 0.521 0.526 0.525 0.524 
   1   (0.475) 0.474 0.479 0.474 0.475 0.476 

Locus 2080 : 
2 alleles
81.0% missing data
   0   (0.432) 0.432 0.215 0.431 0.434 0.432 
   1   (0.568) 0.568 0.785 0.569 0.566 0.568 

Locus 2081 : 
2 alleles
97.6% missing data
   0   (0.533) 0.533 0.529 0.532 0.532 0.533 
   1   (0.467) 0.467 0.471 0.468 0.468 0.467 

Locus 2082 : 
2 alleles
83.3% missing data
   0   (0.498) 0.499 0.500 0.498 0.498 0.498 
   1   (0.502) 0.501 0.500 0.502 0.502 0.502 

Locus 2083 : 
2 alleles
95.2% missing data
   0   (0.544) 0.543 0.515 0.543 0.544 0.543 
   1   (0.456) 0.457 0.485 0.457 0.456 0.457 

Locus 2084 : 
2 alleles
83.3% missing data
   0   (0.496) 0.496 0.496 0.497 0.496 0.496 
   1   (0.504) 0.504 0.504 0.503 0.504 0.504 

Locus 2085 : 
2 alleles
83.3% missing data
   0   (0.474) 0.474 0.494 0.475 0.474 0.474 
   1   (0.526) 0.526 0.506 0.525 0.526 0.526 

Locus 2086 : 
2 alleles
83.3% missing data
   0   (0.503) 0.503 0.501 0.502 0.502 0.503 
   1   (0.497) 0.497 0.499 0.498 0.498 0.497 

Locus 2087 : 
2 alleles
95.2% missing data
   0   (0.546) 0.546 0.512 0.546 0.545 0.545 
   1   (0.454) 0.454 0.488 0.454 0.455 0.455 

Locus 2088 : 
1 alleles
97.6% missing data
   1   (1.000) 1.000 1.000 1.000 1.000 1.000 

Locus 2089 : 
1 alleles
97.6% missing data
   1   (1.000) 1.000 1.000 1.000 1.000 1.000 

Locus 2090 : 
2 alleles
81.0% missing data
   0   (0.468) 0.469 0.403 0.466 0.468 0.469 
   1   (0.532) 0.531 0.597 0.534 0.532 0.531 

Locus 2091 : 
2 alleles
92.9% missing data
   0   (0.471) 0.471 0.475 0.472 0.471 0.470 
   1   (0.529) 0.529 0.525 0.528 0.529 0.530 

Locus 2092 : 
2 alleles
97.6% missing data
   0   (0.515) 0.515 0.523 0.516 0.515 0.515 
   1   (0.485) 0.485 0.477 0.484 0.485 0.485 

Locus 2093 : 
2 alleles
95.2% missing data
   0   (0.484) 0.485 0.492 0.485 0.486 0.485 
   1   (0.516) 0.515 0.508 0.515 0.514 0.515 

Locus 2094 : 
2 alleles
95.2% missing data
   0   (0.470) 0.469 0.497 0.470 0.470 0.468 
   1   (0.530) 0.531 0.503 0.530 0.530 0.532 

Locus 2095 : 
2 alleles
97.6% missing data
   0   (0.456) 0.456 0.459 0.455 0.456 0.457 
   1   (0.544) 0.544 0.541 0.545 0.544 0.543 

Locus 2096 : 
1 alleles
97.6% missing data
   1   (1.000) 1.000 1.000 1.000 1.000 1.000 

Locus 2097 : 
1 alleles
95.2% missing data
   1   (1.000) 1.000 1.000 1.000 1.000 1.000 

Locus 2098 : 
1 alleles
95.2% missing data
   1   (1.000) 1.000 1.000 1.000 1.000 1.000 

Locus 2099 : 
1 alleles
95.2% missing data
   1   (1.000) 1.000 1.000 1.000 1.000 1.000 

Locus 2100 : 
1 alleles
95.2% missing data
   1   (1.000) 1.000 1.000 1.000 1.000 1.000 

Locus 2101 : 
1 alleles
97.6% missing data
   1   (1.000) 1.000 1.000 1.000 1.000 1.000 

Locus 2102 : 
1 alleles
97.6% missing data
   1   (1.000) 1.000 1.000 1.000 1.000 1.000 

Locus 2103 : 
1 alleles
97.6% missing data
   1   (1.000) 1.000 1.000 1.000 1.000 1.000 

Locus 2104 : 
1 alleles
97.6% missing data
   1   (1.000) 1.000 1.000 1.000 1.000 1.000 

Locus 2105 : 
1 alleles
97.6% missing data
   1   (1.000) 1.000 1.000 1.000 1.000 1.000 

Locus 2106 : 
1 alleles
97.6% missing data
   1   (1.000) 1.000 1.000 1.000 1.000 1.000 

Locus 2107 : 
1 alleles
97.6% missing data
   1   (1.000) 1.000 1.000 1.000 1.000 1.000 

Locus 2108 : 
2 alleles
97.6% missing data
   0   (0.506) 0.506 0.502 0.506 0.506 0.506 
   1   (0.494) 0.494 0.498 0.494 0.494 0.494 

Locus 2109 : 
2 alleles
95.2% missing data
   1   (0.638) 0.637 0.865 0.637 0.637 0.638 
   0   (0.362) 0.363 0.135 0.363 0.363 0.362 

Locus 2110 : 
2 alleles
95.2% missing data
   1   (0.622) 0.621 0.861 0.621 0.621 0.621 
   0   (0.378) 0.379 0.139 0.379 0.379 0.379 

Locus 2111 : 
2 alleles
95.2% missing data
   1   (0.597) 0.597 0.849 0.597 0.597 0.597 
   0   (0.403) 0.403 0.151 0.403 0.403 0.403 

Locus 2112 : 
2 alleles
97.6% missing data
   0   (0.552) 0.553 0.553 0.553 0.552 0.552 
   1   (0.448) 0.447 0.447 0.447 0.448 0.448 

Locus 2113 : 
1 alleles
97.6% missing data
   1   (1.000) 1.000 1.000 1.000 1.000 1.000 

Locus 2114 : 
2 alleles
95.2% missing data
   1   (0.636) 0.635 0.851 0.635 0.635 0.636 
   0   (0.364) 0.365 0.149 0.365 0.365 0.364 

Locus 2115 : 
2 alleles
95.2% missing data
   1   (0.626) 0.626 0.873 0.625 0.626 0.624 
   0   (0.374) 0.374 0.127 0.375 0.374 0.376 

Locus 2116 : 
2 alleles
95.2% missing data
   1   (0.637) 0.636 0.857 0.637 0.636 0.636 
   0   (0.363) 0.364 0.143 0.363 0.364 0.364 

Locus 2117 : 
2 alleles
95.2% missing data
   1   (0.682) 0.682 0.765 0.684 0.681 0.681 
   0   (0.318) 0.318 0.235 0.316 0.319 0.319 

Locus 2118 : 
1 alleles
95.2% missing data
   1   (1.000) 1.000 1.000 1.000 1.000 1.000 

Locus 2119 : 
1 alleles
95.2% missing data
   1   (1.000) 1.000 1.000 1.000 1.000 1.000 

Locus 2120 : 
1 alleles
95.2% missing data
   1   (1.000) 1.000 1.000 1.000 1.000 1.000 

Locus 2121 : 
1 alleles
97.6% missing data
   1   (1.000) 1.000 1.000 1.000 1.000 1.000 

Locus 2122 : 
1 alleles
95.2% missing data
   1   (1.000) 1.000 1.000 1.000 1.000 1.000 

Locus 2123 : 
1 alleles
95.2% missing data
   1   (1.000) 1.000 1.000 1.000 1.000 1.000 

Locus 2124 : 
2 alleles
97.6% missing data
   0   (0.540) 0.540 0.511 0.539 0.540 0.540 
   1   (0.460) 0.460 0.489 0.461 0.460 0.460 

Locus 2125 : 
1 alleles
97.6% missing data
   1   (1.000) 1.000 1.000 1.000 1.000 1.000 

Locus 2126 : 
2 alleles
47.6% missing data
   1   (0.666) 0.662 0.966 0.668 0.662 0.663 
   0   (0.334) 0.338 0.034 0.332 0.338 0.337 

Locus 2127 : 
2 alleles
97.6% missing data
   0   (0.444) 0.445 0.446 0.444 0.445 0.444 
   1   (0.556) 0.555 0.554 0.556 0.555 0.556 

Locus 2128 : 
3 alleles
95.2% missing data
   0   (0.433) 0.434 0.467 0.434 0.434 0.433 
   1   (0.314) 0.312 0.420 0.312 0.312 0.312 
   2   (0.253) 0.254 0.113 0.254 0.253 0.254 

Locus 2129 : 
1 alleles
97.6% missing data
   1   (1.000) 1.000 1.000 1.000 1.000 1.000 

Locus 2130 : 
2 alleles
90.5% missing data
   0   (0.425) 0.427 0.224 0.426 0.424 0.425 
   1   (0.575) 0.573 0.776 0.574 0.576 0.575 

Locus 2131 : 
1 alleles
97.6% missing data
   1   (1.000) 1.000 1.000 1.000 1.000 1.000 

Locus 2132 : 
2 alleles
95.2% missing data
   1   (0.586) 0.585 0.860 0.586 0.585 0.586 
   0   (0.414) 0.415 0.140 0.414 0.415 0.414 

Locus 2133 : 
1 alleles
97.6% missing data
   1   (1.000) 1.000 1.000 1.000 1.000 1.000 

Locus 2134 : 
2 alleles
95.2% missing data
   1   (0.629) 0.628 0.866 0.628 0.628 0.627 
   0   (0.371) 0.372 0.134 0.372 0.372 0.373 

Locus 2135 : 
2 alleles
95.2% missing data
   1   (0.672) 0.671 0.878 0.672 0.671 0.671 
   0   (0.328) 0.329 0.122 0.328 0.329 0.329 

Locus 2136 : 
2 alleles
95.2% missing data
   1   (0.565) 0.566 0.835 0.564 0.564 0.564 
   0   (0.435) 0.434 0.165 0.436 0.436 0.436 

Locus 2137 : 
2 alleles
95.2% missing data
   1   (0.597) 0.596 0.856 0.596 0.597 0.597 
   0   (0.403) 0.404 0.144 0.404 0.403 0.403 

Locus 2138 : 
2 alleles
92.9% missing data
   0   (0.542) 0.541 0.500 0.541 0.541 0.541 
   1   (0.458) 0.459 0.500 0.459 0.459 0.459 

Locus 2139 : 
2 alleles
95.2% missing data
   1   (0.615) 0.614 0.846 0.615 0.614 0.615 
   0   (0.385) 0.386 0.154 0.385 0.386 0.385 

Locus 2140 : 
2 alleles
95.2% missing data
   1   (0.627) 0.627 0.863 0.627 0.626 0.626 
   0   (0.373) 0.373 0.137 0.373 0.374 0.374 

Locus 2141 : 
2 alleles
95.2% missing data
   1   (0.637) 0.636 0.866 0.636 0.636 0.636 
   0   (0.363) 0.364 0.134 0.364 0.364 0.364 

Locus 2142 : 
2 alleles
95.2% missing data
   1   (0.664) 0.663 0.870 0.664 0.664 0.664 
   0   (0.336) 0.337 0.130 0.336 0.336 0.336 

Locus 2143 : 
2 alleles
95.2% missing data
   1   (0.667) 0.667 0.881 0.667 0.667 0.667 
   0   (0.333) 0.333 0.119 0.333 0.333 0.333 

Locus 2144 : 
2 alleles
95.2% missing data
   1   (0.621) 0.622 0.856 0.621 0.620 0.621 
   0   (0.379) 0.378 0.144 0.379 0.380 0.379 

Locus 2145 : 
2 alleles
95.2% missing data
   1   (0.653) 0.653 0.870 0.653 0.653 0.652 
   0   (0.347) 0.347 0.130 0.347 0.347 0.348 

Locus 2146 : 
2 alleles
95.2% missing data
   1   (0.597) 0.596 0.860 0.597 0.597 0.597 
   0   (0.403) 0.404 0.140 0.403 0.403 0.403 

Locus 2147 : 
2 alleles
97.6% missing data
   0   (0.480) 0.480 0.487 0.479 0.479 0.479 
   1   (0.520) 0.520 0.513 0.521 0.521 0.521 

Locus 2148 : 
2 alleles
90.5% missing data
   0   (0.414) 0.417 0.216 0.415 0.413 0.416 
   1   (0.586) 0.583 0.784 0.585 0.587 0.584 

Locus 2149 : 
2 alleles
95.2% missing data
   1   (0.630) 0.629 0.858 0.629 0.629 0.630 
   0   (0.370) 0.371 0.142 0.371 0.371 0.370 

Locus 2150 : 
2 alleles
95.2% missing data
   1   (0.628) 0.628 0.867 0.628 0.628 0.628 
   0   (0.372) 0.372 0.133 0.372 0.372 0.372 

Locus 2151 : 
2 alleles
95.2% missing data
   1   (0.610) 0.610 0.850 0.609 0.610 0.610 
   0   (0.390) 0.390 0.150 0.391 0.390 0.390 

Locus 2152 : 
2 alleles
90.5% missing data
   0   (0.420) 0.422 0.231 0.421 0.420 0.422 
   1   (0.580) 0.578 0.769 0.579 0.580 0.578 

Locus 2153 : 
2 alleles
95.2% missing data
   1   (0.598) 0.598 0.842 0.597 0.598 0.598 
   0   (0.402) 0.402 0.158 0.403 0.402 0.402 

Locus 2154 : 
2 alleles
95.2% missing data
   1   (0.634) 0.633 0.858 0.634 0.633 0.634 
   0   (0.366) 0.367 0.142 0.366 0.367 0.366 

Locus 2155 : 
1 alleles
97.6% missing data
   1   (1.000) 1.000 1.000 1.000 1.000 1.000 

Locus 2156 : 
3 alleles
35.7% missing data
   0   (0.162) 0.160 0.028 0.161 0.163 0.163 
   1   (0.773) 0.779 0.908 0.777 0.776 0.776 
   2   (0.065) 0.061 0.064 0.062 0.061 0.061 

Locus 2157 : 
1 alleles
97.6% missing data
   1   (1.000) 1.000 1.000 1.000 1.000 1.000 

Locus 2158 : 
1 alleles
97.6% missing data
   1   (1.000) 1.000 1.000 1.000 1.000 1.000 

Locus 2159 : 
1 alleles
97.6% missing data
   1   (1.000) 1.000 1.000 1.000 1.000 1.000 

Locus 2160 : 
1 alleles
97.6% missing data
   1   (1.000) 1.000 1.000 1.000 1.000 1.000 

Locus 2161 : 
1 alleles
97.6% missing data
   1   (1.000) 1.000 1.000 1.000 1.000 1.000 

Locus 2162 : 
1 alleles
97.6% missing data
   1   (1.000) 1.000 1.000 1.000 1.000 1.000 

Locus 2163 : 
1 alleles
97.6% missing data
   1   (1.000) 1.000 1.000 1.000 1.000 1.000 

Locus 2164 : 
1 alleles
97.6% missing data
   1   (1.000) 1.000 1.000 1.000 1.000 1.000 

Locus 2165 : 
2 alleles
97.6% missing data
   0   (0.389) 0.389 0.446 0.389 0.388 0.388 
   1   (0.611) 0.611 0.554 0.611 0.612 0.612 

Locus 2166 : 
1 alleles
97.6% missing data
   1   (1.000) 1.000 1.000 1.000 1.000 1.000 

Locus 2167 : 
1 alleles
97.6% missing data
   1   (1.000) 1.000 1.000 1.000 1.000 1.000 

Locus 2168 : 
1 alleles
97.6% missing data
   1   (1.000) 1.000 1.000 1.000 1.000 1.000 

Locus 2169 : 
1 alleles
97.6% missing data
   1   (1.000) 1.000 1.000 1.000 1.000 1.000 

Locus 2170 : 
1 alleles
97.6% missing data
   1   (1.000) 1.000 1.000 1.000 1.000 1.000 

Locus 2171 : 
1 alleles
97.6% missing data
   1   (1.000) 1.000 1.000 1.000 1.000 1.000 

Locus 2172 : 
1 alleles
97.6% missing data
   1   (1.000) 1.000 1.000 1.000 1.000 1.000 

Locus 2173 : 
1 alleles
97.6% missing data
   1   (1.000) 1.000 1.000 1.000 1.000 1.000 

Locus 2174 : 
1 alleles
97.6% missing data
   1   (1.000) 1.000 1.000 1.000 1.000 1.000 

Locus 2175 : 
2 alleles
97.6% missing data
   1   (0.540) 0.541 0.532 0.541 0.541 0.540 
   2   (0.460) 0.459 0.468 0.459 0.459 0.460 

Locus 2176 : 
1 alleles
97.6% missing data
   1   (1.000) 1.000 1.000 1.000 1.000 1.000 

Locus 2177 : 
1 alleles
97.6% missing data
   1   (1.000) 1.000 1.000 1.000 1.000 1.000 

Locus 2178 : 
1 alleles
97.6% missing data
   1   (1.000) 1.000 1.000 1.000 1.000 1.000 

Locus 2179 : 
2 alleles
90.5% missing data
   0   (0.507) 0.506 0.503 0.508 0.507 0.508 
   1   (0.493) 0.494 0.497 0.492 0.493 0.492 

Locus 2180 : 
2 alleles
97.6% missing data
   0   (0.508) 0.509 0.510 0.508 0.508 0.510 
   1   (0.492) 0.491 0.490 0.492 0.492 0.490 

Locus 2181 : 
2 alleles
95.2% missing data
   1   (0.600) 0.599 0.853 0.600 0.600 0.599 
   0   (0.400) 0.401 0.147 0.400 0.400 0.401 

Locus 2182 : 
1 alleles
97.6% missing data
   1   (1.000) 1.000 1.000 1.000 1.000 1.000 

Locus 2183 : 
2 alleles
97.6% missing data
   0   (0.496) 0.496 0.494 0.496 0.496 0.496 
   1   (0.504) 0.504 0.506 0.504 0.504 0.504 

Locus 2184 : 
1 alleles
97.6% missing data
   1   (1.000) 1.000 1.000 1.000 1.000 1.000 

Locus 2185 : 
1 alleles
97.6% missing data
   1   (1.000) 1.000 1.000 1.000 1.000 1.000 

Locus 2186 : 
1 alleles
97.6% missing data
   1   (1.000) 1.000 1.000 1.000 1.000 1.000 

Locus 2187 : 
1 alleles
97.6% missing data
   1   (1.000) 1.000 1.000 1.000 1.000 1.000 

Locus 2188 : 
1 alleles
97.6% missing data
   1   (1.000) 1.000 1.000 1.000 1.000 1.000 

Locus 2189 : 
2 alleles
88.1% missing data
   0   (0.400) 0.402 0.263 0.401 0.400 0.401 
   1   (0.600) 0.598 0.737 0.599 0.600 0.599 

Locus 2190 : 
2 alleles
85.7% missing data
   0   (0.491) 0.492 0.500 0.491 0.491 0.490 
   1   (0.509) 0.508 0.500 0.509 0.509 0.510 

Locus 2191 : 
2 alleles
26.2% missing data
   1   (0.952) 0.951 0.995 0.955 0.954 0.953 
   0   (0.048) 0.049 0.005 0.045 0.046 0.047 

Locus 2192 : 
2 alleles
97.6% missing data
   0   (0.466) 0.466 0.468 0.465 0.465 0.466 
   1   (0.534) 0.534 0.532 0.535 0.535 0.534 

Locus 2193 : 
2 alleles
88.1% missing data
   0   (0.413) 0.414 0.272 0.413 0.413 0.414 
   1   (0.587) 0.586 0.728 0.587 0.587 0.586 

Locus 2194 : 
2 alleles
28.6% missing data
   1   (0.855) 0.853 0.985 0.858 0.855 0.855 
   0   (0.145) 0.147 0.015 0.142 0.145 0.145 

Locus 2195 : 
1 alleles
97.6% missing data
   1   (1.000) 1.000 1.000 1.000 1.000 1.000 

Locus 2196 : 
1 alleles
97.6% missing data
   1   (1.000) 1.000 1.000 1.000 1.000 1.000 

Locus 2197 : 
1 alleles
97.6% missing data
   1   (1.000) 1.000 1.000 1.000 1.000 1.000 

Locus 2198 : 
1 alleles
97.6% missing data
   1   (1.000) 1.000 1.000 1.000 1.000 1.000 

Locus 2199 : 
1 alleles
97.6% missing data
   1   (1.000) 1.000 1.000 1.000 1.000 1.000 

Locus 2200 : 
1 alleles
97.6% missing data
   1   (1.000) 1.000 1.000 1.000 1.000 1.000 

Locus 2201 : 
1 alleles
97.6% missing data
   1   (1.000) 1.000 1.000 1.000 1.000 1.000 

Locus 2202 : 
1 alleles
97.6% missing data
   1   (1.000) 1.000 1.000 1.000 1.000 1.000 

Locus 2203 : 
1 alleles
97.6% missing data
   1   (1.000) 1.000 1.000 1.000 1.000 1.000 

Locus 2204 : 
1 alleles
97.6% missing data
   1   (1.000) 1.000 1.000 1.000 1.000 1.000 

Locus 2205 : 
1 alleles
97.6% missing data
   1   (1.000) 1.000 1.000 1.000 1.000 1.000 

Locus 2206 : 
1 alleles
97.6% missing data
   1   (1.000) 1.000 1.000 1.000 1.000 1.000 

Locus 2207 : 
1 alleles
97.6% missing data
   1   (1.000) 1.000 1.000 1.000 1.000 1.000 

Locus 2208 : 
1 alleles
97.6% missing data
   1   (1.000) 1.000 1.000 1.000 1.000 1.000 

Locus 2209 : 
1 alleles
97.6% missing data
   1   (1.000) 1.000 1.000 1.000 1.000 1.000 

Locus 2210 : 
2 alleles
97.6% missing data
   1   (0.540) 0.540 0.541 0.540 0.539 0.540 
   2   (0.460) 0.460 0.459 0.460 0.461 0.460 

Locus 2211 : 
1 alleles
97.6% missing data
   1   (1.000) 1.000 1.000 1.000 1.000 1.000 

Locus 2212 : 
1 alleles
97.6% missing data
   1   (1.000) 1.000 1.000 1.000 1.000 1.000 

Locus 2213 : 
1 alleles
97.6% missing data
   1   (1.000) 1.000 1.000 1.000 1.000 1.000 

Locus 2214 : 
1 alleles
97.6% missing data
   1   (1.000) 1.000 1.000 1.000 1.000 1.000 

Locus 2215 : 
2 alleles
97.6% missing data
   0   (0.520) 0.519 0.522 0.520 0.519 0.520 
   1   (0.480) 0.481 0.478 0.480 0.481 0.480 

Locus 2216 : 
2 alleles
95.2% missing data
   1   (0.652) 0.651 0.859 0.651 0.652 0.652 
   0   (0.348) 0.349 0.141 0.349 0.348 0.348 

Locus 2217 : 
1 alleles
97.6% missing data
   1   (1.000) 1.000 1.000 1.000 1.000 1.000 

Locus 2218 : 
2 alleles
90.5% missing data
   0   (0.507) 0.507 0.514 0.508 0.507 0.508 
   1   (0.493) 0.493 0.486 0.492 0.493 0.492 

Locus 2219 : 
2 alleles
95.2% missing data
   1   (0.671) 0.670 0.888 0.670 0.670 0.671 
   0   (0.329) 0.330 0.112 0.330 0.330 0.329 

Locus 2220 : 
1 alleles
92.9% missing data
   1   (1.000) 1.000 1.000 1.000 1.000 1.000 

Locus 2221 : 
2 alleles
95.2% missing data
   1   (0.582) 0.581 0.840 0.582 0.582 0.582 
   0   (0.418) 0.419 0.160 0.418 0.418 0.418 

Locus 2222 : 
2 alleles
95.2% missing data
   0   (0.327) 0.328 0.136 0.328 0.327 0.328 
   1   (0.673) 0.672 0.864 0.672 0.673 0.672 

Locus 2223 : 
2 alleles
97.6% missing data
   0   (0.446) 0.447 0.448 0.446 0.446 0.446 
   1   (0.554) 0.553 0.552 0.554 0.554 0.554 

Locus 2224 : 
2 alleles
59.5% missing data
   1   (0.561) 0.557 0.939 0.559 0.560 0.560 
   0   (0.439) 0.443 0.061 0.441 0.440 0.440 

Locus 2225 : 
2 alleles
92.9% missing data
   0   (0.391) 0.392 0.156 0.392 0.391 0.392 
   1   (0.609) 0.608 0.844 0.608 0.609 0.608 

Locus 2226 : 
2 alleles
95.2% missing data
   1   (0.625) 0.625 0.863 0.624 0.625 0.623 
   0   (0.375) 0.375 0.137 0.376 0.375 0.377 

Locus 2227 : 
2 alleles
95.2% missing data
   1   (0.655) 0.654 0.879 0.653 0.655 0.654 
   0   (0.345) 0.346 0.121 0.347 0.345 0.346 

Locus 2228 : 
2 alleles
97.6% missing data
   0   (0.523) 0.523 0.520 0.524 0.523 0.522 
   1   (0.477) 0.477 0.480 0.476 0.477 0.478 

Locus 2229 : 
2 alleles
97.6% missing data
   0   (0.492) 0.492 0.491 0.493 0.492 0.493 
   1   (0.508) 0.508 0.509 0.507 0.508 0.507 

Locus 2230 : 
2 alleles
61.9% missing data
   1   (0.559) 0.555 0.931 0.557 0.557 0.557 
   0   (0.441) 0.445 0.069 0.443 0.443 0.443 

Locus 2231 : 
2 alleles
95.2% missing data
   1   (0.640) 0.640 0.866 0.640 0.640 0.639 
   0   (0.360) 0.360 0.134 0.360 0.360 0.361 

Locus 2232 : 
2 alleles
95.2% missing data
   1   (0.667) 0.666 0.884 0.666 0.666 0.666 
   0   (0.333) 0.334 0.116 0.334 0.334 0.334 

Locus 2233 : 
1 alleles
97.6% missing data
   1   (1.000) 1.000 1.000 1.000 1.000 1.000 

Locus 2234 : 
2 alleles
95.2% missing data
   1   (0.605) 0.605 0.852 0.605 0.605 0.604 
   0   (0.395) 0.395 0.148 0.395 0.395 0.396 

Locus 2235 : 
1 alleles
97.6% missing data
   1   (1.000) 1.000 1.000 1.000 1.000 1.000 

Locus 2236 : 
2 alleles
95.2% missing data
   1   (0.569) 0.568 0.836 0.568 0.568 0.568 
   0   (0.431) 0.432 0.164 0.432 0.432 0.432 

Locus 2237 : 
2 alleles
90.5% missing data
   0   (0.532) 0.531 0.524 0.531 0.531 0.531 
   1   (0.468) 0.469 0.476 0.469 0.469 0.469 

Locus 2238 : 
2 alleles
90.5% missing data
   0   (0.504) 0.504 0.504 0.505 0.504 0.504 
   1   (0.496) 0.496 0.496 0.495 0.496 0.496 

Locus 2239 : 
2 alleles
83.3% missing data
   0   (0.357) 0.354 0.217 0.360 0.356 0.355 
   1   (0.643) 0.646 0.783 0.640 0.644 0.645 

Locus 2240 : 
1 alleles
97.6% missing data
   1   (1.000) 1.000 1.000 1.000 1.000 1.000 

Locus 2241 : 
1 alleles
97.6% missing data
   1   (1.000) 1.000 1.000 1.000 1.000 1.000 

Locus 2242 : 
1 alleles
97.6% missing data
   1   (1.000) 1.000 1.000 1.000 1.000 1.000 

Locus 2243 : 
1 alleles
97.6% missing data
   1   (1.000) 1.000 1.000 1.000 1.000 1.000 

Locus 2244 : 
1 alleles
97.6% missing data
   1   (1.000) 1.000 1.000 1.000 1.000 1.000 

Locus 2245 : 
1 alleles
97.6% missing data
   1   (1.000) 1.000 1.000 1.000 1.000 1.000 

Locus 2246 : 
3 alleles
52.4% missing data
   0   (0.358) 0.359 0.241 0.360 0.359 0.358 
   1   (0.544) 0.547 0.643 0.545 0.547 0.547 
   2   (0.098) 0.094 0.115 0.095 0.094 0.094 

Locus 2247 : 
2 alleles
90.5% missing data
   0   (0.393) 0.392 0.413 0.394 0.391 0.393 
   1   (0.607) 0.608 0.587 0.606 0.609 0.607 

Locus 2248 : 
2 alleles
97.6% missing data
   0   (0.481) 0.481 0.480 0.482 0.481 0.483 
   1   (0.519) 0.519 0.520 0.518 0.519 0.517 

Locus 2249 : 
2 alleles
57.1% missing data
   1   (0.805) 0.801 0.980 0.808 0.806 0.803 
   0   (0.195) 0.199 0.020 0.192 0.194 0.197 

Locus 2250 : 
2 alleles
92.9% missing data
   0   (0.369) 0.369 0.378 0.367 0.368 0.368 
   1   (0.631) 0.631 0.622 0.633 0.632 0.632 

Locus 2251 : 
1 alleles
97.6% missing data
   1   (1.000) 1.000 1.000 1.000 1.000 1.000 

Locus 2252 : 
2 alleles
66.7% missing data
   1   (0.766) 0.765 0.974 0.768 0.765 0.765 
   0   (0.234) 0.235 0.026 0.232 0.235 0.235 

Locus 2253 : 
2 alleles
83.3% missing data
   1   (0.665) 0.667 0.732 0.664 0.666 0.666 
   0   (0.335) 0.333 0.268 0.336 0.334 0.334 

Locus 2254 : 
2 alleles
97.6% missing data
   0   (0.498) 0.498 0.499 0.498 0.498 0.498 
   1   (0.502) 0.502 0.501 0.502 0.502 0.502 

Locus 2255 : 
2 alleles
83.3% missing data
   1   (0.680) 0.683 0.737 0.680 0.680 0.681 
   0   (0.320) 0.317 0.263 0.320 0.320 0.319 

Locus 2256 : 
2 alleles
95.2% missing data
   0   (0.355) 0.353 0.330 0.354 0.354 0.353 
   1   (0.645) 0.647 0.670 0.646 0.646 0.647 

Locus 2257 : 
1 alleles
95.2% missing data
   1   (1.000) 1.000 1.000 1.000 1.000 1.000 

Locus 2258 : 
1 alleles
97.6% missing data
   1   (1.000) 1.000 1.000 1.000 1.000 1.000 

Locus 2259 : 
1 alleles
97.6% missing data
   1   (1.000) 1.000 1.000 1.000 1.000 1.000 

Locus 2260 : 
1 alleles
97.6% missing data
   1   (1.000) 1.000 1.000 1.000 1.000 1.000 

Locus 2261 : 
1 alleles
95.2% missing data
   1   (1.000) 1.000 1.000 1.000 1.000 1.000 

Locus 2262 : 
1 alleles
97.6% missing data
   1   (1.000) 1.000 1.000 1.000 1.000 1.000 

Locus 2263 : 
2 alleles
97.6% missing data
   0   (0.496) 0.497 0.494 0.496 0.496 0.496 
   1   (0.504) 0.503 0.506 0.504 0.504 0.504 

Locus 2264 : 
2 alleles
97.6% missing data
   0   (0.562) 0.562 0.560 0.562 0.561 0.561 
   1   (0.438) 0.438 0.440 0.438 0.439 0.439 

Locus 2265 : 
2 alleles
97.6% missing data
   0   (0.448) 0.448 0.452 0.448 0.448 0.448 
   1   (0.552) 0.552 0.548 0.552 0.552 0.552 

Locus 2266 : 
2 alleles
97.6% missing data
   0   (0.484) 0.483 0.491 0.484 0.484 0.484 
   1   (0.516) 0.517 0.509 0.516 0.516 0.516 

Locus 2267 : 
2 alleles
97.6% missing data
   0   (0.471) 0.470 0.467 0.471 0.471 0.472 
   1   (0.529) 0.530 0.533 0.529 0.529 0.528 

Locus 2268 : 
2 alleles
97.6% missing data
   0   (0.502) 0.501 0.504 0.502 0.502 0.501 
   1   (0.498) 0.499 0.496 0.498 0.498 0.499 

Locus 2269 : 
2 alleles
97.6% missing data
   0   (0.458) 0.459 0.462 0.459 0.458 0.458 
   1   (0.542) 0.541 0.538 0.541 0.542 0.542 

Locus 2270 : 
2 alleles
97.6% missing data
   0   (0.479) 0.479 0.473 0.479 0.479 0.479 
   1   (0.521) 0.521 0.527 0.521 0.521 0.521 

Locus 2271 : 
2 alleles
97.6% missing data
   0   (0.518) 0.517 0.519 0.518 0.518 0.517 
   1   (0.482) 0.483 0.481 0.482 0.482 0.483 

Locus 2272 : 
2 alleles
97.6% missing data
   0   (0.549) 0.549 0.550 0.548 0.549 0.549 
   1   (0.451) 0.451 0.450 0.452 0.451 0.451 

Locus 2273 : 
3 alleles
90.5% missing data
   0   (0.429) 0.431 0.432 0.429 0.430 0.430 
   1   (0.382) 0.382 0.400 0.382 0.382 0.383 
   2   (0.189) 0.186 0.168 0.189 0.188 0.187 

Locus 2274 : 
2 alleles
47.6% missing data
   1   (0.747) 0.741 0.975 0.749 0.745 0.743 
   0   (0.253) 0.259 0.025 0.251 0.255 0.257 

Locus 2275 : 
2 alleles
85.7% missing data
   0   (0.379) 0.378 0.335 0.378 0.378 0.378 
   1   (0.621) 0.622 0.665 0.622 0.622 0.622 

Locus 2276 : 
2 alleles
97.6% missing data
   0   (0.627) 0.628 0.625 0.627 0.626 0.627 
   1   (0.373) 0.372 0.375 0.373 0.374 0.373 

Locus 2277 : 
2 alleles
97.6% missing data
   0   (0.524) 0.524 0.524 0.525 0.525 0.524 
   1   (0.476) 0.476 0.476 0.475 0.475 0.476 

Locus 2278 : 
2 alleles
97.6% missing data
   0   (0.506) 0.506 0.506 0.507 0.506 0.507 
   1   (0.494) 0.494 0.494 0.493 0.494 0.493 

Locus 2279 : 
2 alleles
85.7% missing data
   0   (0.520) 0.520 0.512 0.520 0.521 0.520 
   1   (0.480) 0.480 0.488 0.480 0.479 0.480 

Locus 2280 : 
2 alleles
97.6% missing data
   0   (0.550) 0.549 0.546 0.550 0.549 0.550 
   1   (0.450) 0.451 0.454 0.450 0.451 0.450 

Locus 2281 : 
2 alleles
97.6% missing data
   0   (0.472) 0.472 0.470 0.471 0.473 0.472 
   1   (0.528) 0.528 0.530 0.529 0.527 0.528 

Locus 2282 : 
2 alleles
97.6% missing data
   0   (0.476) 0.477 0.475 0.476 0.476 0.476 
   1   (0.524) 0.523 0.525 0.524 0.524 0.524 

Locus 2283 : 
2 alleles
97.6% missing data
   0   (0.539) 0.538 0.540 0.539 0.539 0.538 
   1   (0.461) 0.462 0.460 0.461 0.461 0.462 

Locus 2284 : 
2 alleles
97.6% missing data
   0   (0.518) 0.518 0.519 0.518 0.518 0.518 
   1   (0.482) 0.482 0.481 0.482 0.482 0.482 

Locus 2285 : 
2 alleles
92.9% missing data
   0   (0.545) 0.544 0.531 0.546 0.545 0.545 
   1   (0.455) 0.456 0.469 0.454 0.455 0.455 

Locus 2286 : 
2 alleles
95.2% missing data
   1   (0.606) 0.606 0.840 0.606 0.606 0.606 
   0   (0.394) 0.394 0.160 0.394 0.394 0.394 

Locus 2287 : 
2 alleles
95.2% missing data
   0   (0.444) 0.445 0.457 0.443 0.444 0.444 
   1   (0.556) 0.555 0.543 0.557 0.556 0.556 

Locus 2288 : 
2 alleles
95.2% missing data
   1   (0.607) 0.607 0.845 0.607 0.606 0.607 
   0   (0.393) 0.393 0.155 0.393 0.394 0.393 

Locus 2289 : 
2 alleles
95.2% missing data
   1   (0.569) 0.569 0.852 0.569 0.569 0.568 
   0   (0.431) 0.431 0.148 0.431 0.431 0.432 

Locus 2290 : 
2 alleles
95.2% missing data
   1   (0.640) 0.639 0.869 0.640 0.640 0.639 
   0   (0.360) 0.361 0.131 0.360 0.360 0.361 

Locus 2291 : 
2 alleles
95.2% missing data
   1   (0.658) 0.658 0.875 0.658 0.657 0.658 
   0   (0.342) 0.342 0.125 0.342 0.343 0.342 

Locus 2292 : 
2 alleles
95.2% missing data
   1   (0.581) 0.580 0.826 0.580 0.580 0.580 
   0   (0.419) 0.420 0.174 0.420 0.420 0.420 

Locus 2293 : 
2 alleles
92.9% missing data
   0   (0.471) 0.472 0.472 0.471 0.471 0.471 
   1   (0.529) 0.528 0.528 0.529 0.529 0.529 

Locus 2294 : 
2 alleles
95.2% missing data
   1   (0.624) 0.623 0.850 0.623 0.624 0.623 
   0   (0.376) 0.377 0.150 0.377 0.376 0.377 

Locus 2295 : 
2 alleles
97.6% missing data
   0   (0.422) 0.422 0.475 0.422 0.422 0.422 
   1   (0.578) 0.578 0.525 0.578 0.578 0.578 

Locus 2296 : 
2 alleles
95.2% missing data
   1   (0.615) 0.615 0.852 0.614 0.615 0.615 
   0   (0.385) 0.385 0.148 0.386 0.385 0.385 

Locus 2297 : 
2 alleles
95.2% missing data
   1   (0.652) 0.652 0.873 0.652 0.652 0.651 
   0   (0.348) 0.348 0.127 0.348 0.348 0.349 

Locus 2298 : 
2 alleles
97.6% missing data
   0   (0.549) 0.549 0.548 0.549 0.549 0.549 
   1   (0.451) 0.451 0.452 0.451 0.451 0.451 

Locus 2299 : 
2 alleles
95.2% missing data
   1   (0.627) 0.627 0.856 0.626 0.627 0.626 
   0   (0.373) 0.373 0.144 0.374 0.373 0.374 

Locus 2300 : 
2 alleles
97.6% missing data
   0   (0.527) 0.527 0.522 0.527 0.526 0.527 
   1   (0.473) 0.473 0.478 0.473 0.474 0.473 

Locus 2301 : 
2 alleles
95.2% missing data
   1   (0.689) 0.689 0.876 0.689 0.688 0.688 
   0   (0.311) 0.311 0.124 0.311 0.312 0.312 

Locus 2302 : 
2 alleles
95.2% missing data
   1   (0.658) 0.658 0.876 0.659 0.657 0.658 
   0   (0.342) 0.342 0.124 0.341 0.343 0.342 

Locus 2303 : 
2 alleles
95.2% missing data
   1   (0.606) 0.606 0.857 0.606 0.605 0.606 
   0   (0.394) 0.394 0.143 0.394 0.395 0.394 

Locus 2304 : 
1 alleles
28.6% missing data
   1   (1.000) 1.000 1.000 1.000 1.000 1.000 

Locus 2305 : 
2 alleles
97.6% missing data
   0   (0.467) 0.466 0.463 0.467 0.466 0.467 
   1   (0.533) 0.534 0.537 0.533 0.534 0.533 

Locus 2306 : 
2 alleles
97.6% missing data
   0   (0.481) 0.481 0.479 0.480 0.481 0.481 
   1   (0.519) 0.519 0.521 0.520 0.519 0.519 

Locus 2307 : 
1 alleles
97.6% missing data
   1   (1.000) 1.000 1.000 1.000 1.000 1.000 

Locus 2308 : 
3 alleles
92.9% missing data
   0   (0.336) 0.338 0.130 0.337 0.337 0.337 
   1   (0.270) 0.270 0.108 0.270 0.269 0.270 
   2   (0.395) 0.392 0.763 0.393 0.394 0.394 

Locus 2309 : 
2 alleles
95.2% missing data
   1   (0.588) 0.587 0.837 0.588 0.588 0.588 
   0   (0.412) 0.413 0.163 0.412 0.412 0.412 

Locus 2310 : 
2 alleles
95.2% missing data
   1   (0.619) 0.619 0.849 0.619 0.618 0.619 
   0   (0.381) 0.381 0.151 0.381 0.382 0.381 

Locus 2311 : 
2 alleles
95.2% missing data
   1   (0.578) 0.577 0.827 0.577 0.578 0.577 
   0   (0.422) 0.423 0.173 0.423 0.422 0.423 

Locus 2312 : 
3 alleles
57.1% missing data
   0   (0.312) 0.317 0.053 0.308 0.320 0.315 
   1   (0.575) 0.575 0.814 0.582 0.570 0.574 
   2   (0.113) 0.109 0.133 0.111 0.110 0.111 

Locus 2313 : 
2 alleles
57.1% missing data
   0   (0.345) 0.348 0.054 0.340 0.352 0.347 
   1   (0.655) 0.652 0.946 0.660 0.648 0.653 

Locus 2314 : 
2 alleles
95.2% missing data
   1   (0.672) 0.672 0.879 0.671 0.672 0.671 
   0   (0.328) 0.328 0.121 0.329 0.328 0.329 

Locus 2315 : 
2 alleles
95.2% missing data
   1   (0.643) 0.642 0.868 0.643 0.642 0.642 
   0   (0.357) 0.358 0.132 0.357 0.358 0.358 

Locus 2316 : 
2 alleles
97.6% missing data
   0   (0.527) 0.527 0.528 0.527 0.527 0.527 
   1   (0.473) 0.473 0.472 0.473 0.473 0.473 

Locus 2317 : 
2 alleles
92.9% missing data
   0   (0.385) 0.388 0.154 0.386 0.386 0.387 
   1   (0.615) 0.612 0.846 0.614 0.614 0.613 

Locus 2318 : 
2 alleles
97.6% missing data
   0   (0.527) 0.527 0.521 0.527 0.526 0.527 
   1   (0.473) 0.473 0.479 0.473 0.474 0.473 

Locus 2319 : 
2 alleles
97.6% missing data
   0   (0.497) 0.497 0.497 0.498 0.497 0.497 
   1   (0.503) 0.503 0.503 0.502 0.503 0.503 

Locus 2320 : 
2 alleles
97.6% missing data
   0   (0.529) 0.528 0.530 0.529 0.529 0.529 
   1   (0.471) 0.472 0.470 0.471 0.471 0.471 

Locus 2321 : 
2 alleles
50.0% missing data
   0   (0.348) 0.352 0.055 0.342 0.356 0.352 
   1   (0.652) 0.648 0.945 0.658 0.644 0.648 

Locus 2322 : 
2 alleles
97.6% missing data
   0   (0.453) 0.452 0.480 0.452 0.452 0.453 
   1   (0.547) 0.548 0.520 0.548 0.548 0.547 

Locus 2323 : 
1 alleles
97.6% missing data
   1   (1.000) 1.000 1.000 1.000 1.000 1.000 

Locus 2324 : 
1 alleles
97.6% missing data
   1   (1.000) 1.000 1.000 1.000 1.000 1.000 

Locus 2325 : 
1 alleles
97.6% missing data
   1   (1.000) 1.000 1.000 1.000 1.000 1.000 

Locus 2326 : 
2 alleles
95.2% missing data
   1   (0.673) 0.672 0.880 0.672 0.673 0.672 
   0   (0.327) 0.328 0.120 0.328 0.327 0.328 

Locus 2327 : 
3 alleles
95.2% missing data
   1   (0.385) 0.384 0.776 0.383 0.383 0.384 
   0   (0.313) 0.313 0.109 0.314 0.313 0.314 
   2   (0.303) 0.303 0.115 0.303 0.304 0.303 

Locus 2328 : 
2 alleles
97.6% missing data
   0   (0.546) 0.546 0.543 0.546 0.546 0.546 
   1   (0.454) 0.454 0.457 0.454 0.454 0.454 

Locus 2329 : 
2 alleles
95.2% missing data
   1   (0.589) 0.588 0.844 0.588 0.588 0.588 
   0   (0.411) 0.412 0.156 0.412 0.412 0.412 

Locus 2330 : 
2 alleles
97.6% missing data
   0   (0.529) 0.529 0.527 0.529 0.529 0.528 
   1   (0.471) 0.471 0.473 0.471 0.471 0.472 

Locus 2331 : 
2 alleles
95.2% missing data
   1   (0.655) 0.655 0.851 0.655 0.655 0.655 
   0   (0.345) 0.345 0.149 0.345 0.345 0.345 

Locus 2332 : 
1 alleles
97.6% missing data
   1   (1.000) 1.000 1.000 1.000 1.000 1.000 

Locus 2333 : 
1 alleles
97.6% missing data
   1   (1.000) 1.000 1.000 1.000 1.000 1.000 

Locus 2334 : 
1 alleles
97.6% missing data
   1   (1.000) 1.000 1.000 1.000 1.000 1.000 

Locus 2335 : 
2 alleles
95.2% missing data
   1   (0.586) 0.586 0.847 0.585 0.585 0.586 
   0   (0.414) 0.414 0.153 0.415 0.415 0.414 

Locus 2336 : 
2 alleles
78.6% missing data
   1   (0.575) 0.573 0.919 0.573 0.571 0.574 
   0   (0.425) 0.427 0.081 0.427 0.429 0.426 

Locus 2337 : 
2 alleles
95.2% missing data
   1   (0.663) 0.663 0.881 0.662 0.662 0.662 
   0   (0.337) 0.337 0.119 0.338 0.338 0.338 

Locus 2338 : 
2 alleles
97.6% missing data
   0   (0.425) 0.425 0.427 0.425 0.424 0.424 
   1   (0.575) 0.575 0.573 0.575 0.576 0.576 

Locus 2339 : 
2 alleles
97.6% missing data
   0   (0.514) 0.515 0.500 0.513 0.514 0.514 
   1   (0.486) 0.485 0.500 0.487 0.486 0.486 

Locus 2340 : 
1 alleles
23.8% missing data
   1   (1.000) 1.000 1.000 1.000 1.000 1.000 

Locus 2341 : 
2 alleles
78.6% missing data
   1   (0.825) 0.824 0.959 0.829 0.825 0.824 
   0   (0.175) 0.176 0.041 0.171 0.175 0.176 

Locus 2342 : 
2 alleles
78.6% missing data
   1   (0.833) 0.833 0.958 0.837 0.833 0.832 
   0   (0.167) 0.167 0.042 0.163 0.167 0.168 

Locus 2343 : 
1 alleles
97.6% missing data
   1   (1.000) 1.000 1.000 1.000 1.000 1.000 

Locus 2344 : 
2 alleles
95.2% missing data
   0   (0.473) 0.474 0.471 0.473 0.473 0.473 
   1   (0.527) 0.526 0.529 0.527 0.527 0.527 

Locus 2345 : 
1 alleles
97.6% missing data
   1   (1.000) 1.000 1.000 1.000 1.000 1.000 

Locus 2346 : 
1 alleles
97.6% missing data
   1   (1.000) 1.000 1.000 1.000 1.000 1.000 

Locus 2347 : 
2 alleles
95.2% missing data
   0   (0.546) 0.546 0.541 0.546 0.546 0.546 
   1   (0.454) 0.454 0.459 0.454 0.454 0.454 

Locus 2348 : 
1 alleles
97.6% missing data
   1   (1.000) 1.000 1.000 1.000 1.000 1.000 

Locus 2349 : 
1 alleles
97.6% missing data
   1   (1.000) 1.000 1.000 1.000 1.000 1.000 

Locus 2350 : 
1 alleles
97.6% missing data
   1   (1.000) 1.000 1.000 1.000 1.000 1.000 

Locus 2351 : 
2 alleles
97.6% missing data
   0   (0.455) 0.455 0.462 0.455 0.455 0.455 
   1   (0.545) 0.545 0.538 0.545 0.545 0.545 

Locus 2352 : 
2 alleles
61.9% missing data
   1   (0.771) 0.770 0.955 0.772 0.769 0.771 
   0   (0.229) 0.230 0.045 0.228 0.231 0.229 

Locus 2353 : 
2 alleles
97.6% missing data
   0   (0.554) 0.554 0.555 0.554 0.554 0.554 
   1   (0.446) 0.446 0.445 0.446 0.446 0.446 

Locus 2354 : 
2 alleles
97.6% missing data
   0   (0.481) 0.481 0.480 0.481 0.482 0.480 
   1   (0.519) 0.519 0.520 0.519 0.518 0.520 

Locus 2355 : 
2 alleles
97.6% missing data
   0   (0.472) 0.472 0.470 0.471 0.472 0.471 
   1   (0.528) 0.528 0.530 0.529 0.528 0.529 

Locus 2356 : 
2 alleles
61.9% missing data
   1   (0.771) 0.770 0.952 0.773 0.769 0.771 
   0   (0.229) 0.230 0.048 0.227 0.231 0.229 

Locus 2357 : 
1 alleles
28.6% missing data
   1   (1.000) 1.000 1.000 1.000 1.000 1.000 

Locus 2358 : 
1 alleles
97.6% missing data
   1   (1.000) 1.000 1.000 1.000 1.000 1.000 

Locus 2359 : 
1 alleles
97.6% missing data
   1   (1.000) 1.000 1.000 1.000 1.000 1.000 

Locus 2360 : 
1 alleles
97.6% missing data
   1   (1.000) 1.000 1.000 1.000 1.000 1.000 

Locus 2361 : 
2 alleles
97.6% missing data
   0   (0.537) 0.537 0.543 0.536 0.537 0.537 
   1   (0.463) 0.463 0.457 0.464 0.463 0.463 

Locus 2362 : 
2 alleles
95.2% missing data
   1   (0.638) 0.638 0.876 0.637 0.637 0.637 
   0   (0.362) 0.362 0.124 0.363 0.363 0.363 

Locus 2363 : 
2 alleles
83.3% missing data
   0   (0.438) 0.439 0.083 0.443 0.438 0.438 
   1   (0.562) 0.561 0.917 0.557 0.562 0.562 

Locus 2364 : 
2 alleles
95.2% missing data
   1   (0.614) 0.614 0.845 0.613 0.613 0.614 
   0   (0.386) 0.386 0.155 0.387 0.387 0.386 

Locus 2365 : 
2 alleles
95.2% missing data
   1   (0.614) 0.613 0.855 0.613 0.613 0.613 
   0   (0.386) 0.387 0.145 0.387 0.387 0.387 

Locus 2366 : 
1 alleles
95.2% missing data
   1   (1.000) 1.000 1.000 1.000 1.000 1.000 

Locus 2367 : 
1 alleles
95.2% missing data
   1   (1.000) 1.000 1.000 1.000 1.000 1.000 

Locus 2368 : 
1 alleles
97.6% missing data
   1   (1.000) 1.000 1.000 1.000 1.000 1.000 

Locus 2369 : 
1 alleles
97.6% missing data
   1   (1.000) 1.000 1.000 1.000 1.000 1.000 

Locus 2370 : 
2 alleles
85.7% missing data
   0   (0.415) 0.416 0.177 0.418 0.414 0.417 
   1   (0.585) 0.584 0.823 0.582 0.586 0.583 

Locus 2371 : 
1 alleles
97.6% missing data
   1   (1.000) 1.000 1.000 1.000 1.000 1.000 

Locus 2372 : 
2 alleles
35.7% missing data
   1   (0.898) 0.899 0.987 0.899 0.897 0.900 
   0   (0.102) 0.101 0.013 0.101 0.103 0.100 

Locus 2373 : 
2 alleles
66.7% missing data
   1   (0.692) 0.693 0.847 0.694 0.692 0.692 
   0   (0.308) 0.307 0.153 0.306 0.308 0.308 

Locus 2374 : 
2 alleles
97.6% missing data
   0   (0.505) 0.505 0.513 0.506 0.506 0.504 
   1   (0.495) 0.495 0.487 0.494 0.494 0.496 

Locus 2375 : 
1 alleles
97.6% missing data
   1   (1.000) 1.000 1.000 1.000 1.000 1.000 

Locus 2376 : 
2 alleles
95.2% missing data
   1   (0.576) 0.575 0.830 0.575 0.576 0.575 
   0   (0.424) 0.425 0.170 0.425 0.424 0.425 

Locus 2377 : 
2 alleles
95.2% missing data
   1   (0.631) 0.631 0.853 0.630 0.631 0.630 
   0   (0.369) 0.369 0.147 0.370 0.369 0.370 

Locus 2378 : 
2 alleles
97.6% missing data
   0   (0.529) 0.529 0.525 0.529 0.529 0.529 
   1   (0.471) 0.471 0.475 0.471 0.471 0.471 

Locus 2379 : 
2 alleles
95.2% missing data
   1   (0.672) 0.671 0.870 0.672 0.672 0.671 
   0   (0.328) 0.329 0.130 0.328 0.328 0.329 

Locus 2380 : 
2 alleles
95.2% missing data
   1   (0.611) 0.611 0.850 0.611 0.611 0.611 
   0   (0.389) 0.389 0.150 0.389 0.389 0.389 

Locus 2381 : 
2 alleles
95.2% missing data
   1   (0.560) 0.559 0.820 0.559 0.559 0.558 
   0   (0.440) 0.441 0.180 0.441 0.441 0.442 

Locus 2382 : 
2 alleles
92.9% missing data
   0   (0.504) 0.505 0.496 0.504 0.505 0.503 
   1   (0.496) 0.495 0.504 0.496 0.495 0.497 

Locus 2383 : 
1 alleles
97.6% missing data
   1   (1.000) 1.000 1.000 1.000 1.000 1.000 

Locus 2384 : 
2 alleles
95.2% missing data
   1   (0.586) 0.585 0.837 0.586 0.586 0.585 
   0   (0.414) 0.415 0.163 0.414 0.414 0.415 

Locus 2385 : 
2 alleles
95.2% missing data
   1   (0.619) 0.618 0.852 0.618 0.618 0.618 
   0   (0.381) 0.382 0.148 0.382 0.382 0.382 

Locus 2386 : 
2 alleles
97.6% missing data
   0   (0.586) 0.585 0.576 0.586 0.586 0.586 
   1   (0.414) 0.415 0.424 0.414 0.414 0.414 

Locus 2387 : 
2 alleles
92.9% missing data
   0   (0.531) 0.530 0.520 0.530 0.530 0.530 
   1   (0.469) 0.470 0.480 0.470 0.470 0.470 

Locus 2388 : 
2 alleles
95.2% missing data
   1   (0.660) 0.660 0.874 0.659 0.659 0.660 
   0   (0.340) 0.340 0.126 0.341 0.341 0.340 

Locus 2389 : 
2 alleles
95.2% missing data
   1   (0.624) 0.623 0.852 0.622 0.623 0.622 
   0   (0.376) 0.377 0.148 0.378 0.377 0.378 

Locus 2390 : 
2 alleles
95.2% missing data
   1   (0.619) 0.618 0.869 0.619 0.618 0.618 
   0   (0.381) 0.382 0.131 0.381 0.382 0.382 

Locus 2391 : 
2 alleles
95.2% missing data
   1   (0.653) 0.652 0.864 0.652 0.652 0.653 
   0   (0.347) 0.348 0.136 0.348 0.348 0.347 

Locus 2392 : 
2 alleles
97.6% missing data
   0   (0.467) 0.467 0.472 0.467 0.468 0.467 
   1   (0.533) 0.533 0.528 0.533 0.532 0.533 

Locus 2393 : 
2 alleles
92.9% missing data
   0   (0.358) 0.358 0.366 0.357 0.357 0.357 
   1   (0.642) 0.642 0.634 0.643 0.643 0.643 

Locus 2394 : 
1 alleles
97.6% missing data
   1   (1.000) 1.000 1.000 1.000 1.000 1.000 

Locus 2395 : 
2 alleles
71.4% missing data
   0   (0.231) 0.233 0.035 0.231 0.231 0.233 
   1   (0.769) 0.767 0.965 0.769 0.769 0.767 

Locus 2396 : 
2 alleles
95.2% missing data
   1   (0.602) 0.601 0.857 0.602 0.601 0.602 
   0   (0.398) 0.399 0.143 0.398 0.399 0.398 

Locus 2397 : 
2 alleles
97.6% missing data
   0   (0.531) 0.531 0.521 0.530 0.531 0.530 
   1   (0.469) 0.469 0.479 0.470 0.469 0.470 

Locus 2398 : 
2 alleles
95.2% missing data
   1   (0.637) 0.636 0.864 0.636 0.636 0.636 
   0   (0.363) 0.364 0.136 0.364 0.364 0.364 

Locus 2399 : 
2 alleles
38.1% missing data
   1   (0.709) 0.703 0.968 0.712 0.708 0.704 
   0   (0.291) 0.297 0.032 0.288 0.292 0.296 

Locus 2400 : 
2 alleles
95.2% missing data
   1   (0.608) 0.607 0.845 0.608 0.607 0.607 
   0   (0.392) 0.393 0.155 0.392 0.393 0.393 

Locus 2401 : 
2 alleles
95.2% missing data
   1   (0.636) 0.636 0.852 0.635 0.635 0.636 
   0   (0.364) 0.364 0.148 0.365 0.365 0.364 

Locus 2402 : 
2 alleles
97.6% missing data
   0   (0.509) 0.509 0.508 0.510 0.510 0.509 
   1   (0.491) 0.491 0.492 0.490 0.490 0.491 

Locus 2403 : 
2 alleles
97.6% missing data
   0   (0.483) 0.484 0.479 0.483 0.483 0.483 
   1   (0.517) 0.516 0.521 0.517 0.517 0.517 

Locus 2404 : 
2 alleles
95.2% missing data
   0   (0.441) 0.441 0.446 0.440 0.440 0.442 
   1   (0.559) 0.559 0.554 0.560 0.560 0.558 

Locus 2405 : 
2 alleles
97.6% missing data
   0   (0.433) 0.433 0.431 0.433 0.433 0.433 
   1   (0.567) 0.567 0.569 0.567 0.567 0.567 

Locus 2406 : 
2 alleles
97.6% missing data
   0   (0.520) 0.520 0.525 0.520 0.519 0.521 
   1   (0.480) 0.480 0.475 0.480 0.481 0.479 

Locus 2407 : 
2 alleles
97.6% missing data
   0   (0.416) 0.417 0.414 0.416 0.417 0.417 
   1   (0.584) 0.583 0.586 0.584 0.583 0.583 

Locus 2408 : 
2 alleles
97.6% missing data
   0   (0.489) 0.489 0.482 0.490 0.489 0.489 
   1   (0.511) 0.511 0.518 0.510 0.511 0.511 

Locus 2409 : 
2 alleles
97.6% missing data
   0   (0.557) 0.556 0.558 0.557 0.557 0.557 
   1   (0.443) 0.444 0.442 0.443 0.443 0.443 

Locus 2410 : 
2 alleles
97.6% missing data
   0   (0.430) 0.431 0.443 0.431 0.431 0.431 
   1   (0.570) 0.569 0.557 0.569 0.569 0.569 

Locus 2411 : 
2 alleles
97.6% missing data
   0   (0.552) 0.551 0.549 0.552 0.552 0.552 
   1   (0.448) 0.449 0.451 0.448 0.448 0.448 

Locus 2412 : 
2 alleles
97.6% missing data
   0   (0.451) 0.451 0.447 0.450 0.450 0.451 
   1   (0.549) 0.549 0.553 0.550 0.550 0.549 

Locus 2413 : 
2 alleles
33.3% missing data
   1   (0.899) 0.897 0.990 0.903 0.900 0.899 
   0   (0.101) 0.103 0.010 0.097 0.100 0.101 

Locus 2414 : 
2 alleles
97.6% missing data
   0   (0.555) 0.555 0.558 0.556 0.555 0.555 
   1   (0.445) 0.445 0.442 0.444 0.445 0.445 

Locus 2415 : 
2 alleles
97.6% missing data
   0   (0.467) 0.468 0.463 0.467 0.467 0.467 
   1   (0.533) 0.532 0.537 0.533 0.533 0.533 

Locus 2416 : 
2 alleles
66.7% missing data
   1   (0.617) 0.615 0.940 0.614 0.616 0.614 
   0   (0.383) 0.385 0.060 0.386 0.384 0.386 

Locus 2417 : 
1 alleles
97.6% missing data
   1   (1.000) 1.000 1.000 1.000 1.000 1.000 

Locus 2418 : 
1 alleles
97.6% missing data
   1   (1.000) 1.000 1.000 1.000 1.000 1.000 

Locus 2419 : 
2 alleles
97.6% missing data
   0   (0.543) 0.543 0.542 0.544 0.543 0.543 
   1   (0.457) 0.457 0.458 0.456 0.457 0.457 

Locus 2420 : 
2 alleles
97.6% missing data
   0   (0.607) 0.607 0.605 0.607 0.606 0.606 
   1   (0.393) 0.393 0.395 0.393 0.394 0.394 

Locus 2421 : 
2 alleles
92.9% missing data
   0   (0.406) 0.407 0.152 0.407 0.406 0.406 
   1   (0.594) 0.593 0.848 0.593 0.594 0.594 

Locus 2422 : 
2 alleles
97.6% missing data
   0   (0.452) 0.453 0.449 0.453 0.453 0.452 
   1   (0.548) 0.547 0.551 0.547 0.547 0.548 

Locus 2423 : 
2 alleles
97.6% missing data
   0   (0.463) 0.463 0.467 0.463 0.463 0.463 
   1   (0.537) 0.537 0.533 0.537 0.537 0.537 

Locus 2424 : 
2 alleles
95.2% missing data
   1   (0.634) 0.634 0.866 0.633 0.633 0.633 
   0   (0.366) 0.366 0.134 0.367 0.367 0.367 

Locus 2425 : 
2 alleles
95.2% missing data
   1   (0.590) 0.589 0.851 0.590 0.589 0.589 
   0   (0.410) 0.411 0.149 0.410 0.411 0.411 

Locus 2426 : 
2 alleles
95.2% missing data
   1   (0.605) 0.605 0.850 0.605 0.605 0.605 
   0   (0.395) 0.395 0.150 0.395 0.395 0.395 

Locus 2427 : 
2 alleles
95.2% missing data
   1   (0.705) 0.704 0.896 0.704 0.705 0.704 
   0   (0.295) 0.296 0.104 0.296 0.295 0.296 

Locus 2428 : 
2 alleles
95.2% missing data
   1   (0.634) 0.634 0.872 0.634 0.635 0.633 
   0   (0.366) 0.366 0.128 0.366 0.365 0.367 

Locus 2429 : 
2 alleles
47.6% missing data
   1   (0.860) 0.858 0.985 0.863 0.860 0.859 
   0   (0.140) 0.142 0.015 0.137 0.140 0.141 

Locus 2430 : 
2 alleles
97.6% missing data
   0   (0.456) 0.456 0.457 0.456 0.456 0.456 
   1   (0.544) 0.544 0.543 0.544 0.544 0.544 

Locus 2431 : 
1 alleles
26.2% missing data
   1   (1.000) 1.000 1.000 1.000 1.000 1.000 

Locus 2432 : 
2 alleles
64.3% missing data
   0   (0.399) 0.401 0.090 0.405 0.399 0.399 
   1   (0.601) 0.599 0.910 0.595 0.601 0.601 

Locus 2433 : 
1 alleles
26.2% missing data
   1   (1.000) 1.000 1.000 1.000 1.000 1.000 

Locus 2434 : 
2 alleles
40.5% missing data
   1   (0.711) 0.712 0.953 0.701 0.715 0.712 
   0   (0.289) 0.288 0.047 0.299 0.285 0.288 

Locus 2435 : 
2 alleles
66.7% missing data
   0   (0.419) 0.421 0.079 0.423 0.418 0.420 
   1   (0.581) 0.579 0.921 0.577 0.582 0.580 

Locus 2436 : 
2 alleles
92.9% missing data
   0   (0.532) 0.532 0.531 0.531 0.532 0.532 
   1   (0.468) 0.468 0.469 0.469 0.468 0.468 

Locus 2437 : 
2 alleles
95.2% missing data
   0   (0.541) 0.541 0.540 0.540 0.541 0.540 
   1   (0.459) 0.459 0.460 0.460 0.459 0.460 

Locus 2438 : 
1 alleles
97.6% missing data
   1   (1.000) 1.000 1.000 1.000 1.000 1.000 

Locus 2439 : 
1 alleles
97.6% missing data
   1   (1.000) 1.000 1.000 1.000 1.000 1.000 

Locus 2440 : 
1 alleles
88.1% missing data
   1   (1.000) 1.000 1.000 1.000 1.000 1.000 

Locus 2441 : 
1 alleles
97.6% missing data
   1   (1.000) 1.000 1.000 1.000 1.000 1.000 

Locus 2442 : 
1 alleles
31.0% missing data
   1   (1.000) 1.000 1.000 1.000 1.000 1.000 

Locus 2443 : 
2 alleles
95.2% missing data
   1   (0.643) 0.643 0.870 0.643 0.643 0.644 
   0   (0.357) 0.357 0.130 0.357 0.357 0.356 

Locus 2444 : 
4 alleles
54.8% missing data
   1   (0.452) 0.445 0.658 0.461 0.451 0.450 
   2   (0.279) 0.282 0.302 0.278 0.275 0.280 
   3   (0.103) 0.106 0.013 0.099 0.102 0.104 
   0   (0.166) 0.167 0.028 0.163 0.172 0.166 

Locus 2445 : 
2 alleles
97.6% missing data
   0   (0.530) 0.530 0.529 0.531 0.530 0.529 
   1   (0.470) 0.470 0.471 0.469 0.470 0.471 

Locus 2446 : 
3 alleles
92.9% missing data
   0   (0.339) 0.340 0.136 0.340 0.340 0.340 
   1   (0.257) 0.257 0.095 0.257 0.256 0.256 
   2   (0.404) 0.403 0.769 0.403 0.403 0.403 

Locus 2447 : 
1 alleles
40.5% missing data
   1   (1.000) 1.000 1.000 1.000 1.000 1.000 

Locus 2448 : 
2 alleles
85.7% missing data
   1   (0.628) 0.629 0.866 0.627 0.627 0.627 
   0   (0.372) 0.371 0.134 0.373 0.373 0.373 

Locus 2449 : 
2 alleles
95.2% missing data
   1   (0.591) 0.591 0.850 0.590 0.591 0.591 
   0   (0.409) 0.409 0.150 0.410 0.409 0.409 

Locus 2450 : 
1 alleles
33.3% missing data
   1   (1.000) 1.000 1.000 1.000 1.000 1.000 

Locus 2451 : 
1 alleles
97.6% missing data
   1   (1.000) 1.000 1.000 1.000 1.000 1.000 

Locus 2452 : 
1 alleles
97.6% missing data
   1   (1.000) 1.000 1.000 1.000 1.000 1.000 

Locus 2453 : 
2 alleles
97.6% missing data
   0   (0.490) 0.489 0.489 0.490 0.490 0.490 
   1   (0.510) 0.511 0.511 0.510 0.510 0.510 

Locus 2454 : 
2 alleles
97.6% missing data
   0   (0.467) 0.467 0.461 0.467 0.468 0.466 
   1   (0.533) 0.533 0.539 0.533 0.532 0.534 

Locus 2455 : 
2 alleles
95.2% missing data
   1   (0.608) 0.607 0.841 0.608 0.608 0.607 
   0   (0.392) 0.393 0.159 0.392 0.392 0.393 

Locus 2456 : 
2 alleles
95.2% missing data
   1   (0.621) 0.621 0.858 0.621 0.620 0.621 
   0   (0.379) 0.379 0.142 0.379 0.380 0.379 

Locus 2457 : 
1 alleles
33.3% missing data
   1   (1.000) 1.000 1.000 1.000 1.000 1.000 

Locus 2458 : 
2 alleles
97.6% missing data
   0   (0.533) 0.533 0.538 0.533 0.533 0.533 
   1   (0.467) 0.467 0.462 0.467 0.467 0.467 

Locus 2459 : 
2 alleles
88.1% missing data
   0   (0.447) 0.448 0.174 0.448 0.448 0.449 
   1   (0.553) 0.552 0.826 0.552 0.552 0.551 

Locus 2460 : 
2 alleles
95.2% missing data
   1   (0.640) 0.639 0.862 0.638 0.639 0.639 
   0   (0.360) 0.361 0.138 0.362 0.361 0.361 

Locus 2461 : 
2 alleles
97.6% missing data
   0   (0.501) 0.501 0.497 0.501 0.501 0.501 
   1   (0.499) 0.499 0.503 0.499 0.499 0.499 

Locus 2462 : 
1 alleles
95.2% missing data
   1   (1.000) 1.000 1.000 1.000 1.000 1.000 

Locus 2463 : 
2 alleles
92.9% missing data
   0   (0.260) 0.259 0.093 0.260 0.260 0.260 
   1   (0.740) 0.741 0.907 0.740 0.740 0.740 

Locus 2464 : 
2 alleles
95.2% missing data
   1   (0.599) 0.598 0.848 0.599 0.599 0.599 
   0   (0.401) 0.402 0.152 0.401 0.401 0.401 

Locus 2465 : 
2 alleles
95.2% missing data
   1   (0.613) 0.612 0.859 0.612 0.612 0.612 
   0   (0.387) 0.388 0.141 0.388 0.388 0.388 

Locus 2466 : 
2 alleles
95.2% missing data
   1   (0.648) 0.648 0.858 0.647 0.647 0.647 
   0   (0.352) 0.352 0.142 0.353 0.353 0.353 

Locus 2467 : 
2 alleles
92.9% missing data
   0   (0.534) 0.534 0.530 0.534 0.533 0.534 
   1   (0.466) 0.466 0.470 0.466 0.467 0.466 

Locus 2468 : 
1 alleles
97.6% missing data
   1   (1.000) 1.000 1.000 1.000 1.000 1.000 

Locus 2469 : 
1 alleles
97.6% missing data
   1   (1.000) 1.000 1.000 1.000 1.000 1.000 

Locus 2470 : 
2 alleles
95.2% missing data
   1   (0.619) 0.618 0.872 0.619 0.619 0.619 
   0   (0.381) 0.382 0.128 0.381 0.381 0.381 

Locus 2471 : 
2 alleles
85.7% missing data
   1   (0.568) 0.570 0.579 0.567 0.569 0.569 
   0   (0.432) 0.430 0.421 0.433 0.431 0.431 

Locus 2472 : 
2 alleles
95.2% missing data
   1   (0.668) 0.668 0.871 0.668 0.668 0.667 
   0   (0.332) 0.332 0.129 0.332 0.332 0.333 

Locus 2473 : 
2 alleles
95.2% missing data
   1   (0.673) 0.673 0.878 0.672 0.673 0.672 
   0   (0.327) 0.327 0.122 0.328 0.327 0.328 

Locus 2474 : 
2 alleles
95.2% missing data
   1   (0.654) 0.654 0.857 0.654 0.654 0.653 
   0   (0.346) 0.346 0.143 0.346 0.346 0.347 

Locus 2475 : 
2 alleles
97.6% missing data
   0   (0.471) 0.471 0.476 0.471 0.471 0.471 
   1   (0.529) 0.529 0.524 0.529 0.529 0.529 

Locus 2476 : 
2 alleles
95.2% missing data
   1   (0.661) 0.660 0.868 0.661 0.661 0.660 
   0   (0.339) 0.340 0.132 0.339 0.339 0.340 

Locus 2477 : 
2 alleles
97.6% missing data
   0   (0.517) 0.517 0.519 0.517 0.518 0.518 
   1   (0.483) 0.483 0.481 0.483 0.482 0.482 

Locus 2478 : 
2 alleles
97.6% missing data
   0   (0.490) 0.490 0.495 0.490 0.490 0.489 
   1   (0.510) 0.510 0.505 0.510 0.510 0.511 

Locus 2479 : 
2 alleles
85.7% missing data
   1   (0.557) 0.559 0.567 0.556 0.557 0.558 
   0   (0.443) 0.441 0.433 0.444 0.443 0.442 

Locus 2480 : 
1 alleles
97.6% missing data
   1   (1.000) 1.000 1.000 1.000 1.000 1.000 

Locus 2481 : 
2 alleles
95.2% missing data
   1   (0.648) 0.647 0.867 0.647 0.647 0.647 
   0   (0.352) 0.353 0.133 0.353 0.353 0.353 

Locus 2482 : 
2 alleles
95.2% missing data
   1   (0.687) 0.687 0.883 0.687 0.687 0.686 
   0   (0.313) 0.313 0.117 0.313 0.313 0.314 

Locus 2483 : 
2 alleles
95.2% missing data
   1   (0.636) 0.635 0.861 0.634 0.635 0.636 
   0   (0.364) 0.365 0.139 0.366 0.365 0.364 

Locus 2484 : 
2 alleles
95.2% missing data
   1   (0.680) 0.679 0.878 0.679 0.679 0.680 
   0   (0.320) 0.321 0.122 0.321 0.321 0.320 

Locus 2485 : 
2 alleles
97.6% missing data
   0   (0.501) 0.501 0.499 0.501 0.502 0.501 
   1   (0.499) 0.499 0.501 0.499 0.498 0.499 

Locus 2486 : 
2 alleles
95.2% missing data
   1   (0.627) 0.626 0.855 0.626 0.626 0.626 
   0   (0.373) 0.374 0.145 0.374 0.374 0.374 

Locus 2487 : 
2 alleles
95.2% missing data
   1   (0.640) 0.640 0.881 0.640 0.639 0.640 
   0   (0.360) 0.360 0.119 0.360 0.361 0.360 

Locus 2488 : 
2 alleles
97.6% missing data
   0   (0.505) 0.504 0.501 0.504 0.504 0.504 
   1   (0.495) 0.496 0.499 0.496 0.496 0.496 

Locus 2489 : 
2 alleles
90.5% missing data
   1   (0.589) 0.590 0.605 0.588 0.589 0.589 
   0   (0.411) 0.410 0.395 0.412 0.411 0.411 

Locus 2490 : 
1 alleles
97.6% missing data
   1   (1.000) 1.000 1.000 1.000 1.000 1.000 

Locus 2491 : 
1 alleles
97.6% missing data
   1   (1.000) 1.000 1.000 1.000 1.000 1.000 

Locus 2492 : 
1 alleles
95.2% missing data
   1   (1.000) 1.000 1.000 1.000 1.000 1.000 

Locus 2493 : 
2 alleles
81.0% missing data
   1   (0.556) 0.556 0.564 0.555 0.557 0.556 
   0   (0.444) 0.444 0.436 0.445 0.443 0.444 

Locus 2494 : 
2 alleles
69.0% missing data
   0   (0.285) 0.286 0.049 0.281 0.289 0.286 
   1   (0.715) 0.714 0.951 0.719 0.711 0.714 

Locus 2495 : 
1 alleles
95.2% missing data
   1   (1.000) 1.000 1.000 1.000 1.000 1.000 

Locus 2496 : 
1 alleles
95.2% missing data
   1   (1.000) 1.000 1.000 1.000 1.000 1.000 

Locus 2497 : 
1 alleles
97.6% missing data
   1   (1.000) 1.000 1.000 1.000 1.000 1.000 

Locus 2498 : 
2 alleles
97.6% missing data
   0   (0.508) 0.508 0.506 0.508 0.508 0.508 
   1   (0.492) 0.492 0.494 0.492 0.492 0.492 

Locus 2499 : 
2 alleles
97.6% missing data
   0   (0.476) 0.475 0.476 0.476 0.476 0.475 
   1   (0.524) 0.525 0.524 0.524 0.524 0.525 

Locus 2500 : 
2 alleles
97.6% missing data
   0   (0.451) 0.451 0.448 0.451 0.451 0.452 
   1   (0.549) 0.549 0.552 0.549 0.549 0.548 

Locus 2501 : 
2 alleles
95.2% missing data
   1   (0.689) 0.689 0.890 0.690 0.688 0.688 
   0   (0.311) 0.311 0.110 0.310 0.312 0.312 

Locus 2502 : 
2 alleles
95.2% missing data
   1   (0.636) 0.635 0.863 0.636 0.635 0.635 
   0   (0.364) 0.365 0.137 0.364 0.365 0.365 

Locus 2503 : 
2 alleles
95.2% missing data
   1   (0.644) 0.644 0.880 0.644 0.644 0.643 
   0   (0.356) 0.356 0.120 0.356 0.356 0.357 

Locus 2504 : 
2 alleles
95.2% missing data
   1   (0.540) 0.539 0.812 0.539 0.540 0.540 
   0   (0.460) 0.461 0.188 0.461 0.460 0.460 

Locus 2505 : 
1 alleles
97.6% missing data
   1   (1.000) 1.000 1.000 1.000 1.000 1.000 

Locus 2506 : 
1 alleles
97.6% missing data
   1   (1.000) 1.000 1.000 1.000 1.000 1.000 

Locus 2507 : 
1 alleles
97.6% missing data
   1   (1.000) 1.000 1.000 1.000 1.000 1.000 

Locus 2508 : 
1 alleles
97.6% missing data
   1   (1.000) 1.000 1.000 1.000 1.000 1.000 

Locus 2509 : 
1 alleles
97.6% missing data
   1   (1.000) 1.000 1.000 1.000 1.000 1.000 

Locus 2510 : 
2 alleles
97.6% missing data
   0   (0.516) 0.516 0.499 0.515 0.517 0.516 
   1   (0.484) 0.484 0.501 0.485 0.483 0.484 

Locus 2511 : 
2 alleles
97.6% missing data
   0   (0.409) 0.409 0.467 0.408 0.409 0.409 
   1   (0.591) 0.591 0.533 0.592 0.591 0.591 

Locus 2512 : 
1 alleles
97.6% missing data
   1   (1.000) 1.000 1.000 1.000 1.000 1.000 

Locus 2513 : 
2 alleles
95.2% missing data
   0   (0.512) 0.512 0.509 0.511 0.511 0.512 
   1   (0.488) 0.488 0.491 0.489 0.489 0.488 

Locus 2514 : 
1 alleles
97.6% missing data
   1   (1.000) 1.000 1.000 1.000 1.000 1.000 

Locus 2515 : 
2 alleles
97.6% missing data
   0   (0.530) 0.530 0.532 0.531 0.531 0.530 
   1   (0.470) 0.470 0.468 0.469 0.469 0.470 

Locus 2516 : 
1 alleles
97.6% missing data
   1   (1.000) 1.000 1.000 1.000 1.000 1.000 

Locus 2517 : 
1 alleles
97.6% missing data
   1   (1.000) 1.000 1.000 1.000 1.000 1.000 

Locus 2518 : 
2 alleles
95.2% missing data
   1   (0.685) 0.685 0.866 0.683 0.684 0.684 
   0   (0.315) 0.315 0.134 0.317 0.316 0.316 

Locus 2519 : 
2 alleles
95.2% missing data
   1   (0.644) 0.643 0.878 0.644 0.643 0.644 
   0   (0.356) 0.357 0.122 0.356 0.357 0.356 

Locus 2520 : 
2 alleles
97.6% missing data
   0   (0.505) 0.504 0.503 0.505 0.505 0.505 
   1   (0.495) 0.496 0.497 0.495 0.495 0.495 

Locus 2521 : 
2 alleles
95.2% missing data
   1   (0.638) 0.638 0.875 0.637 0.637 0.637 
   0   (0.362) 0.362 0.125 0.363 0.363 0.363 

Locus 2522 : 
1 alleles
97.6% missing data
   1   (1.000) 1.000 1.000 1.000 1.000 1.000 

Locus 2523 : 
2 alleles
95.2% missing data
   1   (0.631) 0.632 0.837 0.631 0.630 0.631 
   0   (0.369) 0.368 0.163 0.369 0.370 0.369 

Locus 2524 : 
2 alleles
97.6% missing data
   0   (0.557) 0.556 0.509 0.557 0.558 0.557 
   1   (0.443) 0.444 0.491 0.443 0.442 0.443 

Locus 2525 : 
2 alleles
95.2% missing data
   1   (0.599) 0.597 0.845 0.599 0.598 0.598 
   0   (0.401) 0.403 0.155 0.401 0.402 0.402 

Locus 2526 : 
2 alleles
95.2% missing data
   1   (0.604) 0.604 0.856 0.604 0.604 0.604 
   0   (0.396) 0.396 0.144 0.396 0.396 0.396 

Locus 2527 : 
2 alleles
95.2% missing data
   1   (0.602) 0.602 0.836 0.602 0.602 0.602 
   0   (0.398) 0.398 0.164 0.398 0.398 0.398 

Locus 2528 : 
2 alleles
95.2% missing data
   1   (0.652) 0.651 0.858 0.651 0.651 0.652 
   0   (0.348) 0.349 0.142 0.349 0.349 0.348 

Locus 2529 : 
3 alleles
95.2% missing data
   1   (0.404) 0.403 0.769 0.402 0.403 0.403 
   0   (0.302) 0.303 0.121 0.304 0.303 0.303 
   2   (0.293) 0.294 0.110 0.294 0.295 0.294 

Locus 2530 : 
3 alleles
95.2% missing data
   1   (0.381) 0.380 0.770 0.380 0.380 0.380 
   0   (0.322) 0.322 0.122 0.323 0.323 0.322 
   2   (0.297) 0.298 0.107 0.298 0.296 0.297 

Locus 2531 : 
2 alleles
95.2% missing data
   1   (0.626) 0.625 0.856 0.626 0.626 0.626 
   0   (0.374) 0.375 0.144 0.374 0.374 0.374 

Locus 2532 : 
2 alleles
95.2% missing data
   1   (0.633) 0.633 0.852 0.633 0.632 0.633 
   0   (0.367) 0.367 0.148 0.367 0.368 0.367 

Locus 2533 : 
2 alleles
95.2% missing data
   1   (0.643) 0.642 0.868 0.642 0.643 0.642 
   0   (0.357) 0.358 0.132 0.358 0.357 0.358 

Locus 2534 : 
2 alleles
95.2% missing data
   1   (0.660) 0.659 0.877 0.659 0.660 0.659 
   0   (0.340) 0.341 0.123 0.341 0.340 0.341 

Locus 2535 : 
2 alleles
97.6% missing data
   0   (0.518) 0.518 0.519 0.519 0.518 0.518 
   1   (0.482) 0.482 0.481 0.481 0.482 0.482 

Locus 2536 : 
1 alleles
97.6% missing data
   1   (1.000) 1.000 1.000 1.000 1.000 1.000 

Locus 2537 : 
2 alleles
95.2% missing data
   1   (0.617) 0.617 0.850 0.616 0.615 0.616 
   0   (0.383) 0.383 0.150 0.384 0.385 0.384 

Locus 2538 : 
2 alleles
95.2% missing data
   1   (0.627) 0.627 0.855 0.627 0.626 0.627 
   0   (0.373) 0.373 0.145 0.373 0.374 0.373 

Locus 2539 : 
2 alleles
23.8% missing data
   1   (0.706) 0.701 0.965 0.701 0.711 0.707 
   0   (0.294) 0.299 0.035 0.299 0.289 0.293 

Locus 2540 : 
2 alleles
92.9% missing data
   0   (0.502) 0.502 0.499 0.501 0.502 0.502 
   1   (0.498) 0.498 0.501 0.499 0.498 0.498 

Locus 2541 : 
2 alleles
95.2% missing data
   1   (0.620) 0.619 0.842 0.620 0.618 0.620 
   0   (0.380) 0.381 0.158 0.380 0.382 0.380 

Locus 2542 : 
2 alleles
26.2% missing data
   1   (0.716) 0.711 0.963 0.710 0.720 0.716 
   0   (0.284) 0.289 0.037 0.290 0.280 0.284 

Locus 2543 : 
1 alleles
95.2% missing data
   1   (1.000) 1.000 1.000 1.000 1.000 1.000 

Locus 2544 : 
2 alleles
97.6% missing data
   0   (0.525) 0.525 0.526 0.525 0.525 0.525 
   1   (0.475) 0.475 0.474 0.475 0.475 0.475 

Locus 2545 : 
2 alleles
95.2% missing data
   1   (0.643) 0.642 0.859 0.643 0.642 0.642 
   0   (0.357) 0.358 0.141 0.357 0.358 0.358 

Locus 2546 : 
2 alleles
35.7% missing data
   1   (0.733) 0.730 0.968 0.729 0.735 0.732 
   0   (0.267) 0.270 0.032 0.271 0.265 0.268 

Locus 2547 : 
2 alleles
59.5% missing data
   1   (0.610) 0.608 0.954 0.607 0.607 0.609 
   0   (0.390) 0.392 0.046 0.393 0.393 0.391 

Locus 2548 : 
2 alleles
97.6% missing data
   0   (0.510) 0.510 0.504 0.509 0.510 0.510 
   1   (0.490) 0.490 0.496 0.491 0.490 0.490 

Locus 2549 : 
2 alleles
85.7% missing data
   0   (0.386) 0.386 0.130 0.389 0.384 0.387 
   1   (0.614) 0.614 0.870 0.611 0.616 0.613 

Locus 2550 : 
1 alleles
97.6% missing data
   1   (1.000) 1.000 1.000 1.000 1.000 1.000 

Locus 2551 : 
2 alleles
42.9% missing data
   1   (0.735) 0.730 0.969 0.733 0.739 0.734 
   0   (0.265) 0.270 0.031 0.267 0.261 0.266 

Locus 2552 : 
2 alleles
40.5% missing data
   1   (0.743) 0.739 0.973 0.740 0.747 0.741 
   0   (0.257) 0.261 0.027 0.260 0.253 0.259 

Locus 2553 : 
1 alleles
97.6% missing data
   1   (1.000) 1.000 1.000 1.000 1.000 1.000 

Locus 2554 : 
2 alleles
95.2% missing data
   1   (0.583) 0.583 0.839 0.582 0.583 0.582 
   0   (0.417) 0.417 0.161 0.418 0.417 0.418 

Locus 2555 : 
2 alleles
95.2% missing data
   1   (0.638) 0.636 0.864 0.638 0.638 0.638 
   0   (0.362) 0.364 0.136 0.362 0.362 0.362 

Locus 2556 : 
2 alleles
95.2% missing data
   1   (0.635) 0.634 0.865 0.633 0.634 0.634 
   0   (0.365) 0.366 0.135 0.367 0.366 0.366 

Locus 2557 : 
2 alleles
95.2% missing data
   1   (0.631) 0.630 0.846 0.630 0.630 0.630 
   0   (0.369) 0.370 0.154 0.370 0.370 0.370 

Locus 2558 : 
1 alleles
97.6% missing data
   1   (1.000) 1.000 1.000 1.000 1.000 1.000 

Locus 2559 : 
3 alleles
95.2% missing data
   1   (0.376) 0.375 0.763 0.374 0.376 0.375 
   0   (0.308) 0.308 0.116 0.309 0.308 0.309 
   2   (0.316) 0.317 0.121 0.317 0.317 0.316 

Locus 2560 : 
1 alleles
97.6% missing data
   1   (1.000) 1.000 1.000 1.000 1.000 1.000 

Locus 2561 : 
2 alleles
81.0% missing data
   1   (0.711) 0.713 0.921 0.707 0.713 0.711 
   0   (0.289) 0.287 0.079 0.293 0.287 0.289 

Locus 2562 : 
2 alleles
85.7% missing data
   0   (0.519) 0.518 0.498 0.518 0.519 0.519 
   1   (0.481) 0.482 0.502 0.482 0.481 0.481 

Locus 2563 : 
2 alleles
95.2% missing data
   1   (0.592) 0.592 0.838 0.591 0.592 0.592 
   0   (0.408) 0.408 0.162 0.409 0.408 0.408 

Locus 2564 : 
2 alleles
35.7% missing data
   1   (0.802) 0.798 0.979 0.800 0.806 0.801 
   0   (0.198) 0.202 0.021 0.200 0.194 0.199 

Locus 2565 : 
2 alleles
95.2% missing data
   0   (0.453) 0.454 0.454 0.453 0.454 0.453 
   1   (0.547) 0.546 0.546 0.547 0.546 0.547 

Locus 2566 : 
2 alleles
38.1% missing data
   1   (0.803) 0.799 0.975 0.801 0.806 0.802 
   0   (0.197) 0.201 0.025 0.199 0.194 0.198 

Locus 2567 : 
2 alleles
95.2% missing data
   1   (0.602) 0.602 0.853 0.601 0.602 0.601 
   0   (0.398) 0.398 0.147 0.399 0.398 0.399 

Locus 2568 : 
2 alleles
95.2% missing data
   1   (0.590) 0.590 0.838 0.589 0.589 0.589 
   0   (0.410) 0.410 0.162 0.411 0.411 0.411 

Locus 2569 : 
2 alleles
95.2% missing data
   1   (0.687) 0.687 0.892 0.687 0.687 0.686 
   0   (0.313) 0.313 0.108 0.313 0.313 0.314 

Locus 2570 : 
1 alleles
97.6% missing data
   1   (1.000) 1.000 1.000 1.000 1.000 1.000 

Locus 2571 : 
1 alleles
97.6% missing data
   1   (1.000) 1.000 1.000 1.000 1.000 1.000 

Locus 2572 : 
1 alleles
97.6% missing data
   1   (1.000) 1.000 1.000 1.000 1.000 1.000 

Locus 2573 : 
1 alleles
97.6% missing data
   1   (1.000) 1.000 1.000 1.000 1.000 1.000 

Locus 2574 : 
1 alleles
97.6% missing data
   1   (1.000) 1.000 1.000 1.000 1.000 1.000 

Locus 2575 : 
1 alleles
95.2% missing data
   1   (1.000) 1.000 1.000 1.000 1.000 1.000 

Locus 2576 : 
1 alleles
97.6% missing data
   1   (1.000) 1.000 1.000 1.000 1.000 1.000 

Locus 2577 : 
1 alleles
97.6% missing data
   1   (1.000) 1.000 1.000 1.000 1.000 1.000 

Locus 2578 : 
1 alleles
97.6% missing data
   1   (1.000) 1.000 1.000 1.000 1.000 1.000 

Locus 2579 : 
1 alleles
97.6% missing data
   1   (1.000) 1.000 1.000 1.000 1.000 1.000 

Locus 2580 : 
2 alleles
97.6% missing data
   0   (0.475) 0.474 0.477 0.475 0.475 0.475 
   1   (0.525) 0.526 0.523 0.525 0.525 0.525 

Locus 2581 : 
1 alleles
97.6% missing data
   1   (1.000) 1.000 1.000 1.000 1.000 1.000 

Locus 2582 : 
1 alleles
97.6% missing data
   1   (1.000) 1.000 1.000 1.000 1.000 1.000 

Locus 2583 : 
1 alleles
97.6% missing data
   1   (1.000) 1.000 1.000 1.000 1.000 1.000 

Locus 2584 : 
1 alleles
97.6% missing data
   1   (1.000) 1.000 1.000 1.000 1.000 1.000 

Locus 2585 : 
1 alleles
97.6% missing data
   1   (1.000) 1.000 1.000 1.000 1.000 1.000 

Locus 2586 : 
1 alleles
97.6% missing data
   1   (1.000) 1.000 1.000 1.000 1.000 1.000 

Locus 2587 : 
2 alleles
97.6% missing data
   0   (0.519) 0.520 0.522 0.520 0.519 0.518 
   1   (0.481) 0.480 0.478 0.480 0.481 0.482 

Locus 2588 : 
1 alleles
97.6% missing data
   1   (1.000) 1.000 1.000 1.000 1.000 1.000 

Locus 2589 : 
1 alleles
97.6% missing data
   1   (1.000) 1.000 1.000 1.000 1.000 1.000 

Locus 2590 : 
1 alleles
97.6% missing data
   1   (1.000) 1.000 1.000 1.000 1.000 1.000 

Locus 2591 : 
1 alleles
97.6% missing data
   1   (1.000) 1.000 1.000 1.000 1.000 1.000 

Locus 2592 : 
1 alleles
97.6% missing data
   1   (1.000) 1.000 1.000 1.000 1.000 1.000 

Locus 2593 : 
1 alleles
97.6% missing data
   1   (1.000) 1.000 1.000 1.000 1.000 1.000 

Locus 2594 : 
2 alleles
95.2% missing data
   0   (0.513) 0.513 0.513 0.514 0.513 0.512 
   1   (0.487) 0.487 0.487 0.486 0.487 0.488 

Locus 2595 : 
1 alleles
92.9% missing data
   1   (1.000) 1.000 1.000 1.000 1.000 1.000 

Locus 2596 : 
2 alleles
90.5% missing data
   0   (0.534) 0.533 0.528 0.534 0.533 0.533 
   1   (0.466) 0.467 0.472 0.466 0.467 0.467 

Locus 2597 : 
1 alleles
92.9% missing data
   1   (1.000) 1.000 1.000 1.000 1.000 1.000 

Locus 2598 : 
2 alleles
97.6% missing data
   0   (0.460) 0.460 0.463 0.460 0.460 0.460 
   1   (0.540) 0.540 0.537 0.540 0.540 0.540 

Locus 2599 : 
2 alleles
97.6% missing data
   0   (0.440) 0.441 0.440 0.440 0.440 0.440 
   1   (0.560) 0.559 0.560 0.560 0.560 0.560 

Locus 2600 : 
2 alleles
97.6% missing data
   0   (0.482) 0.482 0.478 0.482 0.482 0.482 
   1   (0.518) 0.518 0.522 0.518 0.518 0.518 

Locus 2601 : 
2 alleles
83.3% missing data
   0   (0.298) 0.300 0.092 0.296 0.301 0.300 
   1   (0.702) 0.700 0.908 0.704 0.699 0.700 

Locus 2602 : 
1 alleles
85.7% missing data
   1   (1.000) 1.000 1.000 1.000 1.000 1.000 

Locus 2603 : 
1 alleles
85.7% missing data
   1   (1.000) 1.000 1.000 1.000 1.000 1.000 

Locus 2604 : 
1 alleles
78.6% missing data
   1   (1.000) 1.000 1.000 1.000 1.000 1.000 

Locus 2605 : 
1 alleles
92.9% missing data
   1   (1.000) 1.000 1.000 1.000 1.000 1.000 

Locus 2606 : 
1 alleles
81.0% missing data
   1   (1.000) 1.000 1.000 1.000 1.000 1.000 

Locus 2607 : 
1 alleles
92.9% missing data
   1   (1.000) 1.000 1.000 1.000 1.000 1.000 

Locus 2608 : 
1 alleles
97.6% missing data
   1   (1.000) 1.000 1.000 1.000 1.000 1.000 

Locus 2609 : 
1 alleles
95.2% missing data
   1   (1.000) 1.000 1.000 1.000 1.000 1.000 

Locus 2610 : 
1 alleles
73.8% missing data
   1   (1.000) 1.000 1.000 1.000 1.000 1.000 

Locus 2611 : 
2 alleles
83.3% missing data
   1   (0.540) 0.539 0.709 0.539 0.540 0.540 
   0   (0.460) 0.461 0.291 0.461 0.460 0.460 

Locus 2612 : 
2 alleles
81.0% missing data
   1   (0.524) 0.523 0.695 0.522 0.524 0.523 
   0   (0.476) 0.477 0.305 0.478 0.476 0.477 

Locus 2613 : 
2 alleles
31.0% missing data
   1   (0.669) 0.667 0.956 0.661 0.672 0.670 
   0   (0.331) 0.333 0.044 0.339 0.328 0.330 

Locus 2614 : 
2 alleles
85.7% missing data
   1   (0.519) 0.518 0.692 0.517 0.518 0.519 
   0   (0.481) 0.482 0.308 0.483 0.482 0.481 

Locus 2615 : 
2 alleles
85.7% missing data
   1   (0.531) 0.530 0.715 0.530 0.532 0.531 
   0   (0.469) 0.470 0.285 0.470 0.468 0.469 

Locus 2616 : 
2 alleles
85.7% missing data
   1   (0.500) 0.500 0.715 0.500 0.500 0.500 
   0   (0.500) 0.500 0.285 0.500 0.500 0.500 

Locus 2617 : 
2 alleles
92.9% missing data
   0   (0.534) 0.534 0.480 0.534 0.533 0.534 
   1   (0.466) 0.466 0.520 0.466 0.467 0.466 

Locus 2618 : 
2 alleles
92.9% missing data
   1   (0.599) 0.598 0.735 0.598 0.600 0.598 
   0   (0.401) 0.402 0.265 0.402 0.400 0.402 

Locus 2619 : 
2 alleles
61.9% missing data
   1   (0.797) 0.794 0.976 0.800 0.797 0.796 
   0   (0.203) 0.206 0.024 0.200 0.203 0.204 

Locus 2620 : 
2 alleles
47.6% missing data
   1   (0.808) 0.807 0.981 0.810 0.808 0.808 
   0   (0.192) 0.193 0.019 0.190 0.192 0.192 

Locus 2621 : 
2 alleles
47.6% missing data
   1   (0.812) 0.810 0.981 0.814 0.811 0.812 
   0   (0.188) 0.190 0.019 0.186 0.189 0.188 

Locus 2622 : 
2 alleles
47.6% missing data
   1   (0.823) 0.821 0.983 0.824 0.822 0.822 
   0   (0.177) 0.179 0.017 0.176 0.178 0.178 

Locus 2623 : 
2 alleles
97.6% missing data
   0   (0.554) 0.555 0.536 0.554 0.553 0.554 
   1   (0.446) 0.445 0.464 0.446 0.447 0.446 

Locus 2624 : 
2 alleles
85.7% missing data
   1   (0.718) 0.721 0.752 0.717 0.718 0.720 
   0   (0.282) 0.279 0.248 0.283 0.282 0.280 

Locus 2625 : 
1 alleles
97.6% missing data
   1   (1.000) 1.000 1.000 1.000 1.000 1.000 

Locus 2626 : 
1 alleles
97.6% missing data
   1   (1.000) 1.000 1.000 1.000 1.000 1.000 

Locus 2627 : 
1 alleles
97.6% missing data
   1   (1.000) 1.000 1.000 1.000 1.000 1.000 

Locus 2628 : 
1 alleles
97.6% missing data
   1   (1.000) 1.000 1.000 1.000 1.000 1.000 

Locus 2629 : 
1 alleles
97.6% missing data
   1   (1.000) 1.000 1.000 1.000 1.000 1.000 

Locus 2630 : 
2 alleles
97.6% missing data
   0   (0.532) 0.533 0.524 0.532 0.531 0.533 
   1   (0.468) 0.467 0.476 0.468 0.469 0.467 

Locus 2631 : 
1 alleles
97.6% missing data
   1   (1.000) 1.000 1.000 1.000 1.000 1.000 

Locus 2632 : 
1 alleles
97.6% missing data
   1   (1.000) 1.000 1.000 1.000 1.000 1.000 

Locus 2633 : 
1 alleles
97.6% missing data
   1   (1.000) 1.000 1.000 1.000 1.000 1.000 

Locus 2634 : 
1 alleles
97.6% missing data
   1   (1.000) 1.000 1.000 1.000 1.000 1.000 

Locus 2635 : 
1 alleles
97.6% missing data
   1   (1.000) 1.000 1.000 1.000 1.000 1.000 

Locus 2636 : 
1 alleles
97.6% missing data
   1   (1.000) 1.000 1.000 1.000 1.000 1.000 

Locus 2637 : 
1 alleles
97.6% missing data
   1   (1.000) 1.000 1.000 1.000 1.000 1.000 

Locus 2638 : 
1 alleles
97.6% missing data
   1   (1.000) 1.000 1.000 1.000 1.000 1.000 

Locus 2639 : 
1 alleles
97.6% missing data
   1   (1.000) 1.000 1.000 1.000 1.000 1.000 

Locus 2640 : 
1 alleles
97.6% missing data
   1   (1.000) 1.000 1.000 1.000 1.000 1.000 

Locus 2641 : 
1 alleles
97.6% missing data
   1   (1.000) 1.000 1.000 1.000 1.000 1.000 

Locus 2642 : 
2 alleles
97.6% missing data
   0   (0.431) 0.431 0.438 0.430 0.431 0.430 
   1   (0.569) 0.569 0.562 0.570 0.569 0.570 

Locus 2643 : 
2 alleles
92.9% missing data
   0   (0.493) 0.493 0.494 0.493 0.492 0.493 
   1   (0.507) 0.507 0.506 0.507 0.508 0.507 

Locus 2644 : 
2 alleles
26.2% missing data
   1   (0.837) 0.831 0.980 0.841 0.838 0.836 
   0   (0.163) 0.169 0.020 0.159 0.162 0.164 

Locus 2645 : 
2 alleles
73.8% missing data
   0   (0.302) 0.306 0.048 0.297 0.305 0.305 
   1   (0.698) 0.694 0.952 0.703 0.695 0.695 

Locus 2646 : 
2 alleles
61.9% missing data
   1   (0.626) 0.621 0.937 0.624 0.625 0.625 
   0   (0.374) 0.379 0.063 0.376 0.375 0.375 

Locus 2647 : 
1 alleles
97.6% missing data
   1   (1.000) 1.000 1.000 1.000 1.000 1.000 

Locus 2648 : 
1 alleles
97.6% missing data
   1   (1.000) 1.000 1.000 1.000 1.000 1.000 

Locus 2649 : 
1 alleles
97.6% missing data
   1   (1.000) 1.000 1.000 1.000 1.000 1.000 

Locus 2650 : 
2 alleles
92.9% missing data
   0   (0.414) 0.415 0.166 0.414 0.414 0.415 
   1   (0.586) 0.585 0.834 0.586 0.586 0.585 

Locus 2651 : 
1 alleles
97.6% missing data
   1   (1.000) 1.000 1.000 1.000 1.000 1.000 

Locus 2652 : 
1 alleles
97.6% missing data
   1   (1.000) 1.000 1.000 1.000 1.000 1.000 

Locus 2653 : 
2 alleles
92.9% missing data
   0   (0.431) 0.432 0.166 0.431 0.432 0.432 
   1   (0.569) 0.568 0.834 0.569 0.568 0.568 

Locus 2654 : 
2 alleles
97.6% missing data
   0   (0.577) 0.577 0.580 0.577 0.578 0.577 
   1   (0.423) 0.423 0.420 0.423 0.422 0.423 

Locus 2655 : 
2 alleles
95.2% missing data
   1   (0.633) 0.633 0.849 0.632 0.633 0.633 
   0   (0.367) 0.367 0.151 0.368 0.367 0.367 

Locus 2656 : 
2 alleles
95.2% missing data
   1   (0.664) 0.663 0.864 0.664 0.664 0.663 
   0   (0.336) 0.337 0.136 0.336 0.336 0.337 

Locus 2657 : 
2 alleles
85.7% missing data
   0   (0.442) 0.444 0.233 0.443 0.441 0.444 
   1   (0.558) 0.556 0.767 0.557 0.559 0.556 

Locus 2658 : 
2 alleles
92.9% missing data
   0   (0.484) 0.484 0.499 0.484 0.483 0.485 
   1   (0.516) 0.516 0.501 0.516 0.517 0.515 

Locus 2659 : 
2 alleles
95.2% missing data
   1   (0.628) 0.627 0.846 0.627 0.627 0.627 
   0   (0.372) 0.373 0.154 0.373 0.373 0.373 

Locus 2660 : 
1 alleles
97.6% missing data
   1   (1.000) 1.000 1.000 1.000 1.000 1.000 

Locus 2661 : 
1 alleles
97.6% missing data
   1   (1.000) 1.000 1.000 1.000 1.000 1.000 

Locus 2662 : 
2 alleles
83.3% missing data
   0   (0.438) 0.440 0.141 0.440 0.438 0.440 
   1   (0.562) 0.560 0.859 0.560 0.562 0.560 

Locus 2663 : 
1 alleles
97.6% missing data
   1   (1.000) 1.000 1.000 1.000 1.000 1.000 

Locus 2664 : 
2 alleles
88.1% missing data
   0   (0.527) 0.527 0.499 0.527 0.526 0.526 
   1   (0.473) 0.473 0.501 0.473 0.474 0.474 

Locus 2665 : 
2 alleles
97.6% missing data
   0   (0.509) 0.509 0.503 0.508 0.509 0.508 
   1   (0.491) 0.491 0.497 0.492 0.491 0.492 

Locus 2666 : 
1 alleles
26.2% missing data
   1   (1.000) 1.000 1.000 1.000 1.000 1.000 

Locus 2667 : 
1 alleles
26.2% missing data
   1   (1.000) 1.000 1.000 1.000 1.000 1.000 

Locus 2668 : 
2 alleles
78.6% missing data
   0   (0.277) 0.278 0.054 0.279 0.277 0.279 
   1   (0.723) 0.722 0.946 0.721 0.723 0.721 

Locus 2669 : 
1 alleles
21.4% missing data
   1   (1.000) 1.000 1.000 1.000 1.000 1.000 

Locus 2670 : 
2 alleles
95.2% missing data
   1   (0.662) 0.661 0.878 0.662 0.662 0.662 
   0   (0.338) 0.339 0.122 0.338 0.338 0.338 

Locus 2671 : 
2 alleles
97.6% missing data
   0   (0.541) 0.542 0.540 0.542 0.541 0.541 
   1   (0.459) 0.458 0.460 0.458 0.459 0.459 

Locus 2672 : 
2 alleles
97.6% missing data
   0   (0.495) 0.495 0.498 0.494 0.495 0.495 
   1   (0.505) 0.505 0.502 0.506 0.505 0.505 

Locus 2673 : 
2 alleles
95.2% missing data
   1   (0.612) 0.612 0.857 0.612 0.612 0.611 
   0   (0.388) 0.388 0.143 0.388 0.388 0.389 

Locus 2674 : 
2 alleles
95.2% missing data
   1   (0.582) 0.581 0.835 0.582 0.582 0.582 
   0   (0.418) 0.419 0.165 0.418 0.418 0.418 

Locus 2675 : 
2 alleles
95.2% missing data
   1   (0.643) 0.642 0.869 0.643 0.642 0.643 
   0   (0.357) 0.358 0.131 0.357 0.358 0.357 

Locus 2676 : 
2 alleles
95.2% missing data
   1   (0.660) 0.660 0.860 0.660 0.659 0.660 
   0   (0.340) 0.340 0.140 0.340 0.341 0.340 

Locus 2677 : 
1 alleles
97.6% missing data
   1   (1.000) 1.000 1.000 1.000 1.000 1.000 

Locus 2678 : 
2 alleles
95.2% missing data
   0   (0.477) 0.478 0.484 0.477 0.477 0.477 
   1   (0.523) 0.522 0.516 0.523 0.523 0.523 

Locus 2679 : 
2 alleles
95.2% missing data
   1   (0.607) 0.606 0.850 0.606 0.606 0.606 
   0   (0.393) 0.394 0.150 0.394 0.394 0.394 

Locus 2680 : 
2 alleles
95.2% missing data
   1   (0.622) 0.621 0.862 0.621 0.622 0.621 
   0   (0.378) 0.379 0.138 0.379 0.378 0.379 

Locus 2681 : 
2 alleles
95.2% missing data
   1   (0.665) 0.665 0.873 0.664 0.664 0.665 
   0   (0.335) 0.335 0.127 0.336 0.336 0.335 

Locus 2682 : 
1 alleles
97.6% missing data
   1   (1.000) 1.000 1.000 1.000 1.000 1.000 

Locus 2683 : 
2 alleles
95.2% missing data
   1   (0.633) 0.632 0.861 0.633 0.631 0.632 
   0   (0.367) 0.368 0.139 0.367 0.369 0.368 

Locus 2684 : 
2 alleles
97.6% missing data
   0   (0.517) 0.517 0.518 0.517 0.517 0.518 
   1   (0.483) 0.483 0.482 0.483 0.483 0.482 

Locus 2685 : 
2 alleles
95.2% missing data
   1   (0.564) 0.564 0.832 0.564 0.563 0.563 
   0   (0.436) 0.436 0.168 0.436 0.437 0.437 

Locus 2686 : 
2 alleles
95.2% missing data
   1   (0.574) 0.574 0.839 0.574 0.574 0.574 
   0   (0.426) 0.426 0.161 0.426 0.426 0.426 

Locus 2687 : 
2 alleles
95.2% missing data
   1   (0.630) 0.629 0.857 0.630 0.630 0.629 
   0   (0.370) 0.371 0.143 0.370 0.370 0.371 

Locus 2688 : 
2 alleles
95.2% missing data
   1   (0.705) 0.705 0.883 0.704 0.705 0.705 
   0   (0.295) 0.295 0.117 0.296 0.295 0.295 

Locus 2689 : 
2 alleles
95.2% missing data
   0   (0.521) 0.521 0.517 0.521 0.520 0.521 
   1   (0.479) 0.479 0.483 0.479 0.480 0.479 

Locus 2690 : 
2 alleles
97.6% missing data
   0   (0.453) 0.454 0.446 0.454 0.454 0.453 
   1   (0.547) 0.546 0.554 0.546 0.546 0.547 

Locus 2691 : 
2 alleles
95.2% missing data
   1   (0.624) 0.623 0.852 0.623 0.624 0.624 
   0   (0.376) 0.377 0.148 0.377 0.376 0.376 

Locus 2692 : 
2 alleles
95.2% missing data
   1   (0.582) 0.582 0.840 0.581 0.581 0.581 
   0   (0.418) 0.418 0.160 0.419 0.419 0.419 

Locus 2693 : 
2 alleles
97.6% missing data
   0   (0.478) 0.478 0.474 0.478 0.479 0.478 
   1   (0.522) 0.522 0.526 0.522 0.521 0.522 

Locus 2694 : 
2 alleles
97.6% missing data
   0   (0.473) 0.474 0.473 0.473 0.473 0.473 
   1   (0.527) 0.526 0.527 0.527 0.527 0.527 

Locus 2695 : 
2 alleles
95.2% missing data
   1   (0.623) 0.623 0.855 0.622 0.622 0.622 
   0   (0.377) 0.377 0.145 0.378 0.378 0.378 

Locus 2696 : 
2 alleles
33.3% missing data
   1   (0.868) 0.866 0.987 0.872 0.868 0.867 
   0   (0.132) 0.134 0.013 0.128 0.132 0.133 

Locus 2697 : 
2 alleles
33.3% missing data
   1   (0.822) 0.815 0.981 0.828 0.823 0.819 
   0   (0.178) 0.185 0.019 0.172 0.177 0.181 

Locus 2698 : 
1 alleles
97.6% missing data
   1   (1.000) 1.000 1.000 1.000 1.000 1.000 

Locus 2699 : 
2 alleles
95.2% missing data
   0   (0.504) 0.505 0.497 0.504 0.505 0.504 
   1   (0.496) 0.495 0.503 0.496 0.495 0.496 

Locus 2700 : 
2 alleles
97.6% missing data
   0   (0.598) 0.598 0.552 0.597 0.597 0.599 
   1   (0.402) 0.402 0.448 0.403 0.403 0.401 

Locus 2701 : 
2 alleles
95.2% missing data
   1   (0.646) 0.645 0.852 0.644 0.646 0.646 
   0   (0.354) 0.355 0.148 0.356 0.354 0.354 

Locus 2702 : 
2 alleles
97.6% missing data
   0   (0.497) 0.497 0.497 0.497 0.498 0.498 
   1   (0.503) 0.503 0.503 0.503 0.502 0.502 

Locus 2703 : 
2 alleles
95.2% missing data
   1   (0.638) 0.637 0.856 0.638 0.637 0.638 
   0   (0.362) 0.363 0.144 0.362 0.363 0.362 

Locus 2704 : 
2 alleles
95.2% missing data
   1   (0.604) 0.604 0.848 0.603 0.604 0.603 
   0   (0.396) 0.396 0.152 0.397 0.396 0.397 

Locus 2705 : 
2 alleles
97.6% missing data
   0   (0.500) 0.499 0.495 0.500 0.499 0.500 
   1   (0.500) 0.501 0.505 0.500 0.501 0.500 

Locus 2706 : 
2 alleles
95.2% missing data
   1   (0.674) 0.674 0.873 0.674 0.674 0.674 
   0   (0.326) 0.326 0.127 0.326 0.326 0.326 

Locus 2707 : 
2 alleles
95.2% missing data
   0   (0.447) 0.447 0.444 0.447 0.448 0.448 
   1   (0.553) 0.553 0.556 0.553 0.552 0.552 

Locus 2708 : 
2 alleles
95.2% missing data
   1   (0.648) 0.648 0.870 0.647 0.647 0.647 
   0   (0.352) 0.352 0.130 0.353 0.353 0.353 

Locus 2709 : 
2 alleles
97.6% missing data
   0   (0.523) 0.523 0.523 0.523 0.524 0.523 
   1   (0.477) 0.477 0.477 0.477 0.476 0.477 

Locus 2710 : 
2 alleles
95.2% missing data
   1   (0.624) 0.625 0.854 0.623 0.624 0.624 
   0   (0.376) 0.375 0.146 0.377 0.376 0.376 

Locus 2711 : 
2 alleles
90.5% missing data
   0   (0.511) 0.511 0.504 0.510 0.510 0.510 
   1   (0.489) 0.489 0.496 0.490 0.490 0.490 

Locus 2712 : 
2 alleles
95.2% missing data
   1   (0.581) 0.581 0.836 0.581 0.581 0.581 
   0   (0.419) 0.419 0.164 0.419 0.419 0.419 

Locus 2713 : 
2 alleles
95.2% missing data
   1   (0.645) 0.645 0.819 0.646 0.644 0.645 
   0   (0.355) 0.355 0.181 0.354 0.356 0.355 

Locus 2714 : 
1 alleles
54.8% missing data
   1   (1.000) 1.000 1.000 1.000 1.000 1.000 

Locus 2715 : 
2 alleles
95.2% missing data
   0   (0.521) 0.521 0.526 0.521 0.521 0.520 
   1   (0.479) 0.479 0.474 0.479 0.479 0.480 

Locus 2716 : 
2 alleles
95.2% missing data
   1   (0.690) 0.691 0.698 0.690 0.692 0.691 
   0   (0.310) 0.309 0.302 0.310 0.308 0.309 

Locus 2717 : 
2 alleles
73.8% missing data
   1   (0.830) 0.832 0.957 0.833 0.825 0.831 
   0   (0.170) 0.168 0.043 0.167 0.175 0.169 

Locus 2718 : 
1 alleles
71.4% missing data
   1   (1.000) 1.000 1.000 1.000 1.000 1.000 

Locus 2719 : 
2 alleles
95.2% missing data
   1   (0.664) 0.665 0.670 0.665 0.664 0.664 
   0   (0.336) 0.335 0.330 0.335 0.336 0.336 

Locus 2720 : 
2 alleles
97.6% missing data
   0   (0.531) 0.532 0.533 0.531 0.531 0.531 
   1   (0.469) 0.468 0.467 0.469 0.469 0.469 

Locus 2721 : 
1 alleles
97.6% missing data
   1   (1.000) 1.000 1.000 1.000 1.000 1.000 

Locus 2722 : 
1 alleles
97.6% missing data
   1   (1.000) 1.000 1.000 1.000 1.000 1.000 

Locus 2723 : 
1 alleles
97.6% missing data
   1   (1.000) 1.000 1.000 1.000 1.000 1.000 

Locus 2724 : 
1 alleles
97.6% missing data
   1   (1.000) 1.000 1.000 1.000 1.000 1.000 

Locus 2725 : 
1 alleles
95.2% missing data
   1   (1.000) 1.000 1.000 1.000 1.000 1.000 

Locus 2726 : 
1 alleles
95.2% missing data
   1   (1.000) 1.000 1.000 1.000 1.000 1.000 

Locus 2727 : 
1 alleles
95.2% missing data
   1   (1.000) 1.000 1.000 1.000 1.000 1.000 

Locus 2728 : 
1 alleles
95.2% missing data
   1   (1.000) 1.000 1.000 1.000 1.000 1.000 

Locus 2729 : 
1 alleles
95.2% missing data
   1   (1.000) 1.000 1.000 1.000 1.000 1.000 

Locus 2730 : 
1 alleles
95.2% missing data
   1   (1.000) 1.000 1.000 1.000 1.000 1.000 

Locus 2731 : 
1 alleles
95.2% missing data
   1   (1.000) 1.000 1.000 1.000 1.000 1.000 

Locus 2732 : 
1 alleles
97.6% missing data
   1   (1.000) 1.000 1.000 1.000 1.000 1.000 

Locus 2733 : 
1 alleles
97.6% missing data
   1   (1.000) 1.000 1.000 1.000 1.000 1.000 

Locus 2734 : 
1 alleles
97.6% missing data
   1   (1.000) 1.000 1.000 1.000 1.000 1.000 

Locus 2735 : 
2 alleles
97.6% missing data
   0   (0.551) 0.552 0.535 0.551 0.552 0.551 
   1   (0.449) 0.448 0.465 0.449 0.448 0.449 

Locus 2736 : 
2 alleles
85.7% missing data
   0   (0.446) 0.444 0.313 0.447 0.448 0.446 
   1   (0.554) 0.556 0.687 0.553 0.552 0.554 

Locus 2737 : 
2 alleles
97.6% missing data
   0   (0.568) 0.568 0.543 0.568 0.568 0.568 
   1   (0.432) 0.432 0.457 0.432 0.432 0.432 

Locus 2738 : 
1 alleles
85.7% missing data
   1   (1.000) 1.000 1.000 1.000 1.000 1.000 

Locus 2739 : 
1 alleles
85.7% missing data
   1   (1.000) 1.000 1.000 1.000 1.000 1.000 

Locus 2740 : 
1 alleles
83.3% missing data
   1   (1.000) 1.000 1.000 1.000 1.000 1.000 

Locus 2741 : 
1 alleles
83.3% missing data
   1   (1.000) 1.000 1.000 1.000 1.000 1.000 

Locus 2742 : 
1 alleles
97.6% missing data
   1   (1.000) 1.000 1.000 1.000 1.000 1.000 

Locus 2743 : 
1 alleles
95.2% missing data
   1   (1.000) 1.000 1.000 1.000 1.000 1.000 

Locus 2744 : 
1 alleles
95.2% missing data
   1   (1.000) 1.000 1.000 1.000 1.000 1.000 

Locus 2745 : 
1 alleles
95.2% missing data
   1   (1.000) 1.000 1.000 1.000 1.000 1.000 

Locus 2746 : 
2 alleles
95.2% missing data
   1   (0.616) 0.616 0.852 0.616 0.615 0.615 
   0   (0.384) 0.384 0.148 0.384 0.385 0.385 

Locus 2747 : 
1 alleles
95.2% missing data
   1   (1.000) 1.000 1.000 1.000 1.000 1.000 

Locus 2748 : 
2 alleles
95.2% missing data
   1   (0.619) 0.619 0.845 0.619 0.618 0.617 
   0   (0.381) 0.381 0.155 0.381 0.382 0.383 

Locus 2749 : 
1 alleles
97.6% missing data
   1   (1.000) 1.000 1.000 1.000 1.000 1.000 

Locus 2750 : 
2 alleles
95.2% missing data
   1   (0.568) 0.568 0.831 0.567 0.568 0.568 
   0   (0.432) 0.432 0.169 0.433 0.432 0.432 

Locus 2751 : 
2 alleles
95.2% missing data
   1   (0.613) 0.613 0.841 0.613 0.612 0.612 
   0   (0.387) 0.387 0.159 0.387 0.388 0.388 

Locus 2752 : 
2 alleles
97.6% missing data
   0   (0.520) 0.520 0.521 0.521 0.520 0.520 
   1   (0.480) 0.480 0.479 0.479 0.480 0.480 

Locus 2753 : 
1 alleles
97.6% missing data
   1   (1.000) 1.000 1.000 1.000 1.000 1.000 

Locus 2754 : 
1 alleles
97.6% missing data
   1   (1.000) 1.000 1.000 1.000 1.000 1.000 

Locus 2755 : 
1 alleles
97.6% missing data
   1   (1.000) 1.000 1.000 1.000 1.000 1.000 

Locus 2756 : 
1 alleles
97.6% missing data
   1   (1.000) 1.000 1.000 1.000 1.000 1.000 

Locus 2757 : 
1 alleles
97.6% missing data
   1   (1.000) 1.000 1.000 1.000 1.000 1.000 

Locus 2758 : 
2 alleles
95.2% missing data
   1   (0.652) 0.651 0.877 0.651 0.651 0.651 
   0   (0.348) 0.349 0.123 0.349 0.349 0.349 

Locus 2759 : 
2 alleles
88.1% missing data
   1   (0.646) 0.648 0.675 0.646 0.647 0.647 
   0   (0.354) 0.352 0.325 0.354 0.353 0.353 

Locus 2760 : 
2 alleles
95.2% missing data
   1   (0.653) 0.652 0.870 0.653 0.653 0.652 
   0   (0.347) 0.348 0.130 0.347 0.347 0.348 

Locus 2761 : 
2 alleles
97.6% missing data
   0   (0.478) 0.478 0.475 0.478 0.479 0.478 
   1   (0.522) 0.522 0.525 0.522 0.521 0.522 

Locus 2762 : 
2 alleles
97.6% missing data
   0   (0.493) 0.493 0.487 0.493 0.493 0.493 
   1   (0.507) 0.507 0.513 0.507 0.507 0.507 

Locus 2763 : 
2 alleles
83.3% missing data
   1   (0.619) 0.623 0.590 0.618 0.621 0.621 
   0   (0.381) 0.377 0.410 0.382 0.379 0.379 

Locus 2764 : 
2 alleles
97.6% missing data
   0   (0.541) 0.541 0.531 0.541 0.541 0.541 
   1   (0.459) 0.459 0.469 0.459 0.459 0.459 

Locus 2765 : 
2 alleles
95.2% missing data
   0   (0.566) 0.567 0.534 0.565 0.566 0.566 
   1   (0.434) 0.433 0.466 0.435 0.434 0.434 

Locus 2766 : 
2 alleles
97.6% missing data
   0   (0.573) 0.572 0.568 0.573 0.573 0.573 
   1   (0.427) 0.428 0.432 0.427 0.427 0.427 

Locus 2767 : 
2 alleles
95.2% missing data
   1   (0.646) 0.645 0.859 0.646 0.646 0.646 
   0   (0.354) 0.355 0.141 0.354 0.354 0.354 

Locus 2768 : 
1 alleles
97.6% missing data
   1   (1.000) 1.000 1.000 1.000 1.000 1.000 

Locus 2769 : 
2 alleles
95.2% missing data
   1   (0.599) 0.598 0.846 0.598 0.598 0.598 
   0   (0.401) 0.402 0.154 0.402 0.402 0.402 

Locus 2770 : 
2 alleles
95.2% missing data
   1   (0.601) 0.600 0.848 0.600 0.601 0.600 
   0   (0.399) 0.400 0.152 0.400 0.399 0.400 

Locus 2771 : 
2 alleles
97.6% missing data
   0   (0.536) 0.535 0.527 0.535 0.536 0.536 
   1   (0.464) 0.465 0.473 0.465 0.464 0.464 

Locus 2772 : 
2 alleles
95.2% missing data
   1   (0.652) 0.652 0.884 0.652 0.652 0.651 
   0   (0.348) 0.348 0.116 0.348 0.348 0.349 

Locus 2773 : 
2 alleles
95.2% missing data
   0   (0.549) 0.550 0.531 0.548 0.549 0.549 
   1   (0.451) 0.450 0.469 0.452 0.451 0.451 

Locus 2774 : 
1 alleles
97.6% missing data
   1   (1.000) 1.000 1.000 1.000 1.000 1.000 

Locus 2775 : 
1 alleles
97.6% missing data
   1   (1.000) 1.000 1.000 1.000 1.000 1.000 

Locus 2776 : 
2 alleles
97.6% missing data
   0   (0.534) 0.533 0.522 0.533 0.534 0.535 
   1   (0.466) 0.467 0.478 0.467 0.466 0.465 

Locus 2777 : 
2 alleles
97.6% missing data
   0   (0.559) 0.559 0.557 0.559 0.559 0.559 
   1   (0.441) 0.441 0.443 0.441 0.441 0.441 

Locus 2778 : 
2 alleles
97.6% missing data
   0   (0.500) 0.501 0.496 0.500 0.500 0.500 
   1   (0.500) 0.499 0.504 0.500 0.500 0.500 

Locus 2779 : 
2 alleles
95.2% missing data
   1   (0.632) 0.631 0.866 0.631 0.631 0.631 
   0   (0.368) 0.369 0.134 0.369 0.369 0.369 

Locus 2780 : 
2 alleles
97.6% missing data
   0   (0.470) 0.471 0.476 0.470 0.471 0.470 
   1   (0.530) 0.529 0.524 0.530 0.529 0.530 

Locus 2781 : 
2 alleles
97.6% missing data
   0   (0.446) 0.447 0.449 0.447 0.446 0.446 
   1   (0.554) 0.553 0.551 0.553 0.554 0.554 

Locus 2782 : 
2 alleles
92.9% missing data
   0   (0.427) 0.429 0.162 0.428 0.428 0.429 
   1   (0.573) 0.571 0.838 0.572 0.572 0.571 

Locus 2783 : 
2 alleles
95.2% missing data
   1   (0.608) 0.608 0.857 0.608 0.607 0.607 
   0   (0.392) 0.392 0.143 0.392 0.393 0.393 

Locus 2784 : 
2 alleles
85.7% missing data
   1   (0.566) 0.568 0.554 0.564 0.566 0.567 
   0   (0.434) 0.432 0.446 0.436 0.434 0.433 

Locus 2785 : 
2 alleles
95.2% missing data
   1   (0.602) 0.602 0.841 0.601 0.602 0.602 
   0   (0.398) 0.398 0.159 0.399 0.398 0.398 

Locus 2786 : 
2 alleles
95.2% missing data
   1   (0.629) 0.629 0.870 0.629 0.629 0.629 
   0   (0.371) 0.371 0.130 0.371 0.371 0.371 

Locus 2787 : 
2 alleles
28.6% missing data
   1   (0.948) 0.950 0.994 0.950 0.949 0.949 
   0   (0.052) 0.050 0.006 0.050 0.051 0.051 

Locus 2788 : 
2 alleles
97.6% missing data
   0   (0.491) 0.492 0.488 0.491 0.492 0.491 
   1   (0.509) 0.508 0.512 0.509 0.508 0.509 

Locus 2789 : 
2 alleles
97.6% missing data
   0   (0.444) 0.444 0.442 0.444 0.444 0.444 
   1   (0.556) 0.556 0.558 0.556 0.556 0.556 

Locus 2790 : 
2 alleles
97.6% missing data
   0   (0.508) 0.508 0.507 0.508 0.507 0.508 
   1   (0.492) 0.492 0.493 0.492 0.493 0.492 

Locus 2791 : 
2 alleles
95.2% missing data
   1   (0.587) 0.587 0.843 0.587 0.587 0.587 
   0   (0.413) 0.413 0.157 0.413 0.413 0.413 

Locus 2792 : 
2 alleles
95.2% missing data
   1   (0.635) 0.635 0.856 0.634 0.634 0.634 
   0   (0.365) 0.365 0.144 0.366 0.366 0.366 

Locus 2793 : 
2 alleles
95.2% missing data
   1   (0.596) 0.595 0.848 0.595 0.596 0.595 
   0   (0.404) 0.405 0.152 0.405 0.404 0.405 

Locus 2794 : 
2 alleles
95.2% missing data
   1   (0.676) 0.675 0.876 0.675 0.676 0.675 
   0   (0.324) 0.325 0.124 0.325 0.324 0.325 

Locus 2795 : 
2 alleles
97.6% missing data
   0   (0.505) 0.505 0.497 0.505 0.506 0.504 
   1   (0.495) 0.495 0.503 0.495 0.494 0.496 

Locus 2796 : 
2 alleles
95.2% missing data
   1   (0.580) 0.579 0.830 0.580 0.579 0.579 
   0   (0.420) 0.421 0.170 0.420 0.421 0.421 

Locus 2797 : 
2 alleles
95.2% missing data
   1   (0.597) 0.597 0.859 0.597 0.598 0.597 
   0   (0.403) 0.403 0.141 0.403 0.402 0.403 

Locus 2798 : 
2 alleles
95.2% missing data
   1   (0.649) 0.649 0.850 0.649 0.649 0.648 
   0   (0.351) 0.351 0.150 0.351 0.351 0.352 

Locus 2799 : 
2 alleles
95.2% missing data
   1   (0.603) 0.602 0.853 0.603 0.603 0.602 
   0   (0.397) 0.398 0.147 0.397 0.397 0.398 

Locus 2800 : 
2 alleles
95.2% missing data
   1   (0.647) 0.646 0.854 0.647 0.646 0.647 
   0   (0.353) 0.354 0.146 0.353 0.354 0.353 

Locus 2801 : 
2 alleles
95.2% missing data
   1   (0.586) 0.586 0.849 0.586 0.585 0.585 
   0   (0.414) 0.414 0.151 0.414 0.415 0.415 

Locus 2802 : 
2 alleles
95.2% missing data
   1   (0.618) 0.618 0.845 0.618 0.618 0.617 
   0   (0.382) 0.382 0.155 0.382 0.382 0.383 

Locus 2803 : 
2 alleles
95.2% missing data
   1   (0.656) 0.655 0.874 0.655 0.655 0.655 
   0   (0.344) 0.345 0.126 0.345 0.345 0.345 

Locus 2804 : 
2 alleles
97.6% missing data
   0   (0.424) 0.424 0.446 0.425 0.423 0.424 
   1   (0.576) 0.576 0.554 0.575 0.577 0.576 

Locus 2805 : 
1 alleles
97.6% missing data
   1   (1.000) 1.000 1.000 1.000 1.000 1.000 

Locus 2806 : 
2 alleles
95.2% missing data
   1   (0.612) 0.611 0.860 0.611 0.612 0.611 
   0   (0.388) 0.389 0.140 0.389 0.388 0.389 

Locus 2807 : 
2 alleles
95.2% missing data
   1   (0.650) 0.649 0.865 0.649 0.649 0.650 
   0   (0.350) 0.351 0.135 0.351 0.351 0.350 

Locus 2808 : 
2 alleles
97.6% missing data
   0   (0.560) 0.560 0.555 0.561 0.560 0.560 
   1   (0.440) 0.440 0.445 0.439 0.440 0.440 

Locus 2809 : 
2 alleles
95.2% missing data
   1   (0.628) 0.627 0.848 0.627 0.627 0.627 
   0   (0.372) 0.373 0.152 0.373 0.373 0.373 

Locus 2810 : 
2 alleles
95.2% missing data
   1   (0.616) 0.616 0.856 0.615 0.615 0.615 
   0   (0.384) 0.384 0.144 0.385 0.385 0.385 

Locus 2811 : 
2 alleles
95.2% missing data
   1   (0.674) 0.673 0.875 0.673 0.674 0.673 
   0   (0.326) 0.327 0.125 0.327 0.326 0.327 

Locus 2812 : 
1 alleles
97.6% missing data
   1   (1.000) 1.000 1.000 1.000 1.000 1.000 

Locus 2813 : 
1 alleles
97.6% missing data
   1   (1.000) 1.000 1.000 1.000 1.000 1.000 

Locus 2814 : 
1 alleles
97.6% missing data
   1   (1.000) 1.000 1.000 1.000 1.000 1.000 

Locus 2815 : 
1 alleles
97.6% missing data
   1   (1.000) 1.000 1.000 1.000 1.000 1.000 

Locus 2816 : 
2 alleles
97.6% missing data
   0   (0.400) 0.400 0.402 0.400 0.400 0.401 
   1   (0.600) 0.600 0.598 0.600 0.600 0.599 

Locus 2817 : 
2 alleles
97.6% missing data
   0   (0.547) 0.547 0.549 0.547 0.547 0.547 
   1   (0.453) 0.453 0.451 0.453 0.453 0.453 

Locus 2818 : 
2 alleles
97.6% missing data
   0   (0.426) 0.427 0.423 0.427 0.427 0.426 
   1   (0.574) 0.573 0.577 0.573 0.573 0.574 

Locus 2819 : 
2 alleles
97.6% missing data
   0   (0.587) 0.587 0.588 0.586 0.586 0.586 
   1   (0.413) 0.413 0.412 0.414 0.414 0.414 

Locus 2820 : 
2 alleles
97.6% missing data
   0   (0.454) 0.455 0.456 0.454 0.455 0.454 
   1   (0.546) 0.545 0.544 0.546 0.545 0.546 

Locus 2821 : 
2 alleles
97.6% missing data
   0   (0.422) 0.422 0.420 0.422 0.422 0.422 
   1   (0.578) 0.578 0.580 0.578 0.578 0.578 

Locus 2822 : 
2 alleles
97.6% missing data
   0   (0.418) 0.417 0.420 0.417 0.418 0.418 
   1   (0.582) 0.583 0.580 0.583 0.582 0.582 

Locus 2823 : 
2 alleles
97.6% missing data
   0   (0.479) 0.479 0.475 0.479 0.479 0.479 
   1   (0.521) 0.521 0.525 0.521 0.521 0.521 

Locus 2824 : 
2 alleles
78.6% missing data
   1   (0.570) 0.569 0.870 0.566 0.570 0.569 
   0   (0.430) 0.431 0.130 0.434 0.430 0.431 

Locus 2825 : 
2 alleles
97.6% missing data
   0   (0.529) 0.530 0.525 0.530 0.529 0.529 
   1   (0.471) 0.470 0.475 0.470 0.471 0.471 

Locus 2826 : 
2 alleles
95.2% missing data
   1   (0.570) 0.569 0.824 0.569 0.569 0.570 
   0   (0.430) 0.431 0.176 0.431 0.431 0.430 

Locus 2827 : 
1 alleles
97.6% missing data
   1   (1.000) 1.000 1.000 1.000 1.000 1.000 

Locus 2828 : 
2 alleles
95.2% missing data
   1   (0.593) 0.591 0.841 0.591 0.592 0.592 
   0   (0.407) 0.409 0.159 0.409 0.408 0.408 

Locus 2829 : 
2 alleles
97.6% missing data
   0   (0.440) 0.441 0.437 0.440 0.440 0.440 
   1   (0.560) 0.559 0.563 0.560 0.560 0.560 

Locus 2830 : 
2 alleles
95.2% missing data
   1   (0.644) 0.643 0.866 0.643 0.643 0.644 
   0   (0.356) 0.357 0.134 0.357 0.357 0.356 

Locus 2831 : 
2 alleles
95.2% missing data
   1   (0.632) 0.631 0.868 0.630 0.631 0.631 
   0   (0.368) 0.369 0.132 0.370 0.369 0.369 

Locus 2832 : 
2 alleles
95.2% missing data
   1   (0.605) 0.604 0.842 0.605 0.604 0.604 
   0   (0.395) 0.396 0.158 0.395 0.396 0.396 

Locus 2833 : 
2 alleles
97.6% missing data
   0   (0.481) 0.481 0.480 0.481 0.481 0.480 
   1   (0.519) 0.519 0.520 0.519 0.519 0.520 

Locus 2834 : 
2 alleles
92.9% missing data
   0   (0.488) 0.488 0.487 0.487 0.489 0.488 
   1   (0.512) 0.512 0.513 0.513 0.511 0.512 

Locus 2835 : 
2 alleles
97.6% missing data
   0   (0.544) 0.544 0.514 0.543 0.544 0.544 
   1   (0.456) 0.456 0.486 0.457 0.456 0.456 

Locus 2836 : 
2 alleles
35.7% missing data
   0   (0.279) 0.278 0.181 0.273 0.281 0.279 
   1   (0.721) 0.722 0.819 0.727 0.719 0.721 

Locus 2837 : 
4 alleles
40.5% missing data
   1   (0.582) 0.586 0.843 0.585 0.583 0.582 
   2   (0.282) 0.285 0.059 0.283 0.285 0.286 
   3   (0.056) 0.052 0.088 0.053 0.053 0.053 
   4   (0.079) 0.077 0.010 0.079 0.080 0.080 

Locus 2838 : 
1 alleles
97.6% missing data
   1   (1.000) 1.000 1.000 1.000 1.000 1.000 

Locus 2839 : 
2 alleles
23.8% missing data
   1   (0.825) 0.822 0.976 0.826 0.825 0.827 
   0   (0.175) 0.178 0.024 0.174 0.175 0.173 

Locus 2840 : 
2 alleles
95.2% missing data
   1   (0.621) 0.621 0.863 0.621 0.621 0.620 
   0   (0.379) 0.379 0.137 0.379 0.379 0.380 

Locus 2841 : 
2 alleles
69.0% missing data
   0   (0.459) 0.461 0.096 0.459 0.463 0.461 
   1   (0.541) 0.539 0.904 0.541 0.537 0.539 

Locus 2842 : 
2 alleles
95.2% missing data
   1   (0.614) 0.613 0.853 0.614 0.614 0.613 
   0   (0.386) 0.387 0.147 0.386 0.386 0.387 

Locus 2843 : 
2 alleles
95.2% missing data
   1   (0.636) 0.636 0.865 0.636 0.636 0.635 
   0   (0.364) 0.364 0.135 0.364 0.364 0.365 

Locus 2844 : 
1 alleles
97.6% missing data
   1   (1.000) 1.000 1.000 1.000 1.000 1.000 

Locus 2845 : 
2 alleles
95.2% missing data
   1   (0.651) 0.650 0.868 0.651 0.650 0.650 
   0   (0.349) 0.350 0.132 0.349 0.350 0.350 

Locus 2846 : 
2 alleles
97.6% missing data
   0   (0.534) 0.534 0.531 0.535 0.534 0.534 
   1   (0.466) 0.466 0.469 0.465 0.466 0.466 

Locus 2847 : 
2 alleles
97.6% missing data
   0   (0.510) 0.510 0.501 0.511 0.510 0.509 
   1   (0.490) 0.490 0.499 0.489 0.490 0.491 

Locus 2848 : 
2 alleles
95.2% missing data
   1   (0.628) 0.627 0.874 0.627 0.626 0.626 
   0   (0.372) 0.373 0.126 0.373 0.374 0.374 

Locus 2849 : 
2 alleles
95.2% missing data
   1   (0.658) 0.657 0.864 0.658 0.657 0.658 
   0   (0.342) 0.343 0.136 0.342 0.343 0.342 

Locus 2850 : 
2 alleles
95.2% missing data
   1   (0.627) 0.627 0.848 0.628 0.627 0.628 
   0   (0.373) 0.373 0.152 0.372 0.373 0.372 

Locus 2851 : 
2 alleles
97.6% missing data
   0   (0.464) 0.465 0.461 0.465 0.464 0.463 
   1   (0.536) 0.535 0.539 0.535 0.536 0.537 

Locus 2852 : 
2 alleles
95.2% missing data
   1   (0.593) 0.592 0.849 0.592 0.593 0.592 
   0   (0.407) 0.408 0.151 0.408 0.407 0.408 

Locus 2853 : 
2 alleles
95.2% missing data
   1   (0.669) 0.669 0.886 0.668 0.668 0.668 
   0   (0.331) 0.331 0.114 0.332 0.332 0.332 

Locus 2854 : 
2 alleles
95.2% missing data
   1   (0.613) 0.612 0.866 0.613 0.612 0.613 
   0   (0.387) 0.388 0.134 0.387 0.388 0.387 

Locus 2855 : 
1 alleles
97.6% missing data
   1   (1.000) 1.000 1.000 1.000 1.000 1.000 

Locus 2856 : 
2 alleles
95.2% missing data
   1   (0.612) 0.613 0.862 0.612 0.611 0.611 
   0   (0.388) 0.387 0.138 0.388 0.389 0.389 

Locus 2857 : 
2 alleles
97.6% missing data
   0   (0.507) 0.506 0.507 0.507 0.506 0.507 
   1   (0.493) 0.494 0.493 0.493 0.494 0.493 

Locus 2858 : 
2 alleles
97.6% missing data
   0   (0.573) 0.573 0.574 0.573 0.573 0.573 
   1   (0.427) 0.427 0.426 0.427 0.427 0.427 

Locus 2859 : 
2 alleles
95.2% missing data
   1   (0.645) 0.645 0.863 0.645 0.646 0.644 
   0   (0.355) 0.355 0.137 0.355 0.354 0.356 

Locus 2860 : 
2 alleles
92.9% missing data
   0   (0.481) 0.481 0.485 0.481 0.481 0.482 
   1   (0.519) 0.519 0.515 0.519 0.519 0.518 

Locus 2861 : 
2 alleles
95.2% missing data
   0   (0.514) 0.514 0.507 0.514 0.514 0.514 
   1   (0.486) 0.486 0.493 0.486 0.486 0.486 

Locus 2862 : 
2 alleles
97.6% missing data
   0   (0.499) 0.499 0.501 0.499 0.498 0.499 
   1   (0.501) 0.501 0.499 0.501 0.502 0.501 

Locus 2863 : 
2 alleles
95.2% missing data
   1   (0.603) 0.603 0.851 0.603 0.603 0.604 
   0   (0.397) 0.397 0.149 0.397 0.397 0.396 

Locus 2864 : 
2 alleles
35.7% missing data
   1   (0.893) 0.892 0.988 0.896 0.894 0.893 
   0   (0.107) 0.108 0.012 0.104 0.106 0.107 

Locus 2865 : 
1 alleles
97.6% missing data
   1   (1.000) 1.000 1.000 1.000 1.000 1.000 

Locus 2866 : 
1 alleles
97.6% missing data
   1   (1.000) 1.000 1.000 1.000 1.000 1.000 

Locus 2867 : 
1 alleles
97.6% missing data
   1   (1.000) 1.000 1.000 1.000 1.000 1.000 

Locus 2868 : 
2 alleles
97.6% missing data
   0   (0.496) 0.495 0.489 0.496 0.496 0.496 
   1   (0.504) 0.505 0.511 0.504 0.504 0.504 

Locus 2869 : 
3 alleles
76.2% missing data
   1   (0.371) 0.367 0.862 0.371 0.370 0.368 
   0   (0.408) 0.410 0.096 0.410 0.410 0.410 
   2   (0.221) 0.223 0.042 0.220 0.220 0.222 

Locus 2870 : 
2 alleles
97.6% missing data
   0   (0.543) 0.543 0.541 0.543 0.544 0.543 
   1   (0.457) 0.457 0.459 0.457 0.456 0.457 

Locus 2871 : 
2 alleles
95.2% missing data
   1   (0.606) 0.606 0.854 0.605 0.605 0.607 
   0   (0.394) 0.394 0.146 0.395 0.395 0.393 

Locus 2872 : 
2 alleles
95.2% missing data
   1   (0.649) 0.649 0.863 0.649 0.649 0.649 
   0   (0.351) 0.351 0.137 0.351 0.351 0.351 

Locus 2873 : 
2 alleles
95.2% missing data
   1   (0.622) 0.621 0.858 0.621 0.621 0.621 
   0   (0.378) 0.379 0.142 0.379 0.379 0.379 

Locus 2874 : 
2 alleles
95.2% missing data
   1   (0.626) 0.625 0.856 0.625 0.626 0.625 
   0   (0.374) 0.375 0.144 0.375 0.374 0.375 

Locus 2875 : 
2 alleles
97.6% missing data
   0   (0.461) 0.461 0.460 0.461 0.462 0.461 
   1   (0.539) 0.539 0.540 0.539 0.538 0.539 

Locus 2876 : 
1 alleles
97.6% missing data
   1   (1.000) 1.000 1.000 1.000 1.000 1.000 

Locus 2877 : 
2 alleles
97.6% missing data
   0   (0.491) 0.491 0.498 0.491 0.492 0.491 
   1   (0.509) 0.509 0.502 0.509 0.508 0.509 

Locus 2878 : 
2 alleles
95.2% missing data
   1   (0.611) 0.610 0.843 0.611 0.610 0.612 
   0   (0.389) 0.390 0.157 0.389 0.390 0.388 

Locus 2879 : 
2 alleles
95.2% missing data
   1   (0.621) 0.620 0.860 0.621 0.621 0.620 
   0   (0.379) 0.380 0.140 0.379 0.379 0.380 

Locus 2880 : 
2 alleles
95.2% missing data
   1   (0.649) 0.648 0.870 0.649 0.648 0.649 
   0   (0.351) 0.352 0.130 0.351 0.352 0.351 

Locus 2881 : 
2 alleles
95.2% missing data
   1   (0.650) 0.649 0.862 0.649 0.649 0.649 
   0   (0.350) 0.351 0.138 0.351 0.351 0.351 

Locus 2882 : 
1 alleles
97.6% missing data
   1   (1.000) 1.000 1.000 1.000 1.000 1.000 

Locus 2883 : 
1 alleles
97.6% missing data
   1   (1.000) 1.000 1.000 1.000 1.000 1.000 

Locus 2884 : 
1 alleles
97.6% missing data
   1   (1.000) 1.000 1.000 1.000 1.000 1.000 

Locus 2885 : 
1 alleles
97.6% missing data
   1   (1.000) 1.000 1.000 1.000 1.000 1.000 

Locus 2886 : 
1 alleles
97.6% missing data
   1   (1.000) 1.000 1.000 1.000 1.000 1.000 

Locus 2887 : 
1 alleles
97.6% missing data
   1   (1.000) 1.000 1.000 1.000 1.000 1.000 

Locus 2888 : 
1 alleles
95.2% missing data
   1   (1.000) 1.000 1.000 1.000 1.000 1.000 

Locus 2889 : 
2 alleles
95.2% missing data
   1   (0.649) 0.649 0.857 0.649 0.649 0.648 
   0   (0.351) 0.351 0.143 0.351 0.351 0.352 

Locus 2890 : 
2 alleles
97.6% missing data
   0   (0.447) 0.447 0.448 0.447 0.447 0.447 
   1   (0.553) 0.553 0.552 0.553 0.553 0.553 

Locus 2891 : 
2 alleles
73.8% missing data
   1   (0.730) 0.726 0.954 0.730 0.730 0.728 
   0   (0.270) 0.274 0.046 0.270 0.270 0.272 

Locus 2892 : 
2 alleles
97.6% missing data
   0   (0.496) 0.495 0.491 0.496 0.495 0.496 
   1   (0.504) 0.505 0.509 0.504 0.505 0.504 

Locus 2893 : 
2 alleles
97.6% missing data
   0   (0.449) 0.449 0.448 0.449 0.450 0.449 
   1   (0.551) 0.551 0.552 0.551 0.550 0.551 

Locus 2894 : 
2 alleles
97.6% missing data
   0   (0.483) 0.484 0.484 0.483 0.483 0.484 
   1   (0.517) 0.516 0.516 0.517 0.517 0.516 

Locus 2895 : 
2 alleles
97.6% missing data
   0   (0.461) 0.462 0.470 0.461 0.461 0.461 
   1   (0.539) 0.538 0.530 0.539 0.539 0.539 

Locus 2896 : 
2 alleles
83.3% missing data
   1   (0.618) 0.617 0.902 0.618 0.617 0.617 
   0   (0.382) 0.383 0.098 0.382 0.383 0.383 

Locus 2897 : 
2 alleles
85.7% missing data
   0   (0.431) 0.432 0.457 0.429 0.430 0.430 
   1   (0.569) 0.568 0.543 0.571 0.570 0.570 

Locus 2898 : 
2 alleles
95.2% missing data
   1   (0.669) 0.669 0.881 0.668 0.668 0.668 
   0   (0.331) 0.331 0.119 0.332 0.332 0.332 

Locus 2899 : 
1 alleles
28.6% missing data
   1   (1.000) 1.000 1.000 1.000 1.000 1.000 

Locus 2900 : 
2 alleles
83.3% missing data
   0   (0.446) 0.445 0.436 0.445 0.446 0.445 
   1   (0.554) 0.555 0.564 0.555 0.554 0.555 

Locus 2901 : 
1 alleles
97.6% missing data
   1   (1.000) 1.000 1.000 1.000 1.000 1.000 

Locus 2902 : 
2 alleles
95.2% missing data
   1   (0.584) 0.584 0.854 0.584 0.583 0.583 
   0   (0.416) 0.416 0.146 0.416 0.417 0.417 

Locus 2903 : 
3 alleles
95.2% missing data
   1   (0.395) 0.393 0.765 0.394 0.393 0.394 
   0   (0.305) 0.306 0.109 0.306 0.306 0.306 
   2   (0.300) 0.301 0.126 0.300 0.301 0.300 

Locus 2904 : 
2 alleles
90.5% missing data
   0   (0.521) 0.522 0.513 0.521 0.521 0.522 
   1   (0.479) 0.478 0.487 0.479 0.479 0.478 

Locus 2905 : 
2 alleles
97.6% missing data
   0   (0.464) 0.464 0.467 0.464 0.464 0.464 
   1   (0.536) 0.536 0.533 0.536 0.536 0.536 

Locus 2906 : 
2 alleles
31.0% missing data
   1   (0.946) 0.948 0.995 0.948 0.947 0.947 
   0   (0.054) 0.052 0.005 0.052 0.053 0.053 

Locus 2907 : 
2 alleles
95.2% missing data
   1   (0.612) 0.612 0.855 0.612 0.611 0.612 
   0   (0.388) 0.388 0.145 0.388 0.389 0.388 

Locus 2908 : 
2 alleles
97.6% missing data
   0   (0.464) 0.465 0.481 0.464 0.464 0.464 
   1   (0.536) 0.535 0.519 0.536 0.536 0.536 

Locus 2909 : 
2 alleles
97.6% missing data
   0   (0.517) 0.517 0.518 0.517 0.516 0.516 
   1   (0.483) 0.483 0.482 0.483 0.484 0.484 

Locus 2910 : 
2 alleles
97.6% missing data
   0   (0.476) 0.476 0.479 0.476 0.477 0.476 
   1   (0.524) 0.524 0.521 0.524 0.523 0.524 

Locus 2911 : 
2 alleles
83.3% missing data
   0   (0.437) 0.436 0.425 0.437 0.437 0.436 
   1   (0.563) 0.564 0.575 0.563 0.563 0.564 

Locus 2912 : 
2 alleles
95.2% missing data
   1   (0.641) 0.640 0.854 0.640 0.640 0.641 
   0   (0.359) 0.360 0.146 0.360 0.360 0.359 

Locus 2913 : 
1 alleles
83.3% missing data
   1   (1.000) 1.000 1.000 1.000 1.000 1.000 

Locus 2914 : 
2 alleles
97.6% missing data
   0   (0.459) 0.460 0.464 0.459 0.459 0.460 
   1   (0.541) 0.540 0.536 0.541 0.541 0.540 

Locus 2915 : 
2 alleles
95.2% missing data
   1   (0.589) 0.588 0.840 0.588 0.589 0.588 
   0   (0.411) 0.412 0.160 0.412 0.411 0.412 

Locus 2916 : 
1 alleles
97.6% missing data
   1   (1.000) 1.000 1.000 1.000 1.000 1.000 

Locus 2917 : 
2 alleles
97.6% missing data
   1   (0.497) 0.497 0.490 0.496 0.496 0.496 
   2   (0.503) 0.503 0.510 0.504 0.504 0.504 

Locus 2918 : 
2 alleles
95.2% missing data
   1   (0.626) 0.625 0.859 0.626 0.626 0.625 
   0   (0.374) 0.375 0.141 0.374 0.374 0.375 

Locus 2919 : 
2 alleles
97.6% missing data
   0   (0.413) 0.414 0.414 0.414 0.413 0.414 
   1   (0.587) 0.586 0.586 0.586 0.587 0.586 

Locus 2920 : 
2 alleles
95.2% missing data
   1   (0.646) 0.646 0.709 0.648 0.647 0.646 
   0   (0.354) 0.354 0.291 0.352 0.353 0.354 

Locus 2921 : 
1 alleles
97.6% missing data
   1   (1.000) 1.000 1.000 1.000 1.000 1.000 

Locus 2922 : 
2 alleles
97.6% missing data
   0   (0.502) 0.503 0.500 0.502 0.502 0.502 
   1   (0.498) 0.497 0.500 0.498 0.498 0.498 

Locus 2923 : 
1 alleles
97.6% missing data
   1   (1.000) 1.000 1.000 1.000 1.000 1.000 

Locus 2924 : 
1 alleles
97.6% missing data
   1   (1.000) 1.000 1.000 1.000 1.000 1.000 

Locus 2925 : 
1 alleles
97.6% missing data
   1   (1.000) 1.000 1.000 1.000 1.000 1.000 

Locus 2926 : 
2 alleles
31.0% missing data
   1   (0.925) 0.927 0.993 0.927 0.926 0.926 
   0   (0.075) 0.073 0.007 0.073 0.074 0.074 

Locus 2927 : 
2 alleles
95.2% missing data
   1   (0.570) 0.570 0.830 0.568 0.570 0.570 
   0   (0.430) 0.430 0.170 0.432 0.430 0.430 

Locus 2928 : 
2 alleles
97.6% missing data
   0   (0.485) 0.486 0.486 0.487 0.485 0.486 
   1   (0.515) 0.514 0.514 0.513 0.515 0.514 

Locus 2929 : 
2 alleles
97.6% missing data
   0   (0.493) 0.493 0.492 0.492 0.493 0.493 
   1   (0.507) 0.507 0.508 0.508 0.507 0.507 

Locus 2930 : 
2 alleles
97.6% missing data
   0   (0.503) 0.502 0.498 0.503 0.503 0.503 
   1   (0.497) 0.498 0.502 0.497 0.497 0.497 

Locus 2931 : 
2 alleles
97.6% missing data
   0   (0.464) 0.464 0.459 0.464 0.463 0.464 
   1   (0.536) 0.536 0.541 0.536 0.537 0.536 

Locus 2932 : 
1 alleles
97.6% missing data
   1   (1.000) 1.000 1.000 1.000 1.000 1.000 

Locus 2933 : 
2 alleles
97.6% missing data
   0   (0.462) 0.462 0.467 0.462 0.462 0.463 
   1   (0.538) 0.538 0.533 0.538 0.538 0.537 

Locus 2934 : 
2 alleles
95.2% missing data
   1   (0.632) 0.631 0.853 0.631 0.632 0.632 
   0   (0.368) 0.369 0.147 0.369 0.368 0.368 

Locus 2935 : 
2 alleles
95.2% missing data
   1   (0.563) 0.563 0.838 0.562 0.563 0.562 
   0   (0.437) 0.437 0.162 0.438 0.437 0.438 

Locus 2936 : 
2 alleles
97.6% missing data
   0   (0.515) 0.515 0.515 0.515 0.515 0.515 
   1   (0.485) 0.485 0.485 0.485 0.485 0.485 

Locus 2937 : 
1 alleles
95.2% missing data
   1   (1.000) 1.000 1.000 1.000 1.000 1.000 

Locus 2938 : 
2 alleles
97.6% missing data
   0   (0.545) 0.545 0.548 0.546 0.545 0.544 
   1   (0.455) 0.455 0.452 0.454 0.455 0.456 

Locus 2939 : 
1 alleles
97.6% missing data
   1   (1.000) 1.000 1.000 1.000 1.000 1.000 

Locus 2940 : 
1 alleles
97.6% missing data
   1   (1.000) 1.000 1.000 1.000 1.000 1.000 

Locus 2941 : 
1 alleles
95.2% missing data
   1   (1.000) 1.000 1.000 1.000 1.000 1.000 

Locus 2942 : 
2 alleles
97.6% missing data
   0   (0.480) 0.481 0.477 0.480 0.480 0.480 
   1   (0.520) 0.519 0.523 0.520 0.520 0.520 

Locus 2943 : 
1 alleles
95.2% missing data
   1   (1.000) 1.000 1.000 1.000 1.000 1.000 

Locus 2944 : 
1 alleles
95.2% missing data
   1   (1.000) 1.000 1.000 1.000 1.000 1.000 

Locus 2945 : 
1 alleles
97.6% missing data
   1   (1.000) 1.000 1.000 1.000 1.000 1.000 

Locus 2946 : 
1 alleles
95.2% missing data
   1   (1.000) 1.000 1.000 1.000 1.000 1.000 

Locus 2947 : 
1 alleles
95.2% missing data
   1   (1.000) 1.000 1.000 1.000 1.000 1.000 

Locus 2948 : 
1 alleles
97.6% missing data
   1   (1.000) 1.000 1.000 1.000 1.000 1.000 

Locus 2949 : 
1 alleles
95.2% missing data
   1   (1.000) 1.000 1.000 1.000 1.000 1.000 

Locus 2950 : 
1 alleles
95.2% missing data
   1   (1.000) 1.000 1.000 1.000 1.000 1.000 

Locus 2951 : 
1 alleles
95.2% missing data
   1   (1.000) 1.000 1.000 1.000 1.000 1.000 

Locus 2952 : 
2 alleles
52.4% missing data
   1   (0.885) 0.890 0.959 0.878 0.891 0.890 
   0   (0.115) 0.110 0.041 0.122 0.109 0.110 

Locus 2953 : 
1 alleles
97.6% missing data
   1   (1.000) 1.000 1.000 1.000 1.000 1.000 

Locus 2954 : 
2 alleles
73.8% missing data
   1   (0.885) 0.886 0.982 0.888 0.885 0.885 
   0   (0.115) 0.114 0.018 0.112 0.115 0.115 

Locus 2955 : 
2 alleles
88.1% missing data
   0   (0.290) 0.290 0.116 0.290 0.290 0.291 
   1   (0.710) 0.710 0.884 0.710 0.710 0.709 

Locus 2956 : 
1 alleles
97.6% missing data
   1   (1.000) 1.000 1.000 1.000 1.000 1.000 

Locus 2957 : 
2 alleles
97.6% missing data
   0   (0.471) 0.472 0.471 0.471 0.472 0.472 
   1   (0.529) 0.528 0.529 0.529 0.528 0.528 

Locus 2958 : 
1 alleles
95.2% missing data
   1   (1.000) 1.000 1.000 1.000 1.000 1.000 

Locus 2959 : 
1 alleles
97.6% missing data
   1   (1.000) 1.000 1.000 1.000 1.000 1.000 

Locus 2960 : 
1 alleles
97.6% missing data
   1   (1.000) 1.000 1.000 1.000 1.000 1.000 

Locus 2961 : 
2 alleles
95.2% missing data
   1   (0.700) 0.701 0.710 0.700 0.701 0.701 
   0   (0.300) 0.299 0.290 0.300 0.299 0.299 

Locus 2962 : 
1 alleles
97.6% missing data
   1   (1.000) 1.000 1.000 1.000 1.000 1.000 

Locus 2963 : 
1 alleles
95.2% missing data
   1   (1.000) 1.000 1.000 1.000 1.000 1.000 

Locus 2964 : 
1 alleles
95.2% missing data
   1   (1.000) 1.000 1.000 1.000 1.000 1.000 

Locus 2965 : 
1 alleles
97.6% missing data
   1   (1.000) 1.000 1.000 1.000 1.000 1.000 

Locus 2966 : 
2 alleles
95.2% missing data
   1   (0.658) 0.657 0.874 0.658 0.658 0.658 
   0   (0.342) 0.343 0.126 0.342 0.342 0.342 

Locus 2967 : 
2 alleles
78.6% missing data
   0   (0.347) 0.348 0.065 0.348 0.348 0.349 
   1   (0.653) 0.652 0.935 0.652 0.652 0.651 

Locus 2968 : 
2 alleles
97.6% missing data
   0   (0.458) 0.458 0.458 0.458 0.458 0.458 
   1   (0.542) 0.542 0.542 0.542 0.542 0.542 

Locus 2969 : 
2 alleles
97.6% missing data
   0   (0.494) 0.495 0.495 0.494 0.495 0.494 
   1   (0.506) 0.505 0.505 0.506 0.505 0.506 

Locus 2970 : 
2 alleles
50.0% missing data
   1   (0.659) 0.657 0.932 0.661 0.657 0.658 
   0   (0.341) 0.343 0.068 0.339 0.343 0.342 

Locus 2971 : 
1 alleles
81.0% missing data
   1   (1.000) 1.000 1.000 1.000 1.000 1.000 

Locus 2972 : 
2 alleles
97.6% missing data
   0   (0.603) 0.604 0.602 0.603 0.603 0.603 
   1   (0.397) 0.396 0.398 0.397 0.397 0.397 

Locus 2973 : 
2 alleles
76.2% missing data
   1   (0.627) 0.625 0.923 0.625 0.625 0.626 
   0   (0.373) 0.375 0.077 0.375 0.375 0.374 

Locus 2974 : 
2 alleles
95.2% missing data
   1   (0.666) 0.665 0.871 0.666 0.666 0.664 
   0   (0.334) 0.335 0.129 0.334 0.334 0.336 

Locus 2975 : 
2 alleles
95.2% missing data
   1   (0.643) 0.644 0.867 0.643 0.643 0.643 
   0   (0.357) 0.356 0.133 0.357 0.357 0.357 

Locus 2976 : 
2 alleles
92.9% missing data
   0   (0.377) 0.379 0.149 0.378 0.379 0.378 
   1   (0.623) 0.621 0.851 0.622 0.621 0.622 

Locus 2977 : 
2 alleles
95.2% missing data
   1   (0.598) 0.598 0.847 0.597 0.598 0.597 
   0   (0.402) 0.402 0.153 0.403 0.402 0.403 

Locus 2978 : 
2 alleles
95.2% missing data
   1   (0.622) 0.622 0.843 0.621 0.621 0.621 
   0   (0.378) 0.378 0.157 0.379 0.379 0.379 

Locus 2979 : 
2 alleles
95.2% missing data
   1   (0.671) 0.669 0.884 0.670 0.670 0.669 
   0   (0.329) 0.331 0.116 0.330 0.330 0.331 

Locus 2980 : 
2 alleles
97.6% missing data
   0   (0.482) 0.482 0.485 0.482 0.481 0.482 
   1   (0.518) 0.518 0.515 0.518 0.519 0.518 

Locus 2981 : 
2 alleles
95.2% missing data
   1   (0.634) 0.633 0.865 0.633 0.634 0.633 
   0   (0.366) 0.367 0.135 0.367 0.366 0.367 

Locus 2982 : 
1 alleles
97.6% missing data
   1   (1.000) 1.000 1.000 1.000 1.000 1.000 

Locus 2983 : 
1 alleles
73.8% missing data
   1   (1.000) 1.000 1.000 1.000 1.000 1.000 

Locus 2984 : 
1 alleles
73.8% missing data
   1   (1.000) 1.000 1.000 1.000 1.000 1.000 

Locus 2985 : 
1 alleles
71.4% missing data
   1   (1.000) 1.000 1.000 1.000 1.000 1.000 

Locus 2986 : 
1 alleles
97.6% missing data
   1   (1.000) 1.000 1.000 1.000 1.000 1.000 

Locus 2987 : 
1 alleles
73.8% missing data
   1   (1.000) 1.000 1.000 1.000 1.000 1.000 

Locus 2988 : 
1 alleles
97.6% missing data
   1   (1.000) 1.000 1.000 1.000 1.000 1.000 

Locus 2989 : 
1 alleles
73.8% missing data
   1   (1.000) 1.000 1.000 1.000 1.000 1.000 

Locus 2990 : 
1 alleles
97.6% missing data
   1   (1.000) 1.000 1.000 1.000 1.000 1.000 

Locus 2991 : 
1 alleles
97.6% missing data
   1   (1.000) 1.000 1.000 1.000 1.000 1.000 

Locus 2992 : 
2 alleles
95.2% missing data
   1   (0.652) 0.651 0.860 0.651 0.651 0.651 
   0   (0.348) 0.349 0.140 0.349 0.349 0.349 

Locus 2993 : 
2 alleles
95.2% missing data
   1   (0.670) 0.669 0.870 0.669 0.669 0.670 
   0   (0.330) 0.331 0.130 0.331 0.331 0.330 

Locus 2994 : 
2 alleles
95.2% missing data
   1   (0.643) 0.642 0.870 0.643 0.642 0.642 
   0   (0.357) 0.358 0.130 0.357 0.358 0.358 

Locus 2995 : 
2 alleles
31.0% missing data
   1   (0.755) 0.756 0.973 0.748 0.756 0.757 
   0   (0.245) 0.244 0.027 0.252 0.244 0.243 

Locus 2996 : 
2 alleles
97.6% missing data
   0   (0.561) 0.561 0.553 0.561 0.561 0.562 
   1   (0.439) 0.439 0.447 0.439 0.439 0.438 

Locus 2997 : 
2 alleles
35.7% missing data
   1   (0.646) 0.646 0.958 0.642 0.642 0.645 
   0   (0.354) 0.354 0.042 0.358 0.358 0.355 

Locus 2998 : 
2 alleles
95.2% missing data
   1   (0.609) 0.609 0.846 0.608 0.609 0.608 
   0   (0.391) 0.391 0.154 0.392 0.391 0.392 

Locus 2999 : 
2 alleles
95.2% missing data
   0   (0.479) 0.479 0.491 0.479 0.479 0.480 
   1   (0.521) 0.521 0.509 0.521 0.521 0.520 

Locus 3000 : 
2 alleles
95.2% missing data
   1   (0.612) 0.612 0.844 0.612 0.612 0.611 
   0   (0.388) 0.388 0.156 0.388 0.388 0.389 

Locus 3001 : 
2 alleles
95.2% missing data
   1   (0.608) 0.608 0.846 0.607 0.607 0.607 
   0   (0.392) 0.392 0.154 0.393 0.393 0.393 

Locus 3002 : 
1 alleles
97.6% missing data
   1   (1.000) 1.000 1.000 1.000 1.000 1.000 

Locus 3003 : 
1 alleles
97.6% missing data
   1   (1.000) 1.000 1.000 1.000 1.000 1.000 

Locus 3004 : 
1 alleles
97.6% missing data
   1   (1.000) 1.000 1.000 1.000 1.000 1.000 

Locus 3005 : 
2 alleles
95.2% missing data
   1   (0.634) 0.633 0.860 0.634 0.634 0.633 
   0   (0.366) 0.367 0.140 0.366 0.366 0.367 

Locus 3006 : 
2 alleles
97.6% missing data
   0   (0.505) 0.505 0.510 0.505 0.505 0.505 
   1   (0.495) 0.495 0.490 0.495 0.495 0.495 

Locus 3007 : 
2 alleles
97.6% missing data
   0   (0.420) 0.420 0.455 0.420 0.420 0.420 
   1   (0.580) 0.580 0.545 0.580 0.580 0.580 

Locus 3008 : 
3 alleles
69.0% missing data
   1   (0.760) 0.765 0.564 0.769 0.763 0.763 
   0   (0.081) 0.081 0.025 0.077 0.079 0.080 
   2   (0.159) 0.155 0.411 0.155 0.158 0.158 

Locus 3009 : 
1 alleles
92.9% missing data
   1   (1.000) 1.000 1.000 1.000 1.000 1.000 

Locus 3010 : 
1 alleles
97.6% missing data
   1   (1.000) 1.000 1.000 1.000 1.000 1.000 

Locus 3011 : 
1 alleles
97.6% missing data
   1   (1.000) 1.000 1.000 1.000 1.000 1.000 

Locus 3012 : 
1 alleles
97.6% missing data
   1   (1.000) 1.000 1.000 1.000 1.000 1.000 

Locus 3013 : 
1 alleles
95.2% missing data
   1   (1.000) 1.000 1.000 1.000 1.000 1.000 

Locus 3014 : 
1 alleles
95.2% missing data
   1   (1.000) 1.000 1.000 1.000 1.000 1.000 

Locus 3015 : 
1 alleles
95.2% missing data
   1   (1.000) 1.000 1.000 1.000 1.000 1.000 

Locus 3016 : 
1 alleles
95.2% missing data
   1   (1.000) 1.000 1.000 1.000 1.000 1.000 

Locus 3017 : 
1 alleles
95.2% missing data
   1   (1.000) 1.000 1.000 1.000 1.000 1.000 

Locus 3018 : 
2 alleles
97.6% missing data
   0   (0.478) 0.478 0.476 0.478 0.477 0.478 
   1   (0.522) 0.522 0.524 0.522 0.523 0.522 

Locus 3019 : 
1 alleles
95.2% missing data
   1   (1.000) 1.000 1.000 1.000 1.000 1.000 

Locus 3020 : 
1 alleles
97.6% missing data
   1   (1.000) 1.000 1.000 1.000 1.000 1.000 

Locus 3021 : 
1 alleles
97.6% missing data
   1   (1.000) 1.000 1.000 1.000 1.000 1.000 

Locus 3022 : 
1 alleles
97.6% missing data
   1   (1.000) 1.000 1.000 1.000 1.000 1.000 

Locus 3023 : 
1 alleles
97.6% missing data
   1   (1.000) 1.000 1.000 1.000 1.000 1.000 

Locus 3024 : 
1 alleles
97.6% missing data
   1   (1.000) 1.000 1.000 1.000 1.000 1.000 

Locus 3025 : 
1 alleles
97.6% missing data
   1   (1.000) 1.000 1.000 1.000 1.000 1.000 

Locus 3026 : 
2 alleles
97.6% missing data
   1   (0.413) 0.413 0.417 0.413 0.413 0.413 
   2   (0.587) 0.587 0.583 0.587 0.587 0.587 

Locus 3027 : 
1 alleles
97.6% missing data
   1   (1.000) 1.000 1.000 1.000 1.000 1.000 

Locus 3028 : 
1 alleles
97.6% missing data
   1   (1.000) 1.000 1.000 1.000 1.000 1.000 

Locus 3029 : 
2 alleles
95.2% missing data
   1   (0.659) 0.658 0.869 0.659 0.659 0.659 
   0   (0.341) 0.342 0.131 0.341 0.341 0.341 

Locus 3030 : 
2 alleles
95.2% missing data
   1   (0.642) 0.641 0.857 0.642 0.642 0.642 
   0   (0.358) 0.359 0.143 0.358 0.358 0.358 

Locus 3031 : 
2 alleles
81.0% missing data
   0   (0.348) 0.351 0.134 0.349 0.347 0.351 
   1   (0.652) 0.649 0.866 0.651 0.653 0.649 

Locus 3032 : 
2 alleles
97.6% missing data
   0   (0.534) 0.533 0.528 0.534 0.534 0.534 
   1   (0.466) 0.467 0.472 0.466 0.466 0.466 

Locus 3033 : 
2 alleles
95.2% missing data
   1   (0.624) 0.623 0.852 0.624 0.623 0.623 
   0   (0.376) 0.377 0.148 0.376 0.377 0.377 

Locus 3034 : 
2 alleles
95.2% missing data
   1   (0.603) 0.603 0.851 0.603 0.603 0.602 
   0   (0.397) 0.397 0.149 0.397 0.397 0.398 

Locus 3035 : 
2 alleles
97.6% missing data
   0   (0.530) 0.530 0.530 0.530 0.530 0.529 
   1   (0.470) 0.470 0.470 0.470 0.470 0.471 

Locus 3036 : 
1 alleles
97.6% missing data
   1   (1.000) 1.000 1.000 1.000 1.000 1.000 

Locus 3037 : 
2 alleles
95.2% missing data
   1   (0.629) 0.627 0.860 0.628 0.628 0.628 
   0   (0.371) 0.373 0.140 0.372 0.372 0.372 

Locus 3038 : 
2 alleles
50.0% missing data
   1   (0.680) 0.682 0.945 0.676 0.677 0.680 
   0   (0.320) 0.318 0.055 0.324 0.323 0.320 

Locus 3039 : 
2 alleles
95.2% missing data
   1   (0.618) 0.618 0.851 0.618 0.618 0.617 
   0   (0.382) 0.382 0.149 0.382 0.382 0.383 

Locus 3040 : 
2 alleles
97.6% missing data
   0   (0.610) 0.609 0.597 0.610 0.610 0.610 
   1   (0.390) 0.391 0.403 0.390 0.390 0.390 

Locus 3041 : 
2 alleles
95.2% missing data
   1   (0.564) 0.563 0.830 0.563 0.563 0.562 
   0   (0.436) 0.437 0.170 0.437 0.437 0.438 

Locus 3042 : 
2 alleles
97.6% missing data
   0   (0.421) 0.422 0.421 0.421 0.422 0.422 
   1   (0.579) 0.578 0.579 0.579 0.578 0.578 

Locus 3043 : 
2 alleles
95.2% missing data
   1   (0.652) 0.652 0.871 0.652 0.652 0.652 
   0   (0.348) 0.348 0.129 0.348 0.348 0.348 

Locus 3044 : 
2 alleles
97.6% missing data
   0   (0.522) 0.522 0.520 0.522 0.522 0.522 
   1   (0.478) 0.478 0.480 0.478 0.478 0.478 

Locus 3045 : 
2 alleles
95.2% missing data
   1   (0.595) 0.595 0.842 0.594 0.595 0.595 
   0   (0.405) 0.405 0.158 0.406 0.405 0.405 

Locus 3046 : 
2 alleles
73.8% missing data
   0   (0.454) 0.456 0.084 0.459 0.456 0.455 
   1   (0.546) 0.544 0.916 0.541 0.544 0.545 

Locus 3047 : 
3 alleles
92.9% missing data
   0   (0.341) 0.342 0.126 0.341 0.343 0.342 
   1   (0.233) 0.234 0.100 0.232 0.232 0.232 
   2   (0.427) 0.424 0.774 0.427 0.425 0.426 

Locus 3048 : 
2 alleles
95.2% missing data
   1   (0.645) 0.644 0.857 0.644 0.644 0.644 
   0   (0.355) 0.356 0.143 0.356 0.356 0.356 

Locus 3049 : 
1 alleles
97.6% missing data
   1   (1.000) 1.000 1.000 1.000 1.000 1.000 

Locus 3050 : 
2 alleles
71.4% missing data
   0   (0.349) 0.349 0.084 0.349 0.352 0.350 
   1   (0.651) 0.651 0.916 0.651 0.648 0.650 

Locus 3051 : 
2 alleles
95.2% missing data
   1   (0.622) 0.621 0.864 0.621 0.622 0.621 
   0   (0.378) 0.379 0.136 0.379 0.378 0.379 

Locus 3052 : 
2 alleles
95.2% missing data
   1   (0.636) 0.635 0.862 0.635 0.635 0.635 
   0   (0.364) 0.365 0.138 0.365 0.365 0.365 

Locus 3053 : 
2 alleles
95.2% missing data
   1   (0.667) 0.666 0.867 0.666 0.666 0.667 
   0   (0.333) 0.334 0.133 0.334 0.334 0.333 

Locus 3054 : 
2 alleles
95.2% missing data
   1   (0.615) 0.615 0.867 0.614 0.615 0.614 
   0   (0.385) 0.385 0.133 0.386 0.385 0.386 

Locus 3055 : 
2 alleles
90.5% missing data
   0   (0.510) 0.510 0.522 0.510 0.510 0.510 
   1   (0.490) 0.490 0.478 0.490 0.490 0.490 

Locus 3056 : 
2 alleles
95.2% missing data
   1   (0.701) 0.701 0.879 0.701 0.701 0.702 
   0   (0.299) 0.299 0.121 0.299 0.299 0.298 

Locus 3057 : 
2 alleles
95.2% missing data
   1   (0.664) 0.664 0.884 0.664 0.664 0.663 
   0   (0.336) 0.336 0.116 0.336 0.336 0.337 

Locus 3058 : 
2 alleles
95.2% missing data
   1   (0.633) 0.632 0.866 0.632 0.632 0.632 
   0   (0.367) 0.368 0.134 0.368 0.368 0.368 

Locus 3059 : 
2 alleles
88.1% missing data
   0   (0.467) 0.468 0.477 0.468 0.468 0.469 
   1   (0.533) 0.532 0.523 0.532 0.532 0.531 

Locus 3060 : 
2 alleles
40.5% missing data
   1   (0.890) 0.886 0.987 0.894 0.891 0.888 
   0   (0.110) 0.114 0.013 0.106 0.109 0.112 

Locus 3061 : 
2 alleles
92.9% missing data
   0   (0.542) 0.542 0.517 0.542 0.543 0.542 
   1   (0.458) 0.458 0.483 0.458 0.457 0.458 

Locus 3062 : 
1 alleles
95.2% missing data
   1   (1.000) 1.000 1.000 1.000 1.000 1.000 

Locus 3063 : 
2 alleles
92.9% missing data
   0   (0.511) 0.511 0.513 0.511 0.511 0.512 
   1   (0.489) 0.489 0.487 0.489 0.489 0.488 

Locus 3064 : 
1 alleles
95.2% missing data
   1   (1.000) 1.000 1.000 1.000 1.000 1.000 

Locus 3065 : 
1 alleles
97.6% missing data
   1   (1.000) 1.000 1.000 1.000 1.000 1.000 

Locus 3066 : 
1 alleles
97.6% missing data
   1   (1.000) 1.000 1.000 1.000 1.000 1.000 

Locus 3067 : 
1 alleles
95.2% missing data
   1   (1.000) 1.000 1.000 1.000 1.000 1.000 

Locus 3068 : 
1 alleles
95.2% missing data
   1   (1.000) 1.000 1.000 1.000 1.000 1.000 

Locus 3069 : 
1 alleles
95.2% missing data
   1   (1.000) 1.000 1.000 1.000 1.000 1.000 

Locus 3070 : 
1 alleles
97.6% missing data
   1   (1.000) 1.000 1.000 1.000 1.000 1.000 

Locus 3071 : 
2 alleles
95.2% missing data
   1   (0.597) 0.597 0.838 0.596 0.597 0.596 
   0   (0.403) 0.403 0.162 0.404 0.403 0.404 

Locus 3072 : 
2 alleles
95.2% missing data
   1   (0.607) 0.605 0.852 0.606 0.606 0.606 
   0   (0.393) 0.395 0.148 0.394 0.394 0.394 

Locus 3073 : 
1 alleles
97.6% missing data
   1   (1.000) 1.000 1.000 1.000 1.000 1.000 

Locus 3074 : 
1 alleles
97.6% missing data
   1   (1.000) 1.000 1.000 1.000 1.000 1.000 

Locus 3075 : 
2 alleles
95.2% missing data
   1   (0.623) 0.623 0.864 0.622 0.622 0.623 
   0   (0.377) 0.377 0.136 0.378 0.378 0.377 

Locus 3076 : 
2 alleles
95.2% missing data
   1   (0.663) 0.662 0.863 0.663 0.662 0.663 
   0   (0.337) 0.338 0.137 0.337 0.338 0.337 

Locus 3077 : 
2 alleles
95.2% missing data
   1   (0.633) 0.631 0.855 0.632 0.633 0.632 
   0   (0.367) 0.369 0.145 0.368 0.367 0.368 

Locus 3078 : 
2 alleles
97.6% missing data
   0   (0.511) 0.512 0.510 0.512 0.512 0.512 
   1   (0.489) 0.488 0.490 0.488 0.488 0.488 

Locus 3079 : 
1 alleles
97.6% missing data
   1   (1.000) 1.000 1.000 1.000 1.000 1.000 

Locus 3080 : 
2 alleles
97.6% missing data
   0   (0.538) 0.537 0.518 0.538 0.538 0.538 
   1   (0.462) 0.463 0.482 0.462 0.462 0.462 

Locus 3081 : 
2 alleles
73.8% missing data
   0   (0.420) 0.422 0.101 0.421 0.424 0.421 
   1   (0.580) 0.578 0.899 0.579 0.576 0.579 

Locus 3082 : 
2 alleles
97.6% missing data
   0   (0.491) 0.490 0.493 0.491 0.491 0.491 
   1   (0.509) 0.510 0.507 0.509 0.509 0.509 

Locus 3083 : 
2 alleles
95.2% missing data
   1   (0.612) 0.611 0.851 0.611 0.611 0.611 
   0   (0.388) 0.389 0.149 0.389 0.389 0.389 

Locus 3084 : 
1 alleles
97.6% missing data
   1   (1.000) 1.000 1.000 1.000 1.000 1.000 

Locus 3085 : 
2 alleles
95.2% missing data
   1   (0.574) 0.573 0.829 0.574 0.573 0.574 
   0   (0.426) 0.427 0.171 0.426 0.427 0.426 

Locus 3086 : 
2 alleles
95.2% missing data
   1   (0.641) 0.640 0.868 0.641 0.640 0.641 
   0   (0.359) 0.360 0.132 0.359 0.360 0.359 

Locus 3087 : 
2 alleles
97.6% missing data
   0   (0.509) 0.508 0.511 0.508 0.508 0.508 
   1   (0.491) 0.492 0.489 0.492 0.492 0.492 

Locus 3088 : 
2 alleles
95.2% missing data
   1   (0.634) 0.634 0.870 0.634 0.634 0.633 
   0   (0.366) 0.366 0.130 0.366 0.366 0.367 

Locus 3089 : 
1 alleles
97.6% missing data
   1   (1.000) 1.000 1.000 1.000 1.000 1.000 

Locus 3090 : 
2 alleles
97.6% missing data
   0   (0.584) 0.584 0.578 0.582 0.584 0.584 
   1   (0.416) 0.416 0.422 0.418 0.416 0.416 

Locus 3091 : 
2 alleles
47.6% missing data
   1   (0.669) 0.672 0.948 0.663 0.667 0.670 
   0   (0.331) 0.328 0.052 0.337 0.333 0.330 

Locus 3092 : 
2 alleles
95.2% missing data
   1   (0.605) 0.604 0.860 0.604 0.605 0.604 
   0   (0.395) 0.396 0.140 0.396 0.395 0.396 

Locus 3093 : 
2 alleles
95.2% missing data
   1   (0.631) 0.631 0.866 0.631 0.630 0.630 
   0   (0.369) 0.369 0.134 0.369 0.370 0.370 

Locus 3094 : 
1 alleles
97.6% missing data
   1   (1.000) 1.000 1.000 1.000 1.000 1.000 

Locus 3095 : 
2 alleles
95.2% missing data
   1   (0.610) 0.609 0.855 0.610 0.609 0.608 
   0   (0.390) 0.391 0.145 0.390 0.391 0.392 

Locus 3096 : 
1 alleles
28.6% missing data
   1   (1.000) 1.000 1.000 1.000 1.000 1.000 

Locus 3097 : 
2 alleles
95.2% missing data
   1   (0.648) 0.647 0.872 0.647 0.648 0.647 
   0   (0.352) 0.353 0.128 0.353 0.352 0.353 

Locus 3098 : 
2 alleles
95.2% missing data
   0   (0.490) 0.489 0.491 0.489 0.490 0.490 
   1   (0.510) 0.511 0.509 0.511 0.510 0.510 

Locus 3099 : 
2 alleles
95.2% missing data
   1   (0.588) 0.588 0.847 0.588 0.587 0.588 
   0   (0.412) 0.412 0.153 0.412 0.413 0.412 

Locus 3100 : 
2 alleles
61.9% missing data
   0   (0.457) 0.458 0.120 0.461 0.459 0.458 
   1   (0.543) 0.542 0.880 0.539 0.541 0.542 

Locus 3101 : 
2 alleles
95.2% missing data
   0   (0.462) 0.462 0.459 0.462 0.462 0.461 
   1   (0.538) 0.538 0.541 0.538 0.538 0.539 

Locus 3102 : 
2 alleles
97.6% missing data
   0   (0.452) 0.452 0.446 0.452 0.452 0.452 
   1   (0.548) 0.548 0.554 0.548 0.548 0.548 

Locus 3103 : 
1 alleles
97.6% missing data
   1   (1.000) 1.000 1.000 1.000 1.000 1.000 

Locus 3104 : 
1 alleles
97.6% missing data
   1   (1.000) 1.000 1.000 1.000 1.000 1.000 

Locus 3105 : 
1 alleles
97.6% missing data
   1   (1.000) 1.000 1.000 1.000 1.000 1.000 

Locus 3106 : 
1 alleles
97.6% missing data
   1   (1.000) 1.000 1.000 1.000 1.000 1.000 

Locus 3107 : 
2 alleles
97.6% missing data
   0   (0.532) 0.531 0.536 0.532 0.532 0.531 
   1   (0.468) 0.469 0.464 0.468 0.468 0.469 

Locus 3108 : 
1 alleles
97.6% missing data
   1   (1.000) 1.000 1.000 1.000 1.000 1.000 

Locus 3109 : 
1 alleles
97.6% missing data
   1   (1.000) 1.000 1.000 1.000 1.000 1.000 

Locus 3110 : 
1 alleles
97.6% missing data
   1   (1.000) 1.000 1.000 1.000 1.000 1.000 

Locus 3111 : 
2 alleles
95.2% missing data
   1   (0.700) 0.700 0.896 0.699 0.700 0.699 
   0   (0.300) 0.300 0.104 0.301 0.300 0.301 

Locus 3112 : 
2 alleles
95.2% missing data
   1   (0.712) 0.711 0.889 0.712 0.712 0.712 
   0   (0.288) 0.289 0.111 0.288 0.288 0.288 

Locus 3113 : 
1 alleles
90.5% missing data
   1   (1.000) 1.000 1.000 1.000 1.000 1.000 

Locus 3114 : 
2 alleles
97.6% missing data
   0   (0.506) 0.506 0.505 0.506 0.506 0.506 
   1   (0.494) 0.494 0.495 0.494 0.494 0.494 

Locus 3115 : 
2 alleles
95.2% missing data
   1   (0.606) 0.606 0.855 0.605 0.606 0.606 
   0   (0.394) 0.394 0.145 0.395 0.394 0.394 

Locus 3116 : 
2 alleles
95.2% missing data
   1   (0.603) 0.602 0.844 0.603 0.603 0.602 
   0   (0.397) 0.398 0.156 0.397 0.397 0.398 

Locus 3117 : 
2 alleles
95.2% missing data
   1   (0.627) 0.628 0.860 0.626 0.627 0.627 
   0   (0.373) 0.372 0.140 0.374 0.373 0.373 

Locus 3118 : 
2 alleles
95.2% missing data
   1   (0.622) 0.621 0.860 0.622 0.622 0.622 
   0   (0.378) 0.379 0.140 0.378 0.378 0.378 

Locus 3119 : 
2 alleles
95.2% missing data
   1   (0.580) 0.579 0.836 0.580 0.579 0.579 
   0   (0.420) 0.421 0.164 0.420 0.421 0.421 

Locus 3120 : 
2 alleles
88.1% missing data
   0   (0.501) 0.501 0.498 0.501 0.501 0.502 
   1   (0.499) 0.499 0.502 0.499 0.499 0.498 

Locus 3121 : 
2 alleles
95.2% missing data
   1   (0.634) 0.633 0.857 0.634 0.634 0.633 
   0   (0.366) 0.367 0.143 0.366 0.366 0.367 

Locus 3122 : 
2 alleles
95.2% missing data
   1   (0.671) 0.669 0.877 0.671 0.670 0.670 
   0   (0.329) 0.331 0.123 0.329 0.330 0.330 

Locus 3123 : 
2 alleles
95.2% missing data
   1   (0.675) 0.674 0.881 0.675 0.674 0.674 
   0   (0.325) 0.326 0.119 0.325 0.326 0.326 

Locus 3124 : 
2 alleles
95.2% missing data
   0   (0.473) 0.473 0.472 0.472 0.472 0.473 
   1   (0.527) 0.527 0.528 0.528 0.528 0.527 

Locus 3125 : 
1 alleles
21.4% missing data
   1   (1.000) 1.000 1.000 1.000 1.000 1.000 

Locus 3126 : 
2 alleles
95.2% missing data
   1   (0.601) 0.601 0.837 0.600 0.601 0.600 
   0   (0.399) 0.399 0.163 0.400 0.399 0.400 

Locus 3127 : 
2 alleles
90.5% missing data
   0   (0.522) 0.522 0.518 0.521 0.522 0.522 
   1   (0.478) 0.478 0.482 0.479 0.478 0.478 

Locus 3128 : 
2 alleles
95.2% missing data
   1   (0.665) 0.664 0.868 0.664 0.664 0.665 
   0   (0.335) 0.336 0.132 0.336 0.336 0.335 

Locus 3129 : 
2 alleles
95.2% missing data
   1   (0.576) 0.574 0.826 0.576 0.575 0.575 
   0   (0.424) 0.426 0.174 0.424 0.425 0.425 

Locus 3130 : 
2 alleles
95.2% missing data
   1   (0.542) 0.542 0.817 0.542 0.542 0.542 
   0   (0.458) 0.458 0.183 0.458 0.458 0.458 

Locus 3131 : 
1 alleles
97.6% missing data
   1   (1.000) 1.000 1.000 1.000 1.000 1.000 

Locus 3132 : 
2 alleles
59.5% missing data
   0   (0.422) 0.421 0.109 0.429 0.425 0.420 
   1   (0.578) 0.579 0.891 0.571 0.575 0.580 

Locus 3133 : 
2 alleles
97.6% missing data
   0   (0.476) 0.476 0.494 0.476 0.476 0.475 
   1   (0.524) 0.524 0.506 0.524 0.524 0.525 

Locus 3134 : 
1 alleles
97.6% missing data
   1   (1.000) 1.000 1.000 1.000 1.000 1.000 

Locus 3135 : 
2 alleles
97.6% missing data
   0   (0.568) 0.568 0.560 0.568 0.569 0.568 
   1   (0.432) 0.432 0.440 0.432 0.431 0.432 

Locus 3136 : 
2 alleles
95.2% missing data
   1   (0.640) 0.639 0.853 0.640 0.640 0.640 
   0   (0.360) 0.361 0.147 0.360 0.360 0.360 

Locus 3137 : 
2 alleles
95.2% missing data
   1   (0.592) 0.591 0.845 0.591 0.591 0.592 
   0   (0.408) 0.409 0.155 0.409 0.409 0.408 

Locus 3138 : 
2 alleles
95.2% missing data
   1   (0.631) 0.631 0.858 0.631 0.631 0.631 
   0   (0.369) 0.369 0.142 0.369 0.369 0.369 

Locus 3139 : 
2 alleles
97.6% missing data
   0   (0.515) 0.515 0.513 0.515 0.515 0.515 
   1   (0.485) 0.485 0.487 0.485 0.485 0.485 

Locus 3140 : 
2 alleles
97.6% missing data
   0   (0.548) 0.548 0.551 0.548 0.548 0.548 
   1   (0.452) 0.452 0.449 0.452 0.452 0.452 

Locus 3141 : 
2 alleles
95.2% missing data
   1   (0.630) 0.629 0.862 0.630 0.629 0.628 
   0   (0.370) 0.371 0.138 0.370 0.371 0.372 

Locus 3142 : 
2 alleles
97.6% missing data
   0   (0.514) 0.513 0.512 0.514 0.515 0.514 
   1   (0.486) 0.487 0.488 0.486 0.485 0.486 

Locus 3143 : 
1 alleles
97.6% missing data
   1   (1.000) 1.000 1.000 1.000 1.000 1.000 

Locus 3144 : 
1 alleles
97.6% missing data
   1   (1.000) 1.000 1.000 1.000 1.000 1.000 

Locus 3145 : 
1 alleles
97.6% missing data
   1   (1.000) 1.000 1.000 1.000 1.000 1.000 

Locus 3146 : 
1 alleles
97.6% missing data
   1   (1.000) 1.000 1.000 1.000 1.000 1.000 

Locus 3147 : 
1 alleles
97.6% missing data
   1   (1.000) 1.000 1.000 1.000 1.000 1.000 

Locus 3148 : 
1 alleles
97.6% missing data
   1   (1.000) 1.000 1.000 1.000 1.000 1.000 

Locus 3149 : 
1 alleles
97.6% missing data
   1   (1.000) 1.000 1.000 1.000 1.000 1.000 

Locus 3150 : 
2 alleles
95.2% missing data
   1   (0.623) 0.621 0.858 0.622 0.622 0.622 
   0   (0.377) 0.379 0.142 0.378 0.378 0.378 

Locus 3151 : 
2 alleles
95.2% missing data
   1   (0.611) 0.611 0.858 0.612 0.610 0.612 
   0   (0.389) 0.389 0.142 0.388 0.390 0.388 

Locus 3152 : 
2 alleles
81.0% missing data
   0   (0.388) 0.386 0.367 0.389 0.389 0.388 
   1   (0.612) 0.614 0.633 0.611 0.611 0.612 

Locus 3153 : 
2 alleles
83.3% missing data
   0   (0.443) 0.445 0.076 0.447 0.442 0.443 
   1   (0.557) 0.555 0.924 0.553 0.558 0.557 

Locus 3154 : 
2 alleles
95.2% missing data
   1   (0.641) 0.640 0.872 0.641 0.641 0.641 
   0   (0.359) 0.360 0.128 0.359 0.359 0.359 

Locus 3155 : 
2 alleles
95.2% missing data
   1   (0.602) 0.602 0.856 0.602 0.602 0.602 
   0   (0.398) 0.398 0.144 0.398 0.398 0.398 

Locus 3156 : 
2 alleles
95.2% missing data
   1   (0.627) 0.627 0.861 0.627 0.627 0.626 
   0   (0.373) 0.373 0.139 0.373 0.373 0.374 

Locus 3157 : 
2 alleles
95.2% missing data
   1   (0.607) 0.606 0.844 0.605 0.606 0.606 
   0   (0.393) 0.394 0.156 0.395 0.394 0.394 

Locus 3158 : 
2 alleles
97.6% missing data
   0   (0.516) 0.515 0.514 0.515 0.516 0.516 
   1   (0.484) 0.485 0.486 0.485 0.484 0.484 

Locus 3159 : 
1 alleles
97.6% missing data
   1   (1.000) 1.000 1.000 1.000 1.000 1.000 

Locus 3160 : 
1 alleles
95.2% missing data
   1   (1.000) 1.000 1.000 1.000 1.000 1.000 

Locus 3161 : 
1 alleles
95.2% missing data
   1   (1.000) 1.000 1.000 1.000 1.000 1.000 

Locus 3162 : 
1 alleles
95.2% missing data
   1   (1.000) 1.000 1.000 1.000 1.000 1.000 

Locus 3163 : 
1 alleles
95.2% missing data
   1   (1.000) 1.000 1.000 1.000 1.000 1.000 

Locus 3164 : 
1 alleles
95.2% missing data
   1   (1.000) 1.000 1.000 1.000 1.000 1.000 

Locus 3165 : 
2 alleles
95.2% missing data
   1   (0.661) 0.660 0.866 0.660 0.660 0.660 
   0   (0.339) 0.340 0.134 0.340 0.340 0.340 

Locus 3166 : 
2 alleles
31.0% missing data
   1   (0.806) 0.801 0.981 0.811 0.807 0.802 
   0   (0.194) 0.199 0.019 0.189 0.193 0.198 

Locus 3167 : 
2 alleles
97.6% missing data
   0   (0.557) 0.556 0.558 0.556 0.558 0.557 
   1   (0.443) 0.444 0.442 0.444 0.442 0.443 

Locus 3168 : 
2 alleles
81.0% missing data
   0   (0.453) 0.453 0.103 0.458 0.454 0.454 
   1   (0.547) 0.547 0.897 0.542 0.546 0.546 

Locus 3169 : 
2 alleles
90.5% missing data
   0   (0.515) 0.515 0.518 0.516 0.515 0.515 
   1   (0.485) 0.485 0.482 0.484 0.485 0.485 

Locus 3170 : 
2 alleles
95.2% missing data
   1   (0.597) 0.597 0.860 0.597 0.597 0.596 
   0   (0.403) 0.403 0.140 0.403 0.403 0.404 

Locus 3171 : 
2 alleles
97.6% missing data
   0   (0.543) 0.542 0.517 0.542 0.542 0.544 
   1   (0.457) 0.458 0.483 0.458 0.458 0.456 

Locus 3172 : 
2 alleles
95.2% missing data
   1   (0.624) 0.623 0.869 0.623 0.624 0.624 
   0   (0.376) 0.377 0.131 0.377 0.376 0.376 

Locus 3173 : 
2 alleles
95.2% missing data
   1   (0.552) 0.551 0.833 0.551 0.552 0.552 
   0   (0.448) 0.449 0.167 0.449 0.448 0.448 

Locus 3174 : 
2 alleles
95.2% missing data
   1   (0.619) 0.617 0.862 0.618 0.618 0.618 
   0   (0.381) 0.383 0.138 0.382 0.382 0.382 

Locus 3175 : 
2 alleles
95.2% missing data
   1   (0.616) 0.616 0.870 0.616 0.615 0.615 
   0   (0.384) 0.384 0.130 0.384 0.385 0.385 

Locus 3176 : 
2 alleles
95.2% missing data
   1   (0.601) 0.600 0.843 0.601 0.600 0.600 
   0   (0.399) 0.400 0.157 0.399 0.400 0.400 

Locus 3177 : 
2 alleles
95.2% missing data
   0   (0.530) 0.530 0.527 0.531 0.530 0.530 
   1   (0.470) 0.470 0.473 0.469 0.470 0.470 

Locus 3178 : 
2 alleles
95.2% missing data
   1   (0.644) 0.643 0.872 0.644 0.643 0.644 
   0   (0.356) 0.357 0.128 0.356 0.357 0.356 

Locus 3179 : 
2 alleles
95.2% missing data
   0   (0.533) 0.533 0.514 0.532 0.534 0.532 
   1   (0.467) 0.467 0.486 0.468 0.466 0.468 

Locus 3180 : 
2 alleles
95.2% missing data
   0   (0.503) 0.502 0.495 0.503 0.503 0.502 
   1   (0.497) 0.498 0.505 0.497 0.497 0.498 

Locus 3181 : 
2 alleles
95.2% missing data
   1   (0.617) 0.616 0.855 0.616 0.616 0.616 
   0   (0.383) 0.384 0.145 0.384 0.384 0.384 

Locus 3182 : 
2 alleles
95.2% missing data
   1   (0.637) 0.636 0.863 0.636 0.636 0.636 
   0   (0.363) 0.364 0.137 0.364 0.364 0.364 

Locus 3183 : 
2 alleles
95.2% missing data
   1   (0.665) 0.664 0.873 0.664 0.665 0.665 
   0   (0.335) 0.336 0.127 0.336 0.335 0.335 

Locus 3184 : 
2 alleles
95.2% missing data
   1   (0.572) 0.572 0.838 0.571 0.572 0.571 
   0   (0.428) 0.428 0.162 0.429 0.428 0.429 

Locus 3185 : 
2 alleles
95.2% missing data
   1   (0.650) 0.650 0.877 0.650 0.650 0.650 
   0   (0.350) 0.350 0.123 0.350 0.350 0.350 

Locus 3186 : 
2 alleles
95.2% missing data
   1   (0.634) 0.633 0.862 0.634 0.633 0.633 
   0   (0.366) 0.367 0.138 0.366 0.367 0.367 

Locus 3187 : 
2 alleles
81.0% missing data
   0   (0.486) 0.486 0.490 0.486 0.486 0.487 
   1   (0.514) 0.514 0.510 0.514 0.514 0.513 

Locus 3188 : 
2 alleles
95.2% missing data
   1   (0.626) 0.625 0.868 0.626 0.626 0.625 
   0   (0.374) 0.375 0.132 0.374 0.374 0.375 

Locus 3189 : 
2 alleles
97.6% missing data
   0   (0.521) 0.521 0.514 0.520 0.521 0.520 
   1   (0.479) 0.479 0.486 0.480 0.479 0.480 

Locus 3190 : 
1 alleles
97.6% missing data
   1   (1.000) 1.000 1.000 1.000 1.000 1.000 

Locus 3191 : 
1 alleles
97.6% missing data
   1   (1.000) 1.000 1.000 1.000 1.000 1.000 

Locus 3192 : 
1 alleles
97.6% missing data
   1   (1.000) 1.000 1.000 1.000 1.000 1.000 

Locus 3193 : 
1 alleles
97.6% missing data
   1   (1.000) 1.000 1.000 1.000 1.000 1.000 

Locus 3194 : 
2 alleles
73.8% missing data
   0   (0.411) 0.409 0.449 0.413 0.412 0.409 
   1   (0.589) 0.591 0.551 0.587 0.588 0.591 

Locus 3195 : 
2 alleles
95.2% missing data
   1   (0.653) 0.653 0.869 0.653 0.653 0.653 
   0   (0.347) 0.347 0.131 0.347 0.347 0.347 

Locus 3196 : 
2 alleles
95.2% missing data
   1   (0.599) 0.599 0.850 0.598 0.598 0.598 
   0   (0.401) 0.401 0.150 0.402 0.402 0.402 

Locus 3197 : 
2 alleles
33.3% missing data
   1   (0.852) 0.854 0.979 0.857 0.847 0.852 
   0   (0.148) 0.146 0.021 0.143 0.153 0.148 

Locus 3198 : 
2 alleles
95.2% missing data
   1   (0.609) 0.609 0.864 0.608 0.608 0.609 
   0   (0.391) 0.391 0.136 0.392 0.392 0.391 

Locus 3199 : 
1 alleles
97.6% missing data
   1   (1.000) 1.000 1.000 1.000 1.000 1.000 

Locus 3200 : 
2 alleles
95.2% missing data
   1   (0.628) 0.628 0.874 0.628 0.628 0.628 
   0   (0.372) 0.372 0.126 0.372 0.372 0.372 

Locus 3201 : 
2 alleles
97.6% missing data
   0   (0.439) 0.439 0.439 0.439 0.439 0.439 
   1   (0.561) 0.561 0.561 0.561 0.561 0.561 

Locus 3202 : 
1 alleles
97.6% missing data
   1   (1.000) 1.000 1.000 1.000 1.000 1.000 

Locus 3203 : 
1 alleles
95.2% missing data
   1   (1.000) 1.000 1.000 1.000 1.000 1.000 

Locus 3204 : 
1 alleles
95.2% missing data
   1   (1.000) 1.000 1.000 1.000 1.000 1.000 

Locus 3205 : 
1 alleles
95.2% missing data
   1   (1.000) 1.000 1.000 1.000 1.000 1.000 

Locus 3206 : 
2 alleles
92.9% missing data
   0   (0.500) 0.501 0.497 0.499 0.499 0.500 
   1   (0.500) 0.499 0.503 0.501 0.501 0.500 

Locus 3207 : 
1 alleles
97.6% missing data
   1   (1.000) 1.000 1.000 1.000 1.000 1.000 

Locus 3208 : 
2 alleles
95.2% missing data
   1   (0.616) 0.615 0.841 0.616 0.615 0.616 
   0   (0.384) 0.385 0.159 0.384 0.385 0.384 

Locus 3209 : 
2 alleles
85.7% missing data
   0   (0.445) 0.445 0.439 0.444 0.444 0.444 
   1   (0.555) 0.555 0.561 0.556 0.556 0.556 

Locus 3210 : 
2 alleles
95.2% missing data
   1   (0.639) 0.639 0.853 0.638 0.639 0.639 
   0   (0.361) 0.361 0.147 0.362 0.361 0.361 

Locus 3211 : 
2 alleles
85.7% missing data
   0   (0.423) 0.423 0.431 0.422 0.423 0.423 
   1   (0.577) 0.577 0.569 0.578 0.577 0.577 

Locus 3212 : 
2 alleles
73.8% missing data
   0   (0.360) 0.356 0.446 0.363 0.362 0.358 
   1   (0.640) 0.644 0.554 0.637 0.638 0.642 

Locus 3213 : 
2 alleles
95.2% missing data
   1   (0.610) 0.610 0.848 0.609 0.610 0.609 
   0   (0.390) 0.390 0.152 0.391 0.390 0.391 

Locus 3214 : 
2 alleles
95.2% missing data
   1   (0.641) 0.641 0.871 0.641 0.640 0.640 
   0   (0.359) 0.359 0.129 0.359 0.360 0.360 

Locus 3215 : 
1 alleles
97.6% missing data
   1   (1.000) 1.000 1.000 1.000 1.000 1.000 

Locus 3216 : 
1 alleles
97.6% missing data
   1   (1.000) 1.000 1.000 1.000 1.000 1.000 

Locus 3217 : 
1 alleles
97.6% missing data
   1   (1.000) 1.000 1.000 1.000 1.000 1.000 

Locus 3218 : 
2 alleles
97.6% missing data
   0   (0.541) 0.541 0.541 0.541 0.541 0.541 
   1   (0.459) 0.459 0.459 0.459 0.459 0.459 

Locus 3219 : 
2 alleles
90.5% missing data
   0   (0.390) 0.390 0.406 0.390 0.389 0.390 
   1   (0.610) 0.610 0.594 0.610 0.611 0.610 

Locus 3220 : 
2 alleles
71.4% missing data
   0   (0.381) 0.376 0.481 0.382 0.381 0.379 
   1   (0.619) 0.624 0.519 0.618 0.619 0.621 

Locus 3221 : 
2 alleles
28.6% missing data
   1   (0.874) 0.875 0.986 0.876 0.873 0.875 
   0   (0.126) 0.125 0.014 0.124 0.127 0.125 

Locus 3222 : 
1 alleles
97.6% missing data
   1   (1.000) 1.000 1.000 1.000 1.000 1.000 

Locus 3223 : 
1 alleles
97.6% missing data
   1   (1.000) 1.000 1.000 1.000 1.000 1.000 

Locus 3224 : 
2 alleles
95.2% missing data
   1   (0.601) 0.600 0.855 0.600 0.600 0.600 
   0   (0.399) 0.400 0.145 0.400 0.400 0.400 

Locus 3225 : 
2 alleles
95.2% missing data
   1   (0.686) 0.685 0.882 0.686 0.686 0.685 
   0   (0.314) 0.315 0.118 0.314 0.314 0.315 

Locus 3226 : 
2 alleles
95.2% missing data
   1   (0.590) 0.589 0.826 0.589 0.589 0.590 
   0   (0.410) 0.411 0.174 0.411 0.411 0.410 

Locus 3227 : 
2 alleles
90.5% missing data
   0   (0.480) 0.480 0.514 0.479 0.480 0.479 
   1   (0.520) 0.520 0.486 0.521 0.520 0.521 

Locus 3228 : 
2 alleles
95.2% missing data
   1   (0.651) 0.650 0.870 0.650 0.651 0.650 
   0   (0.349) 0.350 0.130 0.350 0.349 0.350 

Locus 3229 : 
2 alleles
95.2% missing data
   1   (0.634) 0.633 0.869 0.634 0.634 0.633 
   0   (0.366) 0.367 0.131 0.366 0.366 0.367 

Locus 3230 : 
2 alleles
92.9% missing data
   0   (0.399) 0.400 0.158 0.401 0.401 0.400 
   1   (0.601) 0.600 0.842 0.599 0.599 0.600 

Locus 3231 : 
2 alleles
97.6% missing data
   0   (0.543) 0.543 0.542 0.542 0.543 0.542 
   1   (0.457) 0.457 0.458 0.458 0.457 0.458 

Locus 3232 : 
2 alleles
95.2% missing data
   1   (0.602) 0.601 0.856 0.602 0.601 0.601 
   0   (0.398) 0.399 0.144 0.398 0.399 0.399 

Locus 3233 : 
2 alleles
95.2% missing data
   1   (0.659) 0.658 0.876 0.659 0.659 0.659 
   0   (0.341) 0.342 0.124 0.341 0.341 0.341 

Locus 3234 : 
2 alleles
95.2% missing data
   1   (0.635) 0.636 0.864 0.634 0.634 0.634 
   0   (0.365) 0.364 0.136 0.366 0.366 0.366 

Locus 3235 : 
2 alleles
95.2% missing data
   1   (0.681) 0.680 0.871 0.680 0.680 0.681 
   0   (0.319) 0.320 0.129 0.320 0.320 0.319 

Locus 3236 : 
2 alleles
95.2% missing data
   1   (0.619) 0.618 0.849 0.618 0.619 0.618 
   0   (0.381) 0.382 0.151 0.382 0.381 0.382 

Locus 3237 : 
2 alleles
97.6% missing data
   0   (0.552) 0.551 0.550 0.552 0.552 0.552 
   1   (0.448) 0.449 0.450 0.448 0.448 0.448 

Locus 3238 : 
2 alleles
95.2% missing data
   1   (0.677) 0.677 0.874 0.677 0.677 0.676 
   0   (0.323) 0.323 0.126 0.323 0.323 0.324 

Locus 3239 : 
2 alleles
95.2% missing data
   1   (0.584) 0.584 0.841 0.583 0.583 0.584 
   0   (0.416) 0.416 0.159 0.417 0.417 0.416 

Locus 3240 : 
1 alleles
97.6% missing data
   1   (1.000) 1.000 1.000 1.000 1.000 1.000 

Locus 3241 : 
2 alleles
97.6% missing data
   0   (0.438) 0.438 0.433 0.437 0.438 0.439 
   1   (0.562) 0.562 0.567 0.563 0.562 0.561 

Locus 3242 : 
1 alleles
97.6% missing data
   1   (1.000) 1.000 1.000 1.000 1.000 1.000 

Locus 3243 : 
2 alleles
97.6% missing data
   0   (0.531) 0.530 0.534 0.531 0.531 0.531 
   1   (0.469) 0.470 0.466 0.469 0.469 0.469 

Locus 3244 : 
2 alleles
97.6% missing data
   0   (0.512) 0.513 0.508 0.511 0.511 0.511 
   1   (0.488) 0.487 0.492 0.489 0.489 0.489 

Locus 3245 : 
1 alleles
95.2% missing data
   1   (1.000) 1.000 1.000 1.000 1.000 1.000 

Locus 3246 : 
1 alleles
97.6% missing data
   1   (1.000) 1.000 1.000 1.000 1.000 1.000 

Locus 3247 : 
1 alleles
97.6% missing data
   1   (1.000) 1.000 1.000 1.000 1.000 1.000 

Locus 3248 : 
2 alleles
97.6% missing data
   0   (0.449) 0.449 0.470 0.449 0.448 0.449 
   1   (0.551) 0.551 0.530 0.551 0.552 0.551 

Locus 3249 : 
2 alleles
95.2% missing data
   1   (0.659) 0.658 0.863 0.658 0.658 0.658 
   0   (0.341) 0.342 0.137 0.342 0.342 0.342 

Locus 3250 : 
2 alleles
88.1% missing data
   0   (0.419) 0.419 0.425 0.417 0.418 0.418 
   1   (0.581) 0.581 0.575 0.583 0.582 0.582 

Locus 3251 : 
2 alleles
95.2% missing data
   1   (0.625) 0.625 0.862 0.624 0.625 0.625 
   0   (0.375) 0.375 0.138 0.376 0.375 0.375 

Locus 3252 : 
2 alleles
95.2% missing data
   1   (0.586) 0.586 0.841 0.587 0.586 0.586 
   0   (0.414) 0.414 0.159 0.413 0.414 0.414 

Locus 3253 : 
2 alleles
95.2% missing data
   1   (0.581) 0.581 0.831 0.581 0.581 0.581 
   0   (0.419) 0.419 0.169 0.419 0.419 0.419 

Locus 3254 : 
2 alleles
92.9% missing data
   0   (0.476) 0.476 0.493 0.477 0.476 0.476 
   1   (0.524) 0.524 0.507 0.523 0.524 0.524 

Locus 3255 : 
2 alleles
95.2% missing data
   0   (0.478) 0.478 0.478 0.478 0.478 0.478 
   1   (0.522) 0.522 0.522 0.522 0.522 0.522 

Locus 3256 : 
2 alleles
95.2% missing data
   1   (0.608) 0.608 0.846 0.607 0.608 0.607 
   0   (0.392) 0.392 0.154 0.393 0.392 0.393 

Locus 3257 : 
1 alleles
97.6% missing data
   1   (1.000) 1.000 1.000 1.000 1.000 1.000 

Locus 3258 : 
1 alleles
97.6% missing data
   1   (1.000) 1.000 1.000 1.000 1.000 1.000 

Locus 3259 : 
2 alleles
95.2% missing data
   1   (0.712) 0.711 0.883 0.711 0.711 0.712 
   0   (0.288) 0.289 0.117 0.289 0.289 0.288 

Locus 3260 : 
2 alleles
95.2% missing data
   1   (0.597) 0.597 0.841 0.597 0.597 0.596 
   0   (0.403) 0.403 0.159 0.403 0.403 0.404 

Locus 3261 : 
2 alleles
97.6% missing data
   0   (0.464) 0.464 0.461 0.464 0.464 0.464 
   1   (0.536) 0.536 0.539 0.536 0.536 0.536 

Locus 3262 : 
2 alleles
95.2% missing data
   1   (0.573) 0.572 0.839 0.572 0.573 0.573 
   0   (0.427) 0.428 0.161 0.428 0.427 0.427 

Locus 3263 : 
1 alleles
97.6% missing data
   1   (1.000) 1.000 1.000 1.000 1.000 1.000 

Locus 3264 : 
2 alleles
95.2% missing data
   1   (0.639) 0.637 0.858 0.638 0.638 0.638 
   0   (0.361) 0.363 0.142 0.362 0.362 0.362 

Locus 3265 : 
2 alleles
95.2% missing data
   1   (0.571) 0.571 0.834 0.571 0.570 0.571 
   0   (0.429) 0.429 0.166 0.429 0.430 0.429 

Locus 3266 : 
2 alleles
83.3% missing data
   0   (0.430) 0.431 0.082 0.435 0.431 0.431 
   1   (0.570) 0.569 0.918 0.565 0.569 0.569 

Locus 3267 : 
2 alleles
95.2% missing data
   1   (0.636) 0.635 0.859 0.636 0.635 0.634 
   0   (0.364) 0.365 0.141 0.364 0.365 0.366 

Locus 3268 : 
2 alleles
95.2% missing data
   1   (0.614) 0.612 0.833 0.613 0.613 0.614 
   0   (0.386) 0.388 0.167 0.387 0.387 0.386 

Locus 3269 : 
2 alleles
97.6% missing data
   0   (0.553) 0.553 0.548 0.553 0.554 0.552 
   1   (0.447) 0.447 0.452 0.447 0.446 0.448 

Locus 3270 : 
1 alleles
97.6% missing data
   1   (1.000) 1.000 1.000 1.000 1.000 1.000 

Locus 3271 : 
2 alleles
95.2% missing data
   1   (0.660) 0.660 0.871 0.660 0.660 0.660 
   0   (0.340) 0.340 0.129 0.340 0.340 0.340 

Locus 3272 : 
2 alleles
97.6% missing data
   0   (0.549) 0.549 0.543 0.549 0.549 0.549 
   1   (0.451) 0.451 0.457 0.451 0.451 0.451 

Locus 3273 : 
2 alleles
95.2% missing data
   1   (0.642) 0.641 0.859 0.641 0.641 0.642 
   0   (0.358) 0.359 0.141 0.359 0.359 0.358 

Locus 3274 : 
2 alleles
95.2% missing data
   1   (0.640) 0.640 0.857 0.639 0.640 0.639 
   0   (0.360) 0.360 0.143 0.361 0.360 0.361 

Locus 3275 : 
2 alleles
35.7% missing data
   1   (0.843) 0.844 0.978 0.847 0.838 0.843 
   0   (0.157) 0.156 0.022 0.153 0.162 0.157 

Locus 3276 : 
2 alleles
92.9% missing data
   0   (0.454) 0.453 0.499 0.454 0.453 0.454 
   1   (0.546) 0.547 0.501 0.546 0.547 0.546 

Locus 3277 : 
2 alleles
95.2% missing data
   1   (0.644) 0.644 0.870 0.644 0.644 0.644 
   0   (0.356) 0.356 0.130 0.356 0.356 0.356 

Locus 3278 : 
2 alleles
95.2% missing data
   1   (0.656) 0.655 0.868 0.655 0.655 0.656 
   0   (0.344) 0.345 0.132 0.345 0.345 0.344 

Locus 3279 : 
2 alleles
95.2% missing data
   0   (0.527) 0.527 0.510 0.527 0.527 0.527 
   1   (0.473) 0.473 0.490 0.473 0.473 0.473 

Locus 3280 : 
2 alleles
97.6% missing data
   0   (0.502) 0.503 0.494 0.503 0.503 0.502 
   1   (0.498) 0.497 0.506 0.497 0.497 0.498 

Locus 3281 : 
2 alleles
97.6% missing data
   0   (0.524) 0.524 0.530 0.523 0.523 0.524 
   1   (0.476) 0.476 0.470 0.477 0.477 0.476 

Locus 3282 : 
2 alleles
95.2% missing data
   0   (0.540) 0.540 0.508 0.540 0.540 0.539 
   1   (0.460) 0.460 0.492 0.460 0.460 0.461 

Locus 3283 : 
2 alleles
97.6% missing data
   0   (0.479) 0.479 0.477 0.480 0.479 0.479 
   1   (0.521) 0.521 0.523 0.520 0.521 0.521 

Locus 3284 : 
2 alleles
97.6% missing data
   0   (0.525) 0.525 0.525 0.525 0.525 0.525 
   1   (0.475) 0.475 0.475 0.475 0.475 0.475 

Locus 3285 : 
2 alleles
95.2% missing data
   0   (0.503) 0.504 0.512 0.504 0.503 0.503 
   1   (0.497) 0.496 0.488 0.496 0.497 0.497 

Locus 3286 : 
1 alleles
95.2% missing data
   1   (1.000) 1.000 1.000 1.000 1.000 1.000 

Locus 3287 : 
2 alleles
95.2% missing data
   0   (0.479) 0.479 0.516 0.479 0.479 0.479 
   1   (0.521) 0.521 0.484 0.521 0.521 0.521 

Locus 3288 : 
2 alleles
95.2% missing data
   1   (0.678) 0.678 0.881 0.678 0.678 0.677 
   0   (0.322) 0.322 0.119 0.322 0.322 0.323 

Locus 3289 : 
2 alleles
95.2% missing data
   0   (0.480) 0.480 0.488 0.480 0.480 0.480 
   1   (0.520) 0.520 0.512 0.520 0.520 0.520 

Locus 3290 : 
2 alleles
95.2% missing data
   1   (0.658) 0.657 0.864 0.657 0.658 0.657 
   0   (0.342) 0.343 0.136 0.343 0.342 0.343 

Locus 3291 : 
2 alleles
97.6% missing data
   0   (0.558) 0.557 0.551 0.558 0.558 0.557 
   1   (0.442) 0.443 0.449 0.442 0.442 0.443 

Locus 3292 : 
2 alleles
95.2% missing data
   0   (0.461) 0.460 0.484 0.460 0.461 0.460 
   1   (0.539) 0.540 0.516 0.540 0.539 0.540 

Locus 3293 : 
2 alleles
95.2% missing data
   0   (0.523) 0.522 0.526 0.523 0.523 0.522 
   1   (0.477) 0.478 0.474 0.477 0.477 0.478 

Locus 3294 : 
2 alleles
95.2% missing data
   1   (0.588) 0.588 0.841 0.587 0.587 0.587 
   0   (0.412) 0.412 0.159 0.413 0.413 0.413 

Locus 3295 : 
2 alleles
95.2% missing data
   0   (0.530) 0.530 0.523 0.530 0.530 0.531 
   1   (0.470) 0.470 0.477 0.470 0.470 0.469 

Locus 3296 : 
2 alleles
95.2% missing data
   1   (0.614) 0.614 0.859 0.613 0.614 0.613 
   0   (0.386) 0.386 0.141 0.387 0.386 0.387 

Locus 3297 : 
2 alleles
97.6% missing data
   0   (0.482) 0.482 0.499 0.482 0.482 0.482 
   1   (0.518) 0.518 0.501 0.518 0.518 0.518 

Locus 3298 : 
2 alleles
95.2% missing data
   1   (0.486) 0.486 0.494 0.485 0.487 0.486 
   2   (0.514) 0.514 0.506 0.515 0.513 0.514 

Locus 3299 : 
2 alleles
97.6% missing data
   0   (0.503) 0.502 0.498 0.503 0.503 0.504 
   1   (0.497) 0.498 0.502 0.497 0.497 0.496 

Locus 3300 : 
2 alleles
35.7% missing data
   1   (0.833) 0.833 0.983 0.836 0.833 0.832 
   0   (0.167) 0.167 0.017 0.164 0.167 0.168 

Locus 3301 : 
2 alleles
95.2% missing data
   1   (0.626) 0.626 0.868 0.625 0.626 0.626 
   0   (0.374) 0.374 0.132 0.375 0.374 0.374 

Locus 3302 : 
2 alleles
97.6% missing data
   0   (0.494) 0.494 0.476 0.493 0.494 0.495 
   1   (0.506) 0.506 0.524 0.507 0.506 0.505 

Locus 3303 : 
2 alleles
76.2% missing data
   1   (0.663) 0.661 0.932 0.662 0.661 0.661 
   0   (0.337) 0.339 0.068 0.338 0.339 0.339 

Locus 3304 : 
2 alleles
95.2% missing data
   1   (0.710) 0.709 0.895 0.710 0.709 0.709 
   0   (0.290) 0.291 0.105 0.290 0.291 0.291 

Locus 3305 : 
2 alleles
97.6% missing data
   0   (0.430) 0.431 0.431 0.431 0.430 0.430 
   1   (0.570) 0.569 0.569 0.569 0.570 0.570 

Locus 3306 : 
2 alleles
97.6% missing data
   0   (0.537) 0.537 0.515 0.538 0.536 0.536 
   1   (0.463) 0.463 0.485 0.462 0.464 0.464 

Locus 3307 : 
2 alleles
95.2% missing data
   0   (0.513) 0.514 0.506 0.513 0.514 0.514 
   1   (0.487) 0.486 0.494 0.487 0.486 0.486 

Locus 3308 : 
2 alleles
97.6% missing data
   0   (0.559) 0.559 0.535 0.559 0.559 0.559 
   1   (0.441) 0.441 0.465 0.441 0.441 0.441 

Locus 3309 : 
2 alleles
97.6% missing data
   0   (0.540) 0.540 0.534 0.539 0.539 0.540 
   1   (0.460) 0.460 0.466 0.461 0.461 0.460 

Locus 3310 : 
2 alleles
97.6% missing data
   0   (0.562) 0.562 0.513 0.563 0.563 0.562 
   1   (0.438) 0.438 0.487 0.437 0.437 0.438 

Locus 3311 : 
1 alleles
95.2% missing data
   1   (1.000) 1.000 1.000 1.000 1.000 1.000 

Locus 3312 : 
1 alleles
95.2% missing data
   1   (1.000) 1.000 1.000 1.000 1.000 1.000 

Locus 3313 : 
2 alleles
97.6% missing data
   0   (0.429) 0.428 0.483 0.429 0.429 0.428 
   1   (0.571) 0.572 0.517 0.571 0.571 0.572 

Locus 3314 : 
2 alleles
95.2% missing data
   1   (0.686) 0.685 0.884 0.685 0.685 0.685 
   0   (0.314) 0.315 0.116 0.315 0.315 0.315 

Locus 3315 : 
2 alleles
95.2% missing data
   0   (0.533) 0.533 0.498 0.533 0.534 0.532 
   1   (0.467) 0.467 0.502 0.467 0.466 0.468 

Locus 3316 : 
2 alleles
97.6% missing data
   0   (0.589) 0.589 0.590 0.589 0.589 0.589 
   1   (0.411) 0.411 0.410 0.411 0.411 0.411 

Locus 3317 : 
2 alleles
28.6% missing data
   1   (0.876) 0.878 0.982 0.881 0.870 0.879 
   0   (0.124) 0.122 0.018 0.119 0.130 0.121 

Locus 3318 : 
2 alleles
28.6% missing data
   1   (0.879) 0.880 0.982 0.883 0.873 0.881 
   0   (0.121) 0.120 0.018 0.117 0.127 0.119 

Locus 3319 : 
2 alleles
95.2% missing data
   1   (0.617) 0.616 0.852 0.616 0.617 0.616 
   0   (0.383) 0.384 0.148 0.384 0.383 0.384 

Locus 3320 : 
3 alleles
95.2% missing data
   1   (0.283) 0.282 0.419 0.282 0.282 0.282 
   2   (0.426) 0.426 0.470 0.427 0.427 0.427 
   0   (0.290) 0.291 0.110 0.292 0.291 0.291 

Locus 3321 : 
2 alleles
97.6% missing data
   0   (0.499) 0.500 0.509 0.500 0.500 0.499 
   1   (0.501) 0.500 0.491 0.500 0.500 0.501 

Locus 3322 : 
2 alleles
97.6% missing data
   0   (0.457) 0.458 0.456 0.457 0.457 0.457 
   1   (0.543) 0.542 0.544 0.543 0.543 0.543 

Locus 3323 : 
2 alleles
95.2% missing data
   1   (0.605) 0.604 0.847 0.605 0.605 0.605 
   0   (0.395) 0.396 0.153 0.395 0.395 0.395 

Locus 3324 : 
2 alleles
97.6% missing data
   0   (0.468) 0.468 0.462 0.467 0.468 0.468 
   1   (0.532) 0.532 0.538 0.533 0.532 0.532 

Locus 3325 : 
2 alleles
97.6% missing data
   0   (0.491) 0.491 0.493 0.491 0.492 0.491 
   1   (0.509) 0.509 0.507 0.509 0.508 0.509 

Locus 3326 : 
2 alleles
92.9% missing data
   0   (0.514) 0.513 0.505 0.514 0.513 0.514 
   1   (0.486) 0.487 0.495 0.486 0.487 0.486 

Locus 3327 : 
1 alleles
97.6% missing data
   1   (1.000) 1.000 1.000 1.000 1.000 1.000 

Locus 3328 : 
1 alleles
97.6% missing data
   1   (1.000) 1.000 1.000 1.000 1.000 1.000 

Locus 3329 : 
2 alleles
97.6% missing data
   1   (0.534) 0.534 0.531 0.535 0.534 0.534 
   2   (0.466) 0.466 0.469 0.465 0.466 0.466 

Locus 3330 : 
2 alleles
97.6% missing data
   0   (0.507) 0.508 0.505 0.507 0.506 0.507 
   1   (0.493) 0.492 0.495 0.493 0.494 0.493 

Locus 3331 : 
2 alleles
95.2% missing data
   0   (0.501) 0.502 0.510 0.502 0.501 0.502 
   1   (0.499) 0.498 0.490 0.498 0.499 0.498 

Locus 3332 : 
2 alleles
33.3% missing data
   1   (0.841) 0.840 0.975 0.847 0.839 0.842 
   0   (0.159) 0.160 0.025 0.153 0.161 0.158 

Locus 3333 : 
2 alleles
95.2% missing data
[truncated: 95,990,853 more chars]
