# Supplementary material for: Wild or Introduced? Investigating the Genetic Landscape of Cacao Populations in South America
Source: Ecol Evol. 2025 Jul 22;15(7):e71746. doi: 10.1002/ece3.71746 (PMC12283127; doi:10.1002/ece3.71746)
Supplement: Supplementary file 1 — Appendix S1: Output files for nucleotide diversity (π) and Tajima’s D analyses, providing detailed metrics for population‐level genetic variation across all samples. Appendix S2: Output files for expected heterozygosity (He), observed heterozygosity (Ho), and fixation index (F), summarizing genetic diversity and inbreeding coefficients across the sampled populations. Appendix S3: Principal Component Analysis (PCA) outputs, including loadings and coordinates for all individuals sampled, highlighting population structure and genetic clustering patterns. Appendix S4: Pairwise FST output files, detailing genetic differentiation metrics between sampled populations, reflecting gene flow and isolation patterns. Appendix S5: STRUCTURE analysis outputs, detailing ancestry proportions and admixture patterns for K values ranging from 1 to 8. Here are included the output files for each run and replicate, a summary of likelihood values for all tested conditions, and a graph illustrating the variation in likelihoods as K ranges from 1 to 8. These results provide insights into population genetic structure and the extent of admixture among groups. Table S1: Traceable matchings between the sample names used in this study and the clone designations reported by Motamayor et al. (2008), providing a clear reference for sample identity and origin. * = Not sampled in Motamayor et al. (2008), but sample coming from the same collection and the same region (see Bartley 2005). [file ECE3-15-e71746-s001.zip › Supplementary Materials/Appendix_S5/STRUCTURE_Runs/k6run3.txt_f]

----------------------------------------------------
STRUCTURE by Pritchard, Stephens and Donnelly (2000)
     and Falush, Stephens and Pritchard (2003)
       Code by Pritchard, Falush and Hubisz
             Version 2.3.4 (Jul 2012)
----------------------------------------------------


Command line arguments:   structure -K 6 -o k6run3.txt 
Input File:    output_structure_file.str

Run parameters:
   42 individuals
   844958 loci
   6 populations assumed
   1000 Burn-in period
   10000 Reps


--------------------------------------------
Overall proportion of membership of the
sample in each of the 6 clusters

Inferred Clusters
  1      2      3      4      5      6    
0.092  0.497  0.107  0.116  0.082  0.105  

--------------------------------------------

Allele-freq. divergence among pops (Net nucleotide distance),
computed using point estimates of P.

      1       2       3       4       5       6      
 1      -    0.0044  0.0000  0.0000  0.0000  0.0000  
 2   0.0044     -    0.0044  0.0044  0.0044  0.0044  
 3   0.0000  0.0044     -    0.0000  0.0000  0.0000  
 4   0.0000  0.0044  0.0000     -    0.0000  0.0000  
 5   0.0000  0.0044  0.0000  0.0000     -    0.0000  
 6   0.0000  0.0044  0.0000  0.0000  0.0000     -    

Average distances (expected heterozygosity) between individuals in same cluster:
cluster  1  : 0.2083 
cluster  2  : 0.1846 
cluster  3  : 0.2082 
cluster  4  : 0.2083 
cluster  5  : 0.2078 
cluster  6  : 0.2083 

--------------------------------------------
Estimated Ln Prob of Data   = -598984131.6
Mean value of ln likelihood = -1938869.2
Variance of ln likelihood   = 1194090524.8
Mean value of alpha         = 0.1675

Mean value of Fst_1         = 0.0100
Mean value of Fst_2         = 0.4318
Mean value of Fst_3         = 0.0099
Mean value of Fst_4         = 0.0100
Mean value of Fst_5         = 0.0100
Mean value of Fst_6         = 0.0100


Inferred ancestry of individuals:
        Label (%Miss) :  Inferred clusters
  1 CACAO-CONT-   (90)   :  0.023 0.956 0.019 0.000 0.001 0.001 
  2 CACAO-CONT-   (85)   :  0.084 0.079 0.257 0.238 0.121 0.222 
  3 CACAO-CONT-   (89)   :  0.106 0.062 0.268 0.232 0.143 0.189 
  4 CACAO-CONT-   (92)   :  0.167 0.179 0.092 0.221 0.146 0.194 
  5 CACAO-IQUI-   (84)   :  0.106 0.099 0.219 0.233 0.108 0.234 
  6 CACAO-IQUI-   (86)   :  0.220 0.035 0.198 0.222 0.100 0.225 
  7 CACAO-IQUI-   (88)   :  0.203 0.046 0.168 0.226 0.144 0.213 
  8 CACAO-MARA-   (98)   :  0.004 0.635 0.088 0.041 0.061 0.170 
  9 CACAO-MARA-   (92)   :  0.012 0.584 0.344 0.035 0.025 0.000 
 10 CACAO-MARA-   (99)   :  0.054 0.668 0.024 0.212 0.024 0.018 
 11 CACAO-MARA-   (97)   :  0.017 0.687 0.005 0.190 0.099 0.002 
 12 CACAO-NANA-   (99)   :  0.153 0.428 0.131 0.073 0.087 0.128 
 13 CACAO-NANA-   (96)   :  0.125 0.518 0.004 0.002 0.053 0.298 
 14 CACAO-NANA-   (98)   :  0.005 0.591 0.015 0.312 0.027 0.050 
 15 CACAO-GUYA-   (99)   :  0.002 0.818 0.118 0.012 0.006 0.045 
 16 CACAO-GUYA-   (85)   :  0.007 0.469 0.506 0.006 0.003 0.009 
 17 CACAO-GUYA-   (84)   :  0.078 0.298 0.375 0.143 0.093 0.013 
 18 CACAO-GUYA-   (98)   :  0.127 0.793 0.034 0.002 0.039 0.004 
 19 CACAO-AMEL-   (99)   :  0.009 0.878 0.049 0.035 0.016 0.012 
 20 CACAO-AMEL-   (92)   :  0.242 0.200 0.083 0.170 0.109 0.197 
 21 CACAO-AMEL-   (99)   :  0.063 0.788 0.032 0.083 0.009 0.025 
 22 CACAO-CONT-   (87)   :  0.190 0.000 0.194 0.260 0.105 0.251 
 23 CACAO-CONT-   (92)   :  0.000 0.999 0.000 0.000 0.000 0.000 
 24 CACAO-CONT-   (90)   :  0.146 0.300 0.084 0.205 0.128 0.137 
 25 CACAO-CONT-   (88)   :  0.269 0.023 0.139 0.229 0.099 0.241 
 26 CACAO-IQUI-   (85)   :  0.214 0.096 0.183 0.219 0.105 0.183 
 27 CACAO-IQUI-   (89)   :  0.010 0.688 0.002 0.200 0.098 0.001 
 28 CACAO-IQUI-   (89)   :  0.001 0.997 0.001 0.000 0.001 0.000 
 29 CACAO-MARA-   (92)   :  0.249 0.014 0.139 0.224 0.112 0.263 
 30 CACAO-MARA-   (89)   :  0.189 0.000 0.214 0.237 0.140 0.220 
 31 CACAO-MARA-   (92)   :  0.002 0.906 0.070 0.019 0.001 0.002 
 32 CACAO-MARA-   (69)   :  0.015 0.018 0.006 0.015 0.924 0.021 
 33 CACAO-NANA-   (89)   :  0.000 0.999 0.001 0.000 0.000 0.000 
 34 CACAO-NANA-   (89)   :  0.001 0.886 0.002 0.001 0.001 0.109 
 35 CACAO-NANA-   (88)   :  0.000 0.999 0.000 0.000 0.000 0.000 
 36 CACAO-GUYA-   (94)   :  0.305 0.124 0.031 0.122 0.134 0.284 
 37 CACAO-GUYA-   (93)   :  0.254 0.031 0.146 0.231 0.074 0.265 
 38 CACAO-GUYA-   (98)   :  0.007 0.952 0.016 0.016 0.004 0.005 
 39 CACAO-GUYA-   (66)   :  0.214 0.041 0.222 0.217 0.114 0.192 
 40 CACAO-AMEL-   (88)   :  0.000 0.999 0.000 0.000 0.000 0.000 
 41 CACAO-AMEL-   (93)   :  0.000 0.999 0.000 0.000 0.000 0.000 
 42 CACAO-AMEL-   (91)   :  0.000 1.000 0.000 0.000 0.000 0.000 


Estimated Allele Frequencies in each cluster
First column gives estimated ancestral frequencies


Locus 1 : 
1 alleles
97.6% missing data
   1   (1.000) 1.000 1.000 1.000 1.000 1.000 1.000 

Locus 2 : 
1 alleles
97.6% missing data
   1   (1.000) 1.000 1.000 1.000 1.000 1.000 1.000 

Locus 3 : 
1 alleles
97.6% missing data
   1   (1.000) 1.000 1.000 1.000 1.000 1.000 1.000 

Locus 4 : 
1 alleles
97.6% missing data
   1   (1.000) 1.000 1.000 1.000 1.000 1.000 1.000 

Locus 5 : 
1 alleles
97.6% missing data
   1   (1.000) 1.000 1.000 1.000 1.000 1.000 1.000 

Locus 6 : 
1 alleles
97.6% missing data
   1   (1.000) 1.000 1.000 1.000 1.000 1.000 1.000 

Locus 7 : 
1 alleles
97.6% missing data
   1   (1.000) 1.000 1.000 1.000 1.000 1.000 1.000 

Locus 8 : 
1 alleles
97.6% missing data
   1   (1.000) 1.000 1.000 1.000 1.000 1.000 1.000 

Locus 9 : 
1 alleles
92.9% missing data
   1   (1.000) 1.000 1.000 1.000 1.000 1.000 1.000 

Locus 10 : 
1 alleles
92.9% missing data
   1   (1.000) 1.000 1.000 1.000 1.000 1.000 1.000 

Locus 11 : 
1 alleles
92.9% missing data
   1   (1.000) 1.000 1.000 1.000 1.000 1.000 1.000 

Locus 12 : 
1 alleles
92.9% missing data
   1   (1.000) 1.000 1.000 1.000 1.000 1.000 1.000 

Locus 13 : 
2 alleles
97.6% missing data
   0   (0.608) 0.608 0.573 0.608 0.608 0.608 0.608 
   1   (0.392) 0.392 0.427 0.392 0.392 0.392 0.392 

Locus 14 : 
1 alleles
97.6% missing data
   1   (1.000) 1.000 1.000 1.000 1.000 1.000 1.000 

Locus 15 : 
1 alleles
95.2% missing data
   1   (1.000) 1.000 1.000 1.000 1.000 1.000 1.000 

Locus 16 : 
1 alleles
97.6% missing data
   1   (1.000) 1.000 1.000 1.000 1.000 1.000 1.000 

Locus 17 : 
1 alleles
95.2% missing data
   1   (1.000) 1.000 1.000 1.000 1.000 1.000 1.000 

Locus 18 : 
1 alleles
97.6% missing data
   1   (1.000) 1.000 1.000 1.000 1.000 1.000 1.000 

Locus 19 : 
1 alleles
95.2% missing data
   1   (1.000) 1.000 1.000 1.000 1.000 1.000 1.000 

Locus 20 : 
1 alleles
95.2% missing data
   1   (1.000) 1.000 1.000 1.000 1.000 1.000 1.000 

Locus 21 : 
1 alleles
97.6% missing data
   1   (1.000) 1.000 1.000 1.000 1.000 1.000 1.000 

Locus 22 : 
1 alleles
95.2% missing data
   1   (1.000) 1.000 1.000 1.000 1.000 1.000 1.000 

Locus 23 : 
1 alleles
97.6% missing data
   1   (1.000) 1.000 1.000 1.000 1.000 1.000 1.000 

Locus 24 : 
1 alleles
97.6% missing data
   1   (1.000) 1.000 1.000 1.000 1.000 1.000 1.000 

Locus 25 : 
1 alleles
97.6% missing data
   1   (1.000) 1.000 1.000 1.000 1.000 1.000 1.000 

Locus 26 : 
1 alleles
97.6% missing data
   1   (1.000) 1.000 1.000 1.000 1.000 1.000 1.000 

Locus 27 : 
1 alleles
97.6% missing data
   1   (1.000) 1.000 1.000 1.000 1.000 1.000 1.000 

Locus 28 : 
1 alleles
97.6% missing data
   1   (1.000) 1.000 1.000 1.000 1.000 1.000 1.000 

Locus 29 : 
1 alleles
97.6% missing data
   1   (1.000) 1.000 1.000 1.000 1.000 1.000 1.000 

Locus 30 : 
1 alleles
97.6% missing data
   1   (1.000) 1.000 1.000 1.000 1.000 1.000 1.000 

Locus 31 : 
1 alleles
97.6% missing data
   1   (1.000) 1.000 1.000 1.000 1.000 1.000 1.000 

Locus 32 : 
1 alleles
95.2% missing data
   1   (1.000) 1.000 1.000 1.000 1.000 1.000 1.000 

Locus 33 : 
1 alleles
97.6% missing data
   1   (1.000) 1.000 1.000 1.000 1.000 1.000 1.000 

Locus 34 : 
1 alleles
97.6% missing data
   1   (1.000) 1.000 1.000 1.000 1.000 1.000 1.000 

Locus 35 : 
1 alleles
97.6% missing data
   1   (1.000) 1.000 1.000 1.000 1.000 1.000 1.000 

Locus 36 : 
1 alleles
97.6% missing data
   1   (1.000) 1.000 1.000 1.000 1.000 1.000 1.000 

Locus 37 : 
1 alleles
97.6% missing data
   1   (1.000) 1.000 1.000 1.000 1.000 1.000 1.000 

Locus 38 : 
1 alleles
97.6% missing data
   1   (1.000) 1.000 1.000 1.000 1.000 1.000 1.000 

Locus 39 : 
1 alleles
97.6% missing data
   1   (1.000) 1.000 1.000 1.000 1.000 1.000 1.000 

Locus 40 : 
1 alleles
97.6% missing data
   1   (1.000) 1.000 1.000 1.000 1.000 1.000 1.000 

Locus 41 : 
1 alleles
97.6% missing data
   1   (1.000) 1.000 1.000 1.000 1.000 1.000 1.000 

Locus 42 : 
1 alleles
97.6% missing data
   1   (1.000) 1.000 1.000 1.000 1.000 1.000 1.000 

Locus 43 : 
1 alleles
97.6% missing data
   1   (1.000) 1.000 1.000 1.000 1.000 1.000 1.000 

Locus 44 : 
1 alleles
97.6% missing data
   1   (1.000) 1.000 1.000 1.000 1.000 1.000 1.000 

Locus 45 : 
1 alleles
97.6% missing data
   1   (1.000) 1.000 1.000 1.000 1.000 1.000 1.000 

Locus 46 : 
1 alleles
97.6% missing data
   1   (1.000) 1.000 1.000 1.000 1.000 1.000 1.000 

Locus 47 : 
1 alleles
97.6% missing data
   1   (1.000) 1.000 1.000 1.000 1.000 1.000 1.000 

Locus 48 : 
1 alleles
97.6% missing data
   1   (1.000) 1.000 1.000 1.000 1.000 1.000 1.000 

Locus 49 : 
1 alleles
97.6% missing data
   1   (1.000) 1.000 1.000 1.000 1.000 1.000 1.000 

Locus 50 : 
1 alleles
97.6% missing data
   1   (1.000) 1.000 1.000 1.000 1.000 1.000 1.000 

Locus 51 : 
1 alleles
97.6% missing data
   1   (1.000) 1.000 1.000 1.000 1.000 1.000 1.000 

Locus 52 : 
1 alleles
97.6% missing data
   1   (1.000) 1.000 1.000 1.000 1.000 1.000 1.000 

Locus 53 : 
1 alleles
97.6% missing data
   1   (1.000) 1.000 1.000 1.000 1.000 1.000 1.000 

Locus 54 : 
1 alleles
97.6% missing data
   1   (1.000) 1.000 1.000 1.000 1.000 1.000 1.000 

Locus 55 : 
1 alleles
97.6% missing data
   1   (1.000) 1.000 1.000 1.000 1.000 1.000 1.000 

Locus 56 : 
1 alleles
97.6% missing data
   1   (1.000) 1.000 1.000 1.000 1.000 1.000 1.000 

Locus 57 : 
1 alleles
97.6% missing data
   1   (1.000) 1.000 1.000 1.000 1.000 1.000 1.000 

Locus 58 : 
1 alleles
97.6% missing data
   1   (1.000) 1.000 1.000 1.000 1.000 1.000 1.000 

Locus 59 : 
2 alleles
97.6% missing data
   0   (0.540) 0.540 0.516 0.540 0.540 0.540 0.540 
   1   (0.460) 0.460 0.484 0.460 0.460 0.460 0.460 

Locus 60 : 
2 alleles
97.6% missing data
   0   (0.475) 0.475 0.478 0.474 0.474 0.476 0.475 
   1   (0.525) 0.525 0.522 0.526 0.526 0.524 0.525 

Locus 61 : 
2 alleles
97.6% missing data
   0   (0.591) 0.591 0.589 0.591 0.591 0.592 0.591 
   1   (0.409) 0.409 0.411 0.409 0.409 0.408 0.409 

Locus 62 : 
2 alleles
97.6% missing data
   0   (0.490) 0.491 0.488 0.490 0.490 0.490 0.491 
   1   (0.510) 0.509 0.512 0.510 0.510 0.510 0.509 

Locus 63 : 
2 alleles
95.2% missing data
   1   (0.688) 0.687 0.687 0.687 0.688 0.694 0.688 
   0   (0.312) 0.313 0.313 0.313 0.312 0.306 0.312 

Locus 64 : 
1 alleles
95.2% missing data
   1   (1.000) 1.000 1.000 1.000 1.000 1.000 1.000 

Locus 65 : 
1 alleles
97.6% missing data
   1   (1.000) 1.000 1.000 1.000 1.000 1.000 1.000 

Locus 66 : 
1 alleles
97.6% missing data
   1   (1.000) 1.000 1.000 1.000 1.000 1.000 1.000 

Locus 67 : 
1 alleles
95.2% missing data
   1   (1.000) 1.000 1.000 1.000 1.000 1.000 1.000 

Locus 68 : 
1 alleles
95.2% missing data
   1   (1.000) 1.000 1.000 1.000 1.000 1.000 1.000 

Locus 69 : 
1 alleles
97.6% missing data
   1   (1.000) 1.000 1.000 1.000 1.000 1.000 1.000 

Locus 70 : 
1 alleles
97.6% missing data
   1   (1.000) 1.000 1.000 1.000 1.000 1.000 1.000 

Locus 71 : 
1 alleles
97.6% missing data
   1   (1.000) 1.000 1.000 1.000 1.000 1.000 1.000 

Locus 72 : 
1 alleles
97.6% missing data
   1   (1.000) 1.000 1.000 1.000 1.000 1.000 1.000 

Locus 73 : 
1 alleles
97.6% missing data
   1   (1.000) 1.000 1.000 1.000 1.000 1.000 1.000 

Locus 74 : 
2 alleles
95.2% missing data
   1   (0.653) 0.653 0.649 0.653 0.652 0.659 0.653 
   0   (0.347) 0.347 0.351 0.347 0.348 0.341 0.347 

Locus 75 : 
2 alleles
23.8% missing data
   1   (0.912) 0.912 0.987 0.915 0.915 0.915 0.909 
   0   (0.088) 0.088 0.013 0.085 0.085 0.085 0.091 

Locus 76 : 
2 alleles
95.2% missing data
   1   (0.701) 0.701 0.696 0.701 0.700 0.706 0.700 
   0   (0.299) 0.299 0.304 0.299 0.300 0.294 0.300 

Locus 77 : 
2 alleles
95.2% missing data
   1   (0.639) 0.639 0.637 0.639 0.638 0.645 0.638 
   0   (0.361) 0.361 0.363 0.361 0.362 0.355 0.362 

Locus 78 : 
1 alleles
97.6% missing data
   1   (1.000) 1.000 1.000 1.000 1.000 1.000 1.000 

Locus 79 : 
2 alleles
97.6% missing data
   0   (0.424) 0.424 0.485 0.424 0.423 0.425 0.424 
   1   (0.576) 0.576 0.515 0.576 0.577 0.575 0.576 

Locus 80 : 
1 alleles
97.6% missing data
   1   (1.000) 1.000 1.000 1.000 1.000 1.000 1.000 

Locus 81 : 
2 alleles
64.3% missing data
   1   (0.601) 0.600 0.815 0.601 0.599 0.601 0.602 
   0   (0.399) 0.400 0.185 0.399 0.401 0.399 0.398 

Locus 82 : 
1 alleles
97.6% missing data
   1   (1.000) 1.000 1.000 1.000 1.000 1.000 1.000 

Locus 83 : 
2 alleles
97.6% missing data
   0   (0.446) 0.446 0.449 0.446 0.445 0.446 0.446 
   1   (0.554) 0.554 0.551 0.554 0.555 0.554 0.554 

Locus 84 : 
1 alleles
97.6% missing data
   1   (1.000) 1.000 1.000 1.000 1.000 1.000 1.000 

Locus 85 : 
1 alleles
97.6% missing data
   1   (1.000) 1.000 1.000 1.000 1.000 1.000 1.000 

Locus 86 : 
1 alleles
97.6% missing data
   1   (1.000) 1.000 1.000 1.000 1.000 1.000 1.000 

Locus 87 : 
1 alleles
97.6% missing data
   1   (1.000) 1.000 1.000 1.000 1.000 1.000 1.000 

Locus 88 : 
1 alleles
95.2% missing data
   1   (1.000) 1.000 1.000 1.000 1.000 1.000 1.000 

Locus 89 : 
1 alleles
95.2% missing data
   1   (1.000) 1.000 1.000 1.000 1.000 1.000 1.000 

Locus 90 : 
1 alleles
95.2% missing data
   1   (1.000) 1.000 1.000 1.000 1.000 1.000 1.000 

Locus 91 : 
1 alleles
95.2% missing data
   1   (1.000) 1.000 1.000 1.000 1.000 1.000 1.000 

Locus 92 : 
1 alleles
95.2% missing data
   1   (1.000) 1.000 1.000 1.000 1.000 1.000 1.000 

Locus 93 : 
1 alleles
97.6% missing data
   1   (1.000) 1.000 1.000 1.000 1.000 1.000 1.000 

Locus 94 : 
1 alleles
95.2% missing data
   1   (1.000) 1.000 1.000 1.000 1.000 1.000 1.000 

Locus 95 : 
1 alleles
95.2% missing data
   1   (1.000) 1.000 1.000 1.000 1.000 1.000 1.000 

Locus 96 : 
1 alleles
97.6% missing data
   1   (1.000) 1.000 1.000 1.000 1.000 1.000 1.000 

Locus 97 : 
2 alleles
95.2% missing data
   1   (0.606) 0.606 0.597 0.605 0.606 0.613 0.606 
   0   (0.394) 0.394 0.403 0.395 0.394 0.387 0.394 

Locus 98 : 
2 alleles
95.2% missing data
   1   (0.690) 0.689 0.689 0.689 0.689 0.695 0.689 
   0   (0.310) 0.311 0.311 0.311 0.311 0.305 0.311 

Locus 99 : 
2 alleles
95.2% missing data
   1   (0.686) 0.685 0.684 0.685 0.685 0.691 0.685 
   0   (0.314) 0.315 0.316 0.315 0.315 0.309 0.315 

Locus 100 : 
2 alleles
38.1% missing data
   1   (0.903) 0.903 0.986 0.905 0.903 0.905 0.902 
   0   (0.097) 0.097 0.014 0.095 0.097 0.095 0.098 

Locus 101 : 
2 alleles
95.2% missing data
   1   (0.624) 0.623 0.617 0.623 0.623 0.631 0.624 
   0   (0.376) 0.377 0.383 0.377 0.377 0.369 0.376 

Locus 102 : 
2 alleles
97.6% missing data
   0   (0.575) 0.575 0.573 0.574 0.575 0.573 0.574 
   1   (0.425) 0.425 0.427 0.426 0.425 0.427 0.426 

Locus 103 : 
2 alleles
95.2% missing data
   1   (0.712) 0.711 0.700 0.712 0.710 0.718 0.711 
   0   (0.288) 0.289 0.300 0.288 0.290 0.282 0.289 

Locus 104 : 
2 alleles
95.2% missing data
   1   (0.662) 0.662 0.657 0.661 0.662 0.668 0.662 
   0   (0.338) 0.338 0.343 0.339 0.338 0.332 0.338 

Locus 105 : 
2 alleles
97.6% missing data
   0   (0.488) 0.488 0.491 0.488 0.488 0.487 0.488 
   1   (0.512) 0.512 0.509 0.512 0.512 0.513 0.512 

Locus 106 : 
2 alleles
95.2% missing data
   1   (0.624) 0.624 0.620 0.623 0.623 0.630 0.624 
   0   (0.376) 0.376 0.380 0.377 0.377 0.370 0.376 

Locus 107 : 
2 alleles
95.2% missing data
   1   (0.659) 0.659 0.659 0.658 0.659 0.665 0.658 
   0   (0.341) 0.341 0.341 0.342 0.341 0.335 0.342 

Locus 108 : 
2 alleles
97.6% missing data
   0   (0.495) 0.494 0.496 0.495 0.495 0.495 0.496 
   1   (0.505) 0.506 0.504 0.505 0.505 0.505 0.504 

Locus 109 : 
2 alleles
95.2% missing data
   1   (0.671) 0.670 0.668 0.670 0.670 0.677 0.670 
   0   (0.329) 0.330 0.332 0.330 0.330 0.323 0.330 

Locus 110 : 
2 alleles
97.6% missing data
   0   (0.417) 0.417 0.419 0.418 0.417 0.417 0.418 
   1   (0.583) 0.583 0.581 0.582 0.583 0.583 0.582 

Locus 111 : 
2 alleles
97.6% missing data
   0   (0.496) 0.496 0.505 0.496 0.497 0.497 0.496 
   1   (0.504) 0.504 0.495 0.504 0.503 0.503 0.504 

Locus 112 : 
1 alleles
97.6% missing data
   1   (1.000) 1.000 1.000 1.000 1.000 1.000 1.000 

Locus 113 : 
1 alleles
97.6% missing data
   1   (1.000) 1.000 1.000 1.000 1.000 1.000 1.000 

Locus 114 : 
1 alleles
97.6% missing data
   1   (1.000) 1.000 1.000 1.000 1.000 1.000 1.000 

Locus 115 : 
1 alleles
97.6% missing data
   1   (1.000) 1.000 1.000 1.000 1.000 1.000 1.000 

Locus 116 : 
1 alleles
97.6% missing data
   1   (1.000) 1.000 1.000 1.000 1.000 1.000 1.000 

Locus 117 : 
1 alleles
97.6% missing data
   1   (1.000) 1.000 1.000 1.000 1.000 1.000 1.000 

Locus 118 : 
1 alleles
97.6% missing data
   1   (1.000) 1.000 1.000 1.000 1.000 1.000 1.000 

Locus 119 : 
1 alleles
97.6% missing data
   1   (1.000) 1.000 1.000 1.000 1.000 1.000 1.000 

Locus 120 : 
1 alleles
97.6% missing data
   1   (1.000) 1.000 1.000 1.000 1.000 1.000 1.000 

Locus 121 : 
1 alleles
95.2% missing data
   1   (1.000) 1.000 1.000 1.000 1.000 1.000 1.000 

Locus 122 : 
1 alleles
97.6% missing data
   1   (1.000) 1.000 1.000 1.000 1.000 1.000 1.000 

Locus 123 : 
1 alleles
97.6% missing data
   1   (1.000) 1.000 1.000 1.000 1.000 1.000 1.000 

Locus 124 : 
1 alleles
97.6% missing data
   1   (1.000) 1.000 1.000 1.000 1.000 1.000 1.000 

Locus 125 : 
1 alleles
95.2% missing data
   1   (1.000) 1.000 1.000 1.000 1.000 1.000 1.000 

Locus 126 : 
1 alleles
95.2% missing data
   1   (1.000) 1.000 1.000 1.000 1.000 1.000 1.000 

Locus 127 : 
1 alleles
95.2% missing data
   1   (1.000) 1.000 1.000 1.000 1.000 1.000 1.000 

Locus 128 : 
1 alleles
95.2% missing data
   1   (1.000) 1.000 1.000 1.000 1.000 1.000 1.000 

Locus 129 : 
1 alleles
95.2% missing data
   1   (1.000) 1.000 1.000 1.000 1.000 1.000 1.000 

Locus 130 : 
1 alleles
95.2% missing data
   1   (1.000) 1.000 1.000 1.000 1.000 1.000 1.000 

Locus 131 : 
1 alleles
97.6% missing data
   1   (1.000) 1.000 1.000 1.000 1.000 1.000 1.000 

Locus 132 : 
1 alleles
97.6% missing data
   1   (1.000) 1.000 1.000 1.000 1.000 1.000 1.000 

Locus 133 : 
1 alleles
97.6% missing data
   1   (1.000) 1.000 1.000 1.000 1.000 1.000 1.000 

Locus 134 : 
1 alleles
97.6% missing data
   1   (1.000) 1.000 1.000 1.000 1.000 1.000 1.000 

Locus 135 : 
1 alleles
97.6% missing data
   1   (1.000) 1.000 1.000 1.000 1.000 1.000 1.000 

Locus 136 : 
1 alleles
97.6% missing data
   1   (1.000) 1.000 1.000 1.000 1.000 1.000 1.000 

Locus 137 : 
1 alleles
97.6% missing data
   1   (1.000) 1.000 1.000 1.000 1.000 1.000 1.000 

Locus 138 : 
1 alleles
97.6% missing data
   1   (1.000) 1.000 1.000 1.000 1.000 1.000 1.000 

Locus 139 : 
1 alleles
97.6% missing data
   1   (1.000) 1.000 1.000 1.000 1.000 1.000 1.000 

Locus 140 : 
1 alleles
97.6% missing data
   1   (1.000) 1.000 1.000 1.000 1.000 1.000 1.000 

Locus 141 : 
1 alleles
97.6% missing data
   1   (1.000) 1.000 1.000 1.000 1.000 1.000 1.000 

Locus 142 : 
1 alleles
97.6% missing data
   1   (1.000) 1.000 1.000 1.000 1.000 1.000 1.000 

Locus 143 : 
1 alleles
97.6% missing data
   1   (1.000) 1.000 1.000 1.000 1.000 1.000 1.000 

Locus 144 : 
1 alleles
97.6% missing data
   1   (1.000) 1.000 1.000 1.000 1.000 1.000 1.000 

Locus 145 : 
1 alleles
97.6% missing data
   1   (1.000) 1.000 1.000 1.000 1.000 1.000 1.000 

Locus 146 : 
1 alleles
97.6% missing data
   1   (1.000) 1.000 1.000 1.000 1.000 1.000 1.000 

Locus 147 : 
1 alleles
97.6% missing data
   1   (1.000) 1.000 1.000 1.000 1.000 1.000 1.000 

Locus 148 : 
1 alleles
97.6% missing data
   1   (1.000) 1.000 1.000 1.000 1.000 1.000 1.000 

Locus 149 : 
1 alleles
97.6% missing data
   1   (1.000) 1.000 1.000 1.000 1.000 1.000 1.000 

Locus 150 : 
1 alleles
97.6% missing data
   1   (1.000) 1.000 1.000 1.000 1.000 1.000 1.000 

Locus 151 : 
1 alleles
97.6% missing data
   1   (1.000) 1.000 1.000 1.000 1.000 1.000 1.000 

Locus 152 : 
1 alleles
97.6% missing data
   1   (1.000) 1.000 1.000 1.000 1.000 1.000 1.000 

Locus 153 : 
1 alleles
97.6% missing data
   1   (1.000) 1.000 1.000 1.000 1.000 1.000 1.000 

Locus 154 : 
1 alleles
97.6% missing data
   1   (1.000) 1.000 1.000 1.000 1.000 1.000 1.000 

Locus 155 : 
1 alleles
97.6% missing data
   1   (1.000) 1.000 1.000 1.000 1.000 1.000 1.000 

Locus 156 : 
1 alleles
97.6% missing data
   1   (1.000) 1.000 1.000 1.000 1.000 1.000 1.000 

Locus 157 : 
1 alleles
97.6% missing data
   1   (1.000) 1.000 1.000 1.000 1.000 1.000 1.000 

Locus 158 : 
1 alleles
97.6% missing data
   1   (1.000) 1.000 1.000 1.000 1.000 1.000 1.000 

Locus 159 : 
1 alleles
97.6% missing data
   1   (1.000) 1.000 1.000 1.000 1.000 1.000 1.000 

Locus 160 : 
1 alleles
97.6% missing data
   1   (1.000) 1.000 1.000 1.000 1.000 1.000 1.000 

Locus 161 : 
1 alleles
97.6% missing data
   1   (1.000) 1.000 1.000 1.000 1.000 1.000 1.000 

Locus 162 : 
1 alleles
97.6% missing data
   1   (1.000) 1.000 1.000 1.000 1.000 1.000 1.000 

Locus 163 : 
1 alleles
97.6% missing data
   1   (1.000) 1.000 1.000 1.000 1.000 1.000 1.000 

Locus 164 : 
1 alleles
97.6% missing data
   1   (1.000) 1.000 1.000 1.000 1.000 1.000 1.000 

Locus 165 : 
1 alleles
97.6% missing data
   1   (1.000) 1.000 1.000 1.000 1.000 1.000 1.000 

Locus 166 : 
1 alleles
97.6% missing data
   1   (1.000) 1.000 1.000 1.000 1.000 1.000 1.000 

Locus 167 : 
1 alleles
97.6% missing data
   1   (1.000) 1.000 1.000 1.000 1.000 1.000 1.000 

Locus 168 : 
1 alleles
97.6% missing data
   1   (1.000) 1.000 1.000 1.000 1.000 1.000 1.000 

Locus 169 : 
1 alleles
97.6% missing data
   1   (1.000) 1.000 1.000 1.000 1.000 1.000 1.000 

Locus 170 : 
1 alleles
97.6% missing data
   1   (1.000) 1.000 1.000 1.000 1.000 1.000 1.000 

Locus 171 : 
1 alleles
97.6% missing data
   1   (1.000) 1.000 1.000 1.000 1.000 1.000 1.000 

Locus 172 : 
1 alleles
95.2% missing data
   1   (1.000) 1.000 1.000 1.000 1.000 1.000 1.000 

Locus 173 : 
1 alleles
97.6% missing data
   1   (1.000) 1.000 1.000 1.000 1.000 1.000 1.000 

Locus 174 : 
1 alleles
97.6% missing data
   1   (1.000) 1.000 1.000 1.000 1.000 1.000 1.000 

Locus 175 : 
1 alleles
97.6% missing data
   1   (1.000) 1.000 1.000 1.000 1.000 1.000 1.000 

Locus 176 : 
1 alleles
97.6% missing data
   1   (1.000) 1.000 1.000 1.000 1.000 1.000 1.000 

Locus 177 : 
2 alleles
97.6% missing data
   0   (0.472) 0.472 0.482 0.473 0.474 0.472 0.471 
   1   (0.528) 0.528 0.518 0.527 0.526 0.528 0.529 

Locus 178 : 
1 alleles
97.6% missing data
   1   (1.000) 1.000 1.000 1.000 1.000 1.000 1.000 

Locus 179 : 
1 alleles
97.6% missing data
   1   (1.000) 1.000 1.000 1.000 1.000 1.000 1.000 

Locus 180 : 
2 alleles
95.2% missing data
   1   (0.709) 0.708 0.701 0.708 0.708 0.714 0.709 
   0   (0.291) 0.292 0.299 0.292 0.292 0.286 0.291 

Locus 181 : 
2 alleles
97.6% missing data
   0   (0.462) 0.462 0.466 0.463 0.461 0.461 0.462 
   1   (0.538) 0.538 0.534 0.537 0.539 0.539 0.538 

Locus 182 : 
2 alleles
95.2% missing data
   1   (0.681) 0.680 0.677 0.681 0.680 0.686 0.680 
   0   (0.319) 0.320 0.323 0.319 0.320 0.314 0.320 

Locus 183 : 
2 alleles
52.4% missing data
   1   (0.588) 0.587 0.858 0.587 0.586 0.588 0.589 
   0   (0.412) 0.413 0.142 0.413 0.414 0.412 0.411 

Locus 184 : 
2 alleles
97.6% missing data
   0   (0.543) 0.543 0.541 0.543 0.542 0.543 0.543 
   1   (0.457) 0.457 0.459 0.457 0.458 0.457 0.457 

Locus 185 : 
2 alleles
95.2% missing data
   1   (0.682) 0.681 0.680 0.681 0.681 0.687 0.682 
   0   (0.318) 0.319 0.320 0.319 0.319 0.313 0.318 

Locus 186 : 
2 alleles
95.2% missing data
   0   (0.433) 0.433 0.430 0.434 0.433 0.434 0.434 
   1   (0.567) 0.567 0.570 0.566 0.567 0.566 0.566 

Locus 187 : 
2 alleles
23.8% missing data
   1   (0.912) 0.912 0.991 0.913 0.911 0.914 0.911 
   0   (0.088) 0.088 0.009 0.087 0.089 0.086 0.089 

Locus 188 : 
2 alleles
95.2% missing data
   1   (0.648) 0.648 0.642 0.647 0.647 0.654 0.647 
   0   (0.352) 0.352 0.358 0.353 0.353 0.346 0.353 

Locus 189 : 
2 alleles
95.2% missing data
   1   (0.681) 0.681 0.676 0.680 0.680 0.687 0.681 
   0   (0.319) 0.319 0.324 0.320 0.320 0.313 0.319 

Locus 190 : 
2 alleles
95.2% missing data
   1   (0.666) 0.665 0.665 0.665 0.666 0.672 0.666 
   0   (0.334) 0.335 0.335 0.335 0.334 0.328 0.334 

Locus 191 : 
2 alleles
95.2% missing data
   1   (0.697) 0.696 0.692 0.695 0.695 0.701 0.697 
   0   (0.303) 0.304 0.308 0.305 0.305 0.299 0.303 

Locus 192 : 
2 alleles
95.2% missing data
   1   (0.689) 0.688 0.688 0.688 0.688 0.694 0.688 
   0   (0.311) 0.312 0.312 0.312 0.312 0.306 0.312 

Locus 193 : 
2 alleles
95.2% missing data
   1   (0.680) 0.679 0.675 0.679 0.679 0.685 0.680 
   0   (0.320) 0.321 0.325 0.321 0.321 0.315 0.320 

Locus 194 : 
3 alleles
90.5% missing data
   0   (0.352) 0.353 0.361 0.354 0.354 0.347 0.353 
   1   (0.274) 0.275 0.274 0.275 0.274 0.268 0.275 
   2   (0.374) 0.372 0.365 0.371 0.372 0.385 0.372 

Locus 195 : 
2 alleles
33.3% missing data
   1   (0.894) 0.894 0.987 0.896 0.894 0.894 0.894 
   0   (0.106) 0.106 0.013 0.104 0.106 0.106 0.106 

Locus 196 : 
1 alleles
97.6% missing data
   1   (1.000) 1.000 1.000 1.000 1.000 1.000 1.000 

Locus 197 : 
2 alleles
97.6% missing data
   0   (0.499) 0.498 0.497 0.499 0.499 0.499 0.499 
   1   (0.501) 0.502 0.503 0.501 0.501 0.501 0.501 

Locus 198 : 
2 alleles
97.6% missing data
   0   (0.384) 0.385 0.397 0.384 0.385 0.385 0.384 
   1   (0.616) 0.615 0.603 0.616 0.615 0.615 0.616 

Locus 199 : 
1 alleles
95.2% missing data
   1   (1.000) 1.000 1.000 1.000 1.000 1.000 1.000 

Locus 200 : 
2 alleles
97.6% missing data
   0   (0.471) 0.472 0.470 0.470 0.470 0.472 0.471 
   1   (0.529) 0.528 0.530 0.530 0.530 0.528 0.529 

Locus 201 : 
1 alleles
95.2% missing data
   1   (1.000) 1.000 1.000 1.000 1.000 1.000 1.000 

Locus 202 : 
1 alleles
95.2% missing data
   1   (1.000) 1.000 1.000 1.000 1.000 1.000 1.000 

Locus 203 : 
1 alleles
95.2% missing data
   1   (1.000) 1.000 1.000 1.000 1.000 1.000 1.000 

Locus 204 : 
1 alleles
95.2% missing data
   1   (1.000) 1.000 1.000 1.000 1.000 1.000 1.000 

Locus 205 : 
1 alleles
95.2% missing data
   1   (1.000) 1.000 1.000 1.000 1.000 1.000 1.000 

Locus 206 : 
1 alleles
95.2% missing data
   1   (1.000) 1.000 1.000 1.000 1.000 1.000 1.000 

Locus 207 : 
1 alleles
95.2% missing data
   1   (1.000) 1.000 1.000 1.000 1.000 1.000 1.000 

Locus 208 : 
1 alleles
95.2% missing data
   1   (1.000) 1.000 1.000 1.000 1.000 1.000 1.000 

Locus 209 : 
2 alleles
95.2% missing data
   0   (0.509) 0.509 0.509 0.509 0.509 0.509 0.509 
   1   (0.491) 0.491 0.491 0.491 0.491 0.491 0.491 

Locus 210 : 
2 alleles
31.0% missing data
   1   (0.899) 0.899 0.988 0.902 0.899 0.899 0.898 
   0   (0.101) 0.101 0.012 0.098 0.101 0.101 0.102 

Locus 211 : 
1 alleles
97.6% missing data
   1   (1.000) 1.000 1.000 1.000 1.000 1.000 1.000 

Locus 212 : 
1 alleles
95.2% missing data
   1   (1.000) 1.000 1.000 1.000 1.000 1.000 1.000 

Locus 213 : 
1 alleles
95.2% missing data
   1   (1.000) 1.000 1.000 1.000 1.000 1.000 1.000 

Locus 214 : 
1 alleles
95.2% missing data
   1   (1.000) 1.000 1.000 1.000 1.000 1.000 1.000 

Locus 215 : 
1 alleles
95.2% missing data
   1   (1.000) 1.000 1.000 1.000 1.000 1.000 1.000 

Locus 216 : 
1 alleles
95.2% missing data
   1   (1.000) 1.000 1.000 1.000 1.000 1.000 1.000 

Locus 217 : 
1 alleles
95.2% missing data
   1   (1.000) 1.000 1.000 1.000 1.000 1.000 1.000 

Locus 218 : 
2 alleles
95.2% missing data
   1   (0.642) 0.641 0.638 0.641 0.642 0.648 0.641 
   0   (0.358) 0.359 0.362 0.359 0.358 0.352 0.359 

Locus 219 : 
2 alleles
95.2% missing data
   1   (0.659) 0.657 0.660 0.658 0.659 0.665 0.658 
   0   (0.341) 0.343 0.340 0.342 0.341 0.335 0.342 

Locus 220 : 
2 alleles
26.2% missing data
   1   (0.819) 0.819 0.980 0.818 0.816 0.818 0.817 
   0   (0.181) 0.181 0.020 0.182 0.184 0.182 0.183 

Locus 221 : 
1 alleles
95.2% missing data
   1   (1.000) 1.000 1.000 1.000 1.000 1.000 1.000 

Locus 222 : 
1 alleles
97.6% missing data
   1   (1.000) 1.000 1.000 1.000 1.000 1.000 1.000 

Locus 223 : 
1 alleles
97.6% missing data
   1   (1.000) 1.000 1.000 1.000 1.000 1.000 1.000 

Locus 224 : 
2 alleles
31.0% missing data
   1   (0.925) 0.925 0.991 0.927 0.926 0.926 0.926 
   0   (0.075) 0.075 0.009 0.073 0.074 0.074 0.074 

Locus 225 : 
1 alleles
97.6% missing data
   1   (1.000) 1.000 1.000 1.000 1.000 1.000 1.000 

Locus 226 : 
2 alleles
97.6% missing data
   0   (0.542) 0.542 0.543 0.542 0.542 0.542 0.542 
   1   (0.458) 0.458 0.457 0.458 0.458 0.458 0.458 

Locus 227 : 
1 alleles
97.6% missing data
   1   (1.000) 1.000 1.000 1.000 1.000 1.000 1.000 

Locus 228 : 
1 alleles
23.8% missing data
   1   (1.000) 1.000 1.000 1.000 1.000 1.000 1.000 

Locus 229 : 
1 alleles
97.6% missing data
   1   (1.000) 1.000 1.000 1.000 1.000 1.000 1.000 

Locus 230 : 
1 alleles
97.6% missing data
   1   (1.000) 1.000 1.000 1.000 1.000 1.000 1.000 

Locus 231 : 
2 alleles
16.7% missing data
   1   (0.890) 0.891 0.986 0.892 0.890 0.892 0.888 
   0   (0.110) 0.109 0.014 0.108 0.110 0.108 0.112 

Locus 232 : 
2 alleles
97.6% missing data
   0   (0.460) 0.460 0.458 0.460 0.460 0.461 0.461 
   1   (0.540) 0.540 0.542 0.540 0.540 0.539 0.539 

Locus 233 : 
2 alleles
97.6% missing data
   0   (0.431) 0.431 0.457 0.432 0.431 0.431 0.431 
   1   (0.569) 0.569 0.543 0.568 0.569 0.569 0.569 

Locus 234 : 
2 alleles
97.6% missing data
   0   (0.501) 0.501 0.501 0.501 0.501 0.501 0.502 
   1   (0.499) 0.499 0.499 0.499 0.499 0.499 0.498 

Locus 235 : 
1 alleles
97.6% missing data
   1   (1.000) 1.000 1.000 1.000 1.000 1.000 1.000 

Locus 236 : 
1 alleles
97.6% missing data
   1   (1.000) 1.000 1.000 1.000 1.000 1.000 1.000 

Locus 237 : 
1 alleles
97.6% missing data
   1   (1.000) 1.000 1.000 1.000 1.000 1.000 1.000 

Locus 238 : 
1 alleles
97.6% missing data
   1   (1.000) 1.000 1.000 1.000 1.000 1.000 1.000 

Locus 239 : 
1 alleles
97.6% missing data
   1   (1.000) 1.000 1.000 1.000 1.000 1.000 1.000 

Locus 240 : 
2 alleles
92.9% missing data
   0   (0.397) 0.396 0.353 0.397 0.396 0.396 0.396 
   1   (0.603) 0.604 0.647 0.603 0.604 0.604 0.604 

Locus 241 : 
1 alleles
97.6% missing data
   1   (1.000) 1.000 1.000 1.000 1.000 1.000 1.000 

Locus 242 : 
2 alleles
97.6% missing data
   0   (0.502) 0.502 0.500 0.502 0.502 0.502 0.501 
   1   (0.498) 0.498 0.500 0.498 0.498 0.498 0.499 

Locus 243 : 
1 alleles
97.6% missing data
   1   (1.000) 1.000 1.000 1.000 1.000 1.000 1.000 

Locus 244 : 
1 alleles
97.6% missing data
   1   (1.000) 1.000 1.000 1.000 1.000 1.000 1.000 

Locus 245 : 
2 alleles
97.6% missing data
   0   (0.532) 0.532 0.534 0.532 0.531 0.531 0.532 
   1   (0.468) 0.468 0.466 0.468 0.469 0.469 0.468 

Locus 246 : 
1 alleles
97.6% missing data
   1   (1.000) 1.000 1.000 1.000 1.000 1.000 1.000 

Locus 247 : 
1 alleles
97.6% missing data
   1   (1.000) 1.000 1.000 1.000 1.000 1.000 1.000 

Locus 248 : 
1 alleles
97.6% missing data
   1   (1.000) 1.000 1.000 1.000 1.000 1.000 1.000 

Locus 249 : 
1 alleles
97.6% missing data
   1   (1.000) 1.000 1.000 1.000 1.000 1.000 1.000 

Locus 250 : 
2 alleles
97.6% missing data
   0   (0.487) 0.487 0.493 0.486 0.487 0.488 0.487 
   1   (0.513) 0.513 0.507 0.514 0.513 0.512 0.513 

Locus 251 : 
1 alleles
97.6% missing data
   1   (1.000) 1.000 1.000 1.000 1.000 1.000 1.000 

Locus 252 : 
2 alleles
97.6% missing data
   0   (0.455) 0.454 0.455 0.455 0.454 0.456 0.455 
   1   (0.545) 0.546 0.545 0.545 0.546 0.544 0.545 

Locus 253 : 
1 alleles
97.6% missing data
   1   (1.000) 1.000 1.000 1.000 1.000 1.000 1.000 

Locus 254 : 
1 alleles
28.6% missing data
   1   (1.000) 1.000 1.000 1.000 1.000 1.000 1.000 

Locus 255 : 
1 alleles
97.6% missing data
   1   (1.000) 1.000 1.000 1.000 1.000 1.000 1.000 

Locus 256 : 
1 alleles
97.6% missing data
   1   (1.000) 1.000 1.000 1.000 1.000 1.000 1.000 

Locus 257 : 
1 alleles
97.6% missing data
   1   (1.000) 1.000 1.000 1.000 1.000 1.000 1.000 

Locus 258 : 
1 alleles
97.6% missing data
   1   (1.000) 1.000 1.000 1.000 1.000 1.000 1.000 

Locus 259 : 
1 alleles
97.6% missing data
   1   (1.000) 1.000 1.000 1.000 1.000 1.000 1.000 

Locus 260 : 
2 alleles
31.0% missing data
   1   (0.920) 0.920 0.991 0.922 0.920 0.922 0.921 
   0   (0.080) 0.080 0.009 0.078 0.080 0.078 0.079 

Locus 261 : 
1 alleles
97.6% missing data
   1   (1.000) 1.000 1.000 1.000 1.000 1.000 1.000 

Locus 262 : 
1 alleles
97.6% missing data
   1   (1.000) 1.000 1.000 1.000 1.000 1.000 1.000 

Locus 263 : 
1 alleles
97.6% missing data
   1   (1.000) 1.000 1.000 1.000 1.000 1.000 1.000 

Locus 264 : 
2 alleles
95.2% missing data
   0   (0.508) 0.507 0.506 0.508 0.507 0.507 0.508 
   1   (0.492) 0.493 0.494 0.492 0.493 0.493 0.492 

Locus 265 : 
1 alleles
97.6% missing data
   1   (1.000) 1.000 1.000 1.000 1.000 1.000 1.000 

Locus 266 : 
1 alleles
97.6% missing data
   1   (1.000) 1.000 1.000 1.000 1.000 1.000 1.000 

Locus 267 : 
1 alleles
97.6% missing data
   1   (1.000) 1.000 1.000 1.000 1.000 1.000 1.000 

Locus 268 : 
1 alleles
97.6% missing data
   1   (1.000) 1.000 1.000 1.000 1.000 1.000 1.000 

Locus 269 : 
1 alleles
97.6% missing data
   1   (1.000) 1.000 1.000 1.000 1.000 1.000 1.000 

Locus 270 : 
1 alleles
97.6% missing data
   1   (1.000) 1.000 1.000 1.000 1.000 1.000 1.000 

Locus 271 : 
1 alleles
97.6% missing data
   1   (1.000) 1.000 1.000 1.000 1.000 1.000 1.000 

Locus 272 : 
1 alleles
97.6% missing data
   1   (1.000) 1.000 1.000 1.000 1.000 1.000 1.000 

Locus 273 : 
1 alleles
97.6% missing data
   1   (1.000) 1.000 1.000 1.000 1.000 1.000 1.000 

Locus 274 : 
1 alleles
97.6% missing data
   1   (1.000) 1.000 1.000 1.000 1.000 1.000 1.000 

Locus 275 : 
1 alleles
97.6% missing data
   1   (1.000) 1.000 1.000 1.000 1.000 1.000 1.000 

Locus 276 : 
1 alleles
95.2% missing data
   1   (1.000) 1.000 1.000 1.000 1.000 1.000 1.000 

Locus 277 : 
2 alleles
95.2% missing data
   1   (0.345) 0.343 0.342 0.343 0.343 0.346 0.343 
   2   (0.655) 0.657 0.658 0.657 0.657 0.654 0.657 

Locus 278 : 
1 alleles
95.2% missing data
   1   (1.000) 1.000 1.000 1.000 1.000 1.000 1.000 

Locus 279 : 
1 alleles
95.2% missing data
   1   (1.000) 1.000 1.000 1.000 1.000 1.000 1.000 

Locus 280 : 
1 alleles
95.2% missing data
   1   (1.000) 1.000 1.000 1.000 1.000 1.000 1.000 

Locus 281 : 
1 alleles
97.6% missing data
   1   (1.000) 1.000 1.000 1.000 1.000 1.000 1.000 

Locus 282 : 
2 alleles
95.2% missing data
   1   (0.317) 0.317 0.308 0.316 0.315 0.320 0.315 
   2   (0.683) 0.683 0.692 0.684 0.685 0.680 0.685 

Locus 283 : 
1 alleles
95.2% missing data
   1   (1.000) 1.000 1.000 1.000 1.000 1.000 1.000 

Locus 284 : 
1 alleles
95.2% missing data
   1   (1.000) 1.000 1.000 1.000 1.000 1.000 1.000 

Locus 285 : 
2 alleles
95.2% missing data
   0   (0.362) 0.361 0.354 0.361 0.361 0.364 0.362 
   1   (0.638) 0.639 0.646 0.639 0.639 0.636 0.638 

Locus 286 : 
2 alleles
97.6% missing data
   0   (0.425) 0.426 0.427 0.425 0.425 0.427 0.425 
   1   (0.575) 0.574 0.573 0.575 0.575 0.573 0.575 

Locus 287 : 
1 alleles
95.2% missing data
   1   (1.000) 1.000 1.000 1.000 1.000 1.000 1.000 

Locus 288 : 
1 alleles
97.6% missing data
   1   (1.000) 1.000 1.000 1.000 1.000 1.000 1.000 

Locus 289 : 
2 alleles
95.2% missing data
   0   (0.383) 0.382 0.374 0.381 0.381 0.384 0.382 
   1   (0.617) 0.618 0.626 0.619 0.619 0.616 0.618 

Locus 290 : 
2 alleles
97.6% missing data
   0   (0.505) 0.506 0.503 0.505 0.505 0.505 0.505 
   1   (0.495) 0.494 0.497 0.495 0.495 0.495 0.495 

Locus 291 : 
2 alleles
95.2% missing data
   1   (0.688) 0.687 0.691 0.687 0.688 0.693 0.688 
   0   (0.312) 0.313 0.309 0.313 0.312 0.307 0.312 

Locus 292 : 
2 alleles
33.3% missing data
   1   (0.822) 0.822 0.978 0.821 0.820 0.821 0.822 
   0   (0.178) 0.178 0.022 0.179 0.180 0.179 0.178 

Locus 293 : 
2 alleles
95.2% missing data
   1   (0.616) 0.615 0.613 0.616 0.615 0.623 0.615 
   0   (0.384) 0.385 0.387 0.384 0.385 0.377 0.385 

Locus 294 : 
2 alleles
97.6% missing data
   0   (0.547) 0.548 0.549 0.548 0.547 0.547 0.548 
   1   (0.453) 0.452 0.451 0.452 0.453 0.453 0.452 

Locus 295 : 
2 alleles
95.2% missing data
   0   (0.468) 0.469 0.468 0.468 0.469 0.469 0.469 
   1   (0.532) 0.531 0.532 0.532 0.531 0.531 0.531 

Locus 296 : 
2 alleles
95.2% missing data
   1   (0.696) 0.695 0.695 0.696 0.696 0.701 0.696 
   0   (0.304) 0.305 0.305 0.304 0.304 0.299 0.304 

Locus 297 : 
2 alleles
97.6% missing data
   0   (0.462) 0.461 0.460 0.462 0.462 0.462 0.461 
   1   (0.538) 0.539 0.540 0.538 0.538 0.538 0.539 

Locus 298 : 
2 alleles
95.2% missing data
   1   (0.644) 0.643 0.640 0.643 0.644 0.649 0.643 
   0   (0.356) 0.357 0.360 0.357 0.356 0.351 0.357 

Locus 299 : 
2 alleles
95.2% missing data
   1   (0.643) 0.642 0.640 0.642 0.642 0.648 0.643 
   0   (0.357) 0.358 0.360 0.358 0.358 0.352 0.357 

Locus 300 : 
2 alleles
57.1% missing data
   1   (0.693) 0.691 0.794 0.700 0.692 0.692 0.691 
   0   (0.307) 0.309 0.206 0.300 0.308 0.308 0.309 

Locus 301 : 
2 alleles
95.2% missing data
   1   (0.642) 0.641 0.639 0.642 0.642 0.649 0.642 
   0   (0.358) 0.359 0.361 0.358 0.358 0.351 0.358 

Locus 302 : 
2 alleles
95.2% missing data
   1   (0.725) 0.723 0.722 0.723 0.724 0.729 0.725 
   0   (0.275) 0.277 0.278 0.277 0.276 0.271 0.275 

Locus 303 : 
2 alleles
95.2% missing data
   0   (0.493) 0.493 0.496 0.493 0.493 0.494 0.493 
   1   (0.507) 0.507 0.504 0.507 0.507 0.506 0.507 

Locus 304 : 
2 alleles
97.6% missing data
   0   (0.468) 0.468 0.461 0.469 0.468 0.469 0.469 
   1   (0.532) 0.532 0.539 0.531 0.532 0.531 0.531 

Locus 305 : 
2 alleles
97.6% missing data
   0   (0.521) 0.521 0.520 0.520 0.520 0.520 0.521 
   1   (0.479) 0.479 0.480 0.480 0.480 0.480 0.479 

Locus 306 : 
2 alleles
97.6% missing data
   0   (0.476) 0.477 0.471 0.477 0.476 0.476 0.476 
   1   (0.524) 0.523 0.529 0.523 0.524 0.524 0.524 

Locus 307 : 
2 alleles
95.2% missing data
   0   (0.475) 0.474 0.474 0.475 0.475 0.475 0.475 
   1   (0.525) 0.526 0.526 0.525 0.525 0.525 0.525 

Locus 308 : 
2 alleles
95.2% missing data
   0   (0.522) 0.522 0.524 0.522 0.522 0.521 0.521 
   1   (0.478) 0.478 0.476 0.478 0.478 0.479 0.479 

Locus 309 : 
2 alleles
97.6% missing data
   0   (0.524) 0.524 0.528 0.524 0.523 0.524 0.525 
   1   (0.476) 0.476 0.472 0.476 0.477 0.476 0.475 

Locus 310 : 
2 alleles
97.6% missing data
   0   (0.578) 0.577 0.576 0.577 0.578 0.577 0.579 
   1   (0.422) 0.423 0.424 0.423 0.422 0.423 0.421 

Locus 311 : 
2 alleles
97.6% missing data
   0   (0.427) 0.427 0.431 0.428 0.428 0.427 0.427 
   1   (0.573) 0.573 0.569 0.572 0.572 0.573 0.573 

Locus 312 : 
2 alleles
97.6% missing data
   0   (0.480) 0.479 0.478 0.479 0.479 0.480 0.480 
   1   (0.520) 0.521 0.522 0.521 0.521 0.520 0.520 

Locus 313 : 
2 alleles
97.6% missing data
   0   (0.506) 0.506 0.512 0.506 0.506 0.506 0.507 
   1   (0.494) 0.494 0.488 0.494 0.494 0.494 0.493 

Locus 314 : 
2 alleles
95.2% missing data
   1   (0.630) 0.630 0.628 0.628 0.630 0.637 0.630 
   0   (0.370) 0.370 0.372 0.372 0.370 0.363 0.370 

Locus 315 : 
2 alleles
95.2% missing data
   1   (0.665) 0.665 0.662 0.664 0.664 0.671 0.664 
   0   (0.335) 0.335 0.338 0.336 0.336 0.329 0.336 

Locus 316 : 
2 alleles
85.7% missing data
   0   (0.408) 0.410 0.095 0.408 0.409 0.409 0.409 
   1   (0.592) 0.590 0.905 0.592 0.591 0.591 0.591 

Locus 317 : 
1 alleles
95.2% missing data
   1   (1.000) 1.000 1.000 1.000 1.000 1.000 1.000 

Locus 318 : 
3 alleles
92.9% missing data
   0   (0.271) 0.274 0.276 0.273 0.273 0.267 0.273 
   1   (0.445) 0.445 0.447 0.446 0.446 0.447 0.445 
   2   (0.284) 0.282 0.277 0.282 0.281 0.286 0.282 

Locus 319 : 
2 alleles
95.2% missing data
   1   (0.690) 0.691 0.687 0.690 0.690 0.695 0.690 
   0   (0.310) 0.309 0.313 0.310 0.310 0.305 0.310 

Locus 320 : 
2 alleles
97.6% missing data
   0   (0.499) 0.499 0.500 0.499 0.498 0.499 0.499 
   1   (0.501) 0.501 0.500 0.501 0.502 0.501 0.501 

Locus 321 : 
2 alleles
97.6% missing data
   0   (0.548) 0.548 0.549 0.549 0.548 0.546 0.549 
   1   (0.452) 0.452 0.451 0.451 0.452 0.454 0.451 

Locus 322 : 
2 alleles
95.2% missing data
   1   (0.632) 0.631 0.627 0.631 0.631 0.638 0.631 
   0   (0.368) 0.369 0.373 0.369 0.369 0.362 0.369 

Locus 323 : 
2 alleles
95.2% missing data
   0   (0.514) 0.515 0.513 0.514 0.514 0.515 0.514 
   1   (0.486) 0.485 0.487 0.486 0.486 0.485 0.486 

Locus 324 : 
2 alleles
95.2% missing data
   1   (0.642) 0.641 0.642 0.640 0.642 0.648 0.640 
   0   (0.358) 0.359 0.358 0.360 0.358 0.352 0.360 

Locus 325 : 
2 alleles
95.2% missing data
   0   (0.492) 0.492 0.487 0.492 0.493 0.493 0.491 
   1   (0.508) 0.508 0.513 0.508 0.507 0.507 0.509 

Locus 326 : 
2 alleles
95.2% missing data
   1   (0.664) 0.663 0.662 0.663 0.664 0.671 0.664 
   0   (0.336) 0.337 0.338 0.337 0.336 0.329 0.336 

Locus 327 : 
1 alleles
97.6% missing data
   1   (1.000) 1.000 1.000 1.000 1.000 1.000 1.000 

Locus 328 : 
1 alleles
97.6% missing data
   1   (1.000) 1.000 1.000 1.000 1.000 1.000 1.000 

Locus 329 : 
1 alleles
97.6% missing data
   1   (1.000) 1.000 1.000 1.000 1.000 1.000 1.000 

Locus 330 : 
2 alleles
90.5% missing data
   0   (0.435) 0.434 0.403 0.435 0.434 0.435 0.434 
   1   (0.565) 0.566 0.597 0.565 0.566 0.565 0.566 

Locus 331 : 
2 alleles
97.6% missing data
   0   (0.531) 0.531 0.533 0.532 0.532 0.530 0.531 
   1   (0.469) 0.469 0.467 0.468 0.468 0.470 0.469 

Locus 332 : 
2 alleles
97.6% missing data
   0   (0.576) 0.576 0.576 0.577 0.576 0.574 0.575 
   1   (0.424) 0.424 0.424 0.423 0.424 0.426 0.425 

Locus 333 : 
1 alleles
97.6% missing data
   1   (1.000) 1.000 1.000 1.000 1.000 1.000 1.000 

Locus 334 : 
1 alleles
97.6% missing data
   1   (1.000) 1.000 1.000 1.000 1.000 1.000 1.000 

Locus 335 : 
2 alleles
95.2% missing data
   1   (0.636) 0.636 0.629 0.636 0.636 0.642 0.636 
   0   (0.364) 0.364 0.371 0.364 0.364 0.358 0.364 

Locus 336 : 
2 alleles
95.2% missing data
   1   (0.658) 0.657 0.658 0.657 0.657 0.663 0.657 
   0   (0.342) 0.343 0.342 0.343 0.343 0.337 0.343 

Locus 337 : 
2 alleles
95.2% missing data
   1   (0.614) 0.615 0.615 0.613 0.614 0.620 0.614 
   0   (0.386) 0.385 0.385 0.387 0.386 0.380 0.386 

Locus 338 : 
2 alleles
95.2% missing data
   1   (0.687) 0.686 0.682 0.687 0.687 0.693 0.687 
   0   (0.313) 0.314 0.318 0.313 0.313 0.307 0.313 

Locus 339 : 
2 alleles
97.6% missing data
   0   (0.418) 0.418 0.418 0.417 0.418 0.418 0.418 
   1   (0.582) 0.582 0.582 0.583 0.582 0.582 0.582 

Locus 340 : 
2 alleles
95.2% missing data
   1   (0.660) 0.659 0.657 0.660 0.659 0.666 0.660 
   0   (0.340) 0.341 0.343 0.340 0.341 0.334 0.340 

Locus 341 : 
2 alleles
95.2% missing data
   1   (0.627) 0.627 0.623 0.627 0.627 0.634 0.627 
   0   (0.373) 0.373 0.377 0.373 0.373 0.366 0.373 

Locus 342 : 
2 alleles
97.6% missing data
   0   (0.528) 0.527 0.503 0.527 0.527 0.527 0.527 
   1   (0.472) 0.473 0.497 0.473 0.473 0.473 0.473 

Locus 343 : 
2 alleles
95.2% missing data
   1   (0.673) 0.673 0.670 0.672 0.673 0.678 0.673 
   0   (0.327) 0.327 0.330 0.328 0.327 0.322 0.327 

Locus 344 : 
1 alleles
97.6% missing data
   1   (1.000) 1.000 1.000 1.000 1.000 1.000 1.000 

Locus 345 : 
2 alleles
95.2% missing data
   1   (0.675) 0.674 0.670 0.674 0.675 0.680 0.675 
   0   (0.325) 0.326 0.330 0.326 0.325 0.320 0.325 

Locus 346 : 
1 alleles
26.2% missing data
   1   (1.000) 1.000 1.000 1.000 1.000 1.000 1.000 

Locus 347 : 
2 alleles
97.6% missing data
   0   (0.488) 0.488 0.490 0.488 0.488 0.489 0.489 
   1   (0.512) 0.512 0.510 0.512 0.512 0.511 0.511 

Locus 348 : 
2 alleles
95.2% missing data
   1   (0.687) 0.686 0.676 0.686 0.686 0.692 0.686 
   0   (0.313) 0.314 0.324 0.314 0.314 0.308 0.314 

Locus 349 : 
2 alleles
95.2% missing data
   1   (0.626) 0.625 0.624 0.624 0.625 0.632 0.626 
   0   (0.374) 0.375 0.376 0.376 0.375 0.368 0.374 

Locus 350 : 
2 alleles
95.2% missing data
   1   (0.677) 0.677 0.677 0.677 0.677 0.684 0.676 
   0   (0.323) 0.323 0.323 0.323 0.323 0.316 0.324 

Locus 351 : 
2 alleles
95.2% missing data
   1   (0.652) 0.652 0.646 0.652 0.651 0.659 0.653 
   0   (0.348) 0.348 0.354 0.348 0.349 0.341 0.347 

Locus 352 : 
2 alleles
95.2% missing data
   1   (0.702) 0.700 0.700 0.701 0.701 0.707 0.701 
   0   (0.298) 0.300 0.300 0.299 0.299 0.293 0.299 

Locus 353 : 
2 alleles
95.2% missing data
   1   (0.684) 0.684 0.678 0.683 0.683 0.689 0.683 
   0   (0.316) 0.316 0.322 0.317 0.317 0.311 0.317 

Locus 354 : 
2 alleles
95.2% missing data
   1   (0.710) 0.709 0.706 0.709 0.709 0.715 0.709 
   0   (0.290) 0.291 0.294 0.291 0.291 0.285 0.291 

Locus 355 : 
2 alleles
97.6% missing data
   0   (0.570) 0.570 0.566 0.570 0.570 0.569 0.570 
   1   (0.430) 0.430 0.434 0.430 0.430 0.431 0.430 

Locus 356 : 
2 alleles
95.2% missing data
   1   (0.696) 0.695 0.694 0.695 0.696 0.701 0.695 
   0   (0.304) 0.305 0.306 0.305 0.304 0.299 0.305 

Locus 357 : 
2 alleles
95.2% missing data
   1   (0.674) 0.673 0.667 0.674 0.674 0.680 0.674 
   0   (0.326) 0.327 0.333 0.326 0.326 0.320 0.326 

Locus 358 : 
1 alleles
97.6% missing data
   1   (1.000) 1.000 1.000 1.000 1.000 1.000 1.000 

Locus 359 : 
1 alleles
97.6% missing data
   1   (1.000) 1.000 1.000 1.000 1.000 1.000 1.000 

Locus 360 : 
1 alleles
97.6% missing data
   1   (1.000) 1.000 1.000 1.000 1.000 1.000 1.000 

Locus 361 : 
1 alleles
97.6% missing data
   1   (1.000) 1.000 1.000 1.000 1.000 1.000 1.000 

Locus 362 : 
2 alleles
64.3% missing data
   1   (0.738) 0.738 0.720 0.746 0.739 0.739 0.739 
   0   (0.262) 0.262 0.280 0.254 0.261 0.261 0.261 

Locus 363 : 
1 alleles
97.6% missing data
   1   (1.000) 1.000 1.000 1.000 1.000 1.000 1.000 

Locus 364 : 
1 alleles
97.6% missing data
   1   (1.000) 1.000 1.000 1.000 1.000 1.000 1.000 

Locus 365 : 
2 alleles
95.2% missing data
   1   (0.653) 0.652 0.654 0.652 0.653 0.659 0.653 
   0   (0.347) 0.348 0.346 0.348 0.347 0.341 0.347 

Locus 366 : 
1 alleles
97.6% missing data
   1   (1.000) 1.000 1.000 1.000 1.000 1.000 1.000 

Locus 367 : 
2 alleles
92.9% missing data
   1   (0.610) 0.610 0.677 0.609 0.610 0.610 0.610 
   0   (0.390) 0.390 0.323 0.391 0.390 0.390 0.390 

Locus 368 : 
2 alleles
95.2% missing data
   1   (0.645) 0.644 0.641 0.644 0.644 0.651 0.645 
   0   (0.355) 0.356 0.359 0.356 0.356 0.349 0.355 

Locus 369 : 
1 alleles
47.6% missing data
   1   (1.000) 1.000 1.000 1.000 1.000 1.000 1.000 

Locus 370 : 
1 alleles
47.6% missing data
   1   (1.000) 1.000 1.000 1.000 1.000 1.000 1.000 

Locus 371 : 
1 alleles
47.6% missing data
   1   (1.000) 1.000 1.000 1.000 1.000 1.000 1.000 

Locus 372 : 
1 alleles
47.6% missing data
   1   (1.000) 1.000 1.000 1.000 1.000 1.000 1.000 

Locus 373 : 
2 alleles
38.1% missing data
   1   (0.875) 0.874 0.987 0.876 0.875 0.875 0.875 
   0   (0.125) 0.126 0.013 0.124 0.125 0.125 0.125 

Locus 374 : 
1 alleles
97.6% missing data
   1   (1.000) 1.000 1.000 1.000 1.000 1.000 1.000 

Locus 375 : 
1 alleles
97.6% missing data
   1   (1.000) 1.000 1.000 1.000 1.000 1.000 1.000 

Locus 376 : 
2 alleles
97.6% missing data
   0   (0.503) 0.503 0.501 0.502 0.502 0.503 0.503 
   1   (0.497) 0.497 0.499 0.498 0.498 0.497 0.497 

Locus 377 : 
1 alleles
97.6% missing data
   1   (1.000) 1.000 1.000 1.000 1.000 1.000 1.000 

Locus 378 : 
1 alleles
97.6% missing data
   1   (1.000) 1.000 1.000 1.000 1.000 1.000 1.000 

Locus 379 : 
1 alleles
97.6% missing data
   1   (1.000) 1.000 1.000 1.000 1.000 1.000 1.000 

Locus 380 : 
1 alleles
97.6% missing data
   1   (1.000) 1.000 1.000 1.000 1.000 1.000 1.000 

Locus 381 : 
1 alleles
97.6% missing data
   1   (1.000) 1.000 1.000 1.000 1.000 1.000 1.000 

Locus 382 : 
1 alleles
97.6% missing data
   1   (1.000) 1.000 1.000 1.000 1.000 1.000 1.000 

Locus 383 : 
1 alleles
97.6% missing data
   1   (1.000) 1.000 1.000 1.000 1.000 1.000 1.000 

Locus 384 : 
1 alleles
97.6% missing data
   1   (1.000) 1.000 1.000 1.000 1.000 1.000 1.000 

Locus 385 : 
1 alleles
97.6% missing data
   1   (1.000) 1.000 1.000 1.000 1.000 1.000 1.000 

Locus 386 : 
2 alleles
95.2% missing data
   1   (0.685) 0.684 0.685 0.684 0.685 0.691 0.685 
   0   (0.315) 0.316 0.315 0.316 0.315 0.309 0.315 

Locus 387 : 
2 alleles
90.5% missing data
   0   (0.428) 0.429 0.243 0.428 0.428 0.428 0.429 
   1   (0.572) 0.571 0.757 0.572 0.572 0.572 0.571 

Locus 388 : 
2 alleles
95.2% missing data
   1   (0.687) 0.686 0.683 0.686 0.686 0.692 0.686 
   0   (0.313) 0.314 0.317 0.314 0.314 0.308 0.314 

Locus 389 : 
1 alleles
26.2% missing data
   1   (1.000) 1.000 1.000 1.000 1.000 1.000 1.000 

Locus 390 : 
2 alleles
95.2% missing data
   1   (0.666) 0.665 0.664 0.665 0.665 0.671 0.665 
   0   (0.334) 0.335 0.336 0.335 0.335 0.329 0.335 

Locus 391 : 
2 alleles
95.2% missing data
   1   (0.685) 0.684 0.675 0.684 0.684 0.690 0.684 
   0   (0.315) 0.316 0.325 0.316 0.316 0.310 0.316 

Locus 392 : 
2 alleles
26.2% missing data
   1   (0.867) 0.867 0.979 0.870 0.863 0.868 0.867 
   0   (0.133) 0.133 0.021 0.130 0.137 0.132 0.133 

Locus 393 : 
2 alleles
95.2% missing data
   1   (0.649) 0.649 0.650 0.648 0.650 0.654 0.649 
   0   (0.351) 0.351 0.350 0.352 0.350 0.346 0.351 

Locus 394 : 
2 alleles
95.2% missing data
   1   (0.686) 0.686 0.685 0.686 0.686 0.692 0.686 
   0   (0.314) 0.314 0.315 0.314 0.314 0.308 0.314 

Locus 395 : 
2 alleles
97.6% missing data
   0   (0.484) 0.484 0.495 0.484 0.484 0.484 0.484 
   1   (0.516) 0.516 0.505 0.516 0.516 0.516 0.516 

Locus 396 : 
2 alleles
95.2% missing data
   1   (0.641) 0.640 0.635 0.641 0.640 0.647 0.641 
   0   (0.359) 0.360 0.365 0.359 0.360 0.353 0.359 

Locus 397 : 
1 alleles
95.2% missing data
   1   (1.000) 1.000 1.000 1.000 1.000 1.000 1.000 

Locus 398 : 
1 alleles
97.6% missing data
   1   (1.000) 1.000 1.000 1.000 1.000 1.000 1.000 

Locus 399 : 
1 alleles
97.6% missing data
   1   (1.000) 1.000 1.000 1.000 1.000 1.000 1.000 

Locus 400 : 
1 alleles
97.6% missing data
   1   (1.000) 1.000 1.000 1.000 1.000 1.000 1.000 

Locus 401 : 
1 alleles
97.6% missing data
   1   (1.000) 1.000 1.000 1.000 1.000 1.000 1.000 

Locus 402 : 
2 alleles
95.2% missing data
   1   (0.681) 0.680 0.676 0.681 0.680 0.687 0.682 
   0   (0.319) 0.320 0.324 0.319 0.320 0.313 0.318 

Locus 403 : 
2 alleles
95.2% missing data
   1   (0.670) 0.670 0.663 0.669 0.670 0.675 0.669 
   0   (0.330) 0.330 0.337 0.331 0.330 0.325 0.331 

Locus 404 : 
2 alleles
95.2% missing data
   1   (0.697) 0.696 0.693 0.695 0.696 0.702 0.696 
   0   (0.303) 0.304 0.307 0.305 0.304 0.298 0.304 

Locus 405 : 
2 alleles
95.2% missing data
   1   (0.644) 0.643 0.638 0.643 0.644 0.650 0.644 
   0   (0.356) 0.357 0.362 0.357 0.356 0.350 0.356 

Locus 406 : 
1 alleles
97.6% missing data
   1   (1.000) 1.000 1.000 1.000 1.000 1.000 1.000 

Locus 407 : 
1 alleles
97.6% missing data
   1   (1.000) 1.000 1.000 1.000 1.000 1.000 1.000 

Locus 408 : 
2 alleles
97.6% missing data
   0   (0.462) 0.461 0.466 0.462 0.462 0.462 0.462 
   1   (0.538) 0.539 0.534 0.538 0.538 0.538 0.538 

Locus 409 : 
1 alleles
97.6% missing data
   1   (1.000) 1.000 1.000 1.000 1.000 1.000 1.000 

Locus 410 : 
1 alleles
97.6% missing data
   1   (1.000) 1.000 1.000 1.000 1.000 1.000 1.000 

Locus 411 : 
1 alleles
97.6% missing data
   1   (1.000) 1.000 1.000 1.000 1.000 1.000 1.000 

Locus 412 : 
1 alleles
97.6% missing data
   1   (1.000) 1.000 1.000 1.000 1.000 1.000 1.000 

Locus 413 : 
2 alleles
97.6% missing data
   0   (0.543) 0.543 0.524 0.543 0.543 0.543 0.542 
   1   (0.457) 0.457 0.476 0.457 0.457 0.457 0.458 

Locus 414 : 
1 alleles
97.6% missing data
   1   (1.000) 1.000 1.000 1.000 1.000 1.000 1.000 

Locus 415 : 
2 alleles
97.6% missing data
   0   (0.496) 0.496 0.497 0.496 0.496 0.495 0.496 
   1   (0.504) 0.504 0.503 0.504 0.504 0.505 0.504 

Locus 416 : 
2 alleles
95.2% missing data
   1   (0.678) 0.677 0.674 0.677 0.677 0.683 0.677 
   0   (0.322) 0.323 0.326 0.323 0.323 0.317 0.323 

Locus 417 : 
2 alleles
97.6% missing data
   0   (0.502) 0.501 0.505 0.502 0.502 0.502 0.502 
   1   (0.498) 0.499 0.495 0.498 0.498 0.498 0.498 

Locus 418 : 
2 alleles
23.8% missing data
   1   (0.841) 0.839 0.978 0.844 0.842 0.840 0.837 
   0   (0.159) 0.161 0.022 0.156 0.158 0.160 0.163 

Locus 419 : 
2 alleles
97.6% missing data
   0   (0.482) 0.482 0.480 0.481 0.482 0.482 0.482 
   1   (0.518) 0.518 0.520 0.519 0.518 0.518 0.518 

Locus 420 : 
2 alleles
97.6% missing data
   0   (0.545) 0.544 0.546 0.545 0.545 0.545 0.545 
   1   (0.455) 0.456 0.454 0.455 0.455 0.455 0.455 

Locus 421 : 
1 alleles
97.6% missing data
   1   (1.000) 1.000 1.000 1.000 1.000 1.000 1.000 

Locus 422 : 
1 alleles
97.6% missing data
   1   (1.000) 1.000 1.000 1.000 1.000 1.000 1.000 

Locus 423 : 
1 alleles
95.2% missing data
   1   (1.000) 1.000 1.000 1.000 1.000 1.000 1.000 

Locus 424 : 
1 alleles
95.2% missing data
   1   (1.000) 1.000 1.000 1.000 1.000 1.000 1.000 

Locus 425 : 
1 alleles
97.6% missing data
   1   (1.000) 1.000 1.000 1.000 1.000 1.000 1.000 

Locus 426 : 
1 alleles
97.6% missing data
   1   (1.000) 1.000 1.000 1.000 1.000 1.000 1.000 

Locus 427 : 
1 alleles
97.6% missing data
   1   (1.000) 1.000 1.000 1.000 1.000 1.000 1.000 

Locus 428 : 
1 alleles
97.6% missing data
   1   (1.000) 1.000 1.000 1.000 1.000 1.000 1.000 

Locus 429 : 
1 alleles
95.2% missing data
   1   (1.000) 1.000 1.000 1.000 1.000 1.000 1.000 

Locus 430 : 
1 alleles
95.2% missing data
   1   (1.000) 1.000 1.000 1.000 1.000 1.000 1.000 

Locus 431 : 
1 alleles
95.2% missing data
   1   (1.000) 1.000 1.000 1.000 1.000 1.000 1.000 

Locus 432 : 
1 alleles
95.2% missing data
   1   (1.000) 1.000 1.000 1.000 1.000 1.000 1.000 

Locus 433 : 
1 alleles
97.6% missing data
   1   (1.000) 1.000 1.000 1.000 1.000 1.000 1.000 

Locus 434 : 
1 alleles
97.6% missing data
   1   (1.000) 1.000 1.000 1.000 1.000 1.000 1.000 

Locus 435 : 
1 alleles
97.6% missing data
   1   (1.000) 1.000 1.000 1.000 1.000 1.000 1.000 

Locus 436 : 
1 alleles
97.6% missing data
   1   (1.000) 1.000 1.000 1.000 1.000 1.000 1.000 

Locus 437 : 
1 alleles
97.6% missing data
   1   (1.000) 1.000 1.000 1.000 1.000 1.000 1.000 

Locus 438 : 
1 alleles
97.6% missing data
   1   (1.000) 1.000 1.000 1.000 1.000 1.000 1.000 

Locus 439 : 
1 alleles
97.6% missing data
   1   (1.000) 1.000 1.000 1.000 1.000 1.000 1.000 

Locus 440 : 
1 alleles
97.6% missing data
   1   (1.000) 1.000 1.000 1.000 1.000 1.000 1.000 

Locus 441 : 
2 alleles
97.6% missing data
   0   (0.458) 0.458 0.467 0.458 0.458 0.458 0.458 
   1   (0.542) 0.542 0.533 0.542 0.542 0.542 0.542 

Locus 442 : 
2 alleles
88.1% missing data
   1   (0.577) 0.576 0.597 0.577 0.577 0.577 0.578 
   0   (0.423) 0.424 0.403 0.423 0.423 0.423 0.422 

Locus 443 : 
1 alleles
21.4% missing data
   1   (1.000) 1.000 1.000 1.000 1.000 1.000 1.000 

Locus 444 : 
2 alleles
78.6% missing data
   0   (0.327) 0.328 0.286 0.320 0.328 0.327 0.328 
   1   (0.673) 0.672 0.714 0.680 0.672 0.673 0.672 

Locus 445 : 
1 alleles
95.2% missing data
   1   (1.000) 1.000 1.000 1.000 1.000 1.000 1.000 

Locus 446 : 
1 alleles
95.2% missing data
   1   (1.000) 1.000 1.000 1.000 1.000 1.000 1.000 

Locus 447 : 
2 alleles
97.6% missing data
   0   (0.472) 0.472 0.476 0.472 0.472 0.473 0.472 
   1   (0.528) 0.528 0.524 0.528 0.528 0.527 0.528 

Locus 448 : 
1 alleles
97.6% missing data
   1   (1.000) 1.000 1.000 1.000 1.000 1.000 1.000 

Locus 449 : 
1 alleles
95.2% missing data
   1   (1.000) 1.000 1.000 1.000 1.000 1.000 1.000 

Locus 450 : 
2 alleles
97.6% missing data
   0   (0.494) 0.494 0.500 0.494 0.495 0.495 0.494 
   1   (0.506) 0.506 0.500 0.506 0.505 0.505 0.506 

Locus 451 : 
2 alleles
92.9% missing data
   0   (0.383) 0.383 0.386 0.384 0.384 0.377 0.383 
   1   (0.617) 0.617 0.614 0.616 0.616 0.623 0.617 

Locus 452 : 
1 alleles
97.6% missing data
   1   (1.000) 1.000 1.000 1.000 1.000 1.000 1.000 

Locus 453 : 
1 alleles
97.6% missing data
   1   (1.000) 1.000 1.000 1.000 1.000 1.000 1.000 

Locus 454 : 
2 alleles
95.2% missing data
   1   (0.688) 0.687 0.686 0.688 0.687 0.693 0.687 
   0   (0.312) 0.313 0.314 0.312 0.313 0.307 0.313 

Locus 455 : 
2 alleles
40.5% missing data
   1   (0.706) 0.705 0.874 0.707 0.706 0.706 0.707 
   0   (0.294) 0.295 0.126 0.293 0.294 0.294 0.293 

Locus 456 : 
2 alleles
95.2% missing data
   1   (0.680) 0.680 0.673 0.680 0.680 0.686 0.680 
   0   (0.320) 0.320 0.327 0.320 0.320 0.314 0.320 

Locus 457 : 
2 alleles
95.2% missing data
   1   (0.668) 0.668 0.669 0.667 0.667 0.674 0.667 
   0   (0.332) 0.332 0.331 0.333 0.333 0.326 0.333 

Locus 458 : 
2 alleles
95.2% missing data
   1   (0.704) 0.703 0.698 0.703 0.703 0.709 0.703 
   0   (0.296) 0.297 0.302 0.297 0.297 0.291 0.297 

Locus 459 : 
2 alleles
95.2% missing data
   1   (0.664) 0.663 0.662 0.663 0.664 0.670 0.663 
   0   (0.336) 0.337 0.338 0.337 0.336 0.330 0.337 

Locus 460 : 
2 alleles
97.6% missing data
   0   (0.476) 0.476 0.474 0.476 0.476 0.476 0.476 
   1   (0.524) 0.524 0.526 0.524 0.524 0.524 0.524 

Locus 461 : 
2 alleles
97.6% missing data
   0   (0.503) 0.503 0.497 0.502 0.503 0.502 0.503 
   1   (0.497) 0.497 0.503 0.498 0.497 0.498 0.497 

Locus 462 : 
2 alleles
95.2% missing data
   0   (0.509) 0.509 0.505 0.508 0.508 0.508 0.508 
   1   (0.491) 0.491 0.495 0.492 0.492 0.492 0.492 

Locus 463 : 
2 alleles
95.2% missing data
   1   (0.639) 0.639 0.641 0.639 0.640 0.646 0.638 
   0   (0.361) 0.361 0.359 0.361 0.360 0.354 0.362 

Locus 464 : 
2 alleles
95.2% missing data
   1   (0.699) 0.699 0.696 0.699 0.698 0.704 0.698 
   0   (0.301) 0.301 0.304 0.301 0.302 0.296 0.302 

Locus 465 : 
2 alleles
95.2% missing data
   1   (0.664) 0.664 0.662 0.663 0.663 0.670 0.663 
   0   (0.336) 0.336 0.338 0.337 0.337 0.330 0.337 

Locus 466 : 
1 alleles
95.2% missing data
   1   (1.000) 1.000 1.000 1.000 1.000 1.000 1.000 

Locus 467 : 
1 alleles
95.2% missing data
   1   (1.000) 1.000 1.000 1.000 1.000 1.000 1.000 

Locus 468 : 
1 alleles
95.2% missing data
   1   (1.000) 1.000 1.000 1.000 1.000 1.000 1.000 

Locus 469 : 
1 alleles
95.2% missing data
   1   (1.000) 1.000 1.000 1.000 1.000 1.000 1.000 

Locus 470 : 
2 alleles
97.6% missing data
   0   (0.509) 0.510 0.498 0.510 0.509 0.510 0.509 
   1   (0.491) 0.490 0.502 0.490 0.491 0.490 0.491 

Locus 471 : 
2 alleles
97.6% missing data
   0   (0.429) 0.429 0.469 0.429 0.429 0.429 0.428 
   1   (0.571) 0.571 0.531 0.571 0.571 0.571 0.572 

Locus 472 : 
2 alleles
90.5% missing data
   0   (0.383) 0.382 0.389 0.383 0.384 0.382 0.383 
   1   (0.617) 0.618 0.611 0.617 0.616 0.618 0.617 

Locus 473 : 
1 alleles
95.2% missing data
   1   (1.000) 1.000 1.000 1.000 1.000 1.000 1.000 

Locus 474 : 
1 alleles
97.6% missing data
   1   (1.000) 1.000 1.000 1.000 1.000 1.000 1.000 

Locus 475 : 
1 alleles
97.6% missing data
   1   (1.000) 1.000 1.000 1.000 1.000 1.000 1.000 

Locus 476 : 
1 alleles
97.6% missing data
   1   (1.000) 1.000 1.000 1.000 1.000 1.000 1.000 

Locus 477 : 
1 alleles
95.2% missing data
   1   (1.000) 1.000 1.000 1.000 1.000 1.000 1.000 

Locus 478 : 
1 alleles
95.2% missing data
   1   (1.000) 1.000 1.000 1.000 1.000 1.000 1.000 

Locus 479 : 
1 alleles
95.2% missing data
   1   (1.000) 1.000 1.000 1.000 1.000 1.000 1.000 

Locus 480 : 
1 alleles
95.2% missing data
   1   (1.000) 1.000 1.000 1.000 1.000 1.000 1.000 

Locus 481 : 
1 alleles
95.2% missing data
   1   (1.000) 1.000 1.000 1.000 1.000 1.000 1.000 

Locus 482 : 
1 alleles
97.6% missing data
   1   (1.000) 1.000 1.000 1.000 1.000 1.000 1.000 

Locus 483 : 
1 alleles
97.6% missing data
   1   (1.000) 1.000 1.000 1.000 1.000 1.000 1.000 

Locus 484 : 
1 alleles
97.6% missing data
   1   (1.000) 1.000 1.000 1.000 1.000 1.000 1.000 

Locus 485 : 
1 alleles
97.6% missing data
   1   (1.000) 1.000 1.000 1.000 1.000 1.000 1.000 

Locus 486 : 
2 alleles
95.2% missing data
   1   (0.675) 0.676 0.688 0.676 0.676 0.675 0.677 
   0   (0.325) 0.324 0.312 0.324 0.324 0.325 0.323 

Locus 487 : 
2 alleles
95.2% missing data
   1   (0.700) 0.699 0.692 0.699 0.700 0.704 0.699 
   0   (0.300) 0.301 0.308 0.301 0.300 0.296 0.301 

Locus 488 : 
2 alleles
95.2% missing data
   1   (0.693) 0.692 0.689 0.693 0.692 0.699 0.692 
   0   (0.307) 0.308 0.311 0.307 0.308 0.301 0.308 

Locus 489 : 
1 alleles
97.6% missing data
   1   (1.000) 1.000 1.000 1.000 1.000 1.000 1.000 

Locus 490 : 
1 alleles
97.6% missing data
   1   (1.000) 1.000 1.000 1.000 1.000 1.000 1.000 

Locus 491 : 
2 alleles
95.2% missing data
   1   (0.714) 0.713 0.708 0.713 0.713 0.718 0.713 
   0   (0.286) 0.287 0.292 0.287 0.287 0.282 0.287 

Locus 492 : 
1 alleles
85.7% missing data
   1   (1.000) 1.000 1.000 1.000 1.000 1.000 1.000 

Locus 493 : 
2 alleles
97.6% missing data
   0   (0.499) 0.499 0.499 0.499 0.500 0.499 0.500 
   1   (0.501) 0.501 0.501 0.501 0.500 0.501 0.500 

Locus 494 : 
3 alleles
90.5% missing data
   1   (0.381) 0.381 0.411 0.382 0.382 0.376 0.382 
   0   (0.267) 0.268 0.263 0.268 0.267 0.262 0.268 
   2   (0.352) 0.351 0.325 0.350 0.351 0.362 0.351 

Locus 495 : 
2 alleles
97.6% missing data
   0   (0.438) 0.438 0.439 0.439 0.438 0.438 0.438 
   1   (0.562) 0.562 0.561 0.561 0.562 0.562 0.562 

Locus 496 : 
2 alleles
88.1% missing data
   0   (0.480) 0.480 0.373 0.481 0.480 0.480 0.480 
   1   (0.520) 0.520 0.627 0.519 0.520 0.520 0.520 

Locus 497 : 
2 alleles
97.6% missing data
   0   (0.462) 0.462 0.462 0.462 0.463 0.462 0.462 
   1   (0.538) 0.538 0.538 0.538 0.537 0.538 0.538 

Locus 498 : 
2 alleles
97.6% missing data
   1   (0.526) 0.526 0.527 0.526 0.526 0.526 0.527 
   2   (0.474) 0.474 0.473 0.474 0.474 0.474 0.473 

Locus 499 : 
2 alleles
97.6% missing data
   0   (0.522) 0.523 0.528 0.522 0.522 0.523 0.522 
   1   (0.478) 0.477 0.472 0.478 0.478 0.477 0.478 

Locus 500 : 
7 alleles
57.1% missing data
   1   (0.139) 0.140 0.023 0.139 0.142 0.140 0.142 
   2   (0.220) 0.223 0.253 0.220 0.222 0.220 0.224 
   0   (0.199) 0.201 0.172 0.197 0.199 0.199 0.200 
   3   (0.215) 0.217 0.368 0.212 0.216 0.216 0.216 
   4   (0.111) 0.108 0.152 0.115 0.108 0.109 0.106 
   5   (0.058) 0.056 0.014 0.062 0.055 0.057 0.056 
   6   (0.058) 0.055 0.019 0.055 0.060 0.059 0.055 

Locus 501 : 
1 alleles
97.6% missing data
   1   (1.000) 1.000 1.000 1.000 1.000 1.000 1.000 

Locus 502 : 
2 alleles
92.9% missing data
   1   (0.640) 0.641 0.590 0.640 0.641 0.641 0.642 
   0   (0.360) 0.359 0.410 0.360 0.359 0.359 0.358 

Locus 503 : 
2 alleles
95.2% missing data
   1   (0.707) 0.707 0.719 0.708 0.708 0.708 0.708 
   0   (0.293) 0.293 0.281 0.292 0.292 0.292 0.292 

Locus 504 : 
2 alleles
97.6% missing data
   0   (0.579) 0.579 0.574 0.578 0.579 0.579 0.580 
   1   (0.421) 0.421 0.426 0.422 0.421 0.421 0.420 

Locus 505 : 
2 alleles
97.6% missing data
   0   (0.418) 0.418 0.421 0.417 0.418 0.418 0.418 
   1   (0.582) 0.582 0.579 0.583 0.582 0.582 0.582 

Locus 506 : 
2 alleles
97.6% missing data
   0   (0.520) 0.521 0.516 0.521 0.520 0.520 0.520 
   1   (0.480) 0.479 0.484 0.479 0.480 0.480 0.480 

Locus 507 : 
2 alleles
97.6% missing data
   0   (0.461) 0.461 0.466 0.461 0.462 0.461 0.461 
   1   (0.539) 0.539 0.534 0.539 0.538 0.539 0.539 

Locus 508 : 
2 alleles
97.6% missing data
   0   (0.525) 0.524 0.522 0.525 0.524 0.525 0.524 
   1   (0.475) 0.476 0.478 0.475 0.476 0.475 0.476 

Locus 509 : 
2 alleles
97.6% missing data
   0   (0.530) 0.530 0.530 0.530 0.530 0.530 0.530 
   1   (0.470) 0.470 0.470 0.470 0.470 0.470 0.470 

Locus 510 : 
2 alleles
95.2% missing data
   0   (0.529) 0.527 0.531 0.529 0.528 0.529 0.529 
   1   (0.471) 0.473 0.469 0.471 0.472 0.471 0.471 

Locus 511 : 
1 alleles
97.6% missing data
   1   (1.000) 1.000 1.000 1.000 1.000 1.000 1.000 

Locus 512 : 
1 alleles
97.6% missing data
   1   (1.000) 1.000 1.000 1.000 1.000 1.000 1.000 

Locus 513 : 
1 alleles
97.6% missing data
   1   (1.000) 1.000 1.000 1.000 1.000 1.000 1.000 

Locus 514 : 
1 alleles
97.6% missing data
   1   (1.000) 1.000 1.000 1.000 1.000 1.000 1.000 

Locus 515 : 
1 alleles
97.6% missing data
   1   (1.000) 1.000 1.000 1.000 1.000 1.000 1.000 

Locus 516 : 
2 alleles
95.2% missing data
   1   (0.606) 0.605 0.606 0.606 0.606 0.613 0.606 
   0   (0.394) 0.395 0.394 0.394 0.394 0.387 0.394 

Locus 517 : 
2 alleles
95.2% missing data
   1   (0.660) 0.660 0.656 0.658 0.658 0.665 0.659 
   0   (0.340) 0.340 0.344 0.342 0.342 0.335 0.341 

Locus 518 : 
2 alleles
85.7% missing data
   0   (0.490) 0.491 0.486 0.491 0.491 0.490 0.491 
   1   (0.510) 0.509 0.514 0.509 0.509 0.510 0.509 

Locus 519 : 
2 alleles
97.6% missing data
   0   (0.458) 0.459 0.456 0.458 0.458 0.458 0.459 
   1   (0.542) 0.541 0.544 0.542 0.542 0.542 0.541 

Locus 520 : 
2 alleles
95.2% missing data
   1   (0.673) 0.673 0.724 0.673 0.675 0.673 0.673 
   0   (0.327) 0.327 0.276 0.327 0.325 0.327 0.327 

Locus 521 : 
6 alleles
69.0% missing data
   1   (0.207) 0.208 0.040 0.209 0.210 0.208 0.210 
   2   (0.077) 0.076 0.015 0.076 0.076 0.077 0.077 
   3   (0.159) 0.159 0.029 0.159 0.160 0.160 0.161 
   0   (0.122) 0.122 0.035 0.119 0.124 0.123 0.120 
   4   (0.205) 0.205 0.391 0.201 0.203 0.204 0.205 
   5   (0.231) 0.229 0.491 0.236 0.227 0.229 0.227 

Locus 522 : 
2 alleles
97.6% missing data
   0   (0.523) 0.523 0.525 0.524 0.523 0.523 0.524 
   1   (0.477) 0.477 0.475 0.476 0.477 0.477 0.476 

Locus 523 : 
4 alleles
78.6% missing data
   1   (0.295) 0.295 0.281 0.295 0.293 0.293 0.295 
   2   (0.434) 0.435 0.636 0.434 0.433 0.434 0.435 
   3   (0.128) 0.127 0.029 0.127 0.126 0.127 0.127 
   0   (0.144) 0.143 0.054 0.144 0.147 0.146 0.143 

Locus 524 : 
2 alleles
97.6% missing data
   0   (0.469) 0.469 0.468 0.469 0.469 0.469 0.470 
   1   (0.531) 0.531 0.532 0.531 0.531 0.531 0.530 

Locus 525 : 
2 alleles
97.6% missing data
   0   (0.482) 0.482 0.481 0.482 0.482 0.482 0.482 
   1   (0.518) 0.518 0.519 0.518 0.518 0.518 0.518 

Locus 526 : 
2 alleles
90.5% missing data
   0   (0.306) 0.307 0.082 0.306 0.307 0.306 0.306 
   1   (0.694) 0.693 0.918 0.694 0.693 0.694 0.694 

Locus 527 : 
2 alleles
85.7% missing data
   0   (0.207) 0.208 0.042 0.205 0.208 0.207 0.208 
   1   (0.793) 0.792 0.958 0.795 0.792 0.793 0.792 

Locus 528 : 
2 alleles
97.6% missing data
   0   (0.553) 0.553 0.552 0.553 0.552 0.552 0.553 
   1   (0.447) 0.447 0.448 0.447 0.448 0.448 0.447 

Locus 529 : 
1 alleles
95.2% missing data
   1   (1.000) 1.000 1.000 1.000 1.000 1.000 1.000 

Locus 530 : 
2 alleles
97.6% missing data
   0   (0.418) 0.417 0.420 0.418 0.419 0.418 0.418 
   1   (0.582) 0.583 0.580 0.582 0.581 0.582 0.582 

Locus 531 : 
2 alleles
95.2% missing data
   1   (0.642) 0.641 0.637 0.642 0.641 0.648 0.641 
   0   (0.358) 0.359 0.363 0.358 0.359 0.352 0.359 

Locus 532 : 
1 alleles
97.6% missing data
   1   (1.000) 1.000 1.000 1.000 1.000 1.000 1.000 

Locus 533 : 
1 alleles
97.6% missing data
   1   (1.000) 1.000 1.000 1.000 1.000 1.000 1.000 

Locus 534 : 
2 alleles
97.6% missing data
   0   (0.468) 0.468 0.470 0.468 0.468 0.468 0.469 
   1   (0.532) 0.532 0.530 0.532 0.532 0.532 0.531 

Locus 535 : 
2 alleles
97.6% missing data
   0   (0.514) 0.514 0.512 0.515 0.515 0.514 0.514 
   1   (0.486) 0.486 0.488 0.485 0.485 0.486 0.486 

Locus 536 : 
2 alleles
97.6% missing data
   0   (0.494) 0.495 0.489 0.494 0.495 0.494 0.494 
   1   (0.506) 0.505 0.511 0.506 0.505 0.506 0.506 

Locus 537 : 
2 alleles
97.6% missing data
   0   (0.396) 0.397 0.396 0.396 0.397 0.396 0.396 
   1   (0.604) 0.603 0.604 0.604 0.603 0.604 0.604 

Locus 538 : 
2 alleles
97.6% missing data
   0   (0.499) 0.500 0.499 0.498 0.499 0.499 0.499 
   1   (0.501) 0.500 0.501 0.502 0.501 0.501 0.501 

Locus 539 : 
2 alleles
95.2% missing data
   1   (0.604) 0.603 0.595 0.603 0.603 0.611 0.604 
   0   (0.396) 0.397 0.405 0.397 0.397 0.389 0.396 

Locus 540 : 
2 alleles
95.2% missing data
   1   (0.658) 0.657 0.651 0.657 0.658 0.664 0.658 
   0   (0.342) 0.343 0.349 0.343 0.342 0.336 0.342 

Locus 541 : 
2 alleles
95.2% missing data
   1   (0.662) 0.661 0.653 0.661 0.661 0.667 0.661 
   0   (0.338) 0.339 0.347 0.339 0.339 0.333 0.339 

Locus 542 : 
2 alleles
52.4% missing data
   1   (0.837) 0.839 0.964 0.839 0.837 0.837 0.840 
   0   (0.163) 0.161 0.036 0.161 0.163 0.163 0.160 

Locus 543 : 
2 alleles
97.6% missing data
   0   (0.519) 0.519 0.519 0.518 0.520 0.519 0.519 
   1   (0.481) 0.481 0.481 0.482 0.480 0.481 0.481 

Locus 544 : 
2 alleles
95.2% missing data
   1   (0.704) 0.704 0.699 0.704 0.703 0.710 0.703 
   0   (0.296) 0.296 0.301 0.296 0.297 0.290 0.297 

Locus 545 : 
2 alleles
97.6% missing data
   0   (0.488) 0.488 0.489 0.487 0.488 0.488 0.488 
   1   (0.512) 0.512 0.511 0.513 0.512 0.512 0.512 

Locus 546 : 
2 alleles
95.2% missing data
   1   (0.677) 0.677 0.667 0.676 0.676 0.683 0.677 
   0   (0.323) 0.323 0.333 0.324 0.324 0.317 0.323 

Locus 547 : 
1 alleles
35.7% missing data
   1   (1.000) 1.000 1.000 1.000 1.000 1.000 1.000 

Locus 548 : 
2 alleles
97.6% missing data
   0   (0.454) 0.454 0.453 0.453 0.454 0.455 0.454 
   1   (0.546) 0.546 0.547 0.547 0.546 0.545 0.546 

Locus 549 : 
1 alleles
97.6% missing data
   1   (1.000) 1.000 1.000 1.000 1.000 1.000 1.000 

Locus 550 : 
1 alleles
97.6% missing data
   1   (1.000) 1.000 1.000 1.000 1.000 1.000 1.000 

Locus 551 : 
1 alleles
95.2% missing data
   1   (1.000) 1.000 1.000 1.000 1.000 1.000 1.000 

Locus 552 : 
2 alleles
97.6% missing data
   0   (0.352) 0.352 0.348 0.352 0.352 0.355 0.352 
   1   (0.648) 0.648 0.652 0.648 0.648 0.645 0.648 

Locus 553 : 
1 alleles
95.2% missing data
   1   (1.000) 1.000 1.000 1.000 1.000 1.000 1.000 

Locus 554 : 
2 alleles
97.6% missing data
   0   (0.483) 0.483 0.485 0.483 0.483 0.483 0.483 
   1   (0.517) 0.517 0.515 0.517 0.517 0.517 0.517 

Locus 555 : 
1 alleles
95.2% missing data
   1   (1.000) 1.000 1.000 1.000 1.000 1.000 1.000 

Locus 556 : 
1 alleles
95.2% missing data
   1   (1.000) 1.000 1.000 1.000 1.000 1.000 1.000 

Locus 557 : 
1 alleles
97.6% missing data
   1   (1.000) 1.000 1.000 1.000 1.000 1.000 1.000 

Locus 558 : 
2 alleles
97.6% missing data
   0   (0.548) 0.547 0.554 0.548 0.547 0.547 0.548 
   1   (0.452) 0.453 0.446 0.452 0.453 0.453 0.452 

Locus 559 : 
1 alleles
95.2% missing data
   1   (1.000) 1.000 1.000 1.000 1.000 1.000 1.000 

Locus 560 : 
2 alleles
97.6% missing data
   0   (0.445) 0.445 0.445 0.444 0.445 0.446 0.444 
   1   (0.555) 0.555 0.555 0.556 0.555 0.554 0.556 

Locus 561 : 
1 alleles
97.6% missing data
   1   (1.000) 1.000 1.000 1.000 1.000 1.000 1.000 

Locus 562 : 
1 alleles
97.6% missing data
   1   (1.000) 1.000 1.000 1.000 1.000 1.000 1.000 

Locus 563 : 
1 alleles
97.6% missing data
   1   (1.000) 1.000 1.000 1.000 1.000 1.000 1.000 

Locus 564 : 
2 alleles
85.7% missing data
   1   (0.645) 0.644 0.682 0.646 0.646 0.645 0.646 
   0   (0.355) 0.356 0.318 0.354 0.354 0.355 0.354 

Locus 565 : 
2 alleles
85.7% missing data
   1   (0.642) 0.641 0.663 0.643 0.642 0.643 0.642 
   0   (0.358) 0.359 0.337 0.357 0.358 0.357 0.358 

Locus 566 : 
2 alleles
85.7% missing data
   1   (0.642) 0.641 0.670 0.644 0.643 0.642 0.643 
   0   (0.358) 0.359 0.330 0.356 0.357 0.358 0.357 

Locus 567 : 
2 alleles
59.5% missing data
   0   (0.183) 0.185 0.025 0.180 0.183 0.183 0.186 
   1   (0.817) 0.815 0.975 0.820 0.817 0.817 0.814 

Locus 568 : 
2 alleles
95.2% missing data
   0   (0.513) 0.513 0.503 0.513 0.513 0.512 0.513 
   1   (0.487) 0.487 0.497 0.487 0.487 0.488 0.487 

Locus 569 : 
2 alleles
97.6% missing data
   0   (0.559) 0.560 0.539 0.559 0.559 0.559 0.559 
   1   (0.441) 0.440 0.461 0.441 0.441 0.441 0.441 

Locus 570 : 
2 alleles
90.5% missing data
   1   (0.702) 0.700 0.933 0.700 0.701 0.701 0.702 
   0   (0.298) 0.300 0.067 0.300 0.299 0.299 0.298 

Locus 571 : 
2 alleles
90.5% missing data
   1   (0.612) 0.611 0.906 0.611 0.610 0.612 0.612 
   0   (0.388) 0.389 0.094 0.389 0.390 0.388 0.388 

Locus 572 : 
2 alleles
85.7% missing data
   1   (0.643) 0.641 0.671 0.644 0.642 0.645 0.643 
   0   (0.357) 0.359 0.329 0.356 0.358 0.355 0.357 

Locus 573 : 
2 alleles
88.1% missing data
   1   (0.651) 0.651 0.686 0.653 0.652 0.651 0.651 
   0   (0.349) 0.349 0.314 0.347 0.348 0.349 0.349 

Locus 574 : 
2 alleles
97.6% missing data
   0   (0.485) 0.486 0.486 0.485 0.485 0.486 0.485 
   1   (0.515) 0.514 0.514 0.515 0.515 0.514 0.515 

Locus 575 : 
1 alleles
95.2% missing data
   1   (1.000) 1.000 1.000 1.000 1.000 1.000 1.000 

Locus 576 : 
2 alleles
66.7% missing data
   0   (0.179) 0.181 0.022 0.176 0.181 0.180 0.181 
   1   (0.821) 0.819 0.978 0.824 0.819 0.820 0.819 

Locus 577 : 
1 alleles
95.2% missing data
   1   (1.000) 1.000 1.000 1.000 1.000 1.000 1.000 

Locus 578 : 
2 alleles
97.6% missing data
   0   (0.480) 0.481 0.496 0.480 0.481 0.481 0.480 
   1   (0.520) 0.519 0.504 0.520 0.519 0.519 0.520 

Locus 579 : 
2 alleles
95.2% missing data
   1   (0.668) 0.667 0.667 0.668 0.667 0.673 0.668 
   0   (0.332) 0.333 0.333 0.332 0.333 0.327 0.332 

Locus 580 : 
2 alleles
97.6% missing data
   0   (0.529) 0.529 0.526 0.529 0.529 0.528 0.530 
   1   (0.471) 0.471 0.474 0.471 0.471 0.472 0.470 

Locus 581 : 
1 alleles
97.6% missing data
   1   (1.000) 1.000 1.000 1.000 1.000 1.000 1.000 

Locus 582 : 
2 alleles
97.6% missing data
   0   (0.490) 0.490 0.496 0.491 0.490 0.490 0.490 
   1   (0.510) 0.510 0.504 0.509 0.510 0.510 0.510 

Locus 583 : 
2 alleles
97.6% missing data
   0   (0.452) 0.453 0.458 0.452 0.453 0.452 0.453 
   1   (0.548) 0.547 0.542 0.548 0.547 0.548 0.547 

Locus 584 : 
2 alleles
95.2% missing data
   1   (0.644) 0.644 0.637 0.643 0.644 0.650 0.643 
   0   (0.356) 0.356 0.363 0.357 0.356 0.350 0.357 

Locus 585 : 
2 alleles
88.1% missing data
   0   (0.361) 0.360 0.353 0.361 0.360 0.360 0.359 
   1   (0.639) 0.640 0.647 0.639 0.640 0.640 0.641 

Locus 586 : 
2 alleles
95.2% missing data
   1   (0.596) 0.595 0.595 0.595 0.596 0.603 0.595 
   0   (0.404) 0.405 0.405 0.405 0.404 0.397 0.405 

Locus 587 : 
2 alleles
95.2% missing data
   1   (0.660) 0.659 0.656 0.659 0.660 0.666 0.659 
   0   (0.340) 0.341 0.344 0.341 0.340 0.334 0.341 

Locus 588 : 
2 alleles
95.2% missing data
   1   (0.711) 0.711 0.699 0.711 0.711 0.716 0.711 
   0   (0.289) 0.289 0.301 0.289 0.289 0.284 0.289 

Locus 589 : 
1 alleles
97.6% missing data
   1   (1.000) 1.000 1.000 1.000 1.000 1.000 1.000 

Locus 590 : 
2 alleles
95.2% missing data
   1   (0.657) 0.656 0.653 0.656 0.656 0.663 0.657 
   0   (0.343) 0.344 0.347 0.344 0.344 0.337 0.343 

Locus 591 : 
2 alleles
95.2% missing data
   1   (0.639) 0.639 0.638 0.638 0.638 0.645 0.638 
   0   (0.361) 0.361 0.362 0.362 0.362 0.355 0.362 

Locus 592 : 
2 alleles
97.6% missing data
   0   (0.464) 0.464 0.484 0.464 0.465 0.464 0.464 
   1   (0.536) 0.536 0.516 0.536 0.535 0.536 0.536 

Locus 593 : 
2 alleles
97.6% missing data
   0   (0.513) 0.513 0.506 0.513 0.513 0.512 0.513 
   1   (0.487) 0.487 0.494 0.487 0.487 0.488 0.487 

Locus 594 : 
1 alleles
97.6% missing data
   1   (1.000) 1.000 1.000 1.000 1.000 1.000 1.000 

Locus 595 : 
1 alleles
97.6% missing data
   1   (1.000) 1.000 1.000 1.000 1.000 1.000 1.000 

Locus 596 : 
1 alleles
97.6% missing data
   1   (1.000) 1.000 1.000 1.000 1.000 1.000 1.000 

Locus 597 : 
1 alleles
97.6% missing data
   1   (1.000) 1.000 1.000 1.000 1.000 1.000 1.000 

Locus 598 : 
2 alleles
95.2% missing data
   0   (0.501) 0.501 0.499 0.500 0.502 0.501 0.500 
   1   (0.499) 0.499 0.501 0.500 0.498 0.499 0.500 

Locus 599 : 
1 alleles
97.6% missing data
   1   (1.000) 1.000 1.000 1.000 1.000 1.000 1.000 

Locus 600 : 
1 alleles
28.6% missing data
   1   (1.000) 1.000 1.000 1.000 1.000 1.000 1.000 

Locus 601 : 
2 alleles
71.4% missing data
   1   (0.638) 0.636 0.940 0.638 0.635 0.637 0.636 
   0   (0.362) 0.364 0.060 0.362 0.365 0.363 0.364 

Locus 602 : 
2 alleles
97.6% missing data
   0   (0.453) 0.452 0.476 0.453 0.452 0.452 0.452 
   1   (0.547) 0.548 0.524 0.547 0.548 0.548 0.548 

Locus 603 : 
1 alleles
97.6% missing data
   1   (1.000) 1.000 1.000 1.000 1.000 1.000 1.000 

Locus 604 : 
1 alleles
31.0% missing data
   1   (1.000) 1.000 1.000 1.000 1.000 1.000 1.000 

Locus 605 : 
2 alleles
73.8% missing data
   0   (0.143) 0.144 0.025 0.140 0.143 0.143 0.143 
   1   (0.857) 0.856 0.975 0.860 0.857 0.857 0.857 

Locus 606 : 
2 alleles
73.8% missing data
   1   (0.625) 0.624 0.937 0.625 0.624 0.624 0.624 
   0   (0.375) 0.376 0.063 0.375 0.376 0.376 0.376 

Locus 607 : 
2 alleles
90.5% missing data
   1   (0.588) 0.588 0.608 0.589 0.589 0.588 0.589 
   0   (0.412) 0.412 0.392 0.411 0.411 0.412 0.411 

Locus 608 : 
2 alleles
97.6% missing data
   0   (0.420) 0.420 0.415 0.420 0.421 0.419 0.420 
   1   (0.580) 0.580 0.585 0.580 0.579 0.581 0.580 

Locus 609 : 
1 alleles
97.6% missing data
   1   (1.000) 1.000 1.000 1.000 1.000 1.000 1.000 

Locus 610 : 
1 alleles
97.6% missing data
   1   (1.000) 1.000 1.000 1.000 1.000 1.000 1.000 

Locus 611 : 
1 alleles
97.6% missing data
   1   (1.000) 1.000 1.000 1.000 1.000 1.000 1.000 

Locus 612 : 
2 alleles
66.7% missing data
   1   (0.750) 0.751 0.925 0.753 0.748 0.750 0.753 
   0   (0.250) 0.249 0.075 0.247 0.252 0.250 0.247 

Locus 613 : 
2 alleles
95.2% missing data
   0   (0.387) 0.385 0.342 0.388 0.387 0.387 0.386 
   1   (0.613) 0.615 0.658 0.612 0.613 0.613 0.614 

Locus 614 : 
2 alleles
81.0% missing data
   0   (0.435) 0.434 0.380 0.434 0.436 0.435 0.434 
   1   (0.565) 0.566 0.620 0.566 0.564 0.565 0.566 

Locus 615 : 
2 alleles
95.2% missing data
   1   (0.649) 0.650 0.625 0.650 0.650 0.649 0.649 
   0   (0.351) 0.350 0.375 0.350 0.350 0.351 0.351 

Locus 616 : 
2 alleles
90.5% missing data
   1   (0.688) 0.688 0.695 0.692 0.688 0.688 0.687 
   0   (0.312) 0.312 0.305 0.308 0.312 0.312 0.313 

Locus 617 : 
2 alleles
95.2% missing data
   0   (0.469) 0.469 0.466 0.469 0.469 0.469 0.469 
   1   (0.531) 0.531 0.534 0.531 0.531 0.531 0.531 

Locus 618 : 
2 alleles
76.2% missing data
   1   (0.702) 0.702 0.893 0.701 0.701 0.703 0.701 
   0   (0.298) 0.298 0.107 0.299 0.299 0.297 0.299 

Locus 619 : 
2 alleles
95.2% missing data
   0   (0.515) 0.516 0.504 0.515 0.515 0.515 0.515 
   1   (0.485) 0.484 0.496 0.485 0.485 0.485 0.485 

Locus 620 : 
2 alleles
95.2% missing data
   0   (0.474) 0.474 0.481 0.474 0.474 0.474 0.474 
   1   (0.526) 0.526 0.519 0.526 0.526 0.526 0.526 

Locus 621 : 
2 alleles
95.2% missing data
   0   (0.497) 0.498 0.501 0.497 0.497 0.497 0.498 
   1   (0.503) 0.502 0.499 0.503 0.503 0.503 0.502 

Locus 622 : 
1 alleles
97.6% missing data
   1   (1.000) 1.000 1.000 1.000 1.000 1.000 1.000 

Locus 623 : 
1 alleles
97.6% missing data
   1   (1.000) 1.000 1.000 1.000 1.000 1.000 1.000 

Locus 624 : 
1 alleles
92.9% missing data
   1   (1.000) 1.000 1.000 1.000 1.000 1.000 1.000 

Locus 625 : 
1 alleles
97.6% missing data
   1   (1.000) 1.000 1.000 1.000 1.000 1.000 1.000 

Locus 626 : 
1 alleles
97.6% missing data
   1   (1.000) 1.000 1.000 1.000 1.000 1.000 1.000 

Locus 627 : 
2 alleles
85.7% missing data
   1   (0.759) 0.759 0.758 0.765 0.760 0.760 0.759 
   0   (0.241) 0.241 0.242 0.235 0.240 0.240 0.241 

Locus 628 : 
2 alleles
85.7% missing data
   1   (0.753) 0.754 0.755 0.760 0.754 0.754 0.754 
   0   (0.247) 0.246 0.245 0.240 0.246 0.246 0.246 

Locus 629 : 
2 alleles
92.9% missing data
   0   (0.372) 0.373 0.279 0.372 0.372 0.373 0.372 
   1   (0.628) 0.627 0.721 0.628 0.628 0.627 0.628 

Locus 630 : 
2 alleles
97.6% missing data
   0   (0.449) 0.449 0.459 0.450 0.448 0.449 0.450 
   1   (0.551) 0.551 0.541 0.550 0.552 0.551 0.550 

Locus 631 : 
1 alleles
97.6% missing data
   1   (1.000) 1.000 1.000 1.000 1.000 1.000 1.000 

Locus 632 : 
1 alleles
95.2% missing data
   1   (1.000) 1.000 1.000 1.000 1.000 1.000 1.000 

Locus 633 : 
1 alleles
95.2% missing data
   1   (1.000) 1.000 1.000 1.000 1.000 1.000 1.000 

Locus 634 : 
1 alleles
95.2% missing data
   1   (1.000) 1.000 1.000 1.000 1.000 1.000 1.000 

Locus 635 : 
1 alleles
97.6% missing data
   1   (1.000) 1.000 1.000 1.000 1.000 1.000 1.000 

Locus 636 : 
1 alleles
95.2% missing data
   1   (1.000) 1.000 1.000 1.000 1.000 1.000 1.000 

Locus 637 : 
1 alleles
95.2% missing data
   1   (1.000) 1.000 1.000 1.000 1.000 1.000 1.000 

Locus 638 : 
1 alleles
95.2% missing data
   1   (1.000) 1.000 1.000 1.000 1.000 1.000 1.000 

Locus 639 : 
1 alleles
95.2% missing data
   1   (1.000) 1.000 1.000 1.000 1.000 1.000 1.000 

Locus 640 : 
1 alleles
95.2% missing data
   1   (1.000) 1.000 1.000 1.000 1.000 1.000 1.000 

Locus 641 : 
1 alleles
95.2% missing data
   1   (1.000) 1.000 1.000 1.000 1.000 1.000 1.000 

Locus 642 : 
2 alleles
97.6% missing data
   0   (0.559) 0.558 0.557 0.559 0.559 0.558 0.558 
   1   (0.441) 0.442 0.443 0.441 0.441 0.442 0.442 

Locus 643 : 
1 alleles
97.6% missing data
   1   (1.000) 1.000 1.000 1.000 1.000 1.000 1.000 

Locus 644 : 
1 alleles
97.6% missing data
   1   (1.000) 1.000 1.000 1.000 1.000 1.000 1.000 

Locus 645 : 
1 alleles
97.6% missing data
   1   (1.000) 1.000 1.000 1.000 1.000 1.000 1.000 

Locus 646 : 
1 alleles
97.6% missing data
   1   (1.000) 1.000 1.000 1.000 1.000 1.000 1.000 

Locus 647 : 
1 alleles
97.6% missing data
   1   (1.000) 1.000 1.000 1.000 1.000 1.000 1.000 

Locus 648 : 
2 alleles
95.2% missing data
   1   (0.664) 0.664 0.659 0.663 0.664 0.671 0.664 
   0   (0.336) 0.336 0.341 0.337 0.336 0.329 0.336 

Locus 649 : 
2 alleles
97.6% missing data
   0   (0.546) 0.546 0.548 0.546 0.546 0.546 0.546 
   1   (0.454) 0.454 0.452 0.454 0.454 0.454 0.454 

Locus 650 : 
2 alleles
95.2% missing data
   1   (0.687) 0.686 0.682 0.686 0.686 0.692 0.686 
   0   (0.313) 0.314 0.318 0.314 0.314 0.308 0.314 

Locus 651 : 
2 alleles
95.2% missing data
   1   (0.697) 0.697 0.693 0.697 0.697 0.703 0.697 
   0   (0.303) 0.303 0.307 0.303 0.303 0.297 0.303 

Locus 652 : 
2 alleles
95.2% missing data
   1   (0.633) 0.633 0.632 0.632 0.632 0.639 0.634 
   0   (0.367) 0.367 0.368 0.368 0.368 0.361 0.366 

Locus 653 : 
2 alleles
95.2% missing data
   1   (0.669) 0.668 0.662 0.668 0.667 0.674 0.668 
   0   (0.331) 0.332 0.338 0.332 0.333 0.326 0.332 

Locus 654 : 
2 alleles
97.6% missing data
   0   (0.584) 0.583 0.581 0.583 0.583 0.584 0.584 
   1   (0.416) 0.417 0.419 0.417 0.417 0.416 0.416 

Locus 655 : 
2 alleles
97.6% missing data
   0   (0.497) 0.497 0.492 0.496 0.496 0.497 0.497 
   1   (0.503) 0.503 0.508 0.504 0.504 0.503 0.503 

Locus 656 : 
2 alleles
95.2% missing data
   1   (0.710) 0.709 0.709 0.709 0.710 0.715 0.709 
   0   (0.290) 0.291 0.291 0.291 0.290 0.285 0.291 

Locus 657 : 
1 alleles
97.6% missing data
   1   (1.000) 1.000 1.000 1.000 1.000 1.000 1.000 

Locus 658 : 
1 alleles
97.6% missing data
   1   (1.000) 1.000 1.000 1.000 1.000 1.000 1.000 

Locus 659 : 
1 alleles
97.6% missing data
   1   (1.000) 1.000 1.000 1.000 1.000 1.000 1.000 

Locus 660 : 
2 alleles
95.2% missing data
   1   (0.722) 0.721 0.713 0.720 0.721 0.726 0.721 
   0   (0.278) 0.279 0.287 0.280 0.279 0.274 0.279 

Locus 661 : 
2 alleles
95.2% missing data
   1   (0.670) 0.669 0.667 0.669 0.669 0.675 0.669 
   0   (0.330) 0.331 0.333 0.331 0.331 0.325 0.331 

Locus 662 : 
2 alleles
95.2% missing data
   1   (0.651) 0.649 0.650 0.649 0.650 0.657 0.650 
   0   (0.349) 0.351 0.350 0.351 0.350 0.343 0.350 

Locus 663 : 
2 alleles
95.2% missing data
   1   (0.666) 0.665 0.658 0.665 0.665 0.672 0.665 
   0   (0.334) 0.335 0.342 0.335 0.335 0.328 0.335 

Locus 664 : 
2 alleles
95.2% missing data
   1   (0.694) 0.693 0.689 0.693 0.694 0.700 0.694 
   0   (0.306) 0.307 0.311 0.307 0.306 0.300 0.306 

Locus 665 : 
2 alleles
95.2% missing data
   1   (0.686) 0.686 0.681 0.685 0.685 0.691 0.686 
   0   (0.314) 0.314 0.319 0.315 0.315 0.309 0.314 

Locus 666 : 
2 alleles
97.6% missing data
   0   (0.497) 0.498 0.497 0.497 0.498 0.497 0.497 
   1   (0.503) 0.502 0.503 0.503 0.502 0.503 0.503 

Locus 667 : 
1 alleles
97.6% missing data
   1   (1.000) 1.000 1.000 1.000 1.000 1.000 1.000 

Locus 668 : 
1 alleles
97.6% missing data
   1   (1.000) 1.000 1.000 1.000 1.000 1.000 1.000 

Locus 669 : 
1 alleles
97.6% missing data
   1   (1.000) 1.000 1.000 1.000 1.000 1.000 1.000 

Locus 670 : 
1 alleles
97.6% missing data
   1   (1.000) 1.000 1.000 1.000 1.000 1.000 1.000 

Locus 671 : 
1 alleles
97.6% missing data
   1   (1.000) 1.000 1.000 1.000 1.000 1.000 1.000 

Locus 672 : 
1 alleles
97.6% missing data
   1   (1.000) 1.000 1.000 1.000 1.000 1.000 1.000 

Locus 673 : 
1 alleles
97.6% missing data
   1   (1.000) 1.000 1.000 1.000 1.000 1.000 1.000 

Locus 674 : 
1 alleles
97.6% missing data
   1   (1.000) 1.000 1.000 1.000 1.000 1.000 1.000 

Locus 675 : 
1 alleles
97.6% missing data
   1   (1.000) 1.000 1.000 1.000 1.000 1.000 1.000 

Locus 676 : 
1 alleles
97.6% missing data
   1   (1.000) 1.000 1.000 1.000 1.000 1.000 1.000 

Locus 677 : 
2 alleles
97.6% missing data
   0   (0.469) 0.469 0.476 0.468 0.468 0.468 0.468 
   1   (0.531) 0.531 0.524 0.532 0.532 0.532 0.532 

Locus 678 : 
2 alleles
97.6% missing data
   0   (0.561) 0.561 0.558 0.561 0.561 0.560 0.560 
   1   (0.439) 0.439 0.442 0.439 0.439 0.440 0.440 

Locus 679 : 
2 alleles
97.6% missing data
   0   (0.436) 0.436 0.439 0.436 0.435 0.436 0.436 
   1   (0.564) 0.564 0.561 0.564 0.565 0.564 0.564 

Locus 680 : 
2 alleles
97.6% missing data
   0   (0.490) 0.491 0.485 0.491 0.490 0.490 0.490 
   1   (0.510) 0.509 0.515 0.509 0.510 0.510 0.510 

Locus 681 : 
2 alleles
97.6% missing data
   0   (0.570) 0.570 0.573 0.570 0.570 0.570 0.571 
   1   (0.430) 0.430 0.427 0.430 0.430 0.430 0.429 

Locus 682 : 
2 alleles
95.2% missing data
   1   (0.661) 0.660 0.660 0.660 0.661 0.667 0.661 
   0   (0.339) 0.340 0.340 0.340 0.339 0.333 0.339 

Locus 683 : 
2 alleles
97.6% missing data
   0   (0.473) 0.473 0.475 0.473 0.473 0.474 0.473 
   1   (0.527) 0.527 0.525 0.527 0.527 0.526 0.527 

Locus 684 : 
2 alleles
97.6% missing data
   0   (0.572) 0.571 0.566 0.571 0.572 0.572 0.571 
   1   (0.428) 0.429 0.434 0.429 0.428 0.428 0.429 

Locus 685 : 
2 alleles
97.6% missing data
   0   (0.530) 0.531 0.533 0.529 0.530 0.529 0.529 
   1   (0.470) 0.469 0.467 0.471 0.470 0.471 0.471 

Locus 686 : 
1 alleles
97.6% missing data
   1   (1.000) 1.000 1.000 1.000 1.000 1.000 1.000 

Locus 687 : 
1 alleles
97.6% missing data
   1   (1.000) 1.000 1.000 1.000 1.000 1.000 1.000 

Locus 688 : 
2 alleles
97.6% missing data
   0   (0.537) 0.537 0.540 0.537 0.537 0.536 0.538 
   1   (0.463) 0.463 0.460 0.463 0.463 0.464 0.462 

Locus 689 : 
2 alleles
97.6% missing data
   0   (0.440) 0.441 0.441 0.440 0.440 0.441 0.440 
   1   (0.560) 0.559 0.559 0.560 0.560 0.559 0.560 

Locus 690 : 
2 alleles
97.6% missing data
   0   (0.446) 0.445 0.447 0.445 0.445 0.445 0.446 
   1   (0.554) 0.555 0.553 0.555 0.555 0.555 0.554 

Locus 691 : 
2 alleles
95.2% missing data
   1   (0.667) 0.667 0.656 0.667 0.666 0.673 0.667 
   0   (0.333) 0.333 0.344 0.333 0.334 0.327 0.333 

Locus 692 : 
1 alleles
97.6% missing data
   1   (1.000) 1.000 1.000 1.000 1.000 1.000 1.000 

Locus 693 : 
1 alleles
97.6% missing data
   1   (1.000) 1.000 1.000 1.000 1.000 1.000 1.000 

Locus 694 : 
1 alleles
97.6% missing data
   1   (1.000) 1.000 1.000 1.000 1.000 1.000 1.000 

Locus 695 : 
1 alleles
97.6% missing data
   1   (1.000) 1.000 1.000 1.000 1.000 1.000 1.000 

Locus 696 : 
1 alleles
97.6% missing data
   1   (1.000) 1.000 1.000 1.000 1.000 1.000 1.000 

Locus 697 : 
1 alleles
97.6% missing data
   1   (1.000) 1.000 1.000 1.000 1.000 1.000 1.000 

Locus 698 : 
1 alleles
97.6% missing data
   1   (1.000) 1.000 1.000 1.000 1.000 1.000 1.000 

Locus 699 : 
1 alleles
97.6% missing data
   1   (1.000) 1.000 1.000 1.000 1.000 1.000 1.000 

Locus 700 : 
1 alleles
97.6% missing data
   1   (1.000) 1.000 1.000 1.000 1.000 1.000 1.000 

Locus 701 : 
1 alleles
97.6% missing data
   1   (1.000) 1.000 1.000 1.000 1.000 1.000 1.000 

Locus 702 : 
1 alleles
97.6% missing data
   1   (1.000) 1.000 1.000 1.000 1.000 1.000 1.000 

Locus 703 : 
1 alleles
97.6% missing data
   1   (1.000) 1.000 1.000 1.000 1.000 1.000 1.000 

Locus 704 : 
1 alleles
97.6% missing data
   1   (1.000) 1.000 1.000 1.000 1.000 1.000 1.000 

Locus 705 : 
1 alleles
97.6% missing data
   1   (1.000) 1.000 1.000 1.000 1.000 1.000 1.000 

Locus 706 : 
2 alleles
90.5% missing data
   0   (0.334) 0.334 0.222 0.335 0.335 0.334 0.332 
   1   (0.666) 0.666 0.778 0.665 0.665 0.666 0.668 

Locus 707 : 
1 alleles
97.6% missing data
   1   (1.000) 1.000 1.000 1.000 1.000 1.000 1.000 

Locus 708 : 
1 alleles
97.6% missing data
   1   (1.000) 1.000 1.000 1.000 1.000 1.000 1.000 

Locus 709 : 
2 alleles
92.9% missing data
   0   (0.489) 0.489 0.363 0.489 0.489 0.490 0.489 
   1   (0.511) 0.511 0.637 0.511 0.511 0.510 0.511 

Locus 710 : 
1 alleles
97.6% missing data
   1   (1.000) 1.000 1.000 1.000 1.000 1.000 1.000 

Locus 711 : 
2 alleles
59.5% missing data
   0   (0.411) 0.414 0.156 0.412 0.412 0.413 0.412 
   1   (0.589) 0.586 0.844 0.588 0.588 0.587 0.588 

Locus 712 : 
1 alleles
97.6% missing data
   1   (1.000) 1.000 1.000 1.000 1.000 1.000 1.000 

Locus 713 : 
1 alleles
97.6% missing data
   1   (1.000) 1.000 1.000 1.000 1.000 1.000 1.000 

Locus 714 : 
1 alleles
97.6% missing data
   1   (1.000) 1.000 1.000 1.000 1.000 1.000 1.000 

Locus 715 : 
1 alleles
97.6% missing data
   1   (1.000) 1.000 1.000 1.000 1.000 1.000 1.000 

Locus 716 : 
2 alleles
95.2% missing data
   1   (0.666) 0.665 0.661 0.666 0.664 0.671 0.665 
   0   (0.334) 0.335 0.339 0.334 0.336 0.329 0.335 

Locus 717 : 
3 alleles
92.9% missing data
   0   (0.289) 0.289 0.380 0.289 0.290 0.283 0.290 
   1   (0.244) 0.243 0.335 0.243 0.245 0.240 0.243 
   2   (0.467) 0.468 0.285 0.467 0.465 0.477 0.467 

Locus 718 : 
2 alleles
95.2% missing data
   1   (0.602) 0.603 0.600 0.601 0.601 0.608 0.601 
   0   (0.398) 0.397 0.400 0.399 0.399 0.392 0.399 

Locus 719 : 
2 alleles
88.1% missing data
   0   (0.519) 0.519 0.499 0.518 0.518 0.519 0.519 
   1   (0.481) 0.481 0.501 0.482 0.482 0.481 0.481 

Locus 720 : 
1 alleles
97.6% missing data
   1   (1.000) 1.000 1.000 1.000 1.000 1.000 1.000 

Locus 721 : 
1 alleles
97.6% missing data
   1   (1.000) 1.000 1.000 1.000 1.000 1.000 1.000 

Locus 722 : 
1 alleles
97.6% missing data
   1   (1.000) 1.000 1.000 1.000 1.000 1.000 1.000 

Locus 723 : 
1 alleles
97.6% missing data
   1   (1.000) 1.000 1.000 1.000 1.000 1.000 1.000 

Locus 724 : 
1 alleles
97.6% missing data
   1   (1.000) 1.000 1.000 1.000 1.000 1.000 1.000 

Locus 725 : 
1 alleles
97.6% missing data
   1   (1.000) 1.000 1.000 1.000 1.000 1.000 1.000 

Locus 726 : 
2 alleles
38.1% missing data
   1   (0.766) 0.764 0.974 0.767 0.762 0.764 0.762 
   0   (0.234) 0.236 0.026 0.233 0.238 0.236 0.238 

Locus 727 : 
2 alleles
97.6% missing data
   0   (0.585) 0.585 0.583 0.585 0.585 0.584 0.585 
   1   (0.415) 0.415 0.417 0.415 0.415 0.416 0.415 

Locus 728 : 
2 alleles
97.6% missing data
   0   (0.507) 0.507 0.507 0.506 0.507 0.507 0.507 
   1   (0.493) 0.493 0.493 0.494 0.493 0.493 0.493 

Locus 729 : 
2 alleles
97.6% missing data
   0   (0.491) 0.491 0.486 0.490 0.492 0.491 0.491 
   1   (0.509) 0.509 0.514 0.510 0.508 0.509 0.509 

Locus 730 : 
2 alleles
97.6% missing data
   0   (0.457) 0.457 0.452 0.457 0.457 0.457 0.457 
   1   (0.543) 0.543 0.548 0.543 0.543 0.543 0.543 

Locus 731 : 
2 alleles
97.6% missing data
   0   (0.516) 0.516 0.515 0.516 0.516 0.516 0.516 
   1   (0.484) 0.484 0.485 0.484 0.484 0.484 0.484 

Locus 732 : 
2 alleles
97.6% missing data
   0   (0.512) 0.512 0.514 0.512 0.512 0.512 0.512 
   1   (0.488) 0.488 0.486 0.488 0.488 0.488 0.488 

Locus 733 : 
2 alleles
97.6% missing data
   0   (0.428) 0.428 0.428 0.427 0.427 0.428 0.429 
   1   (0.572) 0.572 0.572 0.573 0.573 0.572 0.571 

Locus 734 : 
2 alleles
97.6% missing data
   0   (0.421) 0.421 0.423 0.420 0.421 0.421 0.421 
   1   (0.579) 0.579 0.577 0.580 0.579 0.579 0.579 

Locus 735 : 
2 alleles
97.6% missing data
   0   (0.493) 0.493 0.491 0.492 0.492 0.493 0.492 
   1   (0.507) 0.507 0.509 0.508 0.508 0.507 0.508 

Locus 736 : 
2 alleles
97.6% missing data
   0   (0.490) 0.489 0.494 0.491 0.490 0.490 0.490 
   1   (0.510) 0.511 0.506 0.509 0.510 0.510 0.510 

Locus 737 : 
2 alleles
97.6% missing data
   0   (0.411) 0.410 0.418 0.411 0.410 0.411 0.410 
   1   (0.589) 0.590 0.582 0.589 0.590 0.589 0.590 

Locus 738 : 
2 alleles
97.6% missing data
   0   (0.512) 0.512 0.506 0.513 0.512 0.512 0.512 
   1   (0.488) 0.488 0.494 0.487 0.488 0.488 0.488 

Locus 739 : 
2 alleles
97.6% missing data
   0   (0.508) 0.508 0.499 0.508 0.508 0.508 0.508 
   1   (0.492) 0.492 0.501 0.492 0.492 0.492 0.492 

Locus 740 : 
2 alleles
97.6% missing data
   0   (0.519) 0.519 0.518 0.518 0.519 0.520 0.519 
   1   (0.481) 0.481 0.482 0.482 0.481 0.480 0.481 

Locus 741 : 
1 alleles
97.6% missing data
   1   (1.000) 1.000 1.000 1.000 1.000 1.000 1.000 

Locus 742 : 
2 alleles
97.6% missing data
   0   (0.555) 0.555 0.550 0.555 0.554 0.555 0.555 
   1   (0.445) 0.445 0.450 0.445 0.446 0.445 0.445 

Locus 743 : 
2 alleles
97.6% missing data
   0   (0.461) 0.461 0.461 0.461 0.460 0.460 0.461 
   1   (0.539) 0.539 0.539 0.539 0.540 0.540 0.539 

Locus 744 : 
2 alleles
97.6% missing data
   0   (0.586) 0.586 0.580 0.586 0.586 0.585 0.586 
   1   (0.414) 0.414 0.420 0.414 0.414 0.415 0.414 

Locus 745 : 
2 alleles
92.9% missing data
   0   (0.478) 0.477 0.486 0.478 0.478 0.478 0.477 
   1   (0.522) 0.523 0.514 0.522 0.522 0.522 0.523 

Locus 746 : 
2 alleles
97.6% missing data
   0   (0.449) 0.449 0.455 0.449 0.450 0.450 0.449 
   1   (0.551) 0.551 0.545 0.551 0.550 0.550 0.551 

Locus 747 : 
2 alleles
97.6% missing data
   0   (0.506) 0.506 0.509 0.506 0.506 0.506 0.506 
   1   (0.494) 0.494 0.491 0.494 0.494 0.494 0.494 

Locus 748 : 
2 alleles
97.6% missing data
   0   (0.483) 0.483 0.485 0.483 0.483 0.483 0.482 
   1   (0.517) 0.517 0.515 0.517 0.517 0.517 0.518 

Locus 749 : 
2 alleles
97.6% missing data
   0   (0.479) 0.479 0.480 0.478 0.478 0.478 0.479 
   1   (0.521) 0.521 0.520 0.522 0.522 0.522 0.521 

Locus 750 : 
2 alleles
95.2% missing data
   1   (0.674) 0.673 0.667 0.673 0.673 0.679 0.674 
   0   (0.326) 0.327 0.333 0.327 0.327 0.321 0.326 

Locus 751 : 
2 alleles
97.6% missing data
   0   (0.507) 0.507 0.504 0.506 0.507 0.507 0.508 
   1   (0.493) 0.493 0.496 0.494 0.493 0.493 0.492 

Locus 752 : 
2 alleles
97.6% missing data
   0   (0.490) 0.489 0.492 0.490 0.490 0.490 0.490 
   1   (0.510) 0.511 0.508 0.510 0.510 0.510 0.510 

Locus 753 : 
2 alleles
97.6% missing data
   0   (0.463) 0.463 0.465 0.463 0.463 0.463 0.463 
   1   (0.537) 0.537 0.535 0.537 0.537 0.537 0.537 

Locus 754 : 
2 alleles
97.6% missing data
   0   (0.499) 0.500 0.497 0.499 0.499 0.499 0.499 
   1   (0.501) 0.500 0.503 0.501 0.501 0.501 0.501 

Locus 755 : 
2 alleles
95.2% missing data
   1   (0.670) 0.669 0.662 0.669 0.670 0.675 0.670 
   0   (0.330) 0.331 0.338 0.331 0.330 0.325 0.330 

Locus 756 : 
2 alleles
95.2% missing data
   1   (0.651) 0.651 0.644 0.650 0.650 0.657 0.651 
   0   (0.349) 0.349 0.356 0.350 0.350 0.343 0.349 

Locus 757 : 
1 alleles
97.6% missing data
   1   (1.000) 1.000 1.000 1.000 1.000 1.000 1.000 

Locus 758 : 
2 alleles
97.6% missing data
   0   (0.560) 0.560 0.558 0.561 0.560 0.559 0.560 
   1   (0.440) 0.440 0.442 0.439 0.440 0.441 0.440 

Locus 759 : 
1 alleles
42.9% missing data
   1   (1.000) 1.000 1.000 1.000 1.000 1.000 1.000 

Locus 760 : 
2 alleles
45.2% missing data
   1   (0.930) 0.934 0.845 0.934 0.934 0.932 0.933 
   2   (0.070) 0.066 0.155 0.066 0.066 0.068 0.067 

Locus 761 : 
1 alleles
40.5% missing data
   1   (1.000) 1.000 1.000 1.000 1.000 1.000 1.000 

Locus 762 : 
2 alleles
85.7% missing data
   0   (0.345) 0.345 0.311 0.344 0.344 0.345 0.345 
   1   (0.655) 0.655 0.689 0.656 0.656 0.655 0.655 

Locus 763 : 
2 alleles
40.5% missing data
   1   (0.899) 0.898 0.987 0.902 0.899 0.899 0.898 
   2   (0.101) 0.102 0.013 0.098 0.101 0.101 0.102 

Locus 764 : 
2 alleles
95.2% missing data
   0   (0.526) 0.526 0.526 0.526 0.526 0.526 0.525 
   1   (0.474) 0.474 0.474 0.474 0.474 0.474 0.475 

Locus 765 : 
1 alleles
61.9% missing data
   1   (1.000) 1.000 1.000 1.000 1.000 1.000 1.000 

Locus 766 : 
1 alleles
26.2% missing data
   1   (1.000) 1.000 1.000 1.000 1.000 1.000 1.000 

Locus 767 : 
2 alleles
59.5% missing data
   1   (0.515) 0.514 0.813 0.514 0.513 0.514 0.515 
   0   (0.485) 0.486 0.187 0.486 0.487 0.486 0.485 

Locus 768 : 
2 alleles
95.2% missing data
   1   (0.637) 0.636 0.637 0.636 0.636 0.644 0.636 
   0   (0.363) 0.364 0.363 0.364 0.364 0.356 0.364 

Locus 769 : 
2 alleles
97.6% missing data
   0   (0.431) 0.430 0.440 0.430 0.431 0.430 0.430 
   1   (0.569) 0.570 0.560 0.570 0.569 0.570 0.570 

Locus 770 : 
2 alleles
97.6% missing data
   0   (0.445) 0.446 0.437 0.445 0.444 0.445 0.445 
   1   (0.555) 0.554 0.563 0.555 0.556 0.555 0.555 

Locus 771 : 
2 alleles
95.2% missing data
   1   (0.706) 0.704 0.700 0.705 0.705 0.711 0.705 
   0   (0.294) 0.296 0.300 0.295 0.295 0.289 0.295 

Locus 772 : 
2 alleles
95.2% missing data
   0   (0.492) 0.492 0.493 0.493 0.492 0.491 0.492 
   1   (0.508) 0.508 0.507 0.507 0.508 0.509 0.508 

Locus 773 : 
1 alleles
97.6% missing data
   1   (1.000) 1.000 1.000 1.000 1.000 1.000 1.000 

Locus 774 : 
2 alleles
97.6% missing data
   0   (0.478) 0.478 0.483 0.479 0.478 0.478 0.478 
   1   (0.522) 0.522 0.517 0.521 0.522 0.522 0.522 

Locus 775 : 
2 alleles
97.6% missing data
   0   (0.497) 0.498 0.499 0.497 0.497 0.497 0.498 
   1   (0.503) 0.502 0.501 0.503 0.503 0.503 0.502 

Locus 776 : 
2 alleles
40.5% missing data
   1   (0.945) 0.946 0.994 0.945 0.945 0.946 0.945 
   0   (0.055) 0.054 0.006 0.055 0.055 0.054 0.055 

Locus 777 : 
1 alleles
97.6% missing data
   1   (1.000) 1.000 1.000 1.000 1.000 1.000 1.000 

Locus 778 : 
1 alleles
97.6% missing data
   1   (1.000) 1.000 1.000 1.000 1.000 1.000 1.000 

Locus 779 : 
2 alleles
95.2% missing data
   1   (0.678) 0.678 0.672 0.677 0.677 0.683 0.677 
   0   (0.322) 0.322 0.328 0.323 0.323 0.317 0.323 

Locus 780 : 
2 alleles
97.6% missing data
   0   (0.592) 0.591 0.594 0.592 0.591 0.592 0.592 
   1   (0.408) 0.409 0.406 0.408 0.409 0.408 0.408 

Locus 781 : 
2 alleles
35.7% missing data
   1   (0.868) 0.868 0.985 0.869 0.868 0.868 0.868 
   0   (0.132) 0.132 0.015 0.131 0.132 0.132 0.132 

Locus 782 : 
2 alleles
95.2% missing data
   1   (0.704) 0.703 0.694 0.703 0.703 0.709 0.703 
   0   (0.296) 0.297 0.306 0.297 0.297 0.291 0.297 

Locus 783 : 
2 alleles
95.2% missing data
   1   (0.653) 0.653 0.649 0.652 0.652 0.660 0.652 
   0   (0.347) 0.347 0.351 0.348 0.348 0.340 0.348 

Locus 784 : 
2 alleles
92.9% missing data
   0   (0.472) 0.472 0.511 0.472 0.473 0.473 0.472 
   1   (0.528) 0.528 0.489 0.528 0.527 0.527 0.528 

Locus 785 : 
2 alleles
95.2% missing data
   1   (0.683) 0.682 0.676 0.681 0.682 0.688 0.682 
   0   (0.317) 0.318 0.324 0.319 0.318 0.312 0.318 

Locus 786 : 
2 alleles
97.6% missing data
   0   (0.491) 0.490 0.495 0.491 0.491 0.491 0.490 
   1   (0.509) 0.510 0.505 0.509 0.509 0.509 0.510 

Locus 787 : 
2 alleles
95.2% missing data
   1   (0.662) 0.661 0.659 0.661 0.661 0.667 0.661 
   0   (0.338) 0.339 0.341 0.339 0.339 0.333 0.339 

Locus 788 : 
2 alleles
95.2% missing data
   1   (0.638) 0.638 0.636 0.637 0.637 0.645 0.637 
   0   (0.362) 0.362 0.364 0.363 0.363 0.355 0.363 

Locus 789 : 
2 alleles
97.6% missing data
   0   (0.472) 0.472 0.472 0.472 0.472 0.472 0.473 
   1   (0.528) 0.528 0.528 0.528 0.528 0.528 0.527 

Locus 790 : 
2 alleles
21.4% missing data
   1   (0.910) 0.912 0.990 0.909 0.910 0.911 0.910 
   0   (0.090) 0.088 0.010 0.091 0.090 0.089 0.090 

Locus 791 : 
1 alleles
97.6% missing data
   1   (1.000) 1.000 1.000 1.000 1.000 1.000 1.000 

Locus 792 : 
2 alleles
97.6% missing data
   0   (0.459) 0.459 0.456 0.459 0.459 0.460 0.459 
   1   (0.541) 0.541 0.544 0.541 0.541 0.540 0.541 

Locus 793 : 
2 alleles
97.6% missing data
   0   (0.493) 0.493 0.492 0.493 0.493 0.494 0.492 
   1   (0.507) 0.507 0.508 0.507 0.507 0.506 0.508 

Locus 794 : 
1 alleles
97.6% missing data
   1   (1.000) 1.000 1.000 1.000 1.000 1.000 1.000 

Locus 795 : 
2 alleles
95.2% missing data
   1   (0.657) 0.656 0.656 0.657 0.656 0.663 0.657 
   0   (0.343) 0.344 0.344 0.343 0.344 0.337 0.343 

Locus 796 : 
2 alleles
95.2% missing data
   1   (0.674) 0.674 0.669 0.673 0.673 0.680 0.674 
   0   (0.326) 0.326 0.331 0.327 0.327 0.320 0.326 

Locus 797 : 
2 alleles
47.6% missing data
   1   (0.737) 0.736 0.916 0.736 0.735 0.743 0.737 
   0   (0.263) 0.264 0.084 0.264 0.265 0.257 0.263 

Locus 798 : 
2 alleles
97.6% missing data
   0   (0.476) 0.475 0.481 0.476 0.476 0.476 0.476 
   1   (0.524) 0.525 0.519 0.524 0.524 0.524 0.524 

Locus 799 : 
2 alleles
95.2% missing data
   1   (0.699) 0.698 0.698 0.699 0.698 0.704 0.699 
   0   (0.301) 0.302 0.302 0.301 0.302 0.296 0.301 

Locus 800 : 
2 alleles
97.6% missing data
   0   (0.450) 0.451 0.452 0.451 0.450 0.450 0.450 
   1   (0.550) 0.549 0.548 0.549 0.550 0.550 0.550 

Locus 801 : 
2 alleles
95.2% missing data
   1   (0.700) 0.699 0.698 0.700 0.698 0.705 0.699 
   0   (0.300) 0.301 0.302 0.300 0.302 0.295 0.301 

Locus 802 : 
4 alleles
31.0% missing data
   1   (0.671) 0.675 0.716 0.670 0.678 0.673 0.678 
   2   (0.055) 0.053 0.133 0.052 0.052 0.054 0.052 
   3   (0.046) 0.045 0.006 0.046 0.046 0.046 0.045 
   0   (0.227) 0.228 0.146 0.233 0.224 0.228 0.224 

Locus 803 : 
2 alleles
95.2% missing data
   0   (0.489) 0.489 0.492 0.490 0.489 0.489 0.489 
   1   (0.511) 0.511 0.508 0.510 0.511 0.511 0.511 

Locus 804 : 
2 alleles
85.7% missing data
   1   (0.661) 0.660 0.709 0.662 0.662 0.661 0.662 
   0   (0.339) 0.340 0.291 0.338 0.338 0.339 0.338 

Locus 805 : 
2 alleles
95.2% missing data
   1   (0.662) 0.662 0.657 0.662 0.662 0.668 0.663 
   0   (0.338) 0.338 0.343 0.338 0.338 0.332 0.337 

Locus 806 : 
2 alleles
88.1% missing data
   1   (0.782) 0.783 0.821 0.787 0.782 0.782 0.782 
   0   (0.218) 0.217 0.179 0.213 0.218 0.218 0.218 

Locus 807 : 
2 alleles
26.2% missing data
   1   (0.905) 0.906 0.990 0.905 0.905 0.905 0.905 
   0   (0.095) 0.094 0.010 0.095 0.095 0.095 0.095 

Locus 808 : 
2 alleles
95.2% missing data
   1   (0.701) 0.699 0.701 0.700 0.700 0.706 0.700 
   0   (0.299) 0.301 0.299 0.300 0.300 0.294 0.300 

Locus 809 : 
2 alleles
95.2% missing data
   1   (0.666) 0.665 0.662 0.666 0.665 0.671 0.665 
   0   (0.334) 0.335 0.338 0.334 0.335 0.329 0.335 

Locus 810 : 
2 alleles
95.2% missing data
   1   (0.651) 0.650 0.644 0.650 0.650 0.657 0.650 
   0   (0.349) 0.350 0.356 0.350 0.350 0.343 0.350 

Locus 811 : 
2 alleles
95.2% missing data
   1   (0.687) 0.686 0.683 0.686 0.686 0.693 0.686 
   0   (0.313) 0.314 0.317 0.314 0.314 0.307 0.314 

Locus 812 : 
2 alleles
95.2% missing data
   1   (0.657) 0.657 0.658 0.656 0.656 0.663 0.657 
   0   (0.343) 0.343 0.342 0.344 0.344 0.337 0.343 

Locus 813 : 
2 alleles
95.2% missing data
   1   (0.702) 0.701 0.698 0.701 0.702 0.708 0.702 
   0   (0.298) 0.299 0.302 0.299 0.298 0.292 0.298 

Locus 814 : 
2 alleles
95.2% missing data
   1   (0.647) 0.648 0.646 0.646 0.647 0.653 0.646 
   0   (0.353) 0.352 0.354 0.354 0.353 0.347 0.354 

Locus 815 : 
2 alleles
95.2% missing data
   1   (0.610) 0.610 0.607 0.609 0.610 0.617 0.610 
   0   (0.390) 0.390 0.393 0.391 0.390 0.383 0.390 

Locus 816 : 
2 alleles
97.6% missing data
   0   (0.500) 0.500 0.501 0.500 0.500 0.500 0.500 
   1   (0.500) 0.500 0.499 0.500 0.500 0.500 0.500 

Locus 817 : 
2 alleles
95.2% missing data
   1   (0.662) 0.661 0.662 0.661 0.662 0.668 0.661 
   0   (0.338) 0.339 0.338 0.339 0.338 0.332 0.339 

Locus 818 : 
2 alleles
95.2% missing data
   1   (0.664) 0.663 0.664 0.664 0.664 0.669 0.663 
   0   (0.336) 0.337 0.336 0.336 0.336 0.331 0.337 

Locus 819 : 
2 alleles
95.2% missing data
   1   (0.708) 0.708 0.705 0.708 0.708 0.714 0.708 
   0   (0.292) 0.292 0.295 0.292 0.292 0.286 0.292 

Locus 820 : 
1 alleles
97.6% missing data
   1   (1.000) 1.000 1.000 1.000 1.000 1.000 1.000 

Locus 821 : 
1 alleles
97.6% missing data
   1   (1.000) 1.000 1.000 1.000 1.000 1.000 1.000 

Locus 822 : 
1 alleles
97.6% missing data
   1   (1.000) 1.000 1.000 1.000 1.000 1.000 1.000 

Locus 823 : 
1 alleles
97.6% missing data
   1   (1.000) 1.000 1.000 1.000 1.000 1.000 1.000 

Locus 824 : 
1 alleles
97.6% missing data
   1   (1.000) 1.000 1.000 1.000 1.000 1.000 1.000 

Locus 825 : 
1 alleles
97.6% missing data
   1   (1.000) 1.000 1.000 1.000 1.000 1.000 1.000 

Locus 826 : 
1 alleles
97.6% missing data
   1   (1.000) 1.000 1.000 1.000 1.000 1.000 1.000 

Locus 827 : 
1 alleles
97.6% missing data
   1   (1.000) 1.000 1.000 1.000 1.000 1.000 1.000 

Locus 828 : 
1 alleles
97.6% missing data
   1   (1.000) 1.000 1.000 1.000 1.000 1.000 1.000 

Locus 829 : 
1 alleles
97.6% missing data
   1   (1.000) 1.000 1.000 1.000 1.000 1.000 1.000 

Locus 830 : 
1 alleles
97.6% missing data
   1   (1.000) 1.000 1.000 1.000 1.000 1.000 1.000 

Locus 831 : 
1 alleles
95.2% missing data
   1   (1.000) 1.000 1.000 1.000 1.000 1.000 1.000 

Locus 832 : 
1 alleles
95.2% missing data
   1   (1.000) 1.000 1.000 1.000 1.000 1.000 1.000 

Locus 833 : 
1 alleles
95.2% missing data
   1   (1.000) 1.000 1.000 1.000 1.000 1.000 1.000 

Locus 834 : 
1 alleles
95.2% missing data
   1   (1.000) 1.000 1.000 1.000 1.000 1.000 1.000 

Locus 835 : 
1 alleles
95.2% missing data
   1   (1.000) 1.000 1.000 1.000 1.000 1.000 1.000 

Locus 836 : 
1 alleles
97.6% missing data
   1   (1.000) 1.000 1.000 1.000 1.000 1.000 1.000 

Locus 837 : 
1 alleles
97.6% missing data
   1   (1.000) 1.000 1.000 1.000 1.000 1.000 1.000 

Locus 838 : 
2 alleles
76.2% missing data
   0   (0.263) 0.263 0.249 0.262 0.262 0.263 0.261 
   1   (0.737) 0.737 0.751 0.738 0.738 0.737 0.739 

Locus 839 : 
1 alleles
97.6% missing data
   1   (1.000) 1.000 1.000 1.000 1.000 1.000 1.000 

Locus 840 : 
2 alleles
95.2% missing data
   1   (0.647) 0.646 0.645 0.646 0.646 0.653 0.647 
   0   (0.353) 0.354 0.355 0.354 0.354 0.347 0.353 

Locus 841 : 
2 alleles
95.2% missing data
   0   (0.388) 0.386 0.350 0.388 0.387 0.387 0.386 
   1   (0.612) 0.614 0.650 0.612 0.613 0.613 0.614 

Locus 842 : 
2 alleles
95.2% missing data
   1   (0.575) 0.575 0.569 0.575 0.575 0.582 0.575 
   0   (0.425) 0.425 0.431 0.425 0.425 0.418 0.425 

Locus 843 : 
2 alleles
95.2% missing data
   1   (0.641) 0.642 0.638 0.642 0.641 0.648 0.641 
   0   (0.359) 0.358 0.362 0.358 0.359 0.352 0.359 

Locus 844 : 
2 alleles
95.2% missing data
   1   (0.696) 0.694 0.691 0.695 0.696 0.701 0.695 
   0   (0.304) 0.306 0.309 0.305 0.304 0.299 0.305 

Locus 845 : 
2 alleles
95.2% missing data
   1   (0.699) 0.698 0.693 0.698 0.699 0.704 0.698 
   0   (0.301) 0.302 0.307 0.302 0.301 0.296 0.302 

Locus 846 : 
2 alleles
95.2% missing data
   1   (0.651) 0.650 0.647 0.649 0.651 0.656 0.650 
   0   (0.349) 0.350 0.353 0.351 0.349 0.344 0.350 

Locus 847 : 
2 alleles
95.2% missing data
   1   (0.723) 0.723 0.722 0.722 0.722 0.728 0.722 
   0   (0.277) 0.277 0.278 0.278 0.278 0.272 0.278 

Locus 848 : 
3 alleles
83.3% missing data
   0   (0.318) 0.317 0.187 0.318 0.319 0.319 0.317 
   1   (0.555) 0.555 0.765 0.554 0.554 0.555 0.556 
   2   (0.127) 0.128 0.048 0.127 0.126 0.126 0.127 

Locus 849 : 
2 alleles
52.4% missing data
   1   (0.513) 0.512 0.821 0.509 0.510 0.512 0.512 
   0   (0.487) 0.488 0.179 0.491 0.490 0.488 0.488 

Locus 850 : 
2 alleles
97.6% missing data
   0   (0.445) 0.445 0.446 0.444 0.445 0.445 0.445 
   1   (0.555) 0.555 0.554 0.556 0.555 0.555 0.555 

Locus 851 : 
2 alleles
97.6% missing data
   0   (0.570) 0.570 0.571 0.570 0.570 0.570 0.570 
   1   (0.430) 0.430 0.429 0.430 0.430 0.430 0.430 

Locus 852 : 
2 alleles
97.6% missing data
   0   (0.569) 0.569 0.572 0.570 0.570 0.570 0.568 
   1   (0.431) 0.431 0.428 0.430 0.430 0.430 0.432 

Locus 853 : 
2 alleles
97.6% missing data
   0   (0.549) 0.548 0.549 0.549 0.548 0.549 0.549 
   1   (0.451) 0.452 0.451 0.451 0.452 0.451 0.451 

Locus 854 : 
2 alleles
83.3% missing data
   0   (0.482) 0.483 0.393 0.483 0.482 0.484 0.481 
   1   (0.518) 0.517 0.607 0.517 0.518 0.516 0.519 

Locus 855 : 
2 alleles
97.6% missing data
   0   (0.499) 0.499 0.497 0.499 0.500 0.499 0.499 
   1   (0.501) 0.501 0.503 0.501 0.500 0.501 0.501 

Locus 856 : 
2 alleles
97.6% missing data
   0   (0.490) 0.491 0.494 0.491 0.490 0.490 0.490 
   1   (0.510) 0.509 0.506 0.509 0.510 0.510 0.510 

Locus 857 : 
1 alleles
35.7% missing data
   1   (1.000) 1.000 1.000 1.000 1.000 1.000 1.000 

Locus 858 : 
1 alleles
97.6% missing data
   1   (1.000) 1.000 1.000 1.000 1.000 1.000 1.000 

Locus 859 : 
1 alleles
97.6% missing data
   1   (1.000) 1.000 1.000 1.000 1.000 1.000 1.000 

Locus 860 : 
2 alleles
97.6% missing data
   0   (0.423) 0.423 0.424 0.423 0.423 0.423 0.424 
   1   (0.577) 0.577 0.576 0.577 0.577 0.577 0.576 

Locus 861 : 
2 alleles
95.2% missing data
   1   (0.679) 0.679 0.679 0.679 0.679 0.684 0.679 
   0   (0.321) 0.321 0.321 0.321 0.321 0.316 0.321 

Locus 862 : 
2 alleles
95.2% missing data
   1   (0.658) 0.658 0.654 0.657 0.657 0.664 0.658 
   0   (0.342) 0.342 0.346 0.343 0.343 0.336 0.342 

Locus 863 : 
2 alleles
95.2% missing data
   1   (0.599) 0.599 0.602 0.598 0.599 0.605 0.599 
   0   (0.401) 0.401 0.398 0.402 0.401 0.395 0.401 

Locus 864 : 
2 alleles
38.1% missing data
   1   (0.831) 0.835 0.862 0.825 0.836 0.833 0.836 
   0   (0.169) 0.165 0.138 0.175 0.164 0.167 0.164 

Locus 865 : 
2 alleles
95.2% missing data
   1   (0.673) 0.673 0.661 0.672 0.673 0.679 0.673 
   0   (0.327) 0.327 0.339 0.328 0.327 0.321 0.327 

Locus 866 : 
1 alleles
97.6% missing data
   1   (1.000) 1.000 1.000 1.000 1.000 1.000 1.000 

Locus 867 : 
2 alleles
40.5% missing data
   1   (0.853) 0.857 0.866 0.848 0.857 0.855 0.859 
   0   (0.147) 0.143 0.134 0.152 0.143 0.145 0.141 

Locus 868 : 
1 alleles
97.6% missing data
   1   (1.000) 1.000 1.000 1.000 1.000 1.000 1.000 

Locus 869 : 
2 alleles
95.2% missing data
   1   (0.669) 0.668 0.668 0.668 0.668 0.674 0.669 
   0   (0.331) 0.332 0.332 0.332 0.332 0.326 0.331 

Locus 870 : 
1 alleles
97.6% missing data
   1   (1.000) 1.000 1.000 1.000 1.000 1.000 1.000 

Locus 871 : 
1 alleles
38.1% missing data
   1   (1.000) 1.000 1.000 1.000 1.000 1.000 1.000 

Locus 872 : 
1 alleles
97.6% missing data
   1   (1.000) 1.000 1.000 1.000 1.000 1.000 1.000 

Locus 873 : 
2 alleles
97.6% missing data
   0   (0.533) 0.533 0.533 0.533 0.532 0.533 0.533 
   1   (0.467) 0.467 0.467 0.467 0.468 0.467 0.467 

Locus 874 : 
1 alleles
97.6% missing data
   1   (1.000) 1.000 1.000 1.000 1.000 1.000 1.000 

Locus 875 : 
1 alleles
97.6% missing data
   1   (1.000) 1.000 1.000 1.000 1.000 1.000 1.000 

Locus 876 : 
1 alleles
97.6% missing data
   1   (1.000) 1.000 1.000 1.000 1.000 1.000 1.000 

Locus 877 : 
1 alleles
97.6% missing data
   1   (1.000) 1.000 1.000 1.000 1.000 1.000 1.000 

Locus 878 : 
1 alleles
97.6% missing data
   1   (1.000) 1.000 1.000 1.000 1.000 1.000 1.000 

Locus 879 : 
1 alleles
97.6% missing data
   1   (1.000) 1.000 1.000 1.000 1.000 1.000 1.000 

Locus 880 : 
1 alleles
97.6% missing data
   1   (1.000) 1.000 1.000 1.000 1.000 1.000 1.000 

Locus 881 : 
1 alleles
97.6% missing data
   1   (1.000) 1.000 1.000 1.000 1.000 1.000 1.000 

Locus 882 : 
4 alleles
83.3% missing data
   1   (0.241) 0.243 0.050 0.239 0.244 0.243 0.245 
   2   (0.356) 0.356 0.566 0.358 0.356 0.355 0.354 
   3   (0.204) 0.204 0.057 0.210 0.204 0.204 0.203 
   4   (0.199) 0.198 0.327 0.194 0.197 0.198 0.197 

Locus 883 : 
1 alleles
97.6% missing data
   1   (1.000) 1.000 1.000 1.000 1.000 1.000 1.000 

Locus 884 : 
1 alleles
97.6% missing data
   1   (1.000) 1.000 1.000 1.000 1.000 1.000 1.000 

Locus 885 : 
12 alleles
66.7% missing data
   1   (0.101) 0.104 0.022 0.101 0.105 0.101 0.106 
   2   (0.106) 0.108 0.054 0.103 0.110 0.106 0.106 
   3   (0.064) 0.065 0.012 0.062 0.064 0.063 0.065 
   4   (0.070) 0.070 0.017 0.068 0.070 0.069 0.070 
   5   (0.096) 0.095 0.082 0.102 0.096 0.094 0.095 
   6   (0.153) 0.151 0.095 0.166 0.150 0.158 0.149 
   7   (0.071) 0.070 0.283 0.068 0.069 0.069 0.069 
   8   (0.052) 0.053 0.011 0.051 0.052 0.051 0.052 
   9   (0.074) 0.074 0.014 0.072 0.073 0.072 0.074 
  10   (0.098) 0.100 0.020 0.097 0.098 0.105 0.099 
  11   (0.060) 0.058 0.188 0.057 0.058 0.058 0.059 
  12   (0.055) 0.054 0.202 0.053 0.054 0.053 0.054 

Locus 886 : 
1 alleles
95.2% missing data
   1   (1.000) 1.000 1.000 1.000 1.000 1.000 1.000 

Locus 887 : 
1 alleles
95.2% missing data
   1   (1.000) 1.000 1.000 1.000 1.000 1.000 1.000 

Locus 888 : 
1 alleles
97.6% missing data
   1   (1.000) 1.000 1.000 1.000 1.000 1.000 1.000 

Locus 889 : 
1 alleles
95.2% missing data
   1   (1.000) 1.000 1.000 1.000 1.000 1.000 1.000 

Locus 890 : 
2 alleles
97.6% missing data
   0   (0.532) 0.532 0.533 0.532 0.532 0.533 0.532 
   1   (0.468) 0.468 0.467 0.468 0.468 0.467 0.468 

Locus 891 : 
2 alleles
35.7% missing data
   1   (0.779) 0.782 0.868 0.772 0.783 0.781 0.784 
   0   (0.221) 0.218 0.132 0.228 0.217 0.219 0.216 

Locus 892 : 
2 alleles
95.2% missing data
   1   (0.678) 0.677 0.673 0.676 0.678 0.684 0.678 
   0   (0.322) 0.323 0.327 0.324 0.322 0.316 0.322 

Locus 893 : 
2 alleles
95.2% missing data
   1   (0.660) 0.659 0.653 0.659 0.660 0.667 0.660 
   0   (0.340) 0.341 0.347 0.341 0.340 0.333 0.340 

Locus 894 : 
2 alleles
35.7% missing data
   1   (0.768) 0.771 0.870 0.761 0.772 0.771 0.774 
   0   (0.232) 0.229 0.130 0.239 0.228 0.229 0.226 

Locus 895 : 
1 alleles
97.6% missing data
   1   (1.000) 1.000 1.000 1.000 1.000 1.000 1.000 

Locus 896 : 
1 alleles
97.6% missing data
   1   (1.000) 1.000 1.000 1.000 1.000 1.000 1.000 

Locus 897 : 
1 alleles
97.6% missing data
   1   (1.000) 1.000 1.000 1.000 1.000 1.000 1.000 

Locus 898 : 
1 alleles
97.6% missing data
   1   (1.000) 1.000 1.000 1.000 1.000 1.000 1.000 

Locus 899 : 
1 alleles
97.6% missing data
   1   (1.000) 1.000 1.000 1.000 1.000 1.000 1.000 

Locus 900 : 
1 alleles
97.6% missing data
   1   (1.000) 1.000 1.000 1.000 1.000 1.000 1.000 

Locus 901 : 
1 alleles
97.6% missing data
   1   (1.000) 1.000 1.000 1.000 1.000 1.000 1.000 

Locus 902 : 
1 alleles
97.6% missing data
   1   (1.000) 1.000 1.000 1.000 1.000 1.000 1.000 

Locus 903 : 
1 alleles
97.6% missing data
   1   (1.000) 1.000 1.000 1.000 1.000 1.000 1.000 

Locus 904 : 
1 alleles
97.6% missing data
   1   (1.000) 1.000 1.000 1.000 1.000 1.000 1.000 

Locus 905 : 
1 alleles
97.6% missing data
   1   (1.000) 1.000 1.000 1.000 1.000 1.000 1.000 

Locus 906 : 
1 alleles
95.2% missing data
   1   (1.000) 1.000 1.000 1.000 1.000 1.000 1.000 

Locus 907 : 
1 alleles
95.2% missing data
   1   (1.000) 1.000 1.000 1.000 1.000 1.000 1.000 

Locus 908 : 
1 alleles
95.2% missing data
   1   (1.000) 1.000 1.000 1.000 1.000 1.000 1.000 

Locus 909 : 
1 alleles
95.2% missing data
   1   (1.000) 1.000 1.000 1.000 1.000 1.000 1.000 

Locus 910 : 
1 alleles
95.2% missing data
   1   (1.000) 1.000 1.000 1.000 1.000 1.000 1.000 

Locus 911 : 
1 alleles
95.2% missing data
   1   (1.000) 1.000 1.000 1.000 1.000 1.000 1.000 

Locus 912 : 
2 alleles
97.6% missing data
   0   (0.545) 0.545 0.544 0.546 0.545 0.544 0.546 
   1   (0.455) 0.455 0.456 0.454 0.455 0.456 0.454 

Locus 913 : 
1 alleles
95.2% missing data
   1   (1.000) 1.000 1.000 1.000 1.000 1.000 1.000 

Locus 914 : 
1 alleles
97.6% missing data
   1   (1.000) 1.000 1.000 1.000 1.000 1.000 1.000 

Locus 915 : 
1 alleles
97.6% missing data
   1   (1.000) 1.000 1.000 1.000 1.000 1.000 1.000 

Locus 916 : 
1 alleles
97.6% missing data
   1   (1.000) 1.000 1.000 1.000 1.000 1.000 1.000 

Locus 917 : 
1 alleles
97.6% missing data
   1   (1.000) 1.000 1.000 1.000 1.000 1.000 1.000 

Locus 918 : 
1 alleles
97.6% missing data
   1   (1.000) 1.000 1.000 1.000 1.000 1.000 1.000 

Locus 919 : 
1 alleles
97.6% missing data
   1   (1.000) 1.000 1.000 1.000 1.000 1.000 1.000 

Locus 920 : 
1 alleles
97.6% missing data
   1   (1.000) 1.000 1.000 1.000 1.000 1.000 1.000 

Locus 921 : 
1 alleles
97.6% missing data
   1   (1.000) 1.000 1.000 1.000 1.000 1.000 1.000 

Locus 922 : 
1 alleles
97.6% missing data
   1   (1.000) 1.000 1.000 1.000 1.000 1.000 1.000 

Locus 923 : 
1 alleles
97.6% missing data
   1   (1.000) 1.000 1.000 1.000 1.000 1.000 1.000 

Locus 924 : 
1 alleles
97.6% missing data
   1   (1.000) 1.000 1.000 1.000 1.000 1.000 1.000 

Locus 925 : 
1 alleles
97.6% missing data
   1   (1.000) 1.000 1.000 1.000 1.000 1.000 1.000 

Locus 926 : 
1 alleles
97.6% missing data
   1   (1.000) 1.000 1.000 1.000 1.000 1.000 1.000 

Locus 927 : 
1 alleles
97.6% missing data
   1   (1.000) 1.000 1.000 1.000 1.000 1.000 1.000 

Locus 928 : 
1 alleles
97.6% missing data
   1   (1.000) 1.000 1.000 1.000 1.000 1.000 1.000 

Locus 929 : 
2 alleles
57.1% missing data
   1   (0.815) 0.817 0.851 0.816 0.815 0.818 0.817 
   0   (0.185) 0.183 0.149 0.184 0.185 0.182 0.183 

Locus 930 : 
2 alleles
97.6% missing data
   0   (0.540) 0.540 0.532 0.540 0.540 0.540 0.540 
   1   (0.460) 0.460 0.468 0.460 0.460 0.460 0.460 

Locus 931 : 
2 alleles
95.2% missing data
   1   (0.722) 0.721 0.717 0.721 0.721 0.726 0.721 
   0   (0.278) 0.279 0.283 0.279 0.279 0.274 0.279 

Locus 932 : 
1 alleles
97.6% missing data
   1   (1.000) 1.000 1.000 1.000 1.000 1.000 1.000 

Locus 933 : 
2 alleles
97.6% missing data
   0   (0.503) 0.503 0.502 0.503 0.503 0.503 0.503 
   1   (0.497) 0.497 0.498 0.497 0.497 0.497 0.497 

Locus 934 : 
2 alleles
57.1% missing data
   1   (0.776) 0.779 0.842 0.776 0.776 0.780 0.777 
   0   (0.224) 0.221 0.158 0.224 0.224 0.220 0.223 

Locus 935 : 
2 alleles
95.2% missing data
   1   (0.676) 0.676 0.676 0.676 0.675 0.681 0.675 
   0   (0.324) 0.324 0.324 0.324 0.325 0.319 0.325 

Locus 936 : 
2 alleles
95.2% missing data
   1   (0.696) 0.696 0.691 0.696 0.695 0.701 0.696 
   0   (0.304) 0.304 0.309 0.304 0.305 0.299 0.304 

Locus 937 : 
2 alleles
95.2% missing data
   1   (0.682) 0.680 0.677 0.682 0.682 0.687 0.682 
   0   (0.318) 0.320 0.323 0.318 0.318 0.313 0.318 

Locus 938 : 
2 alleles
95.2% missing data
   1   (0.695) 0.694 0.694 0.694 0.694 0.700 0.694 
   0   (0.305) 0.306 0.306 0.306 0.306 0.300 0.306 

Locus 939 : 
2 alleles
95.2% missing data
   1   (0.630) 0.629 0.623 0.629 0.629 0.636 0.629 
   0   (0.370) 0.371 0.377 0.371 0.371 0.364 0.371 

Locus 940 : 
2 alleles
97.6% missing data
   0   (0.467) 0.467 0.464 0.467 0.467 0.466 0.468 
   1   (0.533) 0.533 0.536 0.533 0.533 0.534 0.532 

Locus 941 : 
2 alleles
95.2% missing data
   0   (0.528) 0.528 0.519 0.528 0.528 0.528 0.527 
   1   (0.472) 0.472 0.481 0.472 0.472 0.472 0.473 

Locus 942 : 
2 alleles
73.8% missing data
   1   (0.524) 0.522 0.917 0.523 0.520 0.522 0.522 
   0   (0.476) 0.478 0.083 0.477 0.480 0.478 0.478 

Locus 943 : 
2 alleles
95.2% missing data
   1   (0.661) 0.660 0.660 0.660 0.660 0.668 0.661 
   0   (0.339) 0.340 0.340 0.340 0.340 0.332 0.339 

Locus 944 : 
2 alleles
95.2% missing data
   1   (0.682) 0.681 0.682 0.682 0.682 0.687 0.682 
   0   (0.318) 0.319 0.318 0.318 0.318 0.313 0.318 

Locus 945 : 
2 alleles
97.6% missing data
   0   (0.524) 0.523 0.523 0.525 0.524 0.524 0.524 
   1   (0.476) 0.477 0.477 0.475 0.476 0.476 0.476 

Locus 946 : 
2 alleles
59.5% missing data
   1   (0.708) 0.709 0.880 0.707 0.708 0.708 0.708 
   0   (0.292) 0.291 0.120 0.293 0.292 0.292 0.292 

Locus 947 : 
2 alleles
57.1% missing data
   1   (0.775) 0.776 0.887 0.775 0.775 0.780 0.776 
   0   (0.225) 0.224 0.113 0.225 0.225 0.220 0.224 

Locus 948 : 
2 alleles
95.2% missing data
   1   (0.660) 0.659 0.655 0.659 0.659 0.666 0.659 
   0   (0.340) 0.341 0.345 0.341 0.341 0.334 0.341 

Locus 949 : 
2 alleles
95.2% missing data
   1   (0.618) 0.617 0.609 0.617 0.617 0.624 0.617 
   0   (0.382) 0.383 0.391 0.383 0.383 0.376 0.383 

Locus 950 : 
2 alleles
95.2% missing data
   1   (0.706) 0.705 0.706 0.705 0.706 0.712 0.706 
   0   (0.294) 0.295 0.294 0.295 0.294 0.288 0.294 

Locus 951 : 
2 alleles
95.2% missing data
   1   (0.647) 0.646 0.642 0.646 0.646 0.652 0.647 
   0   (0.353) 0.354 0.358 0.354 0.354 0.348 0.353 

Locus 952 : 
1 alleles
97.6% missing data
   1   (1.000) 1.000 1.000 1.000 1.000 1.000 1.000 

Locus 953 : 
1 alleles
95.2% missing data
   1   (1.000) 1.000 1.000 1.000 1.000 1.000 1.000 

Locus 954 : 
1 alleles
95.2% missing data
   1   (1.000) 1.000 1.000 1.000 1.000 1.000 1.000 

Locus 955 : 
1 alleles
95.2% missing data
   1   (1.000) 1.000 1.000 1.000 1.000 1.000 1.000 

Locus 956 : 
1 alleles
95.2% missing data
   1   (1.000) 1.000 1.000 1.000 1.000 1.000 1.000 

Locus 957 : 
1 alleles
95.2% missing data
   1   (1.000) 1.000 1.000 1.000 1.000 1.000 1.000 

Locus 958 : 
1 alleles
97.6% missing data
   1   (1.000) 1.000 1.000 1.000 1.000 1.000 1.000 

Locus 959 : 
1 alleles
97.6% missing data
   1   (1.000) 1.000 1.000 1.000 1.000 1.000 1.000 

Locus 960 : 
1 alleles
95.2% missing data
   1   (1.000) 1.000 1.000 1.000 1.000 1.000 1.000 

Locus 961 : 
1 alleles
95.2% missing data
   1   (1.000) 1.000 1.000 1.000 1.000 1.000 1.000 

Locus 962 : 
1 alleles
97.6% missing data
   1   (1.000) 1.000 1.000 1.000 1.000 1.000 1.000 

Locus 963 : 
1 alleles
95.2% missing data
   1   (1.000) 1.000 1.000 1.000 1.000 1.000 1.000 

Locus 964 : 
1 alleles
95.2% missing data
   1   (1.000) 1.000 1.000 1.000 1.000 1.000 1.000 

Locus 965 : 
1 alleles
97.6% missing data
   1   (1.000) 1.000 1.000 1.000 1.000 1.000 1.000 

Locus 966 : 
1 alleles
97.6% missing data
   1   (1.000) 1.000 1.000 1.000 1.000 1.000 1.000 

Locus 967 : 
1 alleles
97.6% missing data
   1   (1.000) 1.000 1.000 1.000 1.000 1.000 1.000 

Locus 968 : 
1 alleles
97.6% missing data
   1   (1.000) 1.000 1.000 1.000 1.000 1.000 1.000 

Locus 969 : 
1 alleles
97.6% missing data
   1   (1.000) 1.000 1.000 1.000 1.000 1.000 1.000 

Locus 970 : 
1 alleles
95.2% missing data
   1   (1.000) 1.000 1.000 1.000 1.000 1.000 1.000 

Locus 971 : 
1 alleles
95.2% missing data
   1   (1.000) 1.000 1.000 1.000 1.000 1.000 1.000 

Locus 972 : 
1 alleles
97.6% missing data
   1   (1.000) 1.000 1.000 1.000 1.000 1.000 1.000 

Locus 973 : 
1 alleles
97.6% missing data
   1   (1.000) 1.000 1.000 1.000 1.000 1.000 1.000 

Locus 974 : 
1 alleles
97.6% missing data
   1   (1.000) 1.000 1.000 1.000 1.000 1.000 1.000 

Locus 975 : 
1 alleles
97.6% missing data
   1   (1.000) 1.000 1.000 1.000 1.000 1.000 1.000 

Locus 976 : 
1 alleles
97.6% missing data
   1   (1.000) 1.000 1.000 1.000 1.000 1.000 1.000 

Locus 977 : 
1 alleles
97.6% missing data
   1   (1.000) 1.000 1.000 1.000 1.000 1.000 1.000 

Locus 978 : 
1 alleles
97.6% missing data
   1   (1.000) 1.000 1.000 1.000 1.000 1.000 1.000 

Locus 979 : 
1 alleles
97.6% missing data
   1   (1.000) 1.000 1.000 1.000 1.000 1.000 1.000 

Locus 980 : 
1 alleles
97.6% missing data
   1   (1.000) 1.000 1.000 1.000 1.000 1.000 1.000 

Locus 981 : 
1 alleles
97.6% missing data
   1   (1.000) 1.000 1.000 1.000 1.000 1.000 1.000 

Locus 982 : 
2 alleles
92.9% missing data
   1   (0.631) 0.632 0.598 0.633 0.631 0.631 0.632 
   0   (0.369) 0.368 0.402 0.367 0.369 0.369 0.368 

Locus 983 : 
2 alleles
85.7% missing data
   1   (0.781) 0.780 0.828 0.782 0.782 0.782 0.782 
   0   (0.219) 0.220 0.172 0.218 0.218 0.218 0.218 

Locus 984 : 
2 alleles
85.7% missing data
   0   (0.302) 0.300 0.269 0.301 0.301 0.302 0.302 
   1   (0.698) 0.700 0.731 0.699 0.699 0.698 0.698 

Locus 985 : 
1 alleles
97.6% missing data
   1   (1.000) 1.000 1.000 1.000 1.000 1.000 1.000 

Locus 986 : 
1 alleles
97.6% missing data
   1   (1.000) 1.000 1.000 1.000 1.000 1.000 1.000 

Locus 987 : 
1 alleles
97.6% missing data
   1   (1.000) 1.000 1.000 1.000 1.000 1.000 1.000 

Locus 988 : 
1 alleles
23.8% missing data
   1   (1.000) 1.000 1.000 1.000 1.000 1.000 1.000 

Locus 989 : 
2 alleles
97.6% missing data
   0   (0.534) 0.534 0.538 0.535 0.535 0.534 0.535 
   1   (0.466) 0.466 0.462 0.465 0.465 0.466 0.465 

Locus 990 : 
2 alleles
26.2% missing data
   1   (0.874) 0.874 0.983 0.878 0.876 0.874 0.871 
   0   (0.126) 0.126 0.017 0.122 0.124 0.126 0.129 

Locus 991 : 
2 alleles
97.6% missing data
   0   (0.533) 0.534 0.525 0.533 0.534 0.534 0.533 
   1   (0.467) 0.466 0.475 0.467 0.466 0.466 0.467 

Locus 992 : 
2 alleles
97.6% missing data
   0   (0.458) 0.458 0.459 0.458 0.459 0.458 0.458 
   1   (0.542) 0.542 0.541 0.542 0.541 0.542 0.542 

Locus 993 : 
2 alleles
97.6% missing data
   0   (0.536) 0.536 0.535 0.535 0.536 0.535 0.536 
   1   (0.464) 0.464 0.465 0.465 0.464 0.465 0.464 

Locus 994 : 
3 alleles
95.2% missing data
   0   (0.470) 0.470 0.472 0.471 0.469 0.470 0.470 
   1   (0.287) 0.286 0.297 0.286 0.287 0.287 0.287 
   2   (0.244) 0.244 0.231 0.243 0.244 0.243 0.243 

Locus 995 : 
2 alleles
95.2% missing data
   0   (0.590) 0.590 0.542 0.589 0.591 0.590 0.590 
   1   (0.410) 0.410 0.458 0.411 0.409 0.410 0.410 

Locus 996 : 
1 alleles
97.6% missing data
   1   (1.000) 1.000 1.000 1.000 1.000 1.000 1.000 

Locus 997 : 
2 alleles
95.2% missing data
   0   (0.521) 0.520 0.507 0.520 0.520 0.520 0.521 
   1   (0.479) 0.480 0.493 0.480 0.480 0.480 0.479 

Locus 998 : 
1 alleles
97.6% missing data
   1   (1.000) 1.000 1.000 1.000 1.000 1.000 1.000 

Locus 999 : 
1 alleles
97.6% missing data
   1   (1.000) 1.000 1.000 1.000 1.000 1.000 1.000 

Locus 1000 : 
1 alleles
97.6% missing data
   1   (1.000) 1.000 1.000 1.000 1.000 1.000 1.000 

Locus 1001 : 
1 alleles
97.6% missing data
   1   (1.000) 1.000 1.000 1.000 1.000 1.000 1.000 

Locus 1002 : 
1 alleles
97.6% missing data
   1   (1.000) 1.000 1.000 1.000 1.000 1.000 1.000 

Locus 1003 : 
1 alleles
97.6% missing data
   1   (1.000) 1.000 1.000 1.000 1.000 1.000 1.000 

Locus 1004 : 
1 alleles
97.6% missing data
   1   (1.000) 1.000 1.000 1.000 1.000 1.000 1.000 

Locus 1005 : 
2 alleles
95.2% missing data
   1   (0.618) 0.617 0.614 0.617 0.618 0.626 0.618 
   0   (0.382) 0.383 0.386 0.383 0.382 0.374 0.382 

Locus 1006 : 
2 alleles
95.2% missing data
   1   (0.654) 0.654 0.652 0.654 0.654 0.660 0.654 
   0   (0.346) 0.346 0.348 0.346 0.346 0.340 0.346 

Locus 1007 : 
2 alleles
95.2% missing data
   1   (0.667) 0.666 0.667 0.665 0.666 0.672 0.666 
   0   (0.333) 0.334 0.333 0.335 0.334 0.328 0.334 

Locus 1008 : 
1 alleles
97.6% missing data
   1   (1.000) 1.000 1.000 1.000 1.000 1.000 1.000 

Locus 1009 : 
2 alleles
95.2% missing data
   1   (0.712) 0.712 0.706 0.711 0.712 0.718 0.711 
   0   (0.288) 0.288 0.294 0.289 0.288 0.282 0.289 

Locus 1010 : 
2 alleles
95.2% missing data
   1   (0.680) 0.680 0.677 0.679 0.680 0.686 0.680 
   0   (0.320) 0.320 0.323 0.321 0.320 0.314 0.320 

Locus 1011 : 
2 alleles
95.2% missing data
   1   (0.678) 0.677 0.676 0.678 0.677 0.684 0.677 
   0   (0.322) 0.323 0.324 0.322 0.323 0.316 0.323 

Locus 1012 : 
2 alleles
88.1% missing data
   1   (0.647) 0.647 0.664 0.647 0.648 0.647 0.648 
   0   (0.353) 0.353 0.336 0.353 0.352 0.353 0.352 

Locus 1013 : 
2 alleles
97.6% missing data
   0   (0.498) 0.498 0.499 0.498 0.498 0.498 0.498 
   1   (0.502) 0.502 0.501 0.502 0.502 0.502 0.502 

Locus 1014 : 
2 alleles
83.3% missing data
   1   (0.815) 0.815 0.850 0.817 0.816 0.816 0.816 
   0   (0.185) 0.185 0.150 0.183 0.184 0.184 0.184 

Locus 1015 : 
2 alleles
90.5% missing data
   1   (0.689) 0.690 0.705 0.690 0.689 0.689 0.690 
   0   (0.311) 0.310 0.295 0.310 0.311 0.311 0.310 

Locus 1016 : 
2 alleles
76.2% missing data
   0   (0.282) 0.284 0.135 0.283 0.282 0.282 0.283 
   1   (0.718) 0.716 0.865 0.717 0.718 0.718 0.717 

Locus 1017 : 
2 alleles
88.1% missing data
   0   (0.351) 0.350 0.319 0.351 0.350 0.350 0.350 
   1   (0.649) 0.650 0.681 0.649 0.650 0.650 0.650 

Locus 1018 : 
2 alleles
95.2% missing data
   1   (0.673) 0.673 0.672 0.673 0.673 0.679 0.673 
   0   (0.327) 0.327 0.328 0.327 0.327 0.321 0.327 

Locus 1019 : 
2 alleles
95.2% missing data
   1   (0.700) 0.699 0.692 0.699 0.699 0.706 0.699 
   0   (0.300) 0.301 0.308 0.301 0.301 0.294 0.301 

Locus 1020 : 
2 alleles
95.2% missing data
   1   (0.664) 0.664 0.665 0.664 0.664 0.670 0.664 
   0   (0.336) 0.336 0.335 0.336 0.336 0.330 0.336 

Locus 1021 : 
2 alleles
92.9% missing data
   1   (0.622) 0.622 0.681 0.621 0.622 0.622 0.622 
   0   (0.378) 0.378 0.319 0.379 0.378 0.378 0.378 

Locus 1022 : 
1 alleles
97.6% missing data
   1   (1.000) 1.000 1.000 1.000 1.000 1.000 1.000 

Locus 1023 : 
1 alleles
97.6% missing data
   1   (1.000) 1.000 1.000 1.000 1.000 1.000 1.000 

Locus 1024 : 
2 alleles
95.2% missing data
   1   (0.686) 0.686 0.682 0.686 0.685 0.692 0.686 
   0   (0.314) 0.314 0.318 0.314 0.315 0.308 0.314 

Locus 1025 : 
2 alleles
88.1% missing data
   0   (0.412) 0.413 0.117 0.413 0.414 0.412 0.414 
   1   (0.588) 0.587 0.883 0.587 0.586 0.588 0.586 

Locus 1026 : 
1 alleles
35.7% missing data
   1   (1.000) 1.000 1.000 1.000 1.000 1.000 1.000 

Locus 1027 : 
2 alleles
92.9% missing data
   0   (0.392) 0.392 0.348 0.391 0.392 0.392 0.392 
   1   (0.608) 0.608 0.652 0.609 0.608 0.608 0.608 

Locus 1028 : 
2 alleles
95.2% missing data
   1   (0.727) 0.727 0.723 0.726 0.725 0.733 0.727 
   0   (0.273) 0.273 0.277 0.274 0.275 0.267 0.273 

Locus 1029 : 
2 alleles
95.2% missing data
   1   (0.636) 0.635 0.635 0.636 0.635 0.643 0.636 
   0   (0.364) 0.365 0.365 0.364 0.365 0.357 0.364 

Locus 1030 : 
2 alleles
95.2% missing data
   1   (0.699) 0.699 0.700 0.697 0.699 0.704 0.698 
   0   (0.301) 0.301 0.300 0.303 0.301 0.296 0.302 

Locus 1031 : 
2 alleles
81.0% missing data
   0   (0.290) 0.293 0.065 0.290 0.291 0.290 0.293 
   1   (0.710) 0.707 0.935 0.710 0.709 0.710 0.707 

Locus 1032 : 
2 alleles
92.9% missing data
   0   (0.535) 0.534 0.519 0.535 0.534 0.535 0.534 
   1   (0.465) 0.466 0.481 0.465 0.466 0.465 0.466 

Locus 1033 : 
2 alleles
95.2% missing data
   1   (0.640) 0.639 0.634 0.639 0.639 0.646 0.640 
   0   (0.360) 0.361 0.366 0.361 0.361 0.354 0.360 

Locus 1034 : 
2 alleles
92.9% missing data
   0   (0.381) 0.380 0.342 0.380 0.381 0.380 0.380 
   1   (0.619) 0.620 0.658 0.620 0.619 0.620 0.620 

Locus 1035 : 
2 alleles
95.2% missing data
   1   (0.629) 0.629 0.625 0.628 0.628 0.635 0.629 
   0   (0.371) 0.371 0.375 0.372 0.372 0.365 0.371 

Locus 1036 : 
2 alleles
95.2% missing data
   1   (0.655) 0.654 0.652 0.654 0.654 0.662 0.654 
   0   (0.345) 0.346 0.348 0.346 0.346 0.338 0.346 

Locus 1037 : 
2 alleles
95.2% missing data
   1   (0.687) 0.687 0.679 0.686 0.687 0.693 0.687 
   0   (0.313) 0.313 0.321 0.314 0.313 0.307 0.313 

Locus 1038 : 
2 alleles
95.2% missing data
   1   (0.644) 0.644 0.640 0.643 0.643 0.649 0.643 
   0   (0.356) 0.356 0.360 0.357 0.357 0.351 0.357 

Locus 1039 : 
2 alleles
97.6% missing data
   0   (0.485) 0.485 0.485 0.484 0.484 0.485 0.485 
   1   (0.515) 0.515 0.515 0.516 0.516 0.515 0.515 

Locus 1040 : 
2 alleles
97.6% missing data
   0   (0.437) 0.437 0.429 0.437 0.436 0.439 0.436 
   1   (0.563) 0.563 0.571 0.563 0.564 0.561 0.564 

Locus 1041 : 
2 alleles
97.6% missing data
   0   (0.495) 0.495 0.490 0.495 0.496 0.494 0.495 
   1   (0.505) 0.505 0.510 0.505 0.504 0.506 0.505 

Locus 1042 : 
2 alleles
97.6% missing data
   0   (0.496) 0.496 0.498 0.496 0.495 0.495 0.495 
   1   (0.504) 0.504 0.502 0.504 0.505 0.505 0.505 

Locus 1043 : 
2 alleles
97.6% missing data
   0   (0.507) 0.507 0.505 0.507 0.506 0.506 0.507 
   1   (0.493) 0.493 0.495 0.493 0.494 0.494 0.493 

Locus 1044 : 
2 alleles
81.0% missing data
   1   (0.533) 0.533 0.876 0.533 0.531 0.532 0.532 
   0   (0.467) 0.467 0.124 0.467 0.469 0.468 0.468 

Locus 1045 : 
2 alleles
95.2% missing data
   1   (0.611) 0.610 0.609 0.610 0.610 0.617 0.610 
   0   (0.389) 0.390 0.391 0.390 0.390 0.383 0.390 

Locus 1046 : 
2 alleles
95.2% missing data
   1   (0.638) 0.637 0.636 0.637 0.637 0.644 0.637 
   0   (0.362) 0.363 0.364 0.363 0.363 0.356 0.363 

Locus 1047 : 
2 alleles
95.2% missing data
   1   (0.695) 0.694 0.695 0.694 0.694 0.700 0.694 
   0   (0.305) 0.306 0.305 0.306 0.306 0.300 0.306 

Locus 1048 : 
2 alleles
95.2% missing data
   1   (0.641) 0.640 0.639 0.640 0.640 0.646 0.640 
   0   (0.359) 0.360 0.361 0.360 0.360 0.354 0.360 

Locus 1049 : 
2 alleles
95.2% missing data
   1   (0.626) 0.626 0.624 0.626 0.626 0.633 0.626 
   0   (0.374) 0.374 0.376 0.374 0.374 0.367 0.374 

Locus 1050 : 
2 alleles
95.2% missing data
   1   (0.633) 0.633 0.632 0.632 0.633 0.639 0.632 
   0   (0.367) 0.367 0.368 0.368 0.367 0.361 0.368 

Locus 1051 : 
2 alleles
95.2% missing data
   1   (0.643) 0.642 0.644 0.642 0.642 0.648 0.642 
   0   (0.357) 0.358 0.356 0.358 0.358 0.352 0.358 

Locus 1052 : 
2 alleles
95.2% missing data
   1   (0.637) 0.636 0.633 0.636 0.637 0.643 0.636 
   0   (0.363) 0.364 0.367 0.364 0.363 0.357 0.364 

Locus 1053 : 
2 alleles
95.2% missing data
   1   (0.670) 0.668 0.665 0.669 0.669 0.675 0.670 
   0   (0.330) 0.332 0.335 0.331 0.331 0.325 0.330 

Locus 1054 : 
2 alleles
88.1% missing data
   0   (0.415) 0.417 0.129 0.416 0.417 0.416 0.417 
   1   (0.585) 0.583 0.871 0.584 0.583 0.584 0.583 

Locus 1055 : 
1 alleles
95.2% missing data
   1   (1.000) 1.000 1.000 1.000 1.000 1.000 1.000 

Locus 1056 : 
1 alleles
95.2% missing data
   1   (1.000) 1.000 1.000 1.000 1.000 1.000 1.000 

Locus 1057 : 
2 alleles
95.2% missing data
   0   (0.486) 0.485 0.488 0.486 0.486 0.485 0.485 
   1   (0.514) 0.515 0.512 0.514 0.514 0.515 0.515 

Locus 1058 : 
2 alleles
95.2% missing data
   1   (0.671) 0.670 0.667 0.671 0.671 0.677 0.671 
   0   (0.329) 0.330 0.333 0.329 0.329 0.323 0.329 

Locus 1059 : 
1 alleles
97.6% missing data
   1   (1.000) 1.000 1.000 1.000 1.000 1.000 1.000 

Locus 1060 : 
2 alleles
97.6% missing data
   0   (0.504) 0.504 0.505 0.505 0.505 0.504 0.505 
   1   (0.496) 0.496 0.495 0.495 0.495 0.496 0.495 

Locus 1061 : 
1 alleles
97.6% missing data
   1   (1.000) 1.000 1.000 1.000 1.000 1.000 1.000 

Locus 1062 : 
1 alleles
97.6% missing data
   1   (1.000) 1.000 1.000 1.000 1.000 1.000 1.000 

Locus 1063 : 
1 alleles
97.6% missing data
   1   (1.000) 1.000 1.000 1.000 1.000 1.000 1.000 

Locus 1064 : 
1 alleles
97.6% missing data
   1   (1.000) 1.000 1.000 1.000 1.000 1.000 1.000 

Locus 1065 : 
2 alleles
95.2% missing data
   1   (0.684) 0.683 0.681 0.684 0.683 0.690 0.683 
   0   (0.316) 0.317 0.319 0.316 0.317 0.310 0.317 

Locus 1066 : 
2 alleles
97.6% missing data
   0   (0.508) 0.508 0.509 0.508 0.508 0.508 0.508 
   1   (0.492) 0.492 0.491 0.492 0.492 0.492 0.492 

Locus 1067 : 
2 alleles
95.2% missing data
   1   (0.716) 0.715 0.708 0.715 0.715 0.720 0.715 
   0   (0.284) 0.285 0.292 0.285 0.285 0.280 0.285 

Locus 1068 : 
2 alleles
97.6% missing data
   0   (0.543) 0.543 0.548 0.543 0.544 0.542 0.543 
   1   (0.457) 0.457 0.452 0.457 0.456 0.458 0.457 

Locus 1069 : 
2 alleles
95.2% missing data
   1   (0.660) 0.660 0.649 0.660 0.659 0.666 0.659 
   0   (0.340) 0.340 0.351 0.340 0.341 0.334 0.341 

Locus 1070 : 
2 alleles
97.6% missing data
   0   (0.473) 0.472 0.473 0.472 0.473 0.473 0.473 
   1   (0.527) 0.528 0.527 0.528 0.527 0.527 0.527 

Locus 1071 : 
2 alleles
57.1% missing data
   1   (0.736) 0.731 0.953 0.741 0.734 0.736 0.733 
   0   (0.264) 0.269 0.047 0.259 0.266 0.264 0.267 

Locus 1072 : 
1 alleles
97.6% missing data
   1   (1.000) 1.000 1.000 1.000 1.000 1.000 1.000 

Locus 1073 : 
2 alleles
97.6% missing data
   0   (0.527) 0.527 0.528 0.526 0.526 0.526 0.527 
   1   (0.473) 0.473 0.472 0.474 0.474 0.474 0.473 

Locus 1074 : 
2 alleles
54.8% missing data
   1   (0.717) 0.713 0.943 0.723 0.713 0.716 0.716 
   0   (0.283) 0.287 0.057 0.277 0.287 0.284 0.284 

Locus 1075 : 
2 alleles
97.6% missing data
   0   (0.460) 0.460 0.480 0.460 0.461 0.461 0.460 
   1   (0.540) 0.540 0.520 0.540 0.539 0.539 0.540 

Locus 1076 : 
2 alleles
95.2% missing data
   1   (0.704) 0.704 0.698 0.703 0.704 0.710 0.704 
   0   (0.296) 0.296 0.302 0.297 0.296 0.290 0.296 

Locus 1077 : 
1 alleles
97.6% missing data
   1   (1.000) 1.000 1.000 1.000 1.000 1.000 1.000 

Locus 1078 : 
2 alleles
97.6% missing data
   0   (0.433) 0.433 0.430 0.433 0.433 0.433 0.433 
   1   (0.567) 0.567 0.570 0.567 0.567 0.567 0.567 

Locus 1079 : 
2 alleles
95.2% missing data
   1   (0.646) 0.646 0.641 0.645 0.646 0.651 0.646 
   0   (0.354) 0.354 0.359 0.355 0.354 0.349 0.354 

Locus 1080 : 
2 alleles
95.2% missing data
   1   (0.674) 0.674 0.672 0.674 0.674 0.680 0.673 
   0   (0.326) 0.326 0.328 0.326 0.326 0.320 0.327 

Locus 1081 : 
2 alleles
97.6% missing data
   0   (0.506) 0.506 0.505 0.506 0.506 0.506 0.506 
   1   (0.494) 0.494 0.495 0.494 0.494 0.494 0.494 

Locus 1082 : 
2 alleles
95.2% missing data
   1   (0.645) 0.644 0.644 0.645 0.645 0.652 0.645 
   0   (0.355) 0.356 0.356 0.355 0.355 0.348 0.355 

Locus 1083 : 
2 alleles
95.2% missing data
   1   (0.659) 0.658 0.656 0.659 0.659 0.664 0.658 
   0   (0.341) 0.342 0.344 0.341 0.341 0.336 0.342 

Locus 1084 : 
2 alleles
95.2% missing data
   1   (0.644) 0.643 0.640 0.643 0.643 0.650 0.643 
   0   (0.356) 0.357 0.360 0.357 0.357 0.350 0.357 

Locus 1085 : 
2 alleles
42.9% missing data
   1   (0.827) 0.823 0.970 0.830 0.827 0.830 0.825 
   0   (0.173) 0.177 0.030 0.170 0.173 0.170 0.175 

Locus 1086 : 
2 alleles
95.2% missing data
   1   (0.649) 0.649 0.644 0.649 0.648 0.655 0.649 
   0   (0.351) 0.351 0.356 0.351 0.352 0.345 0.351 

Locus 1087 : 
1 alleles
97.6% missing data
   1   (1.000) 1.000 1.000 1.000 1.000 1.000 1.000 

Locus 1088 : 
1 alleles
97.6% missing data
   1   (1.000) 1.000 1.000 1.000 1.000 1.000 1.000 

Locus 1089 : 
2 alleles
31.0% missing data
   1   (0.867) 0.865 0.985 0.871 0.867 0.868 0.866 
   0   (0.133) 0.135 0.015 0.129 0.133 0.132 0.134 

Locus 1090 : 
2 alleles
31.0% missing data
   1   (0.842) 0.840 0.983 0.845 0.841 0.843 0.840 
   0   (0.158) 0.160 0.017 0.155 0.159 0.157 0.160 

Locus 1091 : 
2 alleles
85.7% missing data
   1   (0.748) 0.749 0.752 0.755 0.749 0.749 0.748 
   0   (0.252) 0.251 0.248 0.245 0.251 0.251 0.252 

Locus 1092 : 
1 alleles
97.6% missing data
   1   (1.000) 1.000 1.000 1.000 1.000 1.000 1.000 

Locus 1093 : 
1 alleles
97.6% missing data
   1   (1.000) 1.000 1.000 1.000 1.000 1.000 1.000 

Locus 1094 : 
1 alleles
97.6% missing data
   1   (1.000) 1.000 1.000 1.000 1.000 1.000 1.000 

Locus 1095 : 
1 alleles
97.6% missing data
   1   (1.000) 1.000 1.000 1.000 1.000 1.000 1.000 

Locus 1096 : 
1 alleles
97.6% missing data
   1   (1.000) 1.000 1.000 1.000 1.000 1.000 1.000 

Locus 1097 : 
1 alleles
97.6% missing data
   1   (1.000) 1.000 1.000 1.000 1.000 1.000 1.000 

Locus 1098 : 
1 alleles
97.6% missing data
   1   (1.000) 1.000 1.000 1.000 1.000 1.000 1.000 

Locus 1099 : 
1 alleles
97.6% missing data
   1   (1.000) 1.000 1.000 1.000 1.000 1.000 1.000 

Locus 1100 : 
1 alleles
97.6% missing data
   1   (1.000) 1.000 1.000 1.000 1.000 1.000 1.000 

Locus 1101 : 
1 alleles
97.6% missing data
   1   (1.000) 1.000 1.000 1.000 1.000 1.000 1.000 

Locus 1102 : 
1 alleles
97.6% missing data
   1   (1.000) 1.000 1.000 1.000 1.000 1.000 1.000 

Locus 1103 : 
1 alleles
97.6% missing data
   1   (1.000) 1.000 1.000 1.000 1.000 1.000 1.000 

Locus 1104 : 
1 alleles
97.6% missing data
   1   (1.000) 1.000 1.000 1.000 1.000 1.000 1.000 

Locus 1105 : 
1 alleles
97.6% missing data
   1   (1.000) 1.000 1.000 1.000 1.000 1.000 1.000 

Locus 1106 : 
1 alleles
97.6% missing data
   1   (1.000) 1.000 1.000 1.000 1.000 1.000 1.000 

Locus 1107 : 
1 alleles
97.6% missing data
   1   (1.000) 1.000 1.000 1.000 1.000 1.000 1.000 

Locus 1108 : 
1 alleles
97.6% missing data
   1   (1.000) 1.000 1.000 1.000 1.000 1.000 1.000 

Locus 1109 : 
2 alleles
97.6% missing data
   0   (0.486) 0.485 0.493 0.486 0.485 0.486 0.486 
   1   (0.514) 0.515 0.507 0.514 0.515 0.514 0.514 

Locus 1110 : 
2 alleles
97.6% missing data
   0   (0.572) 0.572 0.552 0.572 0.573 0.572 0.572 
   1   (0.428) 0.428 0.448 0.428 0.427 0.428 0.428 

Locus 1111 : 
2 alleles
97.6% missing data
   0   (0.495) 0.496 0.492 0.495 0.495 0.495 0.495 
   1   (0.505) 0.504 0.508 0.505 0.505 0.505 0.505 

Locus 1112 : 
1 alleles
97.6% missing data
   1   (1.000) 1.000 1.000 1.000 1.000 1.000 1.000 

Locus 1113 : 
1 alleles
97.6% missing data
   1   (1.000) 1.000 1.000 1.000 1.000 1.000 1.000 

Locus 1114 : 
1 alleles
97.6% missing data
   1   (1.000) 1.000 1.000 1.000 1.000 1.000 1.000 

Locus 1115 : 
1 alleles
97.6% missing data
   1   (1.000) 1.000 1.000 1.000 1.000 1.000 1.000 

Locus 1116 : 
1 alleles
97.6% missing data
   1   (1.000) 1.000 1.000 1.000 1.000 1.000 1.000 

Locus 1117 : 
1 alleles
97.6% missing data
   1   (1.000) 1.000 1.000 1.000 1.000 1.000 1.000 

Locus 1118 : 
2 alleles
97.6% missing data
   0   (0.546) 0.546 0.540 0.546 0.546 0.546 0.546 
   1   (0.454) 0.454 0.460 0.454 0.454 0.454 0.454 

Locus 1119 : 
1 alleles
97.6% missing data
   1   (1.000) 1.000 1.000 1.000 1.000 1.000 1.000 

Locus 1120 : 
1 alleles
97.6% missing data
   1   (1.000) 1.000 1.000 1.000 1.000 1.000 1.000 

Locus 1121 : 
1 alleles
97.6% missing data
   1   (1.000) 1.000 1.000 1.000 1.000 1.000 1.000 

Locus 1122 : 
1 alleles
97.6% missing data
   1   (1.000) 1.000 1.000 1.000 1.000 1.000 1.000 

Locus 1123 : 
1 alleles
97.6% missing data
   1   (1.000) 1.000 1.000 1.000 1.000 1.000 1.000 

Locus 1124 : 
1 alleles
95.2% missing data
   1   (1.000) 1.000 1.000 1.000 1.000 1.000 1.000 

Locus 1125 : 
1 alleles
97.6% missing data
   1   (1.000) 1.000 1.000 1.000 1.000 1.000 1.000 

Locus 1126 : 
1 alleles
95.2% missing data
   1   (1.000) 1.000 1.000 1.000 1.000 1.000 1.000 

Locus 1127 : 
1 alleles
95.2% missing data
   1   (1.000) 1.000 1.000 1.000 1.000 1.000 1.000 

Locus 1128 : 
1 alleles
95.2% missing data
   1   (1.000) 1.000 1.000 1.000 1.000 1.000 1.000 

Locus 1129 : 
1 alleles
95.2% missing data
   1   (1.000) 1.000 1.000 1.000 1.000 1.000 1.000 

Locus 1130 : 
1 alleles
95.2% missing data
   1   (1.000) 1.000 1.000 1.000 1.000 1.000 1.000 

Locus 1131 : 
1 alleles
95.2% missing data
   1   (1.000) 1.000 1.000 1.000 1.000 1.000 1.000 

Locus 1132 : 
1 alleles
95.2% missing data
   1   (1.000) 1.000 1.000 1.000 1.000 1.000 1.000 

Locus 1133 : 
2 alleles
97.6% missing data
   0   (0.527) 0.527 0.526 0.527 0.526 0.526 0.527 
   1   (0.473) 0.473 0.474 0.473 0.474 0.474 0.473 

Locus 1134 : 
1 alleles
95.2% missing data
   1   (1.000) 1.000 1.000 1.000 1.000 1.000 1.000 

Locus 1135 : 
3 alleles
95.2% missing data
   0   (0.389) 0.389 0.404 0.390 0.390 0.390 0.390 
   1   (0.355) 0.354 0.369 0.354 0.354 0.353 0.353 
   2   (0.256) 0.257 0.228 0.256 0.256 0.257 0.257 

Locus 1136 : 
1 alleles
38.1% missing data
   1   (1.000) 1.000 1.000 1.000 1.000 1.000 1.000 

Locus 1137 : 
1 alleles
97.6% missing data
   1   (1.000) 1.000 1.000 1.000 1.000 1.000 1.000 

Locus 1138 : 
1 alleles
97.6% missing data
   1   (1.000) 1.000 1.000 1.000 1.000 1.000 1.000 

Locus 1139 : 
1 alleles
95.2% missing data
   1   (1.000) 1.000 1.000 1.000 1.000 1.000 1.000 

Locus 1140 : 
1 alleles
95.2% missing data
   1   (1.000) 1.000 1.000 1.000 1.000 1.000 1.000 

Locus 1141 : 
2 alleles
38.1% missing data
   1   (0.892) 0.891 0.987 0.895 0.892 0.894 0.891 
   0   (0.108) 0.109 0.013 0.105 0.108 0.106 0.109 

Locus 1142 : 
1 alleles
95.2% missing data
   1   (1.000) 1.000 1.000 1.000 1.000 1.000 1.000 

Locus 1143 : 
1 alleles
97.6% missing data
   1   (1.000) 1.000 1.000 1.000 1.000 1.000 1.000 

Locus 1144 : 
2 alleles
97.6% missing data
   0   (0.543) 0.543 0.545 0.544 0.542 0.542 0.543 
   1   (0.457) 0.457 0.455 0.456 0.458 0.458 0.457 

Locus 1145 : 
1 alleles
97.6% missing data
   1   (1.000) 1.000 1.000 1.000 1.000 1.000 1.000 

Locus 1146 : 
2 alleles
97.6% missing data
   0   (0.535) 0.536 0.538 0.535 0.536 0.536 0.536 
   1   (0.465) 0.464 0.462 0.465 0.464 0.464 0.464 

Locus 1147 : 
2 alleles
95.2% missing data
   1   (0.738) 0.737 0.735 0.737 0.738 0.743 0.738 
   0   (0.262) 0.263 0.265 0.263 0.262 0.257 0.262 

Locus 1148 : 
2 alleles
54.8% missing data
   1   (0.677) 0.677 0.880 0.675 0.679 0.678 0.676 
   0   (0.323) 0.323 0.120 0.325 0.321 0.322 0.324 

Locus 1149 : 
2 alleles
95.2% missing data
   1   (0.651) 0.650 0.648 0.651 0.650 0.657 0.650 
   0   (0.349) 0.350 0.352 0.349 0.350 0.343 0.350 

Locus 1150 : 
2 alleles
95.2% missing data
   1   (0.659) 0.658 0.659 0.658 0.658 0.665 0.659 
   0   (0.341) 0.342 0.341 0.342 0.342 0.335 0.341 

Locus 1151 : 
2 alleles
95.2% missing data
   1   (0.665) 0.664 0.660 0.664 0.664 0.670 0.664 
   0   (0.335) 0.336 0.340 0.336 0.336 0.330 0.336 

Locus 1152 : 
2 alleles
97.6% missing data
   0   (0.507) 0.507 0.511 0.507 0.507 0.507 0.507 
   1   (0.493) 0.493 0.489 0.493 0.493 0.493 0.493 

Locus 1153 : 
2 alleles
95.2% missing data
   1   (0.661) 0.660 0.660 0.661 0.660 0.667 0.661 
   0   (0.339) 0.340 0.340 0.339 0.340 0.333 0.339 

Locus 1154 : 
2 alleles
28.6% missing data
   1   (0.921) 0.922 0.992 0.923 0.922 0.922 0.922 
   0   (0.079) 0.078 0.008 0.077 0.078 0.078 0.078 

Locus 1155 : 
1 alleles
95.2% missing data
   1   (1.000) 1.000 1.000 1.000 1.000 1.000 1.000 

Locus 1156 : 
1 alleles
97.6% missing data
   1   (1.000) 1.000 1.000 1.000 1.000 1.000 1.000 

Locus 1157 : 
1 alleles
97.6% missing data
   1   (1.000) 1.000 1.000 1.000 1.000 1.000 1.000 

Locus 1158 : 
2 alleles
97.6% missing data
   0   (0.465) 0.465 0.464 0.465 0.465 0.466 0.466 
   1   (0.535) 0.535 0.536 0.535 0.535 0.534 0.534 

Locus 1159 : 
2 alleles
97.6% missing data
   0   (0.610) 0.610 0.608 0.609 0.610 0.610 0.610 
   1   (0.390) 0.390 0.392 0.391 0.390 0.390 0.390 

Locus 1160 : 
3 alleles
19.0% missing data
   1   (0.501) 0.496 0.931 0.510 0.496 0.500 0.492 
   2   (0.367) 0.372 0.049 0.363 0.372 0.368 0.375 
   0   (0.131) 0.131 0.020 0.128 0.132 0.132 0.133 

Locus 1161 : 
2 alleles
38.1% missing data
   1   (0.740) 0.737 0.971 0.744 0.736 0.738 0.737 
   0   (0.260) 0.263 0.029 0.256 0.264 0.262 0.263 

Locus 1162 : 
2 alleles
16.7% missing data
   1   (0.875) 0.876 0.980 0.881 0.874 0.877 0.874 
   0   (0.125) 0.124 0.020 0.119 0.126 0.123 0.126 

Locus 1163 : 
2 alleles
73.8% missing data
   1   (0.662) 0.663 0.795 0.662 0.663 0.662 0.661 
   0   (0.338) 0.337 0.205 0.338 0.337 0.338 0.339 

Locus 1164 : 
2 alleles
73.8% missing data
   1   (0.654) 0.655 0.783 0.654 0.655 0.654 0.655 
   0   (0.346) 0.345 0.217 0.346 0.345 0.346 0.345 

Locus 1165 : 
2 alleles
95.2% missing data
   1   (0.718) 0.718 0.709 0.718 0.717 0.723 0.718 
   0   (0.282) 0.282 0.291 0.282 0.283 0.277 0.282 

Locus 1166 : 
2 alleles
95.2% missing data
   1   (0.653) 0.652 0.648 0.652 0.652 0.658 0.653 
   0   (0.347) 0.348 0.352 0.348 0.348 0.342 0.347 

Locus 1167 : 
2 alleles
38.1% missing data
   1   (0.769) 0.767 0.971 0.773 0.766 0.768 0.768 
   0   (0.231) 0.233 0.029 0.227 0.234 0.232 0.232 

Locus 1168 : 
2 alleles
95.2% missing data
   1   (0.652) 0.651 0.647 0.652 0.651 0.657 0.652 
   0   (0.348) 0.349 0.353 0.348 0.349 0.343 0.348 

Locus 1169 : 
2 alleles
97.6% missing data
   0   (0.591) 0.591 0.586 0.590 0.591 0.591 0.591 
   1   (0.409) 0.409 0.414 0.410 0.409 0.409 0.409 

Locus 1170 : 
2 alleles
35.7% missing data
   1   (0.824) 0.820 0.981 0.825 0.822 0.826 0.820 
   0   (0.176) 0.180 0.019 0.175 0.178 0.174 0.180 

Locus 1171 : 
2 alleles
95.2% missing data
   1   (0.663) 0.664 0.662 0.663 0.663 0.669 0.664 
   0   (0.337) 0.336 0.338 0.337 0.337 0.331 0.336 

Locus 1172 : 
2 alleles
92.9% missing data
   0   (0.523) 0.525 0.503 0.522 0.523 0.523 0.523 
   1   (0.477) 0.475 0.497 0.478 0.477 0.477 0.477 

Locus 1173 : 
2 alleles
97.6% missing data
   0   (0.513) 0.512 0.524 0.512 0.512 0.513 0.513 
   1   (0.487) 0.488 0.476 0.488 0.488 0.487 0.487 

Locus 1174 : 
2 alleles
97.6% missing data
   0   (0.494) 0.494 0.492 0.494 0.495 0.495 0.494 
   1   (0.506) 0.506 0.508 0.506 0.505 0.505 0.506 

Locus 1175 : 
2 alleles
95.2% missing data
   1   (0.689) 0.688 0.689 0.688 0.688 0.694 0.689 
   0   (0.311) 0.312 0.311 0.312 0.312 0.306 0.311 

Locus 1176 : 
2 alleles
92.9% missing data
   1   (0.552) 0.553 0.642 0.553 0.552 0.553 0.552 
   0   (0.448) 0.447 0.358 0.447 0.448 0.447 0.448 

Locus 1177 : 
2 alleles
19.0% missing data
   1   (0.895) 0.895 0.987 0.899 0.896 0.897 0.891 
   0   (0.105) 0.105 0.013 0.101 0.104 0.103 0.109 

Locus 1178 : 
2 alleles
97.6% missing data
   0   (0.534) 0.534 0.534 0.534 0.534 0.534 0.535 
   1   (0.466) 0.466 0.466 0.466 0.466 0.466 0.465 

Locus 1179 : 
2 alleles
95.2% missing data
   1   (0.634) 0.633 0.630 0.634 0.634 0.640 0.633 
   0   (0.366) 0.367 0.370 0.366 0.366 0.360 0.367 

Locus 1180 : 
2 alleles
78.6% missing data
   1   (0.659) 0.659 0.626 0.660 0.660 0.658 0.660 
   0   (0.341) 0.341 0.374 0.340 0.340 0.342 0.340 

Locus 1181 : 
3 alleles
76.2% missing data
   1   (0.568) 0.572 0.591 0.571 0.571 0.560 0.573 
   0   (0.296) 0.296 0.350 0.296 0.297 0.291 0.297 
   2   (0.136) 0.132 0.059 0.133 0.131 0.149 0.130 

Locus 1182 : 
2 alleles
38.1% missing data
   1   (0.769) 0.766 0.976 0.772 0.766 0.769 0.767 
   0   (0.231) 0.234 0.024 0.228 0.234 0.231 0.233 

Locus 1183 : 
2 alleles
19.0% missing data
   1   (0.891) 0.890 0.986 0.895 0.892 0.893 0.887 
   0   (0.109) 0.110 0.014 0.105 0.108 0.107 0.113 

Locus 1184 : 
2 alleles
95.2% missing data
   1   (0.729) 0.728 0.727 0.728 0.728 0.734 0.729 
   0   (0.271) 0.272 0.273 0.272 0.272 0.266 0.271 

Locus 1185 : 
2 alleles
73.8% missing data
   1   (0.617) 0.619 0.602 0.618 0.618 0.618 0.619 
   0   (0.383) 0.381 0.398 0.382 0.382 0.382 0.381 

Locus 1186 : 
2 alleles
95.2% missing data
   1   (0.671) 0.669 0.666 0.670 0.670 0.676 0.670 
   0   (0.329) 0.331 0.334 0.330 0.330 0.324 0.330 

Locus 1187 : 
2 alleles
97.6% missing data
   0   (0.487) 0.488 0.481 0.487 0.487 0.488 0.487 
   1   (0.513) 0.512 0.519 0.513 0.513 0.512 0.513 

Locus 1188 : 
2 alleles
90.5% missing data
   0   (0.280) 0.279 0.236 0.280 0.280 0.280 0.279 
   1   (0.720) 0.721 0.764 0.720 0.720 0.720 0.721 

Locus 1189 : 
2 alleles
95.2% missing data
   1   (0.643) 0.642 0.642 0.644 0.643 0.650 0.643 
   0   (0.357) 0.358 0.358 0.356 0.357 0.350 0.357 

Locus 1190 : 
2 alleles
95.2% missing data
   1   (0.685) 0.685 0.680 0.684 0.684 0.690 0.684 
   0   (0.315) 0.315 0.320 0.316 0.316 0.310 0.316 

Locus 1191 : 
2 alleles
97.6% missing data
   0   (0.464) 0.463 0.463 0.464 0.463 0.463 0.464 
   1   (0.536) 0.537 0.537 0.536 0.537 0.537 0.536 

Locus 1192 : 
2 alleles
97.6% missing data
   0   (0.407) 0.407 0.404 0.408 0.407 0.409 0.407 
   1   (0.593) 0.593 0.596 0.592 0.593 0.591 0.593 

Locus 1193 : 
2 alleles
95.2% missing data
   1   (0.656) 0.656 0.652 0.656 0.655 0.662 0.655 
   0   (0.344) 0.344 0.348 0.344 0.345 0.338 0.345 

Locus 1194 : 
2 alleles
31.0% missing data
   1   (0.860) 0.859 0.982 0.862 0.859 0.860 0.859 
   0   (0.140) 0.141 0.018 0.138 0.141 0.140 0.141 

Locus 1195 : 
2 alleles
95.2% missing data
   1   (0.693) 0.693 0.692 0.691 0.693 0.698 0.693 
   0   (0.307) 0.307 0.308 0.309 0.307 0.302 0.307 

Locus 1196 : 
2 alleles
95.2% missing data
   1   (0.691) 0.690 0.684 0.690 0.689 0.696 0.690 
   0   (0.309) 0.310 0.316 0.310 0.311 0.304 0.310 

Locus 1197 : 
2 alleles
57.1% missing data
   1   (0.604) 0.601 0.952 0.602 0.600 0.601 0.601 
   0   (0.396) 0.399 0.048 0.398 0.400 0.399 0.399 

Locus 1198 : 
2 alleles
95.2% missing data
   0   (0.503) 0.504 0.502 0.502 0.503 0.503 0.503 
   1   (0.497) 0.496 0.498 0.498 0.497 0.497 0.497 

Locus 1199 : 
2 alleles
95.2% missing data
   1   (0.618) 0.617 0.611 0.617 0.617 0.625 0.617 
   0   (0.382) 0.383 0.389 0.383 0.383 0.375 0.383 

Locus 1200 : 
2 alleles
28.6% missing data
   1   (0.951) 0.952 0.994 0.953 0.953 0.952 0.953 
   0   (0.049) 0.048 0.006 0.047 0.047 0.048 0.047 

Locus 1201 : 
2 alleles
95.2% missing data
   1   (0.648) 0.648 0.639 0.648 0.648 0.654 0.648 
   0   (0.352) 0.352 0.361 0.352 0.352 0.346 0.352 

Locus 1202 : 
2 alleles
76.2% missing data
   0   (0.283) 0.283 0.088 0.287 0.283 0.283 0.282 
   1   (0.717) 0.717 0.912 0.713 0.717 0.717 0.718 

Locus 1203 : 
2 alleles
97.6% missing data
   0   (0.513) 0.514 0.507 0.514 0.513 0.513 0.514 
   1   (0.487) 0.486 0.493 0.486 0.487 0.487 0.486 

Locus 1204 : 
2 alleles
95.2% missing data
   1   (0.656) 0.656 0.652 0.655 0.656 0.662 0.656 
   0   (0.344) 0.344 0.348 0.345 0.344 0.338 0.344 

Locus 1205 : 
2 alleles
71.4% missing data
   0   (0.276) 0.278 0.094 0.282 0.275 0.270 0.277 
   1   (0.724) 0.722 0.906 0.718 0.725 0.730 0.723 

Locus 1206 : 
2 alleles
95.2% missing data
   1   (0.692) 0.691 0.689 0.692 0.691 0.697 0.692 
   0   (0.308) 0.309 0.311 0.308 0.309 0.303 0.308 

Locus 1207 : 
2 alleles
95.2% missing data
   1   (0.678) 0.677 0.673 0.677 0.678 0.683 0.677 
   0   (0.322) 0.323 0.327 0.323 0.322 0.317 0.323 

Locus 1208 : 
2 alleles
73.8% missing data
   1   (0.702) 0.702 0.885 0.693 0.702 0.708 0.703 
   0   (0.298) 0.298 0.115 0.307 0.298 0.292 0.297 

Locus 1209 : 
2 alleles
95.2% missing data
   1   (0.623) 0.622 0.621 0.623 0.622 0.630 0.622 
   0   (0.377) 0.378 0.379 0.377 0.378 0.370 0.378 

Locus 1210 : 
2 alleles
95.2% missing data
   1   (0.692) 0.690 0.687 0.692 0.691 0.698 0.692 
   0   (0.308) 0.310 0.313 0.308 0.309 0.302 0.308 

Locus 1211 : 
2 alleles
97.6% missing data
   0   (0.481) 0.481 0.490 0.481 0.481 0.481 0.480 
   1   (0.519) 0.519 0.510 0.519 0.519 0.519 0.520 

Locus 1212 : 
2 alleles
95.2% missing data
   1   (0.666) 0.666 0.665 0.666 0.666 0.671 0.666 
   0   (0.334) 0.334 0.335 0.334 0.334 0.329 0.334 

Locus 1213 : 
2 alleles
85.7% missing data
   1   (0.823) 0.823 0.954 0.823 0.823 0.823 0.823 
   0   (0.177) 0.177 0.046 0.177 0.177 0.177 0.177 

Locus 1214 : 
1 alleles
97.6% missing data
   1   (1.000) 1.000 1.000 1.000 1.000 1.000 1.000 

Locus 1215 : 
2 alleles
81.0% missing data
   1   (0.805) 0.804 0.946 0.805 0.805 0.809 0.805 
   0   (0.195) 0.196 0.054 0.195 0.195 0.191 0.195 

Locus 1216 : 
2 alleles
95.2% missing data
   1   (0.640) 0.640 0.631 0.639 0.640 0.647 0.639 
   0   (0.360) 0.360 0.369 0.361 0.360 0.353 0.361 

Locus 1217 : 
2 alleles
78.6% missing data
   1   (0.731) 0.731 0.944 0.729 0.730 0.731 0.731 
   0   (0.269) 0.269 0.056 0.271 0.270 0.269 0.269 

Locus 1218 : 
2 alleles
97.6% missing data
   0   (0.524) 0.524 0.531 0.525 0.524 0.524 0.525 
   1   (0.476) 0.476 0.469 0.475 0.476 0.476 0.475 

Locus 1219 : 
2 alleles
97.6% missing data
   0   (0.580) 0.579 0.581 0.580 0.581 0.580 0.579 
   1   (0.420) 0.421 0.419 0.420 0.419 0.420 0.421 

Locus 1220 : 
2 alleles
95.2% missing data
   1   (0.661) 0.661 0.654 0.660 0.660 0.666 0.660 
   0   (0.339) 0.339 0.346 0.340 0.340 0.334 0.340 

Locus 1221 : 
2 alleles
95.2% missing data
   1   (0.624) 0.624 0.616 0.623 0.622 0.630 0.623 
   0   (0.376) 0.376 0.384 0.377 0.378 0.370 0.377 

Locus 1222 : 
2 alleles
95.2% missing data
   1   (0.722) 0.721 0.720 0.721 0.721 0.727 0.721 
   0   (0.278) 0.279 0.280 0.279 0.279 0.273 0.279 

Locus 1223 : 
2 alleles
97.6% missing data
   0   (0.505) 0.504 0.504 0.504 0.504 0.504 0.505 
   1   (0.495) 0.496 0.496 0.496 0.496 0.496 0.495 

Locus 1224 : 
2 alleles
95.2% missing data
   1   (0.688) 0.688 0.690 0.687 0.687 0.694 0.688 
   0   (0.312) 0.312 0.310 0.313 0.313 0.306 0.312 

Locus 1225 : 
1 alleles
97.6% missing data
   1   (1.000) 1.000 1.000 1.000 1.000 1.000 1.000 

Locus 1226 : 
1 alleles
97.6% missing data
   1   (1.000) 1.000 1.000 1.000 1.000 1.000 1.000 

Locus 1227 : 
1 alleles
97.6% missing data
   1   (1.000) 1.000 1.000 1.000 1.000 1.000 1.000 

Locus 1228 : 
1 alleles
97.6% missing data
   1   (1.000) 1.000 1.000 1.000 1.000 1.000 1.000 

Locus 1229 : 
1 alleles
97.6% missing data
   1   (1.000) 1.000 1.000 1.000 1.000 1.000 1.000 

Locus 1230 : 
1 alleles
97.6% missing data
   1   (1.000) 1.000 1.000 1.000 1.000 1.000 1.000 

Locus 1231 : 
2 alleles
54.8% missing data
   1   (0.778) 0.780 0.761 0.777 0.779 0.783 0.780 
   0   (0.222) 0.220 0.239 0.223 0.221 0.217 0.220 

Locus 1232 : 
2 alleles
78.6% missing data
   1   (0.801) 0.803 0.911 0.802 0.798 0.805 0.802 
   0   (0.199) 0.197 0.089 0.198 0.202 0.195 0.198 

Locus 1233 : 
2 alleles
83.3% missing data
   0   (0.266) 0.266 0.098 0.267 0.266 0.266 0.264 
   1   (0.734) 0.734 0.902 0.733 0.734 0.734 0.736 

Locus 1234 : 
1 alleles
97.6% missing data
   1   (1.000) 1.000 1.000 1.000 1.000 1.000 1.000 

Locus 1235 : 
1 alleles
97.6% missing data
   1   (1.000) 1.000 1.000 1.000 1.000 1.000 1.000 

Locus 1236 : 
1 alleles
97.6% missing data
   1   (1.000) 1.000 1.000 1.000 1.000 1.000 1.000 

Locus 1237 : 
2 alleles
97.6% missing data
   0   (0.502) 0.502 0.504 0.502 0.502 0.503 0.502 
   1   (0.498) 0.498 0.496 0.498 0.498 0.497 0.498 

Locus 1238 : 
2 alleles
97.6% missing data
   0   (0.501) 0.500 0.505 0.500 0.500 0.501 0.501 
   1   (0.499) 0.500 0.495 0.500 0.500 0.499 0.499 

Locus 1239 : 
2 alleles
97.6% missing data
   0   (0.533) 0.533 0.535 0.532 0.531 0.533 0.532 
   1   (0.467) 0.467 0.465 0.468 0.469 0.467 0.468 

Locus 1240 : 
2 alleles
95.2% missing data
   1   (0.679) 0.679 0.676 0.679 0.679 0.684 0.678 
   0   (0.321) 0.321 0.324 0.321 0.321 0.316 0.322 

Locus 1241 : 
1 alleles
97.6% missing data
   1   (1.000) 1.000 1.000 1.000 1.000 1.000 1.000 

Locus 1242 : 
2 alleles
97.6% missing data
   0   (0.438) 0.438 0.438 0.438 0.438 0.439 0.437 
   1   (0.562) 0.562 0.562 0.562 0.562 0.561 0.563 

Locus 1243 : 
2 alleles
95.2% missing data
   1   (0.699) 0.699 0.693 0.698 0.698 0.704 0.699 
   0   (0.301) 0.301 0.307 0.302 0.302 0.296 0.301 

Locus 1244 : 
3 alleles
38.1% missing data
   1   (0.689) 0.691 0.898 0.688 0.689 0.689 0.690 
   0   (0.257) 0.257 0.096 0.258 0.258 0.258 0.256 
   2   (0.054) 0.052 0.006 0.054 0.053 0.053 0.053 

Locus 1245 : 
3 alleles
66.7% missing data
   1   (0.748) 0.747 0.927 0.754 0.749 0.749 0.748 
   2   (0.139) 0.141 0.042 0.137 0.140 0.139 0.140 
   0   (0.112) 0.112 0.031 0.109 0.111 0.112 0.112 

Locus 1246 : 
2 alleles
97.6% missing data
   0   (0.508) 0.508 0.509 0.508 0.507 0.508 0.508 
   1   (0.492) 0.492 0.491 0.492 0.493 0.492 0.492 

Locus 1247 : 
1 alleles
92.9% missing data
   1   (1.000) 1.000 1.000 1.000 1.000 1.000 1.000 

Locus 1248 : 
1 alleles
95.2% missing data
   1   (1.000) 1.000 1.000 1.000 1.000 1.000 1.000 

Locus 1249 : 
1 alleles
95.2% missing data
   1   (1.000) 1.000 1.000 1.000 1.000 1.000 1.000 

Locus 1250 : 
1 alleles
95.2% missing data
   1   (1.000) 1.000 1.000 1.000 1.000 1.000 1.000 

Locus 1251 : 
1 alleles
95.2% missing data
   1   (1.000) 1.000 1.000 1.000 1.000 1.000 1.000 

Locus 1252 : 
1 alleles
95.2% missing data
   1   (1.000) 1.000 1.000 1.000 1.000 1.000 1.000 

Locus 1253 : 
1 alleles
95.2% missing data
   1   (1.000) 1.000 1.000 1.000 1.000 1.000 1.000 

Locus 1254 : 
1 alleles
97.6% missing data
   1   (1.000) 1.000 1.000 1.000 1.000 1.000 1.000 

Locus 1255 : 
1 alleles
92.9% missing data
   1   (1.000) 1.000 1.000 1.000 1.000 1.000 1.000 

Locus 1256 : 
2 alleles
97.6% missing data
   0   (0.492) 0.492 0.492 0.493 0.491 0.492 0.493 
   1   (0.508) 0.508 0.508 0.507 0.509 0.508 0.507 

Locus 1257 : 
1 alleles
92.9% missing data
   1   (1.000) 1.000 1.000 1.000 1.000 1.000 1.000 

Locus 1258 : 
1 alleles
95.2% missing data
   1   (1.000) 1.000 1.000 1.000 1.000 1.000 1.000 

Locus 1259 : 
2 alleles
97.6% missing data
   0   (0.503) 0.503 0.506 0.504 0.503 0.503 0.503 
   1   (0.497) 0.497 0.494 0.496 0.497 0.497 0.497 

Locus 1260 : 
2 alleles
88.1% missing data
   0   (0.403) 0.404 0.306 0.403 0.403 0.403 0.403 
   1   (0.597) 0.596 0.694 0.597 0.597 0.597 0.597 

Locus 1261 : 
1 alleles
47.6% missing data
   1   (1.000) 1.000 1.000 1.000 1.000 1.000 1.000 

Locus 1262 : 
2 alleles
97.6% missing data
   0   (0.469) 0.469 0.479 0.468 0.468 0.469 0.469 
   1   (0.531) 0.531 0.521 0.532 0.532 0.531 0.531 

Locus 1263 : 
1 alleles
97.6% missing data
   1   (1.000) 1.000 1.000 1.000 1.000 1.000 1.000 

Locus 1264 : 
1 alleles
97.6% missing data
   1   (1.000) 1.000 1.000 1.000 1.000 1.000 1.000 

Locus 1265 : 
2 alleles
90.5% missing data
   1   (0.772) 0.771 0.898 0.772 0.774 0.773 0.772 
   0   (0.228) 0.229 0.102 0.228 0.226 0.227 0.228 

Locus 1266 : 
2 alleles
90.5% missing data
   1   (0.769) 0.769 0.896 0.770 0.771 0.770 0.770 
   0   (0.231) 0.231 0.104 0.230 0.229 0.230 0.230 

Locus 1267 : 
1 alleles
92.9% missing data
   1   (1.000) 1.000 1.000 1.000 1.000 1.000 1.000 

Locus 1268 : 
1 alleles
57.1% missing data
   1   (1.000) 1.000 1.000 1.000 1.000 1.000 1.000 

Locus 1269 : 
2 alleles
88.1% missing data
   1   (0.753) 0.752 0.888 0.752 0.754 0.754 0.753 
   0   (0.247) 0.248 0.112 0.248 0.246 0.246 0.247 

Locus 1270 : 
2 alleles
78.6% missing data
   1   (0.576) 0.574 0.918 0.575 0.575 0.575 0.573 
   0   (0.424) 0.426 0.082 0.425 0.425 0.425 0.427 

Locus 1271 : 
1 alleles
97.6% missing data
   1   (1.000) 1.000 1.000 1.000 1.000 1.000 1.000 

Locus 1272 : 
1 alleles
95.2% missing data
   1   (1.000) 1.000 1.000 1.000 1.000 1.000 1.000 

Locus 1273 : 
2 alleles
95.2% missing data
   1   (0.455) 0.455 0.459 0.455 0.457 0.456 0.456 
   2   (0.545) 0.545 0.541 0.545 0.543 0.544 0.544 

Locus 1274 : 
1 alleles
95.2% missing data
   1   (1.000) 1.000 1.000 1.000 1.000 1.000 1.000 

Locus 1275 : 
1 alleles
97.6% missing data
   1   (1.000) 1.000 1.000 1.000 1.000 1.000 1.000 

Locus 1276 : 
1 alleles
92.9% missing data
   1   (1.000) 1.000 1.000 1.000 1.000 1.000 1.000 

Locus 1277 : 
2 alleles
64.3% missing data
   1   (0.787) 0.787 0.895 0.791 0.787 0.786 0.787 
   0   (0.213) 0.213 0.105 0.209 0.213 0.214 0.213 

Locus 1278 : 
3 alleles
92.9% missing data
   0   (0.215) 0.215 0.211 0.216 0.216 0.211 0.216 
   1   (0.240) 0.240 0.233 0.240 0.240 0.236 0.239 
   2   (0.545) 0.545 0.556 0.545 0.544 0.553 0.545 

Locus 1279 : 
2 alleles
97.6% missing data
   0   (0.492) 0.492 0.487 0.492 0.492 0.492 0.492 
   1   (0.508) 0.508 0.513 0.508 0.508 0.508 0.508 

Locus 1280 : 
1 alleles
95.2% missing data
   1   (1.000) 1.000 1.000 1.000 1.000 1.000 1.000 

Locus 1281 : 
2 alleles
95.2% missing data
   1   (0.642) 0.641 0.633 0.641 0.642 0.648 0.642 
   0   (0.358) 0.359 0.367 0.359 0.358 0.352 0.358 

Locus 1282 : 
1 alleles
95.2% missing data
   1   (1.000) 1.000 1.000 1.000 1.000 1.000 1.000 

Locus 1283 : 
2 alleles
97.6% missing data
   0   (0.520) 0.521 0.518 0.519 0.519 0.520 0.520 
   1   (0.480) 0.479 0.482 0.481 0.481 0.480 0.480 

Locus 1284 : 
2 alleles
95.2% missing data
   1   (0.651) 0.651 0.648 0.650 0.651 0.657 0.651 
   0   (0.349) 0.349 0.352 0.350 0.349 0.343 0.349 

Locus 1285 : 
2 alleles
95.2% missing data
   1   (0.715) 0.714 0.712 0.714 0.714 0.720 0.714 
   0   (0.285) 0.286 0.288 0.286 0.286 0.280 0.286 

Locus 1286 : 
2 alleles
97.6% missing data
   0   (0.573) 0.573 0.578 0.572 0.573 0.573 0.573 
   1   (0.427) 0.427 0.422 0.428 0.427 0.427 0.427 

Locus 1287 : 
2 alleles
95.2% missing data
   1   (0.651) 0.651 0.654 0.652 0.650 0.658 0.651 
   0   (0.349) 0.349 0.346 0.348 0.350 0.342 0.349 

Locus 1288 : 
2 alleles
95.2% missing data
   1   (0.703) 0.701 0.697 0.702 0.702 0.707 0.702 
   0   (0.297) 0.299 0.303 0.298 0.298 0.293 0.298 

Locus 1289 : 
3 alleles
90.5% missing data
   0   (0.368) 0.368 0.429 0.368 0.369 0.369 0.368 
   1   (0.363) 0.363 0.417 0.362 0.363 0.362 0.363 
   2   (0.269) 0.269 0.155 0.270 0.269 0.269 0.269 

Locus 1290 : 
1 alleles
97.6% missing data
   1   (1.000) 1.000 1.000 1.000 1.000 1.000 1.000 

Locus 1291 : 
1 alleles
97.6% missing data
   1   (1.000) 1.000 1.000 1.000 1.000 1.000 1.000 

Locus 1292 : 
5 alleles
45.2% missing data
   1   (0.340) 0.341 0.303 0.346 0.341 0.341 0.343 
   2   (0.140) 0.139 0.185 0.138 0.140 0.139 0.140 
   0   (0.143) 0.143 0.080 0.141 0.144 0.144 0.143 
   3   (0.315) 0.318 0.246 0.318 0.317 0.317 0.316 
   4   (0.061) 0.058 0.186 0.058 0.057 0.059 0.058 

Locus 1293 : 
2 alleles
95.2% missing data
   1   (0.672) 0.672 0.664 0.671 0.672 0.678 0.672 
   0   (0.328) 0.328 0.336 0.329 0.328 0.322 0.328 

Locus 1294 : 
2 alleles
95.2% missing data
   1   (0.693) 0.692 0.685 0.692 0.691 0.698 0.692 
   0   (0.307) 0.308 0.315 0.308 0.309 0.302 0.308 

Locus 1295 : 
1 alleles
97.6% missing data
   1   (1.000) 1.000 1.000 1.000 1.000 1.000 1.000 

Locus 1296 : 
1 alleles
97.6% missing data
   1   (1.000) 1.000 1.000 1.000 1.000 1.000 1.000 

Locus 1297 : 
1 alleles
40.5% missing data
   1   (1.000) 1.000 1.000 1.000 1.000 1.000 1.000 

Locus 1298 : 
2 alleles
97.6% missing data
   0   (0.596) 0.596 0.600 0.596 0.595 0.596 0.596 
   1   (0.404) 0.404 0.400 0.404 0.405 0.404 0.404 

Locus 1299 : 
1 alleles
97.6% missing data
   1   (1.000) 1.000 1.000 1.000 1.000 1.000 1.000 

Locus 1300 : 
2 alleles
95.2% missing data
   1   (0.697) 0.695 0.685 0.696 0.696 0.702 0.696 
   0   (0.303) 0.305 0.315 0.304 0.304 0.298 0.304 

Locus 1301 : 
2 alleles
88.1% missing data
   0   (0.509) 0.509 0.502 0.509 0.509 0.509 0.509 
   1   (0.491) 0.491 0.498 0.491 0.491 0.491 0.491 

Locus 1302 : 
2 alleles
97.6% missing data
   0   (0.504) 0.504 0.501 0.503 0.504 0.504 0.504 
   1   (0.496) 0.496 0.499 0.497 0.496 0.496 0.496 

Locus 1303 : 
2 alleles
97.6% missing data
   0   (0.476) 0.476 0.477 0.477 0.477 0.476 0.477 
   1   (0.524) 0.524 0.523 0.523 0.523 0.524 0.523 

Locus 1304 : 
2 alleles
95.2% missing data
   1   (0.673) 0.672 0.673 0.672 0.673 0.679 0.672 
   0   (0.327) 0.328 0.327 0.328 0.327 0.321 0.328 

Locus 1305 : 
1 alleles
95.2% missing data
   1   (1.000) 1.000 1.000 1.000 1.000 1.000 1.000 

Locus 1306 : 
1 alleles
95.2% missing data
   1   (1.000) 1.000 1.000 1.000 1.000 1.000 1.000 

Locus 1307 : 
2 alleles
40.5% missing data
   1   (0.690) 0.688 0.879 0.695 0.689 0.689 0.686 
   0   (0.310) 0.312 0.121 0.305 0.311 0.311 0.314 

Locus 1308 : 
1 alleles
95.2% missing data
   1   (1.000) 1.000 1.000 1.000 1.000 1.000 1.000 

Locus 1309 : 
2 alleles
69.0% missing data
   1   (0.672) 0.672 0.680 0.673 0.672 0.672 0.674 
   0   (0.328) 0.328 0.320 0.327 0.328 0.328 0.326 

Locus 1310 : 
1 alleles
95.2% missing data
   1   (1.000) 1.000 1.000 1.000 1.000 1.000 1.000 

Locus 1311 : 
1 alleles
97.6% missing data
   1   (1.000) 1.000 1.000 1.000 1.000 1.000 1.000 

Locus 1312 : 
2 alleles
95.2% missing data
   1   (0.710) 0.709 0.706 0.710 0.709 0.716 0.710 
   0   (0.290) 0.291 0.294 0.290 0.291 0.284 0.290 

Locus 1313 : 
2 alleles
95.2% missing data
   1   (0.667) 0.667 0.663 0.666 0.666 0.673 0.667 
   0   (0.333) 0.333 0.337 0.334 0.334 0.327 0.333 

Locus 1314 : 
2 alleles
95.2% missing data
   1   (0.670) 0.670 0.664 0.670 0.670 0.676 0.670 
   0   (0.330) 0.330 0.336 0.330 0.330 0.324 0.330 

Locus 1315 : 
1 alleles
19.0% missing data
   1   (1.000) 1.000 1.000 1.000 1.000 1.000 1.000 

Locus 1316 : 
2 alleles
97.6% missing data
   0   (0.550) 0.551 0.548 0.551 0.551 0.549 0.550 
   1   (0.450) 0.449 0.452 0.449 0.449 0.451 0.450 

Locus 1317 : 
2 alleles
81.0% missing data
   0   (0.362) 0.361 0.392 0.362 0.362 0.361 0.361 
   1   (0.638) 0.639 0.608 0.638 0.638 0.639 0.639 

Locus 1318 : 
3 alleles
88.1% missing data
   0   (0.398) 0.399 0.426 0.402 0.399 0.392 0.399 
   1   (0.267) 0.266 0.436 0.270 0.266 0.262 0.265 
   2   (0.335) 0.335 0.138 0.327 0.335 0.346 0.336 

Locus 1319 : 
2 alleles
95.2% missing data
   1   (0.657) 0.657 0.652 0.657 0.657 0.663 0.657 
   0   (0.343) 0.343 0.348 0.343 0.343 0.337 0.343 

Locus 1320 : 
2 alleles
95.2% missing data
   1   (0.710) 0.709 0.707 0.709 0.709 0.714 0.709 
   0   (0.290) 0.291 0.293 0.291 0.291 0.286 0.291 

Locus 1321 : 
2 alleles
97.6% missing data
   0   (0.471) 0.471 0.470 0.470 0.471 0.471 0.472 
   1   (0.529) 0.529 0.530 0.530 0.529 0.529 0.528 

Locus 1322 : 
2 alleles
59.5% missing data
   1   (0.691) 0.690 0.775 0.691 0.690 0.697 0.692 
   0   (0.309) 0.310 0.225 0.309 0.310 0.303 0.308 

Locus 1323 : 
2 alleles
64.3% missing data
   1   (0.682) 0.681 0.777 0.684 0.683 0.682 0.684 
   0   (0.318) 0.319 0.223 0.316 0.317 0.318 0.316 

Locus 1324 : 
2 alleles
64.3% missing data
   1   (0.686) 0.685 0.773 0.687 0.687 0.686 0.687 
   0   (0.314) 0.315 0.227 0.313 0.313 0.314 0.313 

Locus 1325 : 
1 alleles
97.6% missing data
   1   (1.000) 1.000 1.000 1.000 1.000 1.000 1.000 

Locus 1326 : 
1 alleles
97.6% missing data
   1   (1.000) 1.000 1.000 1.000 1.000 1.000 1.000 

Locus 1327 : 
2 alleles
95.2% missing data
   1   (0.694) 0.693 0.691 0.693 0.693 0.699 0.693 
   0   (0.306) 0.307 0.309 0.307 0.307 0.301 0.307 

Locus 1328 : 
2 alleles
97.6% missing data
   0   (0.440) 0.440 0.489 0.440 0.440 0.440 0.440 
   1   (0.560) 0.560 0.511 0.560 0.560 0.560 0.560 

Locus 1329 : 
2 alleles
97.6% missing data
   0   (0.466) 0.466 0.468 0.467 0.466 0.466 0.466 
   1   (0.534) 0.534 0.532 0.533 0.534 0.534 0.534 

Locus 1330 : 
2 alleles
92.9% missing data
   0   (0.376) 0.376 0.391 0.377 0.377 0.370 0.376 
   1   (0.624) 0.624 0.609 0.623 0.623 0.630 0.624 

Locus 1331 : 
2 alleles
95.2% missing data
   1   (0.685) 0.685 0.679 0.684 0.684 0.690 0.685 
   0   (0.315) 0.315 0.321 0.316 0.316 0.310 0.315 

Locus 1332 : 
2 alleles
95.2% missing data
   1   (0.572) 0.571 0.570 0.571 0.572 0.580 0.573 
   0   (0.428) 0.429 0.430 0.429 0.428 0.420 0.427 

Locus 1333 : 
2 alleles
97.6% missing data
   0   (0.514) 0.514 0.512 0.514 0.514 0.515 0.514 
   1   (0.486) 0.486 0.488 0.486 0.486 0.485 0.486 

Locus 1334 : 
2 alleles
97.6% missing data
   0   (0.532) 0.532 0.532 0.532 0.532 0.532 0.533 
   1   (0.468) 0.468 0.468 0.468 0.468 0.468 0.467 

Locus 1335 : 
2 alleles
97.6% missing data
   0   (0.413) 0.412 0.431 0.413 0.413 0.414 0.413 
   1   (0.587) 0.588 0.569 0.587 0.587 0.586 0.587 

Locus 1336 : 
2 alleles
97.6% missing data
   0   (0.527) 0.528 0.527 0.527 0.527 0.527 0.528 
   1   (0.473) 0.472 0.473 0.473 0.473 0.473 0.472 

Locus 1337 : 
2 alleles
71.4% missing data
   0   (0.433) 0.434 0.390 0.433 0.433 0.432 0.433 
   1   (0.567) 0.566 0.610 0.567 0.567 0.568 0.567 

Locus 1338 : 
2 alleles
19.0% missing data
   1   (0.951) 0.952 0.996 0.953 0.952 0.952 0.952 
   0   (0.049) 0.048 0.004 0.047 0.048 0.048 0.048 

Locus 1339 : 
2 alleles
97.6% missing data
   0   (0.465) 0.465 0.463 0.466 0.466 0.466 0.466 
   1   (0.535) 0.535 0.537 0.534 0.534 0.534 0.534 

Locus 1340 : 
2 alleles
97.6% missing data
   0   (0.490) 0.490 0.490 0.490 0.491 0.490 0.490 
   1   (0.510) 0.510 0.510 0.510 0.509 0.510 0.510 

Locus 1341 : 
2 alleles
97.6% missing data
   0   (0.468) 0.468 0.467 0.468 0.468 0.467 0.468 
   1   (0.532) 0.532 0.533 0.532 0.532 0.533 0.532 

Locus 1342 : 
2 alleles
97.6% missing data
   0   (0.439) 0.439 0.438 0.440 0.440 0.439 0.440 
   1   (0.561) 0.561 0.562 0.560 0.560 0.561 0.560 

Locus 1343 : 
2 alleles
97.6% missing data
   0   (0.500) 0.501 0.497 0.500 0.500 0.500 0.501 
   1   (0.500) 0.499 0.503 0.500 0.500 0.500 0.499 

Locus 1344 : 
2 alleles
95.2% missing data
   1   (0.639) 0.639 0.641 0.638 0.639 0.645 0.638 
   0   (0.361) 0.361 0.359 0.362 0.361 0.355 0.362 

Locus 1345 : 
2 alleles
95.2% missing data
   1   (0.650) 0.649 0.647 0.649 0.650 0.657 0.650 
   0   (0.350) 0.351 0.353 0.351 0.350 0.343 0.350 

Locus 1346 : 
2 alleles
97.6% missing data
   0   (0.579) 0.579 0.581 0.579 0.578 0.577 0.579 
   1   (0.421) 0.421 0.419 0.421 0.422 0.423 0.421 

Locus 1347 : 
2 alleles
97.6% missing data
   0   (0.561) 0.561 0.559 0.561 0.561 0.562 0.562 
   1   (0.439) 0.439 0.441 0.439 0.439 0.438 0.438 

Locus 1348 : 
1 alleles
97.6% missing data
   1   (1.000) 1.000 1.000 1.000 1.000 1.000 1.000 

Locus 1349 : 
2 alleles
95.2% missing data
   0   (0.437) 0.437 0.446 0.437 0.438 0.438 0.437 
   1   (0.563) 0.563 0.554 0.563 0.562 0.562 0.563 

Locus 1350 : 
2 alleles
97.6% missing data
   0   (0.422) 0.422 0.421 0.421 0.422 0.421 0.422 
   1   (0.578) 0.578 0.579 0.579 0.578 0.579 0.578 

Locus 1351 : 
1 alleles
97.6% missing data
   1   (1.000) 1.000 1.000 1.000 1.000 1.000 1.000 

Locus 1352 : 
2 alleles
95.2% missing data
   1   (0.652) 0.652 0.648 0.651 0.651 0.658 0.652 
   0   (0.348) 0.348 0.352 0.349 0.349 0.342 0.348 

Locus 1353 : 
2 alleles
66.7% missing data
   1   (0.620) 0.619 0.803 0.621 0.619 0.620 0.620 
   0   (0.380) 0.381 0.197 0.379 0.381 0.380 0.380 

Locus 1354 : 
2 alleles
95.2% missing data
   1   (0.641) 0.640 0.640 0.641 0.640 0.646 0.640 
   0   (0.359) 0.360 0.360 0.359 0.360 0.354 0.360 

Locus 1355 : 
2 alleles
85.7% missing data
   0   (0.508) 0.509 0.497 0.509 0.507 0.508 0.508 
   1   (0.492) 0.491 0.503 0.491 0.493 0.492 0.492 

Locus 1356 : 
2 alleles
97.6% missing data
   0   (0.556) 0.557 0.558 0.556 0.556 0.555 0.556 
   1   (0.444) 0.443 0.442 0.444 0.444 0.445 0.444 

Locus 1357 : 
2 alleles
97.6% missing data
   0   (0.575) 0.574 0.574 0.575 0.575 0.575 0.576 
   1   (0.425) 0.426 0.426 0.425 0.425 0.425 0.424 

Locus 1358 : 
2 alleles
95.2% missing data
   1   (0.666) 0.664 0.657 0.665 0.665 0.672 0.665 
   0   (0.334) 0.336 0.343 0.335 0.335 0.328 0.335 

Locus 1359 : 
2 alleles
81.0% missing data
   0   (0.425) 0.426 0.128 0.424 0.426 0.425 0.426 
   1   (0.575) 0.574 0.872 0.576 0.574 0.575 0.574 

Locus 1360 : 
2 alleles
97.6% missing data
   0   (0.549) 0.549 0.542 0.549 0.549 0.548 0.549 
   1   (0.451) 0.451 0.458 0.451 0.451 0.452 0.451 

Locus 1361 : 
2 alleles
90.5% missing data
   0   (0.435) 0.433 0.401 0.435 0.435 0.434 0.434 
   1   (0.565) 0.567 0.599 0.565 0.565 0.566 0.566 

Locus 1362 : 
1 alleles
21.4% missing data
   1   (1.000) 1.000 1.000 1.000 1.000 1.000 1.000 

Locus 1363 : 
2 alleles
88.1% missing data
   0   (0.468) 0.468 0.325 0.469 0.469 0.469 0.465 
   1   (0.532) 0.532 0.675 0.531 0.531 0.531 0.535 

Locus 1364 : 
2 alleles
97.6% missing data
   0   (0.477) 0.477 0.482 0.476 0.476 0.476 0.477 
   1   (0.523) 0.523 0.518 0.524 0.524 0.524 0.523 

Locus 1365 : 
1 alleles
95.2% missing data
   1   (1.000) 1.000 1.000 1.000 1.000 1.000 1.000 

Locus 1366 : 
2 alleles
88.1% missing data
   1   (0.760) 0.760 0.826 0.764 0.761 0.760 0.759 
   0   (0.240) 0.240 0.174 0.236 0.239 0.240 0.241 

Locus 1367 : 
1 alleles
95.2% missing data
   1   (1.000) 1.000 1.000 1.000 1.000 1.000 1.000 

Locus 1368 : 
2 alleles
95.2% missing data
   1   (0.659) 0.659 0.653 0.660 0.659 0.664 0.658 
   0   (0.341) 0.341 0.347 0.340 0.341 0.336 0.342 

Locus 1369 : 
2 alleles
95.2% missing data
   0   (0.285) 0.284 0.278 0.283 0.283 0.288 0.283 
   1   (0.715) 0.716 0.722 0.717 0.717 0.712 0.717 

Locus 1370 : 
2 alleles
81.0% missing data
   1   (0.573) 0.572 0.786 0.572 0.572 0.573 0.573 
   0   (0.427) 0.428 0.214 0.428 0.428 0.427 0.427 

Locus 1371 : 
1 alleles
95.2% missing data
   1   (1.000) 1.000 1.000 1.000 1.000 1.000 1.000 

Locus 1372 : 
2 alleles
85.7% missing data
   1   (0.700) 0.699 0.704 0.701 0.700 0.705 0.700 
   0   (0.300) 0.301 0.296 0.299 0.300 0.295 0.300 

Locus 1373 : 
1 alleles
95.2% missing data
   1   (1.000) 1.000 1.000 1.000 1.000 1.000 1.000 

Locus 1374 : 
1 alleles
95.2% missing data
   1   (1.000) 1.000 1.000 1.000 1.000 1.000 1.000 

Locus 1375 : 
2 alleles
90.5% missing data
   1   (0.609) 0.608 0.625 0.611 0.609 0.610 0.610 
   0   (0.391) 0.392 0.375 0.389 0.391 0.390 0.390 

Locus 1376 : 
2 alleles
78.6% missing data
   0   (0.391) 0.392 0.100 0.392 0.393 0.392 0.393 
   1   (0.609) 0.608 0.900 0.608 0.607 0.608 0.607 

Locus 1377 : 
2 alleles
97.6% missing data
   0   (0.510) 0.510 0.510 0.510 0.510 0.510 0.510 
   1   (0.490) 0.490 0.490 0.490 0.490 0.490 0.490 

Locus 1378 : 
1 alleles
97.6% missing data
   1   (1.000) 1.000 1.000 1.000 1.000 1.000 1.000 

Locus 1379 : 
2 alleles
95.2% missing data
   1   (0.698) 0.698 0.690 0.698 0.697 0.704 0.697 
   0   (0.302) 0.302 0.310 0.302 0.303 0.296 0.303 

Locus 1380 : 
2 alleles
40.5% missing data
   1   (0.944) 0.945 0.993 0.946 0.945 0.945 0.946 
   0   (0.056) 0.055 0.007 0.054 0.055 0.055 0.054 

Locus 1381 : 
2 alleles
97.6% missing data
   0   (0.511) 0.512 0.513 0.511 0.512 0.511 0.512 
   1   (0.489) 0.488 0.487 0.489 0.488 0.489 0.488 

Locus 1382 : 
1 alleles
97.6% missing data
   1   (1.000) 1.000 1.000 1.000 1.000 1.000 1.000 

Locus 1383 : 
1 alleles
31.0% missing data
   1   (1.000) 1.000 1.000 1.000 1.000 1.000 1.000 

Locus 1384 : 
2 alleles
31.0% missing data
   1   (0.950) 0.953 0.994 0.954 0.953 0.944 0.953 
   2   (0.050) 0.047 0.006 0.046 0.047 0.056 0.047 

Locus 1385 : 
2 alleles
31.0% missing data
   1   (0.900) 0.904 0.988 0.905 0.904 0.886 0.904 
   2   (0.100) 0.096 0.012 0.095 0.096 0.114 0.096 

Locus 1386 : 
2 alleles
85.7% missing data
   1   (0.777) 0.777 0.761 0.782 0.778 0.777 0.777 
   0   (0.223) 0.223 0.239 0.218 0.222 0.223 0.223 

Locus 1387 : 
2 alleles
92.9% missing data
   0   (0.494) 0.493 0.497 0.494 0.494 0.494 0.493 
   1   (0.506) 0.507 0.503 0.506 0.506 0.506 0.507 

Locus 1388 : 
2 alleles
61.9% missing data
   1   (0.716) 0.716 0.937 0.715 0.718 0.716 0.716 
   0   (0.284) 0.284 0.063 0.285 0.282 0.284 0.284 

Locus 1389 : 
2 alleles
76.2% missing data
   1   (0.669) 0.668 0.919 0.668 0.668 0.669 0.667 
   0   (0.331) 0.332 0.081 0.332 0.332 0.331 0.333 

Locus 1390 : 
2 alleles
69.0% missing data
   1   (0.591) 0.590 0.790 0.591 0.589 0.591 0.590 
   0   (0.409) 0.410 0.210 0.409 0.411 0.409 0.410 

Locus 1391 : 
1 alleles
31.0% missing data
   1   (1.000) 1.000 1.000 1.000 1.000 1.000 1.000 

Locus 1392 : 
2 alleles
95.2% missing data
   1   (0.669) 0.669 0.670 0.667 0.668 0.675 0.669 
   0   (0.331) 0.331 0.330 0.333 0.332 0.325 0.331 

Locus 1393 : 
2 alleles
95.2% missing data
   1   (0.691) 0.690 0.687 0.690 0.690 0.695 0.691 
   0   (0.309) 0.310 0.313 0.310 0.310 0.305 0.309 

Locus 1394 : 
2 alleles
95.2% missing data
   1   (0.666) 0.665 0.667 0.664 0.665 0.671 0.665 
   0   (0.334) 0.335 0.333 0.336 0.335 0.329 0.335 

Locus 1395 : 
1 alleles
97.6% missing data
   1   (1.000) 1.000 1.000 1.000 1.000 1.000 1.000 

Locus 1396 : 
1 alleles
97.6% missing data
   1   (1.000) 1.000 1.000 1.000 1.000 1.000 1.000 

Locus 1397 : 
2 alleles
66.7% missing data
   1   (0.628) 0.629 0.789 0.628 0.628 0.627 0.629 
   0   (0.372) 0.371 0.211 0.372 0.372 0.373 0.371 

Locus 1398 : 
2 alleles
52.4% missing data
   1   (0.778) 0.777 0.838 0.782 0.777 0.782 0.776 
   0   (0.222) 0.223 0.162 0.218 0.223 0.218 0.224 

Locus 1399 : 
2 alleles
95.2% missing data
   1   (0.677) 0.677 0.670 0.676 0.676 0.683 0.676 
   0   (0.323) 0.323 0.330 0.324 0.324 0.317 0.324 

Locus 1400 : 
2 alleles
95.2% missing data
   1   (0.685) 0.685 0.684 0.685 0.685 0.690 0.685 
   0   (0.315) 0.315 0.316 0.315 0.315 0.310 0.315 

Locus 1401 : 
2 alleles
95.2% missing data
   1   (0.669) 0.669 0.667 0.668 0.668 0.674 0.668 
   0   (0.331) 0.331 0.333 0.332 0.332 0.326 0.332 

Locus 1402 : 
2 alleles
97.6% missing data
   0   (0.484) 0.484 0.484 0.483 0.483 0.484 0.484 
   1   (0.516) 0.516 0.516 0.517 0.517 0.516 0.516 

Locus 1403 : 
2 alleles
81.0% missing data
   0   (0.247) 0.247 0.216 0.242 0.247 0.247 0.247 
   1   (0.753) 0.753 0.784 0.758 0.753 0.753 0.753 

Locus 1404 : 
2 alleles
95.2% missing data
   1   (0.671) 0.671 0.667 0.671 0.671 0.677 0.671 
   0   (0.329) 0.329 0.333 0.329 0.329 0.323 0.329 

Locus 1405 : 
2 alleles
95.2% missing data
   1   (0.637) 0.636 0.629 0.636 0.638 0.643 0.637 
   0   (0.363) 0.364 0.371 0.364 0.362 0.357 0.363 

Locus 1406 : 
2 alleles
95.2% missing data
   1   (0.683) 0.683 0.680 0.682 0.683 0.688 0.683 
   0   (0.317) 0.317 0.320 0.318 0.317 0.312 0.317 

Locus 1407 : 
2 alleles
95.2% missing data
   1   (0.650) 0.650 0.643 0.650 0.649 0.657 0.649 
   0   (0.350) 0.350 0.357 0.350 0.351 0.343 0.351 

Locus 1408 : 
2 alleles
97.6% missing data
   0   (0.538) 0.538 0.541 0.538 0.537 0.537 0.538 
   1   (0.462) 0.462 0.459 0.462 0.463 0.463 0.462 

Locus 1409 : 
1 alleles
97.6% missing data
   1   (1.000) 1.000 1.000 1.000 1.000 1.000 1.000 

Locus 1410 : 
1 alleles
97.6% missing data
   1   (1.000) 1.000 1.000 1.000 1.000 1.000 1.000 

Locus 1411 : 
2 alleles
38.1% missing data
   1   (0.897) 0.899 0.887 0.901 0.901 0.901 0.900 
   0   (0.103) 0.101 0.113 0.099 0.099 0.099 0.100 

Locus 1412 : 
1 alleles
26.2% missing data
   1   (1.000) 1.000 1.000 1.000 1.000 1.000 1.000 

Locus 1413 : 
2 alleles
95.2% missing data
   1   (0.616) 0.616 0.611 0.615 0.616 0.624 0.616 
   0   (0.384) 0.384 0.389 0.385 0.384 0.376 0.384 

Locus 1414 : 
2 alleles
71.4% missing data
   0   (0.400) 0.402 0.076 0.402 0.402 0.401 0.401 
   1   (0.600) 0.598 0.924 0.598 0.598 0.599 0.599 

Locus 1415 : 
2 alleles
95.2% missing data
   1   (0.666) 0.665 0.660 0.666 0.665 0.672 0.666 
   0   (0.334) 0.335 0.340 0.334 0.335 0.328 0.334 

Locus 1416 : 
2 alleles
95.2% missing data
   1   (0.666) 0.666 0.669 0.665 0.665 0.672 0.666 
   0   (0.334) 0.334 0.331 0.335 0.335 0.328 0.334 

Locus 1417 : 
2 alleles
95.2% missing data
   1   (0.670) 0.670 0.670 0.669 0.669 0.675 0.669 
   0   (0.330) 0.330 0.330 0.331 0.331 0.325 0.331 

Locus 1418 : 
2 alleles
31.0% missing data
   1   (0.901) 0.903 0.902 0.906 0.905 0.905 0.904 
   0   (0.099) 0.097 0.098 0.094 0.095 0.095 0.096 

Locus 1419 : 
1 alleles
97.6% missing data
   1   (1.000) 1.000 1.000 1.000 1.000 1.000 1.000 

Locus 1420 : 
2 alleles
95.2% missing data
   1   (0.707) 0.707 0.704 0.707 0.706 0.712 0.706 
   0   (0.293) 0.293 0.296 0.293 0.294 0.288 0.294 

Locus 1421 : 
2 alleles
83.3% missing data
   0   (0.274) 0.273 0.255 0.268 0.273 0.273 0.274 
   1   (0.726) 0.727 0.745 0.732 0.727 0.727 0.726 

Locus 1422 : 
1 alleles
97.6% missing data
   1   (1.000) 1.000 1.000 1.000 1.000 1.000 1.000 

Locus 1423 : 
1 alleles
97.6% missing data
   1   (1.000) 1.000 1.000 1.000 1.000 1.000 1.000 

Locus 1424 : 
1 alleles
97.6% missing data
   1   (1.000) 1.000 1.000 1.000 1.000 1.000 1.000 

Locus 1425 : 
2 alleles
97.6% missing data
   0   (0.496) 0.496 0.498 0.495 0.495 0.496 0.496 
   1   (0.504) 0.504 0.502 0.505 0.505 0.504 0.504 

Locus 1426 : 
1 alleles
95.2% missing data
   1   (1.000) 1.000 1.000 1.000 1.000 1.000 1.000 

Locus 1427 : 
2 alleles
95.2% missing data
   0   (0.389) 0.389 0.162 0.389 0.389 0.390 0.389 
   1   (0.611) 0.611 0.838 0.611 0.611 0.610 0.611 

Locus 1428 : 
2 alleles
97.6% missing data
   0   (0.566) 0.565 0.564 0.566 0.566 0.567 0.566 
   1   (0.434) 0.435 0.436 0.434 0.434 0.433 0.434 

Locus 1429 : 
1 alleles
95.2% missing data
   1   (1.000) 1.000 1.000 1.000 1.000 1.000 1.000 

Locus 1430 : 
2 alleles
95.2% missing data
   1   (0.646) 0.645 0.642 0.646 0.646 0.652 0.646 
   0   (0.354) 0.355 0.358 0.354 0.354 0.348 0.354 

Locus 1431 : 
2 alleles
95.2% missing data
   1   (0.678) 0.677 0.675 0.678 0.677 0.683 0.677 
   0   (0.322) 0.323 0.325 0.322 0.323 0.317 0.323 

Locus 1432 : 
2 alleles
97.6% missing data
   0   (0.410) 0.410 0.415 0.409 0.410 0.410 0.410 
   1   (0.590) 0.590 0.585 0.591 0.590 0.590 0.590 

Locus 1433 : 
2 alleles
95.2% missing data
   1   (0.720) 0.720 0.718 0.719 0.719 0.726 0.720 
   0   (0.280) 0.280 0.282 0.281 0.281 0.274 0.280 

Locus 1434 : 
2 alleles
95.2% missing data
   1   (0.671) 0.670 0.676 0.670 0.671 0.677 0.670 
   0   (0.329) 0.330 0.324 0.330 0.329 0.323 0.330 

Locus 1435 : 
2 alleles
97.6% missing data
   0   (0.475) 0.475 0.475 0.475 0.475 0.474 0.474 
   1   (0.525) 0.525 0.525 0.525 0.525 0.526 0.526 

Locus 1436 : 
2 alleles
85.7% missing data
   0   (0.429) 0.430 0.454 0.431 0.431 0.422 0.431 
   1   (0.571) 0.570 0.546 0.569 0.569 0.578 0.569 

Locus 1437 : 
2 alleles
95.2% missing data
   1   (0.679) 0.679 0.676 0.679 0.678 0.684 0.678 
   0   (0.321) 0.321 0.324 0.321 0.322 0.316 0.322 

Locus 1438 : 
1 alleles
97.6% missing data
   1   (1.000) 1.000 1.000 1.000 1.000 1.000 1.000 

Locus 1439 : 
2 alleles
54.8% missing data
   1   (0.873) 0.874 0.902 0.877 0.876 0.877 0.875 
   0   (0.127) 0.126 0.098 0.123 0.124 0.123 0.125 

Locus 1440 : 
2 alleles
95.2% missing data
   1   (0.694) 0.694 0.690 0.694 0.694 0.699 0.694 
   0   (0.306) 0.306 0.310 0.306 0.306 0.301 0.306 

Locus 1441 : 
2 alleles
95.2% missing data
   1   (0.681) 0.681 0.676 0.681 0.680 0.688 0.681 
   0   (0.319) 0.319 0.324 0.319 0.320 0.312 0.319 

Locus 1442 : 
2 alleles
97.6% missing data
   0   (0.475) 0.475 0.478 0.475 0.475 0.474 0.475 
   1   (0.525) 0.525 0.522 0.525 0.525 0.526 0.525 

Locus 1443 : 
2 alleles
95.2% missing data
   1   (0.647) 0.646 0.640 0.645 0.646 0.652 0.647 
   0   (0.353) 0.354 0.360 0.355 0.354 0.348 0.353 

Locus 1444 : 
2 alleles
95.2% missing data
   1   (0.641) 0.641 0.641 0.641 0.640 0.646 0.641 
   0   (0.359) 0.359 0.359 0.359 0.360 0.354 0.359 

Locus 1445 : 
2 alleles
95.2% missing data
   1   (0.669) 0.667 0.668 0.669 0.668 0.674 0.668 
   0   (0.331) 0.333 0.332 0.331 0.332 0.326 0.332 

Locus 1446 : 
2 alleles
95.2% missing data
   1   (0.646) 0.646 0.648 0.646 0.646 0.653 0.646 
   0   (0.354) 0.354 0.352 0.354 0.354 0.347 0.354 

Locus 1447 : 
2 alleles
97.6% missing data
   0   (0.470) 0.469 0.464 0.470 0.469 0.470 0.470 
   1   (0.530) 0.531 0.536 0.530 0.531 0.530 0.530 

Locus 1448 : 
2 alleles
66.7% missing data
   1   (0.709) 0.707 0.944 0.710 0.710 0.714 0.706 
   0   (0.291) 0.293 0.056 0.290 0.290 0.286 0.294 

Locus 1449 : 
2 alleles
90.5% missing data
   1   (0.588) 0.587 0.605 0.589 0.588 0.588 0.588 
   0   (0.412) 0.413 0.395 0.411 0.412 0.412 0.412 

Locus 1450 : 
2 alleles
95.2% missing data
   1   (0.694) 0.694 0.688 0.693 0.694 0.699 0.694 
   0   (0.306) 0.306 0.312 0.307 0.306 0.301 0.306 

Locus 1451 : 
2 alleles
83.3% missing data
   0   (0.274) 0.274 0.260 0.268 0.274 0.274 0.275 
   1   (0.726) 0.726 0.740 0.732 0.726 0.726 0.725 

Locus 1452 : 
2 alleles
95.2% missing data
   1   (0.685) 0.683 0.683 0.684 0.683 0.690 0.684 
   0   (0.315) 0.317 0.317 0.316 0.317 0.310 0.316 

Locus 1453 : 
2 alleles
95.2% missing data
   1   (0.695) 0.695 0.693 0.695 0.694 0.701 0.695 
   0   (0.305) 0.305 0.307 0.305 0.306 0.299 0.305 

Locus 1454 : 
2 alleles
97.6% missing data
   0   (0.489) 0.489 0.499 0.488 0.489 0.489 0.489 
   1   (0.511) 0.511 0.501 0.512 0.511 0.511 0.511 

Locus 1455 : 
2 alleles
90.5% missing data
   1   (0.583) 0.582 0.603 0.585 0.584 0.584 0.584 
   0   (0.417) 0.418 0.397 0.415 0.416 0.416 0.416 

Locus 1456 : 
2 alleles
95.2% missing data
   1   (0.651) 0.651 0.650 0.650 0.651 0.658 0.651 
   0   (0.349) 0.349 0.350 0.350 0.349 0.342 0.349 

Locus 1457 : 
2 alleles
95.2% missing data
   1   (0.699) 0.698 0.697 0.699 0.698 0.704 0.698 
   0   (0.301) 0.302 0.303 0.301 0.302 0.296 0.302 

Locus 1458 : 
2 alleles
97.6% missing data
   0   (0.495) 0.495 0.492 0.495 0.494 0.494 0.494 
   1   (0.505) 0.505 0.508 0.505 0.506 0.506 0.506 

Locus 1459 : 
2 alleles
73.8% missing data
   0   (0.407) 0.405 0.207 0.408 0.407 0.407 0.408 
   1   (0.593) 0.595 0.793 0.592 0.593 0.593 0.592 

Locus 1460 : 
2 alleles
81.0% missing data
   0   (0.359) 0.359 0.266 0.352 0.359 0.359 0.360 
   1   (0.641) 0.641 0.734 0.648 0.641 0.641 0.640 

Locus 1461 : 
2 alleles
78.6% missing data
   1   (0.531) 0.531 0.791 0.531 0.530 0.530 0.532 
   0   (0.469) 0.469 0.209 0.469 0.470 0.470 0.468 

Locus 1462 : 
2 alleles
85.7% missing data
   1   (0.768) 0.768 0.759 0.774 0.769 0.769 0.768 
   0   (0.232) 0.232 0.241 0.226 0.231 0.231 0.232 

Locus 1463 : 
2 alleles
54.8% missing data
   1   (0.743) 0.743 0.953 0.741 0.742 0.743 0.743 
   0   (0.257) 0.257 0.047 0.259 0.258 0.257 0.257 

Locus 1464 : 
1 alleles
28.6% missing data
   1   (1.000) 1.000 1.000 1.000 1.000 1.000 1.000 

Locus 1465 : 
2 alleles
38.1% missing data
   1   (0.871) 0.873 0.887 0.875 0.874 0.873 0.874 
   0   (0.129) 0.127 0.113 0.125 0.126 0.127 0.126 

Locus 1466 : 
1 alleles
26.2% missing data
   1   (1.000) 1.000 1.000 1.000 1.000 1.000 1.000 

Locus 1467 : 
2 alleles
92.9% missing data
   1   (0.649) 0.649 0.669 0.651 0.650 0.650 0.650 
   0   (0.351) 0.351 0.331 0.349 0.350 0.350 0.350 

Locus 1468 : 
2 alleles
52.4% missing data
   1   (0.753) 0.753 0.956 0.751 0.753 0.754 0.753 
   0   (0.247) 0.247 0.044 0.249 0.247 0.246 0.247 

Locus 1469 : 
2 alleles
78.6% missing data
   1   (0.566) 0.565 0.785 0.566 0.565 0.565 0.566 
   0   (0.434) 0.435 0.215 0.434 0.435 0.435 0.434 

Locus 1470 : 
2 alleles
52.4% missing data
   1   (0.768) 0.767 0.959 0.764 0.766 0.767 0.767 
   0   (0.232) 0.233 0.041 0.236 0.234 0.233 0.233 

Locus 1471 : 
2 alleles
90.5% missing data
   1   (0.591) 0.591 0.622 0.591 0.591 0.592 0.590 
   0   (0.409) 0.409 0.378 0.409 0.409 0.408 0.410 

Locus 1472 : 
2 alleles
78.6% missing data
   1   (0.634) 0.634 0.806 0.635 0.634 0.634 0.635 
   0   (0.366) 0.366 0.194 0.365 0.366 0.366 0.365 

Locus 1473 : 
1 alleles
95.2% missing data
   1   (1.000) 1.000 1.000 1.000 1.000 1.000 1.000 

Locus 1474 : 
2 alleles
88.1% missing data
   0   (0.493) 0.493 0.385 0.493 0.493 0.493 0.493 
   1   (0.507) 0.507 0.615 0.507 0.507 0.507 0.507 

Locus 1475 : 
3 alleles
85.7% missing data
   0   (0.320) 0.321 0.345 0.324 0.321 0.315 0.320 
   1   (0.370) 0.369 0.591 0.372 0.370 0.363 0.370 
   2   (0.310) 0.310 0.065 0.304 0.309 0.322 0.310 

Locus 1476 : 
1 alleles
97.6% missing data
   1   (1.000) 1.000 1.000 1.000 1.000 1.000 1.000 

Locus 1477 : 
1 alleles
95.2% missing data
   1   (1.000) 1.000 1.000 1.000 1.000 1.000 1.000 

Locus 1478 : 
2 alleles
95.2% missing data
   0   (0.477) 0.477 0.473 0.477 0.476 0.476 0.478 
   1   (0.523) 0.523 0.527 0.523 0.524 0.524 0.522 

Locus 1479 : 
2 alleles
64.3% missing data
   1   (0.759) 0.759 0.954 0.757 0.759 0.760 0.757 
   0   (0.241) 0.241 0.046 0.243 0.241 0.240 0.243 

Locus 1480 : 
2 alleles
97.6% missing data
   0   (0.509) 0.509 0.513 0.509 0.509 0.509 0.510 
   1   (0.491) 0.491 0.487 0.491 0.491 0.491 0.490 

Locus 1481 : 
2 alleles
31.0% missing data
   1   (0.762) 0.763 0.967 0.752 0.761 0.766 0.762 
   0   (0.238) 0.237 0.033 0.248 0.239 0.234 0.238 

Locus 1482 : 
1 alleles
97.6% missing data
   1   (1.000) 1.000 1.000 1.000 1.000 1.000 1.000 

Locus 1483 : 
2 alleles
97.6% missing data
   0   (0.513) 0.513 0.505 0.513 0.513 0.513 0.513 
   1   (0.487) 0.487 0.495 0.487 0.487 0.487 0.487 

Locus 1484 : 
1 alleles
97.6% missing data
   1   (1.000) 1.000 1.000 1.000 1.000 1.000 1.000 

Locus 1485 : 
1 alleles
97.6% missing data
   1   (1.000) 1.000 1.000 1.000 1.000 1.000 1.000 

Locus 1486 : 
1 alleles
97.6% missing data
   1   (1.000) 1.000 1.000 1.000 1.000 1.000 1.000 

Locus 1487 : 
1 alleles
97.6% missing data
   1   (1.000) 1.000 1.000 1.000 1.000 1.000 1.000 

Locus 1488 : 
2 alleles
95.2% missing data
   1   (0.627) 0.627 0.625 0.626 0.627 0.633 0.627 
   0   (0.373) 0.373 0.375 0.374 0.373 0.367 0.373 

Locus 1489 : 
2 alleles
92.9% missing data
   0   (0.470) 0.470 0.473 0.470 0.469 0.469 0.470 
   1   (0.530) 0.530 0.527 0.530 0.531 0.531 0.530 

Locus 1490 : 
2 alleles
95.2% missing data
   1   (0.687) 0.687 0.689 0.686 0.687 0.693 0.686 
   0   (0.313) 0.313 0.311 0.314 0.313 0.307 0.314 

Locus 1491 : 
2 alleles
97.6% missing data
   0   (0.551) 0.551 0.553 0.551 0.551 0.551 0.551 
   1   (0.449) 0.449 0.447 0.449 0.449 0.449 0.449 

Locus 1492 : 
2 alleles
95.2% missing data
   1   (0.682) 0.681 0.678 0.681 0.681 0.687 0.680 
   0   (0.318) 0.319 0.322 0.319 0.319 0.313 0.320 

Locus 1493 : 
2 alleles
97.6% missing data
   0   (0.490) 0.490 0.490 0.490 0.489 0.489 0.490 
   1   (0.510) 0.510 0.510 0.510 0.511 0.511 0.510 

Locus 1494 : 
2 alleles
95.2% missing data
   1   (0.668) 0.667 0.668 0.667 0.666 0.673 0.669 
   0   (0.332) 0.333 0.332 0.333 0.334 0.327 0.331 

Locus 1495 : 
2 alleles
95.2% missing data
   1   (0.667) 0.667 0.663 0.667 0.667 0.673 0.666 
   0   (0.333) 0.333 0.337 0.333 0.333 0.327 0.334 

Locus 1496 : 
2 alleles
95.2% missing data
   1   (0.665) 0.664 0.662 0.664 0.664 0.670 0.665 
   0   (0.335) 0.336 0.338 0.336 0.336 0.330 0.335 

Locus 1497 : 
1 alleles
97.6% missing data
   1   (1.000) 1.000 1.000 1.000 1.000 1.000 1.000 

Locus 1498 : 
1 alleles
26.2% missing data
   1   (1.000) 1.000 1.000 1.000 1.000 1.000 1.000 

Locus 1499 : 
1 alleles
97.6% missing data
   1   (1.000) 1.000 1.000 1.000 1.000 1.000 1.000 

Locus 1500 : 
2 alleles
95.2% missing data
   1   (0.658) 0.657 0.648 0.657 0.657 0.664 0.658 
   0   (0.342) 0.343 0.352 0.343 0.343 0.336 0.342 

Locus 1501 : 
2 alleles
95.2% missing data
   1   (0.652) 0.651 0.650 0.651 0.651 0.657 0.651 
   0   (0.348) 0.349 0.350 0.349 0.349 0.343 0.349 

Locus 1502 : 
2 alleles
97.6% missing data
   0   (0.495) 0.495 0.500 0.494 0.495 0.495 0.495 
   1   (0.505) 0.505 0.500 0.506 0.505 0.505 0.505 

Locus 1503 : 
2 alleles
92.9% missing data
   1   (0.596) 0.595 0.612 0.597 0.595 0.596 0.596 
   0   (0.404) 0.405 0.388 0.403 0.405 0.404 0.404 

Locus 1504 : 
1 alleles
97.6% missing data
   1   (1.000) 1.000 1.000 1.000 1.000 1.000 1.000 

Locus 1505 : 
1 alleles
97.6% missing data
   1   (1.000) 1.000 1.000 1.000 1.000 1.000 1.000 

Locus 1506 : 
2 alleles
92.9% missing data
   1   (0.596) 0.595 0.617 0.597 0.596 0.597 0.596 
   0   (0.404) 0.405 0.383 0.403 0.404 0.403 0.404 

Locus 1507 : 
2 alleles
90.5% missing data
   1   (0.594) 0.592 0.613 0.595 0.594 0.594 0.594 
   0   (0.406) 0.408 0.387 0.405 0.406 0.406 0.406 

Locus 1508 : 
1 alleles
33.3% missing data
   1   (1.000) 1.000 1.000 1.000 1.000 1.000 1.000 

Locus 1509 : 
2 alleles
38.1% missing data
   1   (0.800) 0.799 0.977 0.801 0.798 0.800 0.797 
   0   (0.200) 0.201 0.023 0.199 0.202 0.200 0.203 

Locus 1510 : 
2 alleles
95.2% missing data
   1   (0.673) 0.672 0.667 0.671 0.672 0.678 0.673 
   0   (0.327) 0.328 0.333 0.329 0.328 0.322 0.327 

Locus 1511 : 
1 alleles
97.6% missing data
   1   (1.000) 1.000 1.000 1.000 1.000 1.000 1.000 

Locus 1512 : 
1 alleles
97.6% missing data
   1   (1.000) 1.000 1.000 1.000 1.000 1.000 1.000 

Locus 1513 : 
1 alleles
97.6% missing data
   1   (1.000) 1.000 1.000 1.000 1.000 1.000 1.000 

Locus 1514 : 
1 alleles
95.2% missing data
   1   (1.000) 1.000 1.000 1.000 1.000 1.000 1.000 

Locus 1515 : 
1 alleles
97.6% missing data
   1   (1.000) 1.000 1.000 1.000 1.000 1.000 1.000 

Locus 1516 : 
1 alleles
95.2% missing data
   1   (1.000) 1.000 1.000 1.000 1.000 1.000 1.000 

Locus 1517 : 
1 alleles
97.6% missing data
   1   (1.000) 1.000 1.000 1.000 1.000 1.000 1.000 

Locus 1518 : 
2 alleles
85.7% missing data
   1   (0.843) 0.843 0.886 0.844 0.844 0.843 0.845 
   0   (0.157) 0.157 0.114 0.156 0.156 0.157 0.155 

Locus 1519 : 
1 alleles
81.0% missing data
   1   (1.000) 1.000 1.000 1.000 1.000 1.000 1.000 

Locus 1520 : 
2 alleles
85.7% missing data
   1   (0.844) 0.845 0.900 0.846 0.846 0.845 0.846 
   0   (0.156) 0.155 0.100 0.154 0.154 0.155 0.154 

Locus 1521 : 
1 alleles
95.2% missing data
   1   (1.000) 1.000 1.000 1.000 1.000 1.000 1.000 

Locus 1522 : 
2 alleles
92.9% missing data
   0   (0.475) 0.475 0.479 0.475 0.475 0.474 0.475 
   1   (0.525) 0.525 0.521 0.525 0.525 0.526 0.525 

Locus 1523 : 
2 alleles
97.6% missing data
   0   (0.494) 0.493 0.498 0.494 0.493 0.493 0.494 
   1   (0.506) 0.507 0.502 0.506 0.507 0.507 0.506 

Locus 1524 : 
2 alleles
95.2% missing data
   1   (0.625) 0.624 0.622 0.624 0.624 0.631 0.625 
   0   (0.375) 0.376 0.378 0.376 0.376 0.369 0.375 

Locus 1525 : 
2 alleles
97.6% missing data
   0   (0.414) 0.414 0.416 0.414 0.415 0.414 0.414 
   1   (0.586) 0.586 0.584 0.586 0.585 0.586 0.586 

Locus 1526 : 
1 alleles
97.6% missing data
   1   (1.000) 1.000 1.000 1.000 1.000 1.000 1.000 

Locus 1527 : 
2 alleles
97.6% missing data
   0   (0.473) 0.472 0.474 0.473 0.473 0.473 0.472 
   1   (0.527) 0.528 0.526 0.527 0.527 0.527 0.528 

Locus 1528 : 
2 alleles
95.2% missing data
   1   (0.658) 0.658 0.652 0.657 0.657 0.664 0.657 
   0   (0.342) 0.342 0.348 0.343 0.343 0.336 0.343 

Locus 1529 : 
1 alleles
97.6% missing data
   1   (1.000) 1.000 1.000 1.000 1.000 1.000 1.000 

Locus 1530 : 
2 alleles
97.6% missing data
   0   (0.500) 0.500 0.502 0.500 0.500 0.501 0.501 
   1   (0.500) 0.500 0.498 0.500 0.500 0.499 0.499 

Locus 1531 : 
2 alleles
95.2% missing data
   1   (0.684) 0.684 0.684 0.683 0.683 0.689 0.684 
   0   (0.316) 0.316 0.316 0.317 0.317 0.311 0.316 

Locus 1532 : 
2 alleles
50.0% missing data
   1   (0.712) 0.706 0.972 0.715 0.708 0.711 0.707 
   0   (0.288) 0.294 0.028 0.285 0.292 0.289 0.293 

Locus 1533 : 
1 alleles
35.7% missing data
   1   (1.000) 1.000 1.000 1.000 1.000 1.000 1.000 

Locus 1534 : 
1 alleles
97.6% missing data
   1   (1.000) 1.000 1.000 1.000 1.000 1.000 1.000 

Locus 1535 : 
1 alleles
97.6% missing data
   1   (1.000) 1.000 1.000 1.000 1.000 1.000 1.000 

Locus 1536 : 
2 alleles
97.6% missing data
   0   (0.509) 0.509 0.506 0.510 0.510 0.510 0.510 
   1   (0.491) 0.491 0.494 0.490 0.490 0.490 0.490 

Locus 1537 : 
2 alleles
97.6% missing data
   0   (0.495) 0.496 0.500 0.496 0.495 0.495 0.495 
   1   (0.505) 0.504 0.500 0.504 0.505 0.505 0.505 

Locus 1538 : 
2 alleles
95.2% missing data
   1   (0.668) 0.667 0.666 0.667 0.667 0.673 0.667 
   0   (0.332) 0.333 0.334 0.333 0.333 0.327 0.333 

Locus 1539 : 
2 alleles
33.3% missing data
   1   (0.885) 0.886 0.987 0.886 0.885 0.885 0.886 
   0   (0.115) 0.114 0.013 0.114 0.115 0.115 0.114 

Locus 1540 : 
2 alleles
97.6% missing data
   0   (0.511) 0.511 0.515 0.511 0.512 0.512 0.512 
   1   (0.489) 0.489 0.485 0.489 0.488 0.488 0.488 

Locus 1541 : 
2 alleles
33.3% missing data
   1   (0.887) 0.889 0.988 0.888 0.888 0.888 0.888 
   0   (0.113) 0.111 0.012 0.112 0.112 0.112 0.112 

Locus 1542 : 
2 alleles
97.6% missing data
   0   (0.412) 0.413 0.412 0.412 0.412 0.413 0.413 
   1   (0.588) 0.587 0.588 0.588 0.588 0.587 0.587 

Locus 1543 : 
1 alleles
97.6% missing data
   1   (1.000) 1.000 1.000 1.000 1.000 1.000 1.000 

Locus 1544 : 
2 alleles
88.1% missing data
   1   (0.728) 0.729 0.747 0.731 0.729 0.729 0.730 
   0   (0.272) 0.271 0.253 0.269 0.271 0.271 0.270 

Locus 1545 : 
2 alleles
97.6% missing data
   0   (0.432) 0.432 0.431 0.432 0.432 0.432 0.432 
   1   (0.568) 0.568 0.569 0.568 0.568 0.568 0.568 

Locus 1546 : 
1 alleles
97.6% missing data
   1   (1.000) 1.000 1.000 1.000 1.000 1.000 1.000 

Locus 1547 : 
2 alleles
95.2% missing data
   1   (0.639) 0.638 0.635 0.638 0.638 0.645 0.639 
   0   (0.361) 0.362 0.365 0.362 0.362 0.355 0.361 

Locus 1548 : 
1 alleles
97.6% missing data
   1   (1.000) 1.000 1.000 1.000 1.000 1.000 1.000 

Locus 1549 : 
2 alleles
97.6% missing data
   0   (0.589) 0.589 0.555 0.589 0.589 0.589 0.589 
   1   (0.411) 0.411 0.445 0.411 0.411 0.411 0.411 

Locus 1550 : 
1 alleles
97.6% missing data
   1   (1.000) 1.000 1.000 1.000 1.000 1.000 1.000 

Locus 1551 : 
1 alleles
97.6% missing data
   1   (1.000) 1.000 1.000 1.000 1.000 1.000 1.000 

Locus 1552 : 
2 alleles
85.7% missing data
   1   (0.767) 0.767 0.753 0.773 0.768 0.768 0.767 
   0   (0.233) 0.233 0.247 0.227 0.232 0.232 0.233 

Locus 1553 : 
1 alleles
97.6% missing data
   1   (1.000) 1.000 1.000 1.000 1.000 1.000 1.000 

Locus 1554 : 
2 alleles
85.7% missing data
   1   (0.796) 0.797 0.762 0.802 0.798 0.797 0.796 
   0   (0.204) 0.203 0.238 0.198 0.202 0.203 0.204 

Locus 1555 : 
1 alleles
97.6% missing data
   1   (1.000) 1.000 1.000 1.000 1.000 1.000 1.000 

Locus 1556 : 
1 alleles
97.6% missing data
   1   (1.000) 1.000 1.000 1.000 1.000 1.000 1.000 

Locus 1557 : 
1 alleles
97.6% missing data
   1   (1.000) 1.000 1.000 1.000 1.000 1.000 1.000 

Locus 1558 : 
2 alleles
95.2% missing data
   1   (0.666) 0.665 0.660 0.666 0.666 0.672 0.666 
   0   (0.334) 0.335 0.340 0.334 0.334 0.328 0.334 

Locus 1559 : 
2 alleles
97.6% missing data
   0   (0.540) 0.541 0.542 0.541 0.540 0.540 0.540 
   1   (0.460) 0.459 0.458 0.459 0.460 0.460 0.460 

Locus 1560 : 
2 alleles
95.2% missing data
   1   (0.680) 0.679 0.680 0.680 0.681 0.686 0.680 
   0   (0.320) 0.321 0.320 0.320 0.319 0.314 0.320 

Locus 1561 : 
1 alleles
97.6% missing data
   1   (1.000) 1.000 1.000 1.000 1.000 1.000 1.000 

Locus 1562 : 
2 alleles
95.2% missing data
   1   (0.642) 0.641 0.634 0.641 0.642 0.647 0.641 
   0   (0.358) 0.359 0.366 0.359 0.358 0.353 0.359 

Locus 1563 : 
2 alleles
95.2% missing data
   1   (0.662) 0.662 0.661 0.661 0.661 0.668 0.661 
   0   (0.338) 0.338 0.339 0.339 0.339 0.332 0.339 

Locus 1564 : 
1 alleles
97.6% missing data
   1   (1.000) 1.000 1.000 1.000 1.000 1.000 1.000 

Locus 1565 : 
2 alleles
97.6% missing data
   0   (0.490) 0.490 0.495 0.491 0.490 0.491 0.491 
   1   (0.510) 0.510 0.505 0.509 0.510 0.509 0.509 

Locus 1566 : 
2 alleles
95.2% missing data
   0   (0.457) 0.457 0.461 0.457 0.457 0.458 0.457 
   1   (0.543) 0.543 0.539 0.543 0.543 0.542 0.543 

Locus 1567 : 
2 alleles
97.6% missing data
   0   (0.492) 0.493 0.494 0.492 0.493 0.493 0.493 
   1   (0.508) 0.507 0.506 0.508 0.507 0.507 0.507 

Locus 1568 : 
2 alleles
95.2% missing data
   1   (0.664) 0.663 0.657 0.663 0.663 0.669 0.663 
   0   (0.336) 0.337 0.343 0.337 0.337 0.331 0.337 

Locus 1569 : 
1 alleles
97.6% missing data
   1   (1.000) 1.000 1.000 1.000 1.000 1.000 1.000 

Locus 1570 : 
1 alleles
97.6% missing data
   1   (1.000) 1.000 1.000 1.000 1.000 1.000 1.000 

Locus 1571 : 
1 alleles
97.6% missing data
   1   (1.000) 1.000 1.000 1.000 1.000 1.000 1.000 

Locus 1572 : 
2 alleles
92.9% missing data
   0   (0.399) 0.398 0.370 0.400 0.399 0.398 0.399 
   1   (0.601) 0.602 0.630 0.600 0.601 0.602 0.601 

Locus 1573 : 
2 alleles
42.9% missing data
   1   (0.919) 0.922 0.941 0.921 0.922 0.923 0.922 
   0   (0.081) 0.078 0.059 0.079 0.078 0.077 0.078 

Locus 1574 : 
2 alleles
95.2% missing data
   1   (0.691) 0.690 0.681 0.690 0.691 0.696 0.691 
   0   (0.309) 0.310 0.319 0.310 0.309 0.304 0.309 

Locus 1575 : 
1 alleles
95.2% missing data
   1   (1.000) 1.000 1.000 1.000 1.000 1.000 1.000 

Locus 1576 : 
1 alleles
95.2% missing data
   1   (1.000) 1.000 1.000 1.000 1.000 1.000 1.000 

Locus 1577 : 
1 alleles
95.2% missing data
   1   (1.000) 1.000 1.000 1.000 1.000 1.000 1.000 

Locus 1578 : 
2 alleles
97.6% missing data
   0   (0.484) 0.483 0.484 0.484 0.484 0.484 0.485 
   1   (0.516) 0.517 0.516 0.516 0.516 0.516 0.515 

Locus 1579 : 
1 alleles
97.6% missing data
   1   (1.000) 1.000 1.000 1.000 1.000 1.000 1.000 

Locus 1580 : 
1 alleles
95.2% missing data
   1   (1.000) 1.000 1.000 1.000 1.000 1.000 1.000 

Locus 1581 : 
2 alleles
95.2% missing data
   0   (0.306) 0.304 0.298 0.304 0.304 0.308 0.305 
   1   (0.694) 0.696 0.702 0.696 0.696 0.692 0.695 

Locus 1582 : 
2 alleles
95.2% missing data
   0   (0.371) 0.369 0.359 0.369 0.370 0.372 0.370 
   1   (0.629) 0.631 0.641 0.631 0.630 0.628 0.630 

Locus 1583 : 
2 alleles
97.6% missing data
   0   (0.498) 0.498 0.499 0.499 0.499 0.499 0.499 
   1   (0.502) 0.502 0.501 0.501 0.501 0.501 0.501 

Locus 1584 : 
1 alleles
97.6% missing data
   1   (1.000) 1.000 1.000 1.000 1.000 1.000 1.000 

Locus 1585 : 
2 alleles
85.7% missing data
   0   (0.506) 0.506 0.508 0.506 0.505 0.506 0.506 
   1   (0.494) 0.494 0.492 0.494 0.495 0.494 0.494 

Locus 1586 : 
2 alleles
97.6% missing data
   0   (0.538) 0.538 0.536 0.538 0.537 0.538 0.537 
   1   (0.462) 0.462 0.464 0.462 0.463 0.462 0.463 

Locus 1587 : 
2 alleles
95.2% missing data
   1   (0.636) 0.636 0.635 0.636 0.636 0.642 0.636 
   0   (0.364) 0.364 0.365 0.364 0.364 0.358 0.364 

Locus 1588 : 
2 alleles
92.9% missing data
   0   (0.417) 0.416 0.377 0.416 0.416 0.416 0.415 
   1   (0.583) 0.584 0.623 0.584 0.584 0.584 0.585 

Locus 1589 : 
2 alleles
97.6% missing data
   0   (0.459) 0.459 0.459 0.459 0.459 0.459 0.459 
   1   (0.541) 0.541 0.541 0.541 0.541 0.541 0.541 

Locus 1590 : 
2 alleles
95.2% missing data
   1   (0.611) 0.610 0.611 0.611 0.610 0.617 0.611 
   0   (0.389) 0.390 0.389 0.389 0.390 0.383 0.389 

Locus 1591 : 
2 alleles
95.2% missing data
   1   (0.660) 0.660 0.655 0.660 0.659 0.665 0.658 
   0   (0.340) 0.340 0.345 0.340 0.341 0.335 0.342 

Locus 1592 : 
2 alleles
97.6% missing data
   0   (0.517) 0.516 0.510 0.517 0.517 0.517 0.517 
   1   (0.483) 0.484 0.490 0.483 0.483 0.483 0.483 

Locus 1593 : 
2 alleles
97.6% missing data
   0   (0.500) 0.499 0.505 0.500 0.499 0.500 0.500 
   1   (0.500) 0.501 0.495 0.500 0.501 0.500 0.500 

Locus 1594 : 
2 alleles
88.1% missing data
   1   (0.634) 0.632 0.923 0.633 0.633 0.634 0.633 
   0   (0.366) 0.368 0.077 0.367 0.367 0.366 0.367 

Locus 1595 : 
2 alleles
97.6% missing data
   0   (0.513) 0.514 0.491 0.514 0.514 0.513 0.513 
   1   (0.487) 0.486 0.509 0.486 0.486 0.487 0.487 

Locus 1596 : 
1 alleles
97.6% missing data
   1   (1.000) 1.000 1.000 1.000 1.000 1.000 1.000 

Locus 1597 : 
1 alleles
97.6% missing data
   1   (1.000) 1.000 1.000 1.000 1.000 1.000 1.000 

Locus 1598 : 
1 alleles
85.7% missing data
   1   (1.000) 1.000 1.000 1.000 1.000 1.000 1.000 

Locus 1599 : 
1 alleles
85.7% missing data
   1   (1.000) 1.000 1.000 1.000 1.000 1.000 1.000 

Locus 1600 : 
1 alleles
85.7% missing data
   1   (1.000) 1.000 1.000 1.000 1.000 1.000 1.000 

Locus 1601 : 
2 alleles
90.5% missing data
   0   (0.395) 0.396 0.405 0.397 0.396 0.388 0.397 
   1   (0.605) 0.604 0.595 0.603 0.604 0.612 0.603 

Locus 1602 : 
1 alleles
97.6% missing data
   1   (1.000) 1.000 1.000 1.000 1.000 1.000 1.000 

Locus 1603 : 
1 alleles
97.6% missing data
   1   (1.000) 1.000 1.000 1.000 1.000 1.000 1.000 

Locus 1604 : 
2 alleles
64.3% missing data
   0   (0.173) 0.169 0.185 0.171 0.170 0.171 0.171 
   1   (0.827) 0.831 0.815 0.829 0.830 0.829 0.829 

Locus 1605 : 
1 alleles
97.6% missing data
   1   (1.000) 1.000 1.000 1.000 1.000 1.000 1.000 

Locus 1606 : 
1 alleles
97.6% missing data
   1   (1.000) 1.000 1.000 1.000 1.000 1.000 1.000 

Locus 1607 : 
1 alleles
97.6% missing data
   1   (1.000) 1.000 1.000 1.000 1.000 1.000 1.000 

Locus 1608 : 
1 alleles
97.6% missing data
   1   (1.000) 1.000 1.000 1.000 1.000 1.000 1.000 

Locus 1609 : 
1 alleles
95.2% missing data
   1   (1.000) 1.000 1.000 1.000 1.000 1.000 1.000 

Locus 1610 : 
1 alleles
95.2% missing data
   1   (1.000) 1.000 1.000 1.000 1.000 1.000 1.000 

Locus 1611 : 
1 alleles
97.6% missing data
   1   (1.000) 1.000 1.000 1.000 1.000 1.000 1.000 

Locus 1612 : 
1 alleles
95.2% missing data
   1   (1.000) 1.000 1.000 1.000 1.000 1.000 1.000 

Locus 1613 : 
1 alleles
95.2% missing data
   1   (1.000) 1.000 1.000 1.000 1.000 1.000 1.000 

Locus 1614 : 
1 alleles
95.2% missing data
   1   (1.000) 1.000 1.000 1.000 1.000 1.000 1.000 

Locus 1615 : 
1 alleles
95.2% missing data
   1   (1.000) 1.000 1.000 1.000 1.000 1.000 1.000 

Locus 1616 : 
1 alleles
97.6% missing data
   1   (1.000) 1.000 1.000 1.000 1.000 1.000 1.000 

Locus 1617 : 
1 alleles
95.2% missing data
   1   (1.000) 1.000 1.000 1.000 1.000 1.000 1.000 

Locus 1618 : 
1 alleles
97.6% missing data
   1   (1.000) 1.000 1.000 1.000 1.000 1.000 1.000 

Locus 1619 : 
1 alleles
97.6% missing data
   1   (1.000) 1.000 1.000 1.000 1.000 1.000 1.000 

Locus 1620 : 
1 alleles
95.2% missing data
   1   (1.000) 1.000 1.000 1.000 1.000 1.000 1.000 

Locus 1621 : 
2 alleles
95.2% missing data
   0   (0.360) 0.358 0.354 0.358 0.358 0.361 0.359 
   1   (0.640) 0.642 0.646 0.642 0.642 0.639 0.641 

Locus 1622 : 
1 alleles
95.2% missing data
   1   (1.000) 1.000 1.000 1.000 1.000 1.000 1.000 

Locus 1623 : 
1 alleles
95.2% missing data
   1   (1.000) 1.000 1.000 1.000 1.000 1.000 1.000 

Locus 1624 : 
1 alleles
95.2% missing data
   1   (1.000) 1.000 1.000 1.000 1.000 1.000 1.000 

Locus 1625 : 
1 alleles
95.2% missing data
   1   (1.000) 1.000 1.000 1.000 1.000 1.000 1.000 

Locus 1626 : 
1 alleles
95.2% missing data
   1   (1.000) 1.000 1.000 1.000 1.000 1.000 1.000 

Locus 1627 : 
1 alleles
95.2% missing data
   1   (1.000) 1.000 1.000 1.000 1.000 1.000 1.000 

Locus 1628 : 
2 alleles
97.6% missing data
   0   (0.425) 0.426 0.425 0.426 0.426 0.425 0.425 
   1   (0.575) 0.574 0.575 0.574 0.574 0.575 0.575 

Locus 1629 : 
1 alleles
95.2% missing data
   1   (1.000) 1.000 1.000 1.000 1.000 1.000 1.000 

Locus 1630 : 
1 alleles
95.2% missing data
   1   (1.000) 1.000 1.000 1.000 1.000 1.000 1.000 

Locus 1631 : 
2 alleles
97.6% missing data
   0   (0.509) 0.509 0.505 0.509 0.509 0.509 0.509 
   1   (0.491) 0.491 0.495 0.491 0.491 0.491 0.491 

Locus 1632 : 
2 alleles
97.6% missing data
   0   (0.543) 0.543 0.540 0.544 0.543 0.542 0.543 
   1   (0.457) 0.457 0.460 0.456 0.457 0.458 0.457 

Locus 1633 : 
1 alleles
95.2% missing data
   1   (1.000) 1.000 1.000 1.000 1.000 1.000 1.000 

Locus 1634 : 
1 alleles
95.2% missing data
   1   (1.000) 1.000 1.000 1.000 1.000 1.000 1.000 

Locus 1635 : 
1 alleles
97.6% missing data
   1   (1.000) 1.000 1.000 1.000 1.000 1.000 1.000 

Locus 1636 : 
1 alleles
95.2% missing data
   1   (1.000) 1.000 1.000 1.000 1.000 1.000 1.000 

Locus 1637 : 
1 alleles
95.2% missing data
   1   (1.000) 1.000 1.000 1.000 1.000 1.000 1.000 

Locus 1638 : 
2 alleles
97.6% missing data
   0   (0.509) 0.509 0.511 0.509 0.509 0.508 0.509 
   1   (0.491) 0.491 0.489 0.491 0.491 0.492 0.491 

Locus 1639 : 
2 alleles
97.6% missing data
   0   (0.380) 0.380 0.382 0.380 0.380 0.380 0.380 
   1   (0.620) 0.620 0.618 0.620 0.620 0.620 0.620 

Locus 1640 : 
2 alleles
97.6% missing data
   0   (0.563) 0.564 0.557 0.563 0.563 0.563 0.563 
   1   (0.437) 0.436 0.443 0.437 0.437 0.437 0.437 

Locus 1641 : 
1 alleles
95.2% missing data
   1   (1.000) 1.000 1.000 1.000 1.000 1.000 1.000 

Locus 1642 : 
2 alleles
97.6% missing data
   0   (0.549) 0.550 0.541 0.548 0.549 0.548 0.549 
   1   (0.451) 0.450 0.459 0.452 0.451 0.452 0.451 

Locus 1643 : 
2 alleles
97.6% missing data
   0   (0.431) 0.431 0.433 0.431 0.431 0.431 0.431 
   1   (0.569) 0.569 0.567 0.569 0.569 0.569 0.569 

Locus 1644 : 
1 alleles
97.6% missing data
   1   (1.000) 1.000 1.000 1.000 1.000 1.000 1.000 

Locus 1645 : 
2 alleles
52.4% missing data
   1   (0.617) 0.618 0.821 0.616 0.616 0.616 0.619 
   0   (0.383) 0.382 0.179 0.384 0.384 0.384 0.381 

Locus 1646 : 
1 alleles
38.1% missing data
   1   (1.000) 1.000 1.000 1.000 1.000 1.000 1.000 

Locus 1647 : 
2 alleles
97.6% missing data
   0   (0.479) 0.480 0.479 0.479 0.479 0.479 0.479 
   1   (0.521) 0.520 0.521 0.521 0.521 0.521 0.521 

Locus 1648 : 
2 alleles
97.6% missing data
   0   (0.563) 0.563 0.561 0.562 0.561 0.562 0.563 
   1   (0.437) 0.437 0.439 0.438 0.439 0.438 0.437 

Locus 1649 : 
2 alleles
81.0% missing data
   1   (0.613) 0.612 0.655 0.614 0.613 0.613 0.614 
   0   (0.387) 0.388 0.345 0.386 0.387 0.387 0.386 

Locus 1650 : 
2 alleles
54.8% missing data
   0   (0.444) 0.443 0.411 0.445 0.444 0.444 0.442 
   1   (0.556) 0.557 0.589 0.555 0.556 0.556 0.558 

Locus 1651 : 
1 alleles
11.9% missing data
   1   (1.000) 1.000 1.000 1.000 1.000 1.000 1.000 

Locus 1652 : 
2 alleles
97.6% missing data
   0   (0.523) 0.523 0.522 0.523 0.523 0.523 0.522 
   1   (0.477) 0.477 0.478 0.477 0.477 0.477 0.478 

Locus 1653 : 
2 alleles
95.2% missing data
   1   (0.686) 0.686 0.685 0.685 0.685 0.692 0.685 
   0   (0.314) 0.314 0.315 0.315 0.315 0.308 0.315 

Locus 1654 : 
2 alleles
95.2% missing data
   1   (0.698) 0.698 0.698 0.697 0.698 0.703 0.699 
   0   (0.302) 0.302 0.302 0.303 0.302 0.297 0.301 

Locus 1655 : 
2 alleles
95.2% missing data
   0   (0.548) 0.547 0.548 0.547 0.548 0.547 0.547 
   1   (0.452) 0.453 0.452 0.453 0.452 0.453 0.453 

Locus 1656 : 
2 alleles
95.2% missing data
   1   (0.680) 0.680 0.671 0.679 0.679 0.685 0.679 
   0   (0.320) 0.320 0.329 0.321 0.321 0.315 0.321 

Locus 1657 : 
1 alleles
97.6% missing data
   1   (1.000) 1.000 1.000 1.000 1.000 1.000 1.000 

Locus 1658 : 
1 alleles
97.6% missing data
   1   (1.000) 1.000 1.000 1.000 1.000 1.000 1.000 

Locus 1659 : 
1 alleles
97.6% missing data
   1   (1.000) 1.000 1.000 1.000 1.000 1.000 1.000 

Locus 1660 : 
1 alleles
97.6% missing data
   1   (1.000) 1.000 1.000 1.000 1.000 1.000 1.000 

Locus 1661 : 
1 alleles
97.6% missing data
   1   (1.000) 1.000 1.000 1.000 1.000 1.000 1.000 

Locus 1662 : 
2 alleles
69.0% missing data
   1   (0.711) 0.710 0.694 0.713 0.712 0.716 0.711 
   0   (0.289) 0.290 0.306 0.287 0.288 0.284 0.289 

Locus 1663 : 
2 alleles
95.2% missing data
   1   (0.687) 0.687 0.678 0.687 0.686 0.693 0.687 
   0   (0.313) 0.313 0.322 0.313 0.314 0.307 0.313 

Locus 1664 : 
2 alleles
95.2% missing data
   1   (0.686) 0.685 0.679 0.685 0.685 0.690 0.685 
   0   (0.314) 0.315 0.321 0.315 0.315 0.310 0.315 

Locus 1665 : 
2 alleles
95.2% missing data
   1   (0.745) 0.745 0.736 0.745 0.745 0.749 0.745 
   0   (0.255) 0.255 0.264 0.255 0.255 0.251 0.255 

Locus 1666 : 
2 alleles
97.6% missing data
   0   (0.539) 0.539 0.542 0.539 0.539 0.540 0.540 
   1   (0.461) 0.461 0.458 0.461 0.461 0.460 0.460 

Locus 1667 : 
2 alleles
40.5% missing data
   1   (0.710) 0.706 0.970 0.713 0.706 0.709 0.705 
   0   (0.290) 0.294 0.030 0.287 0.294 0.291 0.295 

Locus 1668 : 
1 alleles
26.2% missing data
   1   (1.000) 1.000 1.000 1.000 1.000 1.000 1.000 

Locus 1669 : 
2 alleles
95.2% missing data
   1   (0.723) 0.723 0.715 0.722 0.722 0.727 0.723 
   0   (0.277) 0.277 0.285 0.278 0.278 0.273 0.277 

Locus 1670 : 
2 alleles
95.2% missing data
   1   (0.633) 0.632 0.633 0.631 0.632 0.639 0.633 
   0   (0.367) 0.368 0.367 0.369 0.368 0.361 0.367 

Locus 1671 : 
1 alleles
97.6% missing data
   1   (1.000) 1.000 1.000 1.000 1.000 1.000 1.000 

Locus 1672 : 
2 alleles
97.6% missing data
   0   (0.485) 0.485 0.491 0.486 0.485 0.485 0.485 
   1   (0.515) 0.515 0.509 0.514 0.515 0.515 0.515 

Locus 1673 : 
2 alleles
95.2% missing data
   1   (0.664) 0.663 0.658 0.664 0.664 0.670 0.664 
   0   (0.336) 0.337 0.342 0.336 0.336 0.330 0.336 

Locus 1674 : 
2 alleles
95.2% missing data
   1   (0.643) 0.642 0.635 0.642 0.643 0.649 0.642 
   0   (0.357) 0.358 0.365 0.358 0.357 0.351 0.358 

Locus 1675 : 
2 alleles
95.2% missing data
   1   (0.664) 0.663 0.661 0.663 0.663 0.670 0.663 
   0   (0.336) 0.337 0.339 0.337 0.337 0.330 0.337 

Locus 1676 : 
2 alleles
85.7% missing data
   0   (0.518) 0.518 0.515 0.517 0.518 0.518 0.517 
   1   (0.482) 0.482 0.485 0.483 0.482 0.482 0.483 

Locus 1677 : 
2 alleles
95.2% missing data
   1   (0.718) 0.718 0.721 0.719 0.719 0.719 0.719 
   0   (0.282) 0.282 0.279 0.281 0.281 0.281 0.281 

Locus 1678 : 
2 alleles
26.2% missing data
   1   (0.807) 0.804 0.980 0.808 0.804 0.811 0.803 
   0   (0.193) 0.196 0.020 0.192 0.196 0.189 0.197 

Locus 1679 : 
2 alleles
42.9% missing data
   1   (0.687) 0.683 0.964 0.691 0.683 0.685 0.683 
   0   (0.313) 0.317 0.036 0.309 0.317 0.315 0.317 

Locus 1680 : 
2 alleles
95.2% missing data
   1   (0.668) 0.668 0.664 0.667 0.668 0.674 0.667 
   0   (0.332) 0.332 0.336 0.333 0.332 0.326 0.333 

Locus 1681 : 
2 alleles
95.2% missing data
   1   (0.691) 0.691 0.687 0.690 0.690 0.696 0.691 
   0   (0.309) 0.309 0.313 0.310 0.310 0.304 0.309 

Locus 1682 : 
2 alleles
95.2% missing data
   1   (0.708) 0.707 0.698 0.706 0.707 0.712 0.707 
   0   (0.292) 0.293 0.302 0.294 0.293 0.288 0.293 

Locus 1683 : 
2 alleles
97.6% missing data
   0   (0.556) 0.557 0.556 0.555 0.556 0.555 0.556 
   1   (0.444) 0.443 0.444 0.445 0.444 0.445 0.444 

Locus 1684 : 
2 alleles
95.2% missing data
   1   (0.693) 0.692 0.690 0.692 0.692 0.698 0.692 
   0   (0.307) 0.308 0.310 0.308 0.308 0.302 0.308 

Locus 1685 : 
2 alleles
97.6% missing data
   0   (0.462) 0.462 0.460 0.462 0.461 0.462 0.462 
   1   (0.538) 0.538 0.540 0.538 0.539 0.538 0.538 

Locus 1686 : 
2 alleles
95.2% missing data
   1   (0.602) 0.601 0.601 0.602 0.601 0.609 0.601 
   0   (0.398) 0.399 0.399 0.398 0.399 0.391 0.399 

Locus 1687 : 
2 alleles
95.2% missing data
   1   (0.664) 0.663 0.682 0.665 0.665 0.664 0.665 
   0   (0.336) 0.337 0.318 0.335 0.335 0.336 0.335 

Locus 1688 : 
2 alleles
97.6% missing data
   0   (0.533) 0.533 0.535 0.534 0.533 0.533 0.533 
   1   (0.467) 0.467 0.465 0.466 0.467 0.467 0.467 

Locus 1689 : 
2 alleles
97.6% missing data
   0   (0.421) 0.420 0.425 0.420 0.421 0.420 0.421 
   1   (0.579) 0.580 0.575 0.580 0.579 0.580 0.579 

Locus 1690 : 
2 alleles
81.0% missing data
   0   (0.364) 0.363 0.365 0.364 0.364 0.362 0.363 
   1   (0.636) 0.637 0.635 0.636 0.636 0.638 0.637 

Locus 1691 : 
2 alleles
95.2% missing data
   1   (0.639) 0.638 0.637 0.638 0.638 0.644 0.639 
   0   (0.361) 0.362 0.363 0.362 0.362 0.356 0.361 

Locus 1692 : 
2 alleles
95.2% missing data
   1   (0.637) 0.636 0.634 0.637 0.636 0.643 0.636 
   0   (0.363) 0.364 0.366 0.363 0.364 0.357 0.364 

Locus 1693 : 
2 alleles
95.2% missing data
   1   (0.586) 0.585 0.585 0.586 0.586 0.594 0.586 
   0   (0.414) 0.415 0.415 0.414 0.414 0.406 0.414 

Locus 1694 : 
2 alleles
97.6% missing data
   0   (0.394) 0.394 0.391 0.394 0.394 0.394 0.394 
   1   (0.606) 0.606 0.609 0.606 0.606 0.606 0.606 

Locus 1695 : 
2 alleles
95.2% missing data
   1   (0.678) 0.679 0.678 0.677 0.677 0.683 0.678 
   0   (0.322) 0.321 0.322 0.323 0.323 0.317 0.322 

Locus 1696 : 
2 alleles
97.6% missing data
   0   (0.514) 0.514 0.511 0.513 0.514 0.514 0.513 
   1   (0.486) 0.486 0.489 0.487 0.486 0.486 0.487 

Locus 1697 : 
2 alleles
90.5% missing data
   0   (0.405) 0.404 0.392 0.406 0.405 0.405 0.404 
   1   (0.595) 0.596 0.608 0.594 0.595 0.595 0.596 

Locus 1698 : 
2 alleles
97.6% missing data
   0   (0.479) 0.479 0.480 0.479 0.479 0.479 0.480 
   1   (0.521) 0.521 0.520 0.521 0.521 0.521 0.520 

Locus 1699 : 
1 alleles
97.6% missing data
   1   (1.000) 1.000 1.000 1.000 1.000 1.000 1.000 

Locus 1700 : 
2 alleles
97.6% missing data
   0   (0.503) 0.503 0.508 0.504 0.504 0.504 0.503 
   1   (0.497) 0.497 0.492 0.496 0.496 0.496 0.497 

Locus 1701 : 
2 alleles
97.6% missing data
   0   (0.542) 0.541 0.538 0.542 0.542 0.541 0.542 
   1   (0.458) 0.459 0.462 0.458 0.458 0.459 0.458 

Locus 1702 : 
2 alleles
97.6% missing data
   0   (0.566) 0.566 0.565 0.566 0.567 0.566 0.566 
   1   (0.434) 0.434 0.435 0.434 0.433 0.434 0.434 

Locus 1703 : 
2 alleles
95.2% missing data
   1   (0.700) 0.699 0.697 0.699 0.699 0.705 0.700 
   0   (0.300) 0.301 0.303 0.301 0.301 0.295 0.300 

Locus 1704 : 
2 alleles
97.6% missing data
   0   (0.441) 0.442 0.447 0.441 0.442 0.441 0.440 
   1   (0.559) 0.558 0.553 0.559 0.558 0.559 0.560 

Locus 1705 : 
2 alleles
71.4% missing data
   1   (0.675) 0.675 0.771 0.674 0.673 0.681 0.677 
   0   (0.325) 0.325 0.229 0.326 0.327 0.319 0.323 

Locus 1706 : 
2 alleles
78.6% missing data
   0   (0.363) 0.363 0.241 0.366 0.366 0.362 0.361 
   1   (0.637) 0.637 0.759 0.634 0.634 0.638 0.639 

Locus 1707 : 
2 alleles
95.2% missing data
   0   (0.523) 0.524 0.520 0.523 0.523 0.523 0.523 
   1   (0.477) 0.476 0.480 0.477 0.477 0.477 0.477 

Locus 1708 : 
2 alleles
95.2% missing data
   1   (0.632) 0.632 0.654 0.633 0.633 0.633 0.633 
   0   (0.368) 0.368 0.346 0.367 0.367 0.367 0.367 

Locus 1709 : 
1 alleles
97.6% missing data
   1   (1.000) 1.000 1.000 1.000 1.000 1.000 1.000 

Locus 1710 : 
1 alleles
97.6% missing data
   1   (1.000) 1.000 1.000 1.000 1.000 1.000 1.000 

Locus 1711 : 
1 alleles
21.4% missing data
   1   (1.000) 1.000 1.000 1.000 1.000 1.000 1.000 

Locus 1712 : 
1 alleles
97.6% missing data
   1   (1.000) 1.000 1.000 1.000 1.000 1.000 1.000 

Locus 1713 : 
2 alleles
97.6% missing data
   0   (0.550) 0.550 0.538 0.550 0.550 0.549 0.550 
   1   (0.450) 0.450 0.462 0.450 0.450 0.451 0.450 

Locus 1714 : 
1 alleles
95.2% missing data
   1   (1.000) 1.000 1.000 1.000 1.000 1.000 1.000 

Locus 1715 : 
1 alleles
97.6% missing data
   1   (1.000) 1.000 1.000 1.000 1.000 1.000 1.000 

Locus 1716 : 
1 alleles
97.6% missing data
   1   (1.000) 1.000 1.000 1.000 1.000 1.000 1.000 

Locus 1717 : 
3 alleles
52.4% missing data
   0   (0.334) 0.333 0.063 0.338 0.340 0.335 0.335 
   1   (0.215) 0.220 0.038 0.213 0.214 0.216 0.218 
   2   (0.451) 0.447 0.899 0.449 0.446 0.449 0.447 

Locus 1718 : 
2 alleles
97.6% missing data
   0   (0.556) 0.556 0.550 0.555 0.556 0.556 0.556 
   1   (0.444) 0.444 0.450 0.445 0.444 0.444 0.444 

Locus 1719 : 
2 alleles
97.6% missing data
   0   (0.514) 0.515 0.504 0.514 0.514 0.514 0.515 
   1   (0.486) 0.485 0.496 0.486 0.486 0.486 0.485 

Locus 1720 : 
2 alleles
59.5% missing data
   1   (0.690) 0.690 0.938 0.695 0.687 0.689 0.688 
   0   (0.310) 0.310 0.062 0.305 0.313 0.311 0.312 

Locus 1721 : 
1 alleles
28.6% missing data
   1   (1.000) 1.000 1.000 1.000 1.000 1.000 1.000 

Locus 1722 : 
1 alleles
28.6% missing data
   1   (1.000) 1.000 1.000 1.000 1.000 1.000 1.000 

Locus 1723 : 
2 alleles
97.6% missing data
   0   (0.561) 0.560 0.565 0.560 0.560 0.560 0.561 
   1   (0.439) 0.440 0.435 0.440 0.440 0.440 0.439 

Locus 1724 : 
2 alleles
97.6% missing data
   0   (0.404) 0.404 0.407 0.403 0.404 0.403 0.404 
   1   (0.596) 0.596 0.593 0.597 0.596 0.597 0.596 

Locus 1725 : 
2 alleles
97.6% missing data
   0   (0.508) 0.508 0.512 0.509 0.508 0.508 0.508 
   1   (0.492) 0.492 0.488 0.491 0.492 0.492 0.492 

Locus 1726 : 
2 alleles
92.9% missing data
   0   (0.514) 0.513 0.517 0.514 0.514 0.514 0.514 
   1   (0.486) 0.487 0.483 0.486 0.486 0.486 0.486 

Locus 1727 : 
2 alleles
88.1% missing data
   1   (0.817) 0.816 0.939 0.820 0.816 0.817 0.816 
   0   (0.183) 0.184 0.061 0.180 0.184 0.183 0.184 

Locus 1728 : 
2 alleles
97.6% missing data
   0   (0.477) 0.477 0.479 0.477 0.476 0.477 0.477 
   1   (0.523) 0.523 0.521 0.523 0.524 0.523 0.523 

Locus 1729 : 
2 alleles
97.6% missing data
   0   (0.515) 0.516 0.515 0.515 0.515 0.515 0.515 
   1   (0.485) 0.484 0.485 0.485 0.485 0.485 0.485 

Locus 1730 : 
2 alleles
97.6% missing data
   0   (0.521) 0.520 0.515 0.521 0.521 0.521 0.521 
   1   (0.479) 0.480 0.485 0.479 0.479 0.479 0.479 

Locus 1731 : 
2 alleles
97.6% missing data
   0   (0.447) 0.447 0.456 0.447 0.447 0.447 0.448 
   1   (0.553) 0.553 0.544 0.553 0.553 0.553 0.552 

Locus 1732 : 
2 alleles
97.6% missing data
   0   (0.467) 0.467 0.469 0.467 0.468 0.468 0.468 
   1   (0.533) 0.533 0.531 0.533 0.532 0.532 0.532 

Locus 1733 : 
2 alleles
97.6% missing data
   0   (0.522) 0.521 0.524 0.521 0.522 0.522 0.523 
   1   (0.478) 0.479 0.476 0.479 0.478 0.478 0.477 

Locus 1734 : 
2 alleles
97.6% missing data
   0   (0.543) 0.543 0.545 0.543 0.543 0.543 0.543 
   1   (0.457) 0.457 0.455 0.457 0.457 0.457 0.457 

Locus 1735 : 
2 alleles
97.6% missing data
   0   (0.598) 0.597 0.599 0.597 0.597 0.598 0.598 
   1   (0.402) 0.403 0.401 0.403 0.403 0.402 0.402 

Locus 1736 : 
2 alleles
97.6% missing data
   0   (0.483) 0.482 0.478 0.483 0.482 0.483 0.482 
   1   (0.517) 0.518 0.522 0.517 0.518 0.517 0.518 

Locus 1737 : 
2 alleles
97.6% missing data
   0   (0.500) 0.501 0.497 0.501 0.500 0.501 0.500 
   1   (0.500) 0.499 0.503 0.499 0.500 0.499 0.500 

Locus 1738 : 
2 alleles
97.6% missing data
   0   (0.475) 0.475 0.472 0.475 0.475 0.474 0.474 
   1   (0.525) 0.525 0.528 0.525 0.525 0.526 0.526 

Locus 1739 : 
1 alleles
90.5% missing data
   1   (1.000) 1.000 1.000 1.000 1.000 1.000 1.000 

Locus 1740 : 
2 alleles
97.6% missing data
   0   (0.505) 0.506 0.503 0.504 0.505 0.505 0.505 
   1   (0.495) 0.494 0.497 0.496 0.495 0.495 0.495 

Locus 1741 : 
1 alleles
97.6% missing data
   1   (1.000) 1.000 1.000 1.000 1.000 1.000 1.000 

Locus 1742 : 
1 alleles
97.6% missing data
   1   (1.000) 1.000 1.000 1.000 1.000 1.000 1.000 

Locus 1743 : 
1 alleles
97.6% missing data
   1   (1.000) 1.000 1.000 1.000 1.000 1.000 1.000 

Locus 1744 : 
1 alleles
97.6% missing data
   1   (1.000) 1.000 1.000 1.000 1.000 1.000 1.000 

Locus 1745 : 
1 alleles
97.6% missing data
   1   (1.000) 1.000 1.000 1.000 1.000 1.000 1.000 

Locus 1746 : 
2 alleles
45.2% missing data
   1   (0.730) 0.727 0.946 0.732 0.724 0.733 0.728 
   0   (0.270) 0.273 0.054 0.268 0.276 0.267 0.272 

Locus 1747 : 
2 alleles
97.6% missing data
   0   (0.465) 0.465 0.465 0.464 0.465 0.464 0.466 
   1   (0.535) 0.535 0.535 0.536 0.535 0.536 0.534 

Locus 1748 : 
2 alleles
95.2% missing data
   1   (0.684) 0.684 0.680 0.683 0.684 0.689 0.684 
   0   (0.316) 0.316 0.320 0.317 0.316 0.311 0.316 

Locus 1749 : 
2 alleles
95.2% missing data
   1   (0.611) 0.610 0.605 0.610 0.611 0.617 0.612 
   0   (0.389) 0.390 0.395 0.390 0.389 0.383 0.388 

Locus 1750 : 
2 alleles
97.6% missing data
   0   (0.443) 0.443 0.449 0.444 0.443 0.443 0.443 
   1   (0.557) 0.557 0.551 0.556 0.557 0.557 0.557 

Locus 1751 : 
2 alleles
97.6% missing data
   0   (0.500) 0.500 0.499 0.500 0.499 0.500 0.501 
   1   (0.500) 0.500 0.501 0.500 0.501 0.500 0.499 

Locus 1752 : 
2 alleles
95.2% missing data
   1   (0.666) 0.666 0.663 0.665 0.665 0.671 0.665 
   0   (0.334) 0.334 0.337 0.335 0.335 0.329 0.335 

Locus 1753 : 
2 alleles
97.6% missing data
   0   (0.451) 0.451 0.469 0.451 0.451 0.450 0.451 
   1   (0.549) 0.549 0.531 0.549 0.549 0.550 0.549 

Locus 1754 : 
2 alleles
95.2% missing data
   1   (0.682) 0.682 0.674 0.682 0.682 0.687 0.682 
   0   (0.318) 0.318 0.326 0.318 0.318 0.313 0.318 

Locus 1755 : 
1 alleles
28.6% missing data
   1   (1.000) 1.000 1.000 1.000 1.000 1.000 1.000 

Locus 1756 : 
2 alleles
95.2% missing data
   1   (0.683) 0.682 0.681 0.682 0.683 0.689 0.682 
   0   (0.317) 0.318 0.319 0.318 0.317 0.311 0.318 

Locus 1757 : 
2 alleles
97.6% missing data
   0   (0.538) 0.537 0.533 0.537 0.538 0.537 0.538 
   1   (0.462) 0.463 0.467 0.463 0.462 0.463 0.462 

Locus 1758 : 
2 alleles
95.2% missing data
   1   (0.660) 0.659 0.657 0.659 0.659 0.665 0.661 
   0   (0.340) 0.341 0.343 0.341 0.341 0.335 0.339 

Locus 1759 : 
1 alleles
97.6% missing data
   1   (1.000) 1.000 1.000 1.000 1.000 1.000 1.000 

Locus 1760 : 
2 alleles
97.6% missing data
   0   (0.512) 0.512 0.507 0.513 0.512 0.512 0.513 
   1   (0.488) 0.488 0.493 0.487 0.488 0.488 0.487 

Locus 1761 : 
2 alleles
97.6% missing data
   0   (0.447) 0.447 0.453 0.447 0.447 0.448 0.447 
   1   (0.553) 0.553 0.547 0.553 0.553 0.552 0.553 

Locus 1762 : 
2 alleles
97.6% missing data
   0   (0.447) 0.447 0.442 0.447 0.447 0.446 0.447 
   1   (0.553) 0.553 0.558 0.553 0.553 0.554 0.553 

Locus 1763 : 
2 alleles
95.2% missing data
   1   (0.639) 0.638 0.631 0.639 0.638 0.646 0.639 
   0   (0.361) 0.362 0.369 0.361 0.362 0.354 0.361 

Locus 1764 : 
1 alleles
97.6% missing data
   1   (1.000) 1.000 1.000 1.000 1.000 1.000 1.000 

Locus 1765 : 
2 alleles
95.2% missing data
   1   (0.709) 0.708 0.705 0.709 0.708 0.714 0.709 
   0   (0.291) 0.292 0.295 0.291 0.292 0.286 0.291 

Locus 1766 : 
2 alleles
97.6% missing data
   0   (0.472) 0.472 0.475 0.472 0.472 0.472 0.472 
   1   (0.528) 0.528 0.525 0.528 0.528 0.528 0.528 

Locus 1767 : 
2 alleles
97.6% missing data
   0   (0.542) 0.543 0.537 0.541 0.541 0.542 0.542 
   1   (0.458) 0.457 0.463 0.459 0.459 0.458 0.458 

Locus 1768 : 
2 alleles
61.9% missing data
   1   (0.562) 0.562 0.876 0.557 0.561 0.561 0.563 
   0   (0.438) 0.438 0.124 0.443 0.439 0.439 0.437 

Locus 1769 : 
2 alleles
97.6% missing data
   0   (0.524) 0.525 0.517 0.524 0.524 0.525 0.524 
   1   (0.476) 0.475 0.483 0.476 0.476 0.475 0.476 

Locus 1770 : 
2 alleles
95.2% missing data
   1   (0.685) 0.684 0.680 0.684 0.684 0.690 0.685 
   0   (0.315) 0.316 0.320 0.316 0.316 0.310 0.315 

Locus 1771 : 
2 alleles
97.6% missing data
   0   (0.438) 0.437 0.437 0.437 0.437 0.439 0.438 
   1   (0.562) 0.563 0.563 0.563 0.563 0.561 0.562 

Locus 1772 : 
2 alleles
95.2% missing data
   1   (0.633) 0.632 0.632 0.631 0.632 0.639 0.631 
   0   (0.367) 0.368 0.368 0.369 0.368 0.361 0.369 

Locus 1773 : 
2 alleles
85.7% missing data
   0   (0.377) 0.378 0.108 0.384 0.377 0.378 0.377 
   1   (0.623) 0.622 0.892 0.616 0.623 0.622 0.623 

Locus 1774 : 
2 alleles
90.5% missing data
   0   (0.418) 0.418 0.437 0.418 0.418 0.411 0.419 
   1   (0.582) 0.582 0.563 0.582 0.582 0.589 0.581 

Locus 1775 : 
2 alleles
95.2% missing data
   1   (0.710) 0.710 0.710 0.710 0.709 0.715 0.709 
   0   (0.290) 0.290 0.290 0.290 0.291 0.285 0.291 

Locus 1776 : 
2 alleles
92.9% missing data
   0   (0.495) 0.496 0.498 0.495 0.495 0.494 0.496 
   1   (0.505) 0.504 0.502 0.505 0.505 0.506 0.504 

Locus 1777 : 
2 alleles
95.2% missing data
   1   (0.652) 0.651 0.651 0.651 0.651 0.658 0.652 
   0   (0.348) 0.349 0.349 0.349 0.349 0.342 0.348 

Locus 1778 : 
2 alleles
95.2% missing data
   0   (0.495) 0.496 0.492 0.495 0.495 0.494 0.495 
   1   (0.505) 0.504 0.508 0.505 0.505 0.506 0.505 

Locus 1779 : 
2 alleles
95.2% missing data
   1   (0.725) 0.725 0.717 0.725 0.724 0.730 0.725 
   0   (0.275) 0.275 0.283 0.275 0.276 0.270 0.275 

Locus 1780 : 
2 alleles
95.2% missing data
   1   (0.672) 0.672 0.673 0.670 0.671 0.677 0.671 
   0   (0.328) 0.328 0.327 0.330 0.329 0.323 0.329 

Locus 1781 : 
2 alleles
95.2% missing data
   1   (0.673) 0.672 0.672 0.672 0.672 0.679 0.672 
   0   (0.327) 0.328 0.328 0.328 0.328 0.321 0.328 

Locus 1782 : 
2 alleles
95.2% missing data
   1   (0.673) 0.674 0.665 0.673 0.673 0.679 0.673 
   0   (0.327) 0.326 0.335 0.327 0.327 0.321 0.327 

Locus 1783 : 
1 alleles
95.2% missing data
   1   (1.000) 1.000 1.000 1.000 1.000 1.000 1.000 

Locus 1784 : 
2 alleles
97.6% missing data
   0   (0.479) 0.480 0.484 0.479 0.478 0.479 0.479 
   1   (0.521) 0.520 0.516 0.521 0.522 0.521 0.521 

Locus 1785 : 
2 alleles
92.9% missing data
   0   (0.267) 0.266 0.280 0.267 0.268 0.262 0.268 
   1   (0.733) 0.734 0.720 0.733 0.732 0.738 0.732 

Locus 1786 : 
2 alleles
97.6% missing data
   0   (0.511) 0.511 0.512 0.511 0.511 0.511 0.511 
   1   (0.489) 0.489 0.488 0.489 0.489 0.489 0.489 

Locus 1787 : 
1 alleles
95.2% missing data
   1   (1.000) 1.000 1.000 1.000 1.000 1.000 1.000 

Locus 1788 : 
1 alleles
95.2% missing data
   1   (1.000) 1.000 1.000 1.000 1.000 1.000 1.000 

Locus 1789 : 
2 alleles
95.2% missing data
   1   (0.648) 0.647 0.644 0.646 0.648 0.654 0.647 
   0   (0.352) 0.353 0.356 0.354 0.352 0.346 0.353 

Locus 1790 : 
2 alleles
95.2% missing data
   1   (0.674) 0.673 0.671 0.673 0.673 0.679 0.673 
   0   (0.326) 0.327 0.329 0.327 0.327 0.321 0.327 

Locus 1791 : 
2 alleles
95.2% missing data
   1   (0.646) 0.645 0.636 0.646 0.646 0.652 0.645 
   0   (0.354) 0.355 0.364 0.354 0.354 0.348 0.355 

Locus 1792 : 
2 alleles
97.6% missing data
   0   (0.538) 0.538 0.535 0.538 0.538 0.539 0.538 
   1   (0.462) 0.462 0.465 0.462 0.462 0.461 0.462 

Locus 1793 : 
2 alleles
95.2% missing data
   1   (0.627) 0.626 0.624 0.626 0.625 0.633 0.626 
   0   (0.373) 0.374 0.376 0.374 0.375 0.367 0.374 

Locus 1794 : 
2 alleles
95.2% missing data
   1   (0.671) 0.670 0.670 0.670 0.670 0.676 0.670 
   0   (0.329) 0.330 0.330 0.330 0.330 0.324 0.330 

Locus 1795 : 
2 alleles
90.5% missing data
   0   (0.415) 0.416 0.428 0.417 0.416 0.408 0.415 
   1   (0.585) 0.584 0.572 0.583 0.584 0.592 0.585 

Locus 1796 : 
2 alleles
95.2% missing data
   1   (0.673) 0.672 0.665 0.672 0.672 0.678 0.672 
   0   (0.327) 0.328 0.335 0.328 0.328 0.322 0.328 

Locus 1797 : 
2 alleles
97.6% missing data
   0   (0.558) 0.559 0.546 0.558 0.559 0.559 0.557 
   1   (0.442) 0.441 0.454 0.442 0.441 0.441 0.443 

Locus 1798 : 
1 alleles
97.6% missing data
   1   (1.000) 1.000 1.000 1.000 1.000 1.000 1.000 

Locus 1799 : 
2 alleles
97.6% missing data
   0   (0.540) 0.540 0.538 0.539 0.540 0.540 0.541 
   1   (0.460) 0.460 0.462 0.461 0.460 0.460 0.459 

Locus 1800 : 
2 alleles
97.6% missing data
   0   (0.522) 0.523 0.522 0.521 0.522 0.522 0.523 
   1   (0.478) 0.477 0.478 0.479 0.478 0.478 0.477 

Locus 1801 : 
2 alleles
97.6% missing data
   0   (0.629) 0.630 0.632 0.629 0.629 0.627 0.630 
   1   (0.371) 0.370 0.368 0.371 0.371 0.373 0.370 

Locus 1802 : 
1 alleles
97.6% missing data
   1   (1.000) 1.000 1.000 1.000 1.000 1.000 1.000 

Locus 1803 : 
1 alleles
97.6% missing data
   1   (1.000) 1.000 1.000 1.000 1.000 1.000 1.000 

Locus 1804 : 
1 alleles
97.6% missing data
   1   (1.000) 1.000 1.000 1.000 1.000 1.000 1.000 

Locus 1805 : 
2 alleles
92.9% missing data
   0   (0.358) 0.358 0.388 0.359 0.360 0.352 0.359 
   1   (0.642) 0.642 0.612 0.641 0.640 0.648 0.641 

Locus 1806 : 
2 alleles
97.6% missing data
   0   (0.581) 0.582 0.580 0.582 0.582 0.579 0.582 
   1   (0.419) 0.418 0.420 0.418 0.418 0.421 0.418 

Locus 1807 : 
2 alleles
95.2% missing data
   1   (0.652) 0.652 0.650 0.652 0.651 0.658 0.651 
   0   (0.348) 0.348 0.350 0.348 0.349 0.342 0.349 

Locus 1808 : 
2 alleles
95.2% missing data
   1   (0.623) 0.622 0.622 0.622 0.622 0.629 0.623 
   0   (0.377) 0.378 0.378 0.378 0.378 0.371 0.377 

Locus 1809 : 
2 alleles
95.2% missing data
   1   (0.628) 0.628 0.622 0.627 0.628 0.634 0.627 
   0   (0.372) 0.372 0.378 0.373 0.372 0.366 0.373 

Locus 1810 : 
2 alleles
97.6% missing data
   0   (0.450) 0.450 0.456 0.450 0.450 0.450 0.450 
   1   (0.550) 0.550 0.544 0.550 0.550 0.550 0.550 

Locus 1811 : 
2 alleles
95.2% missing data
   1   (0.674) 0.674 0.674 0.674 0.674 0.680 0.674 
   0   (0.326) 0.326 0.326 0.326 0.326 0.320 0.326 

Locus 1812 : 
2 alleles
97.6% missing data
   0   (0.484) 0.484 0.483 0.484 0.484 0.485 0.485 
   1   (0.516) 0.516 0.517 0.516 0.516 0.515 0.515 

Locus 1813 : 
2 alleles
97.6% missing data
   0   (0.448) 0.448 0.450 0.448 0.448 0.449 0.449 
   1   (0.552) 0.552 0.550 0.552 0.552 0.551 0.551 

Locus 1814 : 
2 alleles
97.6% missing data
   0   (0.464) 0.463 0.463 0.464 0.463 0.464 0.464 
   1   (0.536) 0.537 0.537 0.536 0.537 0.536 0.536 

Locus 1815 : 
2 alleles
92.9% missing data
   0   (0.481) 0.481 0.474 0.481 0.481 0.481 0.482 
   1   (0.519) 0.519 0.526 0.519 0.519 0.519 0.518 

Locus 1816 : 
2 alleles
97.6% missing data
   0   (0.466) 0.467 0.467 0.466 0.466 0.467 0.466 
   1   (0.534) 0.533 0.533 0.534 0.534 0.533 0.534 

Locus 1817 : 
2 alleles
97.6% missing data
   0   (0.538) 0.538 0.531 0.538 0.538 0.539 0.538 
   1   (0.462) 0.462 0.469 0.462 0.462 0.461 0.462 

Locus 1818 : 
2 alleles
97.6% missing data
   0   (0.510) 0.510 0.507 0.510 0.510 0.510 0.510 
   1   (0.490) 0.490 0.493 0.490 0.490 0.490 0.490 

Locus 1819 : 
2 alleles
95.2% missing data
   1   (0.643) 0.642 0.639 0.642 0.642 0.649 0.643 
   0   (0.357) 0.358 0.361 0.358 0.358 0.351 0.357 

Locus 1820 : 
2 alleles
97.6% missing data
   0   (0.439) 0.439 0.441 0.439 0.439 0.439 0.440 
   1   (0.561) 0.561 0.559 0.561 0.561 0.561 0.560 

Locus 1821 : 
2 alleles
95.2% missing data
   0   (0.495) 0.495 0.493 0.495 0.495 0.494 0.496 
   1   (0.505) 0.505 0.507 0.505 0.505 0.506 0.504 

Locus 1822 : 
2 alleles
97.6% missing data
   0   (0.541) 0.541 0.547 0.542 0.541 0.540 0.541 
   1   (0.459) 0.459 0.453 0.458 0.459 0.460 0.459 

Locus 1823 : 
2 alleles
95.2% missing data
   1   (0.711) 0.711 0.705 0.710 0.711 0.715 0.711 
   0   (0.289) 0.289 0.295 0.290 0.289 0.285 0.289 

Locus 1824 : 
2 alleles
97.6% missing data
   0   (0.510) 0.510 0.507 0.509 0.510 0.510 0.510 
   1   (0.490) 0.490 0.493 0.491 0.490 0.490 0.490 

Locus 1825 : 
2 alleles
97.6% missing data
   0   (0.497) 0.498 0.490 0.497 0.497 0.497 0.497 
   1   (0.503) 0.502 0.510 0.503 0.503 0.503 0.503 

Locus 1826 : 
2 alleles
97.6% missing data
   0   (0.486) 0.485 0.483 0.485 0.485 0.486 0.486 
   1   (0.514) 0.515 0.517 0.515 0.515 0.514 0.514 

Locus 1827 : 
1 alleles
97.6% missing data
   1   (1.000) 1.000 1.000 1.000 1.000 1.000 1.000 

Locus 1828 : 
1 alleles
97.6% missing data
   1   (1.000) 1.000 1.000 1.000 1.000 1.000 1.000 

Locus 1829 : 
1 alleles
97.6% missing data
   1   (1.000) 1.000 1.000 1.000 1.000 1.000 1.000 

Locus 1830 : 
2 alleles
95.2% missing data
   1   (0.695) 0.694 0.687 0.695 0.695 0.700 0.695 
   0   (0.305) 0.306 0.313 0.305 0.305 0.300 0.305 

Locus 1831 : 
2 alleles
97.6% missing data
   0   (0.511) 0.510 0.483 0.510 0.511 0.510 0.511 
   1   (0.489) 0.490 0.517 0.490 0.489 0.490 0.489 

Locus 1832 : 
2 alleles
83.3% missing data
   1   (0.732) 0.733 0.829 0.730 0.731 0.737 0.733 
   0   (0.268) 0.267 0.171 0.270 0.269 0.263 0.267 

Locus 1833 : 
2 alleles
85.7% missing data
   1   (0.779) 0.780 0.895 0.778 0.778 0.780 0.781 
   0   (0.221) 0.220 0.105 0.222 0.222 0.220 0.219 

Locus 1834 : 
2 alleles
95.2% missing data
   1   (0.639) 0.639 0.635 0.638 0.638 0.645 0.639 
   0   (0.361) 0.361 0.365 0.362 0.362 0.355 0.361 

Locus 1835 : 
1 alleles
97.6% missing data
   1   (1.000) 1.000 1.000 1.000 1.000 1.000 1.000 

Locus 1836 : 
1 alleles
97.6% missing data
   1   (1.000) 1.000 1.000 1.000 1.000 1.000 1.000 

Locus 1837 : 
1 alleles
83.3% missing data
   1   (1.000) 1.000 1.000 1.000 1.000 1.000 1.000 

Locus 1838 : 
2 alleles
90.5% missing data
   0   (0.484) 0.484 0.491 0.483 0.483 0.484 0.485 
   1   (0.516) 0.516 0.509 0.517 0.517 0.516 0.515 

Locus 1839 : 
2 alleles
73.8% missing data
   1   (0.589) 0.588 0.897 0.588 0.588 0.588 0.588 
   0   (0.411) 0.412 0.103 0.412 0.412 0.412 0.412 

Locus 1840 : 
1 alleles
31.0% missing data
   1   (1.000) 1.000 1.000 1.000 1.000 1.000 1.000 

Locus 1841 : 
2 alleles
95.2% missing data
   1   (0.657) 0.657 0.653 0.656 0.657 0.664 0.656 
   0   (0.343) 0.343 0.347 0.344 0.343 0.336 0.344 

Locus 1842 : 
2 alleles
97.6% missing data
   0   (0.533) 0.533 0.527 0.534 0.534 0.534 0.533 
   1   (0.467) 0.467 0.473 0.466 0.466 0.466 0.467 

Locus 1843 : 
1 alleles
97.6% missing data
   1   (1.000) 1.000 1.000 1.000 1.000 1.000 1.000 

Locus 1844 : 
2 alleles
92.9% missing data
   0   (0.330) 0.330 0.115 0.327 0.330 0.330 0.330 
   1   (0.670) 0.670 0.885 0.673 0.670 0.670 0.670 

Locus 1845 : 
1 alleles
97.6% missing data
   1   (1.000) 1.000 1.000 1.000 1.000 1.000 1.000 

Locus 1846 : 
1 alleles
97.6% missing data
   1   (1.000) 1.000 1.000 1.000 1.000 1.000 1.000 

Locus 1847 : 
1 alleles
97.6% missing data
   1   (1.000) 1.000 1.000 1.000 1.000 1.000 1.000 

Locus 1848 : 
1 alleles
97.6% missing data
   1   (1.000) 1.000 1.000 1.000 1.000 1.000 1.000 

Locus 1849 : 
1 alleles
97.6% missing data
   1   (1.000) 1.000 1.000 1.000 1.000 1.000 1.000 

Locus 1850 : 
1 alleles
97.6% missing data
   1   (1.000) 1.000 1.000 1.000 1.000 1.000 1.000 

Locus 1851 : 
1 alleles
97.6% missing data
   1   (1.000) 1.000 1.000 1.000 1.000 1.000 1.000 

Locus 1852 : 
1 alleles
97.6% missing data
   1   (1.000) 1.000 1.000 1.000 1.000 1.000 1.000 

Locus 1853 : 
1 alleles
97.6% missing data
   1   (1.000) 1.000 1.000 1.000 1.000 1.000 1.000 

Locus 1854 : 
1 alleles
97.6% missing data
   1   (1.000) 1.000 1.000 1.000 1.000 1.000 1.000 

Locus 1855 : 
2 alleles
97.6% missing data
   0   (0.491) 0.491 0.496 0.492 0.492 0.492 0.491 
   1   (0.509) 0.509 0.504 0.508 0.508 0.508 0.509 

Locus 1856 : 
2 alleles
97.6% missing data
   0   (0.474) 0.473 0.476 0.473 0.474 0.474 0.473 
   1   (0.526) 0.527 0.524 0.527 0.526 0.526 0.527 

Locus 1857 : 
1 alleles
92.9% missing data
   1   (1.000) 1.000 1.000 1.000 1.000 1.000 1.000 

Locus 1858 : 
1 alleles
97.6% missing data
   1   (1.000) 1.000 1.000 1.000 1.000 1.000 1.000 

Locus 1859 : 
1 alleles
95.2% missing data
   1   (1.000) 1.000 1.000 1.000 1.000 1.000 1.000 

Locus 1860 : 
1 alleles
92.9% missing data
   1   (1.000) 1.000 1.000 1.000 1.000 1.000 1.000 

Locus 1861 : 
1 alleles
95.2% missing data
   1   (1.000) 1.000 1.000 1.000 1.000 1.000 1.000 

Locus 1862 : 
1 alleles
97.6% missing data
   1   (1.000) 1.000 1.000 1.000 1.000 1.000 1.000 

Locus 1863 : 
1 alleles
92.9% missing data
   1   (1.000) 1.000 1.000 1.000 1.000 1.000 1.000 

Locus 1864 : 
1 alleles
92.9% missing data
   1   (1.000) 1.000 1.000 1.000 1.000 1.000 1.000 

Locus 1865 : 
1 alleles
92.9% missing data
   1   (1.000) 1.000 1.000 1.000 1.000 1.000 1.000 

Locus 1866 : 
1 alleles
97.6% missing data
   1   (1.000) 1.000 1.000 1.000 1.000 1.000 1.000 

Locus 1867 : 
1 alleles
97.6% missing data
   1   (1.000) 1.000 1.000 1.000 1.000 1.000 1.000 

Locus 1868 : 
1 alleles
97.6% missing data
   1   (1.000) 1.000 1.000 1.000 1.000 1.000 1.000 

Locus 1869 : 
1 alleles
97.6% missing data
   1   (1.000) 1.000 1.000 1.000 1.000 1.000 1.000 

Locus 1870 : 
1 alleles
97.6% missing data
   1   (1.000) 1.000 1.000 1.000 1.000 1.000 1.000 

Locus 1871 : 
2 alleles
95.2% missing data
   1   (0.665) 0.664 0.664 0.665 0.663 0.671 0.664 
   0   (0.335) 0.336 0.336 0.335 0.337 0.329 0.336 

Locus 1872 : 
2 alleles
92.9% missing data
   0   (0.294) 0.294 0.123 0.294 0.293 0.293 0.293 
   1   (0.706) 0.706 0.877 0.706 0.707 0.707 0.707 

Locus 1873 : 
2 alleles
90.5% missing data
   0   (0.535) 0.534 0.526 0.534 0.535 0.536 0.535 
   1   (0.465) 0.466 0.474 0.466 0.465 0.464 0.465 

Locus 1874 : 
2 alleles
97.6% missing data
   0   (0.559) 0.559 0.561 0.559 0.559 0.559 0.559 
   1   (0.441) 0.441 0.439 0.441 0.441 0.441 0.441 

Locus 1875 : 
2 alleles
97.6% missing data
   0   (0.642) 0.642 0.639 0.642 0.642 0.641 0.643 
   1   (0.358) 0.358 0.361 0.358 0.358 0.359 0.357 

Locus 1876 : 
2 alleles
95.2% missing data
   1   (0.704) 0.703 0.701 0.703 0.703 0.709 0.704 
   0   (0.296) 0.297 0.299 0.297 0.297 0.291 0.296 

Locus 1877 : 
2 alleles
97.6% missing data
   0   (0.496) 0.496 0.498 0.496 0.496 0.496 0.496 
   1   (0.504) 0.504 0.502 0.504 0.504 0.504 0.504 

Locus 1878 : 
2 alleles
81.0% missing data
   0   (0.404) 0.406 0.080 0.405 0.406 0.405 0.405 
   1   (0.596) 0.594 0.920 0.595 0.594 0.595 0.595 

Locus 1879 : 
2 alleles
97.6% missing data
   0   (0.404) 0.404 0.404 0.405 0.405 0.403 0.405 
   1   (0.596) 0.596 0.596 0.595 0.595 0.597 0.595 

Locus 1880 : 
2 alleles
95.2% missing data
   1   (0.693) 0.692 0.689 0.692 0.692 0.698 0.693 
   0   (0.307) 0.308 0.311 0.308 0.308 0.302 0.307 

Locus 1881 : 
2 alleles
95.2% missing data
   1   (0.723) 0.722 0.723 0.722 0.721 0.727 0.722 
   0   (0.277) 0.278 0.277 0.278 0.279 0.273 0.278 

Locus 1882 : 
2 alleles
95.2% missing data
   1   (0.679) 0.679 0.678 0.677 0.678 0.684 0.678 
   0   (0.321) 0.321 0.322 0.323 0.322 0.316 0.322 

Locus 1883 : 
1 alleles
81.0% missing data
   1   (1.000) 1.000 1.000 1.000 1.000 1.000 1.000 

Locus 1884 : 
2 alleles
88.1% missing data
   0   (0.359) 0.359 0.418 0.359 0.360 0.359 0.360 
   1   (0.641) 0.641 0.582 0.641 0.640 0.641 0.640 

Locus 1885 : 
2 alleles
97.6% missing data
   0   (0.513) 0.514 0.512 0.513 0.514 0.513 0.514 
   1   (0.487) 0.486 0.488 0.487 0.486 0.487 0.486 

Locus 1886 : 
1 alleles
16.7% missing data
   1   (1.000) 1.000 1.000 1.000 1.000 1.000 1.000 

Locus 1887 : 
2 alleles
88.1% missing data
   0   (0.389) 0.388 0.418 0.389 0.389 0.388 0.388 
   1   (0.611) 0.612 0.582 0.611 0.611 0.612 0.612 

Locus 1888 : 
2 alleles
85.7% missing data
   0   (0.510) 0.509 0.512 0.509 0.510 0.509 0.510 
   1   (0.490) 0.491 0.488 0.491 0.490 0.491 0.490 

Locus 1889 : 
2 alleles
90.5% missing data
   0   (0.402) 0.401 0.376 0.402 0.403 0.402 0.402 
   1   (0.598) 0.599 0.624 0.598 0.597 0.598 0.598 

Locus 1890 : 
2 alleles
97.6% missing data
   0   (0.549) 0.548 0.549 0.549 0.549 0.549 0.548 
   1   (0.451) 0.452 0.451 0.451 0.451 0.451 0.452 

Locus 1891 : 
2 alleles
97.6% missing data
   0   (0.506) 0.507 0.495 0.505 0.506 0.506 0.506 
   1   (0.494) 0.493 0.505 0.495 0.494 0.494 0.494 

Locus 1892 : 
1 alleles
42.9% missing data
   1   (1.000) 1.000 1.000 1.000 1.000 1.000 1.000 

Locus 1893 : 
1 alleles
33.3% missing data
   1   (1.000) 1.000 1.000 1.000 1.000 1.000 1.000 

Locus 1894 : 
2 alleles
90.5% missing data
   0   (0.468) 0.468 0.467 0.468 0.468 0.468 0.468 
   1   (0.532) 0.532 0.533 0.532 0.532 0.532 0.532 

Locus 1895 : 
1 alleles
97.6% missing data
   1   (1.000) 1.000 1.000 1.000 1.000 1.000 1.000 

Locus 1896 : 
1 alleles
97.6% missing data
   1   (1.000) 1.000 1.000 1.000 1.000 1.000 1.000 

Locus 1897 : 
1 alleles
97.6% missing data
   1   (1.000) 1.000 1.000 1.000 1.000 1.000 1.000 

Locus 1898 : 
1 alleles
97.6% missing data
   1   (1.000) 1.000 1.000 1.000 1.000 1.000 1.000 

Locus 1899 : 
1 alleles
97.6% missing data
   1   (1.000) 1.000 1.000 1.000 1.000 1.000 1.000 

Locus 1900 : 
1 alleles
97.6% missing data
   1   (1.000) 1.000 1.000 1.000 1.000 1.000 1.000 

Locus 1901 : 
1 alleles
97.6% missing data
   1   (1.000) 1.000 1.000 1.000 1.000 1.000 1.000 

Locus 1902 : 
1 alleles
97.6% missing data
   1   (1.000) 1.000 1.000 1.000 1.000 1.000 1.000 

Locus 1903 : 
2 alleles
97.6% missing data
   0   (0.499) 0.499 0.492 0.499 0.498 0.499 0.498 
   1   (0.501) 0.501 0.508 0.501 0.502 0.501 0.502 

Locus 1904 : 
1 alleles
81.0% missing data
   1   (1.000) 1.000 1.000 1.000 1.000 1.000 1.000 

Locus 1905 : 
1 alleles
81.0% missing data
   1   (1.000) 1.000 1.000 1.000 1.000 1.000 1.000 

Locus 1906 : 
2 alleles
97.6% missing data
   0   (0.448) 0.448 0.447 0.448 0.448 0.449 0.448 
   1   (0.552) 0.552 0.553 0.552 0.552 0.551 0.552 

Locus 1907 : 
1 alleles
97.6% missing data
   1   (1.000) 1.000 1.000 1.000 1.000 1.000 1.000 

Locus 1908 : 
2 alleles
97.6% missing data
   0   (0.502) 0.501 0.505 0.502 0.501 0.502 0.501 
   1   (0.498) 0.499 0.495 0.498 0.499 0.498 0.499 

Locus 1909 : 
1 alleles
97.6% missing data
   1   (1.000) 1.000 1.000 1.000 1.000 1.000 1.000 

Locus 1910 : 
2 alleles
78.6% missing data
   1   (0.837) 0.836 0.972 0.840 0.836 0.840 0.836 
   0   (0.163) 0.164 0.028 0.160 0.164 0.160 0.164 

Locus 1911 : 
2 alleles
97.6% missing data
   0   (0.515) 0.515 0.512 0.515 0.514 0.515 0.515 
   1   (0.485) 0.485 0.488 0.485 0.486 0.485 0.485 

Locus 1912 : 
2 alleles
97.6% missing data
   0   (0.507) 0.507 0.505 0.507 0.506 0.507 0.507 
   1   (0.493) 0.493 0.495 0.493 0.494 0.493 0.493 

Locus 1913 : 
2 alleles
97.6% missing data
   0   (0.498) 0.499 0.497 0.497 0.498 0.498 0.498 
   1   (0.502) 0.501 0.503 0.503 0.502 0.502 0.502 

Locus 1914 : 
2 alleles
95.2% missing data
   1   (0.647) 0.647 0.640 0.647 0.647 0.653 0.646 
   0   (0.353) 0.353 0.360 0.353 0.353 0.347 0.354 

Locus 1915 : 
2 alleles
95.2% missing data
   1   (0.728) 0.727 0.723 0.728 0.727 0.733 0.728 
   0   (0.272) 0.273 0.277 0.272 0.273 0.267 0.272 

Locus 1916 : 
2 alleles
95.2% missing data
   1   (0.638) 0.638 0.637 0.638 0.638 0.645 0.638 
   0   (0.362) 0.362 0.363 0.362 0.362 0.355 0.362 

Locus 1917 : 
2 alleles
95.2% missing data
   1   (0.653) 0.653 0.645 0.653 0.652 0.659 0.653 
   0   (0.347) 0.347 0.355 0.347 0.348 0.341 0.347 

Locus 1918 : 
2 alleles
95.2% missing data
   1   (0.719) 0.720 0.769 0.719 0.720 0.720 0.720 
   0   (0.281) 0.280 0.231 0.281 0.280 0.280 0.280 

Locus 1919 : 
2 alleles
97.6% missing data
   0   (0.448) 0.448 0.444 0.447 0.448 0.450 0.448 
   1   (0.552) 0.552 0.556 0.553 0.552 0.550 0.552 

Locus 1920 : 
1 alleles
97.6% missing data
   1   (1.000) 1.000 1.000 1.000 1.000 1.000 1.000 

Locus 1921 : 
2 alleles
92.9% missing data
   0   (0.503) 0.503 0.506 0.504 0.503 0.503 0.503 
   1   (0.497) 0.497 0.494 0.496 0.497 0.497 0.497 

Locus 1922 : 
2 alleles
92.9% missing data
   0   (0.434) 0.434 0.441 0.435 0.435 0.435 0.435 
   1   (0.566) 0.566 0.559 0.565 0.565 0.565 0.565 

Locus 1923 : 
2 alleles
95.2% missing data
   1   (0.672) 0.672 0.666 0.672 0.672 0.678 0.672 
   0   (0.328) 0.328 0.334 0.328 0.328 0.322 0.328 

Locus 1924 : 
2 alleles
95.2% missing data
   1   (0.652) 0.652 0.647 0.651 0.651 0.658 0.651 
   0   (0.348) 0.348 0.353 0.349 0.349 0.342 0.349 

Locus 1925 : 
2 alleles
95.2% missing data
   1   (0.637) 0.637 0.633 0.636 0.636 0.643 0.636 
   0   (0.363) 0.363 0.367 0.364 0.364 0.357 0.364 

Locus 1926 : 
2 alleles
97.6% missing data
   0   (0.502) 0.502 0.506 0.501 0.503 0.502 0.502 
   1   (0.498) 0.498 0.494 0.499 0.497 0.498 0.498 

Locus 1927 : 
1 alleles
85.7% missing data
   1   (1.000) 1.000 1.000 1.000 1.000 1.000 1.000 

Locus 1928 : 
1 alleles
97.6% missing data
   1   (1.000) 1.000 1.000 1.000 1.000 1.000 1.000 

Locus 1929 : 
1 alleles
97.6% missing data
   1   (1.000) 1.000 1.000 1.000 1.000 1.000 1.000 

Locus 1930 : 
1 alleles
97.6% missing data
   1   (1.000) 1.000 1.000 1.000 1.000 1.000 1.000 

Locus 1931 : 
1 alleles
97.6% missing data
   1   (1.000) 1.000 1.000 1.000 1.000 1.000 1.000 

Locus 1932 : 
1 alleles
97.6% missing data
   1   (1.000) 1.000 1.000 1.000 1.000 1.000 1.000 

Locus 1933 : 
1 alleles
97.6% missing data
   1   (1.000) 1.000 1.000 1.000 1.000 1.000 1.000 

Locus 1934 : 
1 alleles
97.6% missing data
   1   (1.000) 1.000 1.000 1.000 1.000 1.000 1.000 

Locus 1935 : 
1 alleles
97.6% missing data
   1   (1.000) 1.000 1.000 1.000 1.000 1.000 1.000 

Locus 1936 : 
1 alleles
97.6% missing data
   1   (1.000) 1.000 1.000 1.000 1.000 1.000 1.000 

Locus 1937 : 
1 alleles
97.6% missing data
   1   (1.000) 1.000 1.000 1.000 1.000 1.000 1.000 

Locus 1938 : 
1 alleles
97.6% missing data
   1   (1.000) 1.000 1.000 1.000 1.000 1.000 1.000 

Locus 1939 : 
1 alleles
97.6% missing data
   1   (1.000) 1.000 1.000 1.000 1.000 1.000 1.000 

Locus 1940 : 
1 alleles
97.6% missing data
   1   (1.000) 1.000 1.000 1.000 1.000 1.000 1.000 

Locus 1941 : 
1 alleles
97.6% missing data
   1   (1.000) 1.000 1.000 1.000 1.000 1.000 1.000 

Locus 1942 : 
2 alleles
97.6% missing data
   0   (0.473) 0.473 0.473 0.473 0.472 0.473 0.473 
   1   (0.527) 0.527 0.527 0.527 0.528 0.527 0.527 

Locus 1943 : 
1 alleles
97.6% missing data
   1   (1.000) 1.000 1.000 1.000 1.000 1.000 1.000 

Locus 1944 : 
1 alleles
97.6% missing data
   1   (1.000) 1.000 1.000 1.000 1.000 1.000 1.000 

Locus 1945 : 
1 alleles
97.6% missing data
   1   (1.000) 1.000 1.000 1.000 1.000 1.000 1.000 

Locus 1946 : 
1 alleles
97.6% missing data
   1   (1.000) 1.000 1.000 1.000 1.000 1.000 1.000 

Locus 1947 : 
1 alleles
97.6% missing data
   1   (1.000) 1.000 1.000 1.000 1.000 1.000 1.000 

Locus 1948 : 
1 alleles
97.6% missing data
   1   (1.000) 1.000 1.000 1.000 1.000 1.000 1.000 

Locus 1949 : 
1 alleles
97.6% missing data
   1   (1.000) 1.000 1.000 1.000 1.000 1.000 1.000 

Locus 1950 : 
1 alleles
97.6% missing data
   1   (1.000) 1.000 1.000 1.000 1.000 1.000 1.000 

Locus 1951 : 
1 alleles
97.6% missing data
   1   (1.000) 1.000 1.000 1.000 1.000 1.000 1.000 

Locus 1952 : 
1 alleles
97.6% missing data
   1   (1.000) 1.000 1.000 1.000 1.000 1.000 1.000 

Locus 1953 : 
2 alleles
97.6% missing data
   0   (0.509) 0.510 0.510 0.508 0.509 0.509 0.509 
   1   (0.491) 0.490 0.490 0.492 0.491 0.491 0.491 

Locus 1954 : 
2 alleles
85.7% missing data
   0   (0.443) 0.442 0.413 0.443 0.443 0.443 0.441 
   1   (0.557) 0.558 0.587 0.557 0.557 0.557 0.559 

Locus 1955 : 
1 alleles
16.7% missing data
   1   (1.000) 1.000 1.000 1.000 1.000 1.000 1.000 

Locus 1956 : 
1 alleles
97.6% missing data
   1   (1.000) 1.000 1.000 1.000 1.000 1.000 1.000 

Locus 1957 : 
2 alleles
97.6% missing data
   0   (0.478) 0.478 0.483 0.478 0.478 0.478 0.478 
   1   (0.522) 0.522 0.517 0.522 0.522 0.522 0.522 

Locus 1958 : 
1 alleles
97.6% missing data
   1   (1.000) 1.000 1.000 1.000 1.000 1.000 1.000 

Locus 1959 : 
1 alleles
97.6% missing data
   1   (1.000) 1.000 1.000 1.000 1.000 1.000 1.000 

Locus 1960 : 
1 alleles
95.2% missing data
   1   (1.000) 1.000 1.000 1.000 1.000 1.000 1.000 

Locus 1961 : 
1 alleles
97.6% missing data
   1   (1.000) 1.000 1.000 1.000 1.000 1.000 1.000 

Locus 1962 : 
1 alleles
97.6% missing data
   1   (1.000) 1.000 1.000 1.000 1.000 1.000 1.000 

Locus 1963 : 
1 alleles
97.6% missing data
   1   (1.000) 1.000 1.000 1.000 1.000 1.000 1.000 

Locus 1964 : 
1 alleles
97.6% missing data
   1   (1.000) 1.000 1.000 1.000 1.000 1.000 1.000 

Locus 1965 : 
1 alleles
97.6% missing data
   1   (1.000) 1.000 1.000 1.000 1.000 1.000 1.000 

Locus 1966 : 
2 alleles
28.6% missing data
   1   (0.778) 0.776 0.970 0.781 0.773 0.780 0.775 
   0   (0.222) 0.224 0.030 0.219 0.227 0.220 0.225 

Locus 1967 : 
2 alleles
95.2% missing data
   1   (0.670) 0.669 0.667 0.669 0.670 0.676 0.670 
   0   (0.330) 0.331 0.333 0.331 0.330 0.324 0.330 

Locus 1968 : 
2 alleles
95.2% missing data
   1   (0.676) 0.676 0.675 0.675 0.676 0.680 0.676 
   0   (0.324) 0.324 0.325 0.325 0.324 0.320 0.324 

Locus 1969 : 
2 alleles
95.2% missing data
   1   (0.644) 0.643 0.636 0.643 0.643 0.650 0.644 
   0   (0.356) 0.357 0.364 0.357 0.357 0.350 0.356 

Locus 1970 : 
2 alleles
35.7% missing data
   1   (0.642) 0.639 0.957 0.644 0.636 0.639 0.638 
   0   (0.358) 0.361 0.043 0.356 0.364 0.361 0.362 

Locus 1971 : 
2 alleles
95.2% missing data
   1   (0.715) 0.714 0.707 0.715 0.714 0.720 0.714 
   0   (0.285) 0.286 0.293 0.285 0.286 0.280 0.286 

Locus 1972 : 
2 alleles
95.2% missing data
   1   (0.647) 0.646 0.641 0.646 0.646 0.652 0.646 
   0   (0.353) 0.354 0.359 0.354 0.354 0.348 0.354 

Locus 1973 : 
2 alleles
97.6% missing data
   0   (0.541) 0.541 0.545 0.541 0.541 0.541 0.541 
   1   (0.459) 0.459 0.455 0.459 0.459 0.459 0.459 

Locus 1974 : 
2 alleles
95.2% missing data
   1   (0.623) 0.623 0.622 0.623 0.622 0.629 0.622 
   0   (0.377) 0.377 0.378 0.377 0.378 0.371 0.378 

Locus 1975 : 
2 alleles
97.6% missing data
   0   (0.566) 0.567 0.533 0.567 0.567 0.566 0.566 
   1   (0.434) 0.433 0.467 0.433 0.433 0.434 0.434 

Locus 1976 : 
2 alleles
95.2% missing data
   1   (0.691) 0.690 0.683 0.691 0.691 0.696 0.691 
   0   (0.309) 0.310 0.317 0.309 0.309 0.304 0.309 

Locus 1977 : 
2 alleles
95.2% missing data
   1   (0.660) 0.659 0.654 0.659 0.660 0.666 0.660 
   0   (0.340) 0.341 0.346 0.341 0.340 0.334 0.340 

Locus 1978 : 
2 alleles
95.2% missing data
   1   (0.690) 0.690 0.681 0.689 0.688 0.695 0.690 
   0   (0.310) 0.310 0.319 0.311 0.312 0.305 0.310 

Locus 1979 : 
2 alleles
95.2% missing data
   1   (0.685) 0.684 0.682 0.684 0.684 0.691 0.685 
   0   (0.315) 0.316 0.318 0.316 0.316 0.309 0.315 

Locus 1980 : 
1 alleles
97.6% missing data
   1   (1.000) 1.000 1.000 1.000 1.000 1.000 1.000 

Locus 1981 : 
1 alleles
88.1% missing data
   1   (1.000) 1.000 1.000 1.000 1.000 1.000 1.000 

Locus 1982 : 
1 alleles
97.6% missing data
   1   (1.000) 1.000 1.000 1.000 1.000 1.000 1.000 

Locus 1983 : 
2 alleles
97.6% missing data
   0   (0.536) 0.537 0.524 0.536 0.536 0.536 0.537 
   1   (0.464) 0.463 0.476 0.464 0.464 0.464 0.463 

Locus 1984 : 
1 alleles
97.6% missing data
   1   (1.000) 1.000 1.000 1.000 1.000 1.000 1.000 

Locus 1985 : 
2 alleles
97.6% missing data
   0   (0.561) 0.560 0.538 0.560 0.561 0.561 0.561 
   1   (0.439) 0.440 0.462 0.440 0.439 0.439 0.439 

Locus 1986 : 
2 alleles
97.6% missing data
   0   (0.418) 0.418 0.437 0.418 0.417 0.418 0.418 
   1   (0.582) 0.582 0.563 0.582 0.583 0.582 0.582 

Locus 1987 : 
2 alleles
97.6% missing data
   0   (0.559) 0.559 0.528 0.558 0.559 0.559 0.559 
   1   (0.441) 0.441 0.472 0.442 0.441 0.441 0.441 

Locus 1988 : 
2 alleles
97.6% missing data
   0   (0.472) 0.472 0.484 0.472 0.472 0.471 0.473 
   1   (0.528) 0.528 0.516 0.528 0.528 0.529 0.527 

Locus 1989 : 
2 alleles
97.6% missing data
   0   (0.474) 0.473 0.492 0.474 0.474 0.474 0.475 
   1   (0.526) 0.527 0.508 0.526 0.526 0.526 0.525 

Locus 1990 : 
2 alleles
95.2% missing data
   1   (0.692) 0.692 0.690 0.692 0.692 0.698 0.692 
   0   (0.308) 0.308 0.310 0.308 0.308 0.302 0.308 

Locus 1991 : 
2 alleles
97.6% missing data
   0   (0.515) 0.515 0.509 0.515 0.515 0.516 0.515 
   1   (0.485) 0.485 0.491 0.485 0.485 0.484 0.485 

Locus 1992 : 
2 alleles
95.2% missing data
   1   (0.658) 0.657 0.654 0.658 0.658 0.663 0.658 
   0   (0.342) 0.343 0.346 0.342 0.342 0.337 0.342 

Locus 1993 : 
2 alleles
95.2% missing data
   1   (0.700) 0.700 0.691 0.700 0.700 0.706 0.699 
   0   (0.300) 0.300 0.309 0.300 0.300 0.294 0.301 

Locus 1994 : 
2 alleles
95.2% missing data
   1   (0.699) 0.699 0.693 0.698 0.698 0.705 0.699 
   0   (0.301) 0.301 0.307 0.302 0.302 0.295 0.301 

Locus 1995 : 
3 alleles
95.2% missing data
   1   (0.402) 0.400 0.389 0.400 0.400 0.412 0.400 
   0   (0.324) 0.325 0.329 0.326 0.325 0.319 0.325 
   2   (0.274) 0.275 0.282 0.274 0.275 0.270 0.274 

Locus 1996 : 
2 alleles
97.6% missing data
   0   (0.493) 0.494 0.495 0.492 0.493 0.493 0.493 
   1   (0.507) 0.506 0.505 0.508 0.507 0.507 0.507 

Locus 1997 : 
2 alleles
97.6% missing data
   0   (0.506) 0.506 0.501 0.506 0.506 0.506 0.506 
   1   (0.494) 0.494 0.499 0.494 0.494 0.494 0.494 

Locus 1998 : 
2 alleles
95.2% missing data
   1   (0.677) 0.677 0.669 0.677 0.677 0.683 0.677 
   0   (0.323) 0.323 0.331 0.323 0.323 0.317 0.323 

Locus 1999 : 
2 alleles
95.2% missing data
   1   (0.707) 0.707 0.708 0.708 0.706 0.713 0.707 
   0   (0.293) 0.293 0.292 0.292 0.294 0.287 0.293 

Locus 2000 : 
1 alleles
97.6% missing data
   1   (1.000) 1.000 1.000 1.000 1.000 1.000 1.000 

Locus 2001 : 
2 alleles
95.2% missing data
   1   (0.696) 0.696 0.691 0.695 0.695 0.701 0.695 
   0   (0.304) 0.304 0.309 0.305 0.305 0.299 0.305 

Locus 2002 : 
2 alleles
95.2% missing data
   1   (0.654) 0.654 0.653 0.653 0.653 0.659 0.654 
   0   (0.346) 0.346 0.347 0.347 0.347 0.341 0.346 

Locus 2003 : 
2 alleles
97.6% missing data
   0   (0.533) 0.533 0.531 0.533 0.534 0.532 0.532 
   1   (0.467) 0.467 0.469 0.467 0.466 0.468 0.468 

Locus 2004 : 
2 alleles
95.2% missing data
   1   (0.621) 0.621 0.613 0.621 0.621 0.628 0.620 
   0   (0.379) 0.379 0.387 0.379 0.379 0.372 0.380 

Locus 2005 : 
2 alleles
95.2% missing data
   1   (0.706) 0.705 0.705 0.706 0.705 0.711 0.706 
   0   (0.294) 0.295 0.295 0.294 0.295 0.289 0.294 

Locus 2006 : 
2 alleles
97.6% missing data
   0   (0.442) 0.442 0.444 0.442 0.442 0.441 0.441 
   1   (0.558) 0.558 0.556 0.558 0.558 0.559 0.559 

Locus 2007 : 
2 alleles
95.2% missing data
   0   (0.478) 0.477 0.477 0.479 0.478 0.478 0.478 
   1   (0.522) 0.523 0.523 0.521 0.522 0.522 0.522 

Locus 2008 : 
2 alleles
97.6% missing data
   0   (0.492) 0.492 0.490 0.491 0.492 0.492 0.492 
   1   (0.508) 0.508 0.510 0.509 0.508 0.508 0.508 

Locus 2009 : 
2 alleles
97.6% missing data
   0   (0.481) 0.481 0.474 0.480 0.481 0.480 0.480 
   1   (0.519) 0.519 0.526 0.520 0.519 0.520 0.520 

Locus 2010 : 
2 alleles
97.6% missing data
   0   (0.533) 0.533 0.516 0.532 0.532 0.533 0.532 
   1   (0.467) 0.467 0.484 0.468 0.468 0.467 0.468 

Locus 2011 : 
2 alleles
97.6% missing data
   0   (0.479) 0.478 0.484 0.479 0.479 0.478 0.479 
   1   (0.521) 0.522 0.516 0.521 0.521 0.522 0.521 

Locus 2012 : 
2 alleles
97.6% missing data
   0   (0.515) 0.514 0.515 0.516 0.515 0.516 0.515 
   1   (0.485) 0.486 0.485 0.484 0.485 0.484 0.485 

Locus 2013 : 
1 alleles
97.6% missing data
   1   (1.000) 1.000 1.000 1.000 1.000 1.000 1.000 

Locus 2014 : 
1 alleles
95.2% missing data
   1   (1.000) 1.000 1.000 1.000 1.000 1.000 1.000 

Locus 2015 : 
1 alleles
97.6% missing data
   1   (1.000) 1.000 1.000 1.000 1.000 1.000 1.000 

Locus 2016 : 
1 alleles
97.6% missing data
   1   (1.000) 1.000 1.000 1.000 1.000 1.000 1.000 

Locus 2017 : 
2 alleles
97.6% missing data
   0   (0.473) 0.473 0.475 0.473 0.472 0.473 0.473 
   1   (0.527) 0.527 0.525 0.527 0.528 0.527 0.527 

Locus 2018 : 
1 alleles
95.2% missing data
   1   (1.000) 1.000 1.000 1.000 1.000 1.000 1.000 

Locus 2019 : 
1 alleles
95.2% missing data
   1   (1.000) 1.000 1.000 1.000 1.000 1.000 1.000 

Locus 2020 : 
2 alleles
95.2% missing data
   1   (0.660) 0.660 0.656 0.660 0.659 0.666 0.659 
   0   (0.340) 0.340 0.344 0.340 0.341 0.334 0.341 

Locus 2021 : 
2 alleles
97.6% missing data
   0   (0.512) 0.512 0.509 0.512 0.511 0.512 0.513 
   1   (0.488) 0.488 0.491 0.488 0.489 0.488 0.487 

Locus 2022 : 
2 alleles
95.2% missing data
   1   (0.670) 0.670 0.670 0.670 0.671 0.676 0.670 
   0   (0.330) 0.330 0.330 0.330 0.329 0.324 0.330 

Locus 2023 : 
2 alleles
76.2% missing data
   0   (0.375) 0.374 0.269 0.376 0.377 0.376 0.374 
   1   (0.625) 0.626 0.731 0.624 0.623 0.624 0.626 

Locus 2024 : 
2 alleles
95.2% missing data
   1   (0.658) 0.658 0.652 0.657 0.657 0.664 0.657 
   0   (0.342) 0.342 0.348 0.343 0.343 0.336 0.343 

Locus 2025 : 
1 alleles
97.6% missing data
   1   (1.000) 1.000 1.000 1.000 1.000 1.000 1.000 

Locus 2026 : 
2 alleles
78.6% missing data
   0   (0.513) 0.513 0.501 0.513 0.513 0.513 0.513 
   1   (0.487) 0.487 0.499 0.487 0.487 0.487 0.487 

Locus 2027 : 
2 alleles
78.6% missing data
   0   (0.494) 0.494 0.513 0.494 0.494 0.494 0.494 
   1   (0.506) 0.506 0.487 0.506 0.506 0.506 0.506 

Locus 2028 : 
2 alleles
95.2% missing data
   1   (0.677) 0.677 0.668 0.677 0.677 0.682 0.677 
   0   (0.323) 0.323 0.332 0.323 0.323 0.318 0.323 

Locus 2029 : 
2 alleles
95.2% missing data
   1   (0.684) 0.683 0.678 0.683 0.683 0.689 0.683 
   0   (0.316) 0.317 0.322 0.317 0.317 0.311 0.317 

Locus 2030 : 
2 alleles
83.3% missing data
   0   (0.348) 0.350 0.063 0.349 0.350 0.349 0.349 
   1   (0.652) 0.650 0.937 0.651 0.650 0.651 0.651 

Locus 2031 : 
2 alleles
97.6% missing data
   0   (0.508) 0.508 0.506 0.507 0.508 0.507 0.508 
   1   (0.492) 0.492 0.494 0.493 0.492 0.493 0.492 

Locus 2032 : 
2 alleles
97.6% missing data
   0   (0.575) 0.575 0.573 0.575 0.574 0.574 0.575 
   1   (0.425) 0.425 0.427 0.425 0.426 0.426 0.425 

Locus 2033 : 
2 alleles
64.3% missing data
   1   (0.622) 0.620 0.938 0.615 0.621 0.621 0.621 
   0   (0.378) 0.380 0.062 0.385 0.379 0.379 0.379 

Locus 2034 : 
2 alleles
97.6% missing data
   0   (0.477) 0.477 0.475 0.477 0.477 0.476 0.478 
   1   (0.523) 0.523 0.525 0.523 0.523 0.524 0.522 

Locus 2035 : 
2 alleles
97.6% missing data
   0   (0.431) 0.432 0.437 0.431 0.432 0.431 0.432 
   1   (0.569) 0.568 0.563 0.569 0.568 0.569 0.568 

Locus 2036 : 
2 alleles
95.2% missing data
   0   (0.580) 0.579 0.535 0.579 0.580 0.580 0.580 
   1   (0.420) 0.421 0.465 0.421 0.420 0.420 0.420 

Locus 2037 : 
2 alleles
97.6% missing data
   0   (0.400) 0.400 0.399 0.401 0.400 0.400 0.401 
   1   (0.600) 0.600 0.601 0.599 0.600 0.600 0.599 

Locus 2038 : 
2 alleles
97.6% missing data
   0   (0.445) 0.445 0.448 0.445 0.445 0.445 0.446 
   1   (0.555) 0.555 0.552 0.555 0.555 0.555 0.554 

Locus 2039 : 
2 alleles
95.2% missing data
   1   (0.642) 0.642 0.641 0.642 0.641 0.648 0.642 
   0   (0.358) 0.358 0.359 0.358 0.359 0.352 0.358 

Locus 2040 : 
2 alleles
69.0% missing data
   0   (0.366) 0.367 0.069 0.370 0.368 0.367 0.367 
   1   (0.634) 0.633 0.931 0.630 0.632 0.633 0.633 

Locus 2041 : 
2 alleles
97.6% missing data
   0   (0.471) 0.470 0.468 0.471 0.470 0.471 0.471 
   1   (0.529) 0.530 0.532 0.529 0.530 0.529 0.529 

Locus 2042 : 
2 alleles
95.2% missing data
   0   (0.502) 0.503 0.496 0.502 0.502 0.502 0.503 
   1   (0.498) 0.497 0.504 0.498 0.498 0.498 0.497 

Locus 2043 : 
2 alleles
95.2% missing data
   1   (0.714) 0.714 0.710 0.714 0.714 0.720 0.714 
   0   (0.286) 0.286 0.290 0.286 0.286 0.280 0.286 

Locus 2044 : 
2 alleles
95.2% missing data
   1   (0.636) 0.635 0.628 0.636 0.635 0.643 0.636 
   0   (0.364) 0.365 0.372 0.364 0.365 0.357 0.364 

Locus 2045 : 
2 alleles
92.9% missing data
   0   (0.496) 0.496 0.501 0.496 0.496 0.496 0.495 
   1   (0.504) 0.504 0.499 0.504 0.504 0.504 0.505 

Locus 2046 : 
2 alleles
97.6% missing data
   0   (0.573) 0.574 0.576 0.574 0.573 0.573 0.574 
   1   (0.427) 0.426 0.424 0.426 0.427 0.427 0.426 

Locus 2047 : 
2 alleles
95.2% missing data
   0   (0.501) 0.501 0.504 0.500 0.501 0.501 0.501 
   1   (0.499) 0.499 0.496 0.500 0.499 0.499 0.499 

Locus 2048 : 
2 alleles
97.6% missing data
   0   (0.536) 0.536 0.537 0.535 0.536 0.536 0.536 
   1   (0.464) 0.464 0.463 0.465 0.464 0.464 0.464 

Locus 2049 : 
2 alleles
95.2% missing data
   0   (0.508) 0.509 0.502 0.508 0.508 0.509 0.508 
   1   (0.492) 0.491 0.498 0.492 0.492 0.491 0.492 

Locus 2050 : 
2 alleles
97.6% missing data
   0   (0.422) 0.421 0.448 0.422 0.421 0.421 0.422 
   1   (0.578) 0.579 0.552 0.578 0.579 0.579 0.578 

Locus 2051 : 
2 alleles
97.6% missing data
   0   (0.470) 0.471 0.472 0.471 0.470 0.470 0.471 
   1   (0.530) 0.529 0.528 0.529 0.530 0.530 0.529 

Locus 2052 : 
2 alleles
97.6% missing data
   0   (0.461) 0.461 0.459 0.461 0.462 0.463 0.461 
   1   (0.539) 0.539 0.541 0.539 0.538 0.537 0.539 

Locus 2053 : 
2 alleles
97.6% missing data
   0   (0.528) 0.528 0.527 0.529 0.528 0.529 0.529 
   1   (0.472) 0.472 0.473 0.471 0.472 0.471 0.471 

Locus 2054 : 
1 alleles
90.5% missing data
   1   (1.000) 1.000 1.000 1.000 1.000 1.000 1.000 

Locus 2055 : 
2 alleles
95.2% missing data
   0   (0.492) 0.491 0.490 0.492 0.492 0.492 0.493 
   1   (0.508) 0.509 0.510 0.508 0.508 0.508 0.507 

Locus 2056 : 
2 alleles
95.2% missing data
   1   (0.714) 0.713 0.707 0.713 0.713 0.719 0.713 
   0   (0.286) 0.287 0.293 0.287 0.287 0.281 0.287 

Locus 2057 : 
2 alleles
95.2% missing data
   0   (0.471) 0.470 0.471 0.471 0.471 0.471 0.471 
   1   (0.529) 0.530 0.529 0.529 0.529 0.529 0.529 

Locus 2058 : 
2 alleles
95.2% missing data
   0   (0.453) 0.453 0.448 0.453 0.452 0.454 0.452 
   1   (0.547) 0.547 0.552 0.547 0.548 0.546 0.548 

Locus 2059 : 
2 alleles
95.2% missing data
   0   (0.432) 0.432 0.434 0.432 0.433 0.433 0.432 
   1   (0.568) 0.568 0.566 0.568 0.567 0.567 0.568 

Locus 2060 : 
2 alleles
97.6% missing data
   0   (0.494) 0.494 0.495 0.495 0.494 0.495 0.495 
   1   (0.506) 0.506 0.505 0.505 0.506 0.505 0.505 

Locus 2061 : 
2 alleles
95.2% missing data
   0   (0.525) 0.525 0.523 0.524 0.524 0.524 0.525 
   1   (0.475) 0.475 0.477 0.476 0.476 0.476 0.475 

Locus 2062 : 
3 alleles
95.2% missing data
   1   (0.465) 0.466 0.467 0.466 0.465 0.467 0.466 
   2   (0.256) 0.256 0.246 0.256 0.255 0.260 0.256 
   0   (0.278) 0.279 0.287 0.279 0.279 0.273 0.278 

Locus 2063 : 
2 alleles
88.1% missing data
   0   (0.414) 0.413 0.415 0.415 0.415 0.415 0.414 
   1   (0.586) 0.587 0.585 0.585 0.585 0.585 0.586 

Locus 2064 : 
2 alleles
97.6% missing data
   0   (0.487) 0.486 0.487 0.487 0.486 0.486 0.486 
   1   (0.513) 0.514 0.513 0.513 0.514 0.514 0.514 

Locus 2065 : 
2 alleles
85.7% missing data
   1   (0.786) 0.785 0.955 0.785 0.786 0.790 0.786 
   0   (0.214) 0.215 0.045 0.215 0.214 0.210 0.214 

Locus 2066 : 
3 alleles
95.2% missing data
   0   (0.395) 0.395 0.392 0.396 0.396 0.398 0.396 
   1   (0.284) 0.283 0.274 0.282 0.283 0.287 0.282 
   2   (0.321) 0.322 0.334 0.322 0.321 0.315 0.322 

Locus 2067 : 
3 alleles
92.9% missing data
   0   (0.311) 0.311 0.306 0.313 0.311 0.312 0.311 
   1   (0.472) 0.474 0.480 0.471 0.473 0.471 0.473 
   2   (0.217) 0.215 0.214 0.216 0.216 0.217 0.216 

Locus 2068 : 
2 alleles
97.6% missing data
   0   (0.506) 0.506 0.507 0.506 0.506 0.506 0.506 
   1   (0.494) 0.494 0.493 0.494 0.494 0.494 0.494 

Locus 2069 : 
2 alleles
95.2% missing data
   0   (0.549) 0.549 0.545 0.549 0.549 0.548 0.549 
   1   (0.451) 0.451 0.455 0.451 0.451 0.452 0.451 

Locus 2070 : 
2 alleles
95.2% missing data
   1   (0.660) 0.660 0.657 0.658 0.659 0.665 0.660 
   0   (0.340) 0.340 0.343 0.342 0.341 0.335 0.340 

Locus 2071 : 
2 alleles
97.6% missing data
   0   (0.483) 0.483 0.490 0.484 0.483 0.482 0.483 
   1   (0.517) 0.517 0.510 0.516 0.517 0.518 0.517 

Locus 2072 : 
2 alleles
95.2% missing data
   0   (0.486) 0.486 0.483 0.487 0.486 0.487 0.486 
   1   (0.514) 0.514 0.517 0.513 0.514 0.513 0.514 

Locus 2073 : 
2 alleles
97.6% missing data
   0   (0.471) 0.471 0.475 0.471 0.472 0.471 0.471 
   1   (0.529) 0.529 0.525 0.529 0.528 0.529 0.529 

Locus 2074 : 
2 alleles
97.6% missing data
   0   (0.568) 0.569 0.569 0.569 0.569 0.568 0.568 
   1   (0.432) 0.431 0.431 0.431 0.431 0.432 0.432 

Locus 2075 : 
2 alleles
95.2% missing data
   1   (0.707) 0.706 0.703 0.707 0.706 0.713 0.706 
   0   (0.293) 0.294 0.297 0.293 0.294 0.287 0.294 

Locus 2076 : 
2 alleles
97.6% missing data
   0   (0.461) 0.461 0.461 0.461 0.460 0.462 0.460 
   1   (0.539) 0.539 0.539 0.539 0.540 0.538 0.540 

Locus 2077 : 
2 alleles
97.6% missing data
   0   (0.492) 0.492 0.496 0.493 0.492 0.492 0.492 
   1   (0.508) 0.508 0.504 0.507 0.508 0.508 0.508 

Locus 2078 : 
2 alleles
95.2% missing data
   1   (0.689) 0.689 0.680 0.689 0.688 0.694 0.689 
   0   (0.311) 0.311 0.320 0.311 0.312 0.306 0.311 

Locus 2079 : 
2 alleles
97.6% missing data
   0   (0.574) 0.574 0.574 0.574 0.574 0.574 0.573 
   1   (0.426) 0.426 0.426 0.426 0.426 0.426 0.427 

Locus 2080 : 
2 alleles
81.0% missing data
   0   (0.429) 0.428 0.221 0.429 0.432 0.430 0.428 
   1   (0.571) 0.572 0.779 0.571 0.568 0.570 0.572 

Locus 2081 : 
2 alleles
97.6% missing data
   0   (0.507) 0.507 0.503 0.507 0.507 0.507 0.507 
   1   (0.493) 0.493 0.497 0.493 0.493 0.493 0.493 

Locus 2082 : 
2 alleles
83.3% missing data
   0   (0.505) 0.505 0.497 0.504 0.505 0.504 0.504 
   1   (0.495) 0.495 0.503 0.496 0.495 0.496 0.496 

Locus 2083 : 
2 alleles
95.2% missing data
   0   (0.495) 0.495 0.496 0.495 0.494 0.494 0.495 
   1   (0.505) 0.505 0.504 0.505 0.506 0.506 0.505 

Locus 2084 : 
2 alleles
83.3% missing data
   0   (0.505) 0.505 0.502 0.505 0.505 0.506 0.505 
   1   (0.495) 0.495 0.498 0.495 0.495 0.494 0.495 

Locus 2085 : 
2 alleles
83.3% missing data
   0   (0.507) 0.508 0.494 0.507 0.508 0.506 0.507 
   1   (0.493) 0.492 0.506 0.493 0.492 0.494 0.493 

Locus 2086 : 
2 alleles
83.3% missing data
   0   (0.495) 0.496 0.498 0.495 0.495 0.496 0.495 
   1   (0.505) 0.504 0.502 0.505 0.505 0.504 0.505 

Locus 2087 : 
2 alleles
95.2% missing data
   0   (0.511) 0.510 0.504 0.511 0.511 0.511 0.511 
   1   (0.489) 0.490 0.496 0.489 0.489 0.489 0.489 

Locus 2088 : 
1 alleles
97.6% missing data
   1   (1.000) 1.000 1.000 1.000 1.000 1.000 1.000 

Locus 2089 : 
1 alleles
97.6% missing data
   1   (1.000) 1.000 1.000 1.000 1.000 1.000 1.000 

Locus 2090 : 
2 alleles
81.0% missing data
   0   (0.476) 0.476 0.406 0.476 0.477 0.476 0.475 
   1   (0.524) 0.524 0.594 0.524 0.523 0.524 0.525 

Locus 2091 : 
2 alleles
92.9% missing data
   0   (0.555) 0.555 0.550 0.554 0.555 0.555 0.554 
   1   (0.445) 0.445 0.450 0.446 0.445 0.445 0.446 

Locus 2092 : 
2 alleles
97.6% missing data
   0   (0.543) 0.544 0.540 0.544 0.543 0.543 0.544 
   1   (0.457) 0.456 0.460 0.456 0.457 0.457 0.456 

Locus 2093 : 
2 alleles
95.2% missing data
   0   (0.504) 0.503 0.498 0.504 0.504 0.503 0.504 
   1   (0.496) 0.497 0.502 0.496 0.496 0.497 0.496 

Locus 2094 : 
2 alleles
95.2% missing data
   0   (0.453) 0.453 0.448 0.454 0.453 0.454 0.453 
   1   (0.547) 0.547 0.552 0.546 0.547 0.546 0.547 

Locus 2095 : 
2 alleles
97.6% missing data
   0   (0.463) 0.462 0.469 0.462 0.463 0.463 0.464 
   1   (0.537) 0.538 0.531 0.538 0.537 0.537 0.536 

Locus 2096 : 
1 alleles
97.6% missing data
   1   (1.000) 1.000 1.000 1.000 1.000 1.000 1.000 

Locus 2097 : 
1 alleles
95.2% missing data
   1   (1.000) 1.000 1.000 1.000 1.000 1.000 1.000 

Locus 2098 : 
1 alleles
95.2% missing data
   1   (1.000) 1.000 1.000 1.000 1.000 1.000 1.000 

Locus 2099 : 
1 alleles
95.2% missing data
   1   (1.000) 1.000 1.000 1.000 1.000 1.000 1.000 

Locus 2100 : 
1 alleles
95.2% missing data
   1   (1.000) 1.000 1.000 1.000 1.000 1.000 1.000 

Locus 2101 : 
1 alleles
97.6% missing data
   1   (1.000) 1.000 1.000 1.000 1.000 1.000 1.000 

Locus 2102 : 
1 alleles
97.6% missing data
   1   (1.000) 1.000 1.000 1.000 1.000 1.000 1.000 

Locus 2103 : 
1 alleles
97.6% missing data
   1   (1.000) 1.000 1.000 1.000 1.000 1.000 1.000 

Locus 2104 : 
1 alleles
97.6% missing data
   1   (1.000) 1.000 1.000 1.000 1.000 1.000 1.000 

Locus 2105 : 
1 alleles
97.6% missing data
   1   (1.000) 1.000 1.000 1.000 1.000 1.000 1.000 

Locus 2106 : 
1 alleles
97.6% missing data
   1   (1.000) 1.000 1.000 1.000 1.000 1.000 1.000 

Locus 2107 : 
1 alleles
97.6% missing data
   1   (1.000) 1.000 1.000 1.000 1.000 1.000 1.000 

Locus 2108 : 
2 alleles
97.6% missing data
   0   (0.543) 0.543 0.511 0.544 0.543 0.544 0.543 
   1   (0.457) 0.457 0.489 0.456 0.457 0.456 0.457 

Locus 2109 : 
2 alleles
95.2% missing data
   1   (0.703) 0.702 0.702 0.702 0.703 0.708 0.703 
   0   (0.297) 0.298 0.298 0.298 0.297 0.292 0.297 

Locus 2110 : 
2 alleles
95.2% missing data
   1   (0.678) 0.678 0.679 0.677 0.678 0.683 0.678 
   0   (0.322) 0.322 0.321 0.323 0.322 0.317 0.322 

Locus 2111 : 
2 alleles
95.2% missing data
   1   (0.672) 0.671 0.668 0.671 0.672 0.677 0.671 
   0   (0.328) 0.329 0.332 0.329 0.328 0.323 0.329 

Locus 2112 : 
2 alleles
97.6% missing data
   0   (0.565) 0.565 0.564 0.565 0.565 0.565 0.565 
   1   (0.435) 0.435 0.436 0.435 0.435 0.435 0.435 

Locus 2113 : 
1 alleles
97.6% missing data
   1   (1.000) 1.000 1.000 1.000 1.000 1.000 1.000 

Locus 2114 : 
2 alleles
95.2% missing data
   1   (0.641) 0.641 0.642 0.640 0.640 0.647 0.640 
   0   (0.359) 0.359 0.358 0.360 0.360 0.353 0.360 

Locus 2115 : 
2 alleles
95.2% missing data
   1   (0.661) 0.660 0.658 0.660 0.661 0.667 0.660 
   0   (0.339) 0.340 0.342 0.340 0.339 0.333 0.340 

Locus 2116 : 
2 alleles
95.2% missing data
   1   (0.681) 0.680 0.676 0.680 0.679 0.687 0.680 
   0   (0.319) 0.320 0.324 0.320 0.321 0.313 0.320 

Locus 2117 : 
2 alleles
95.2% missing data
   1   (0.692) 0.691 0.752 0.693 0.692 0.692 0.692 
   0   (0.308) 0.309 0.248 0.307 0.308 0.308 0.308 

Locus 2118 : 
1 alleles
95.2% missing data
   1   (1.000) 1.000 1.000 1.000 1.000 1.000 1.000 

Locus 2119 : 
1 alleles
95.2% missing data
   1   (1.000) 1.000 1.000 1.000 1.000 1.000 1.000 

Locus 2120 : 
1 alleles
95.2% missing data
   1   (1.000) 1.000 1.000 1.000 1.000 1.000 1.000 

Locus 2121 : 
1 alleles
97.6% missing data
   1   (1.000) 1.000 1.000 1.000 1.000 1.000 1.000 

Locus 2122 : 
1 alleles
95.2% missing data
   1   (1.000) 1.000 1.000 1.000 1.000 1.000 1.000 

Locus 2123 : 
1 alleles
95.2% missing data
   1   (1.000) 1.000 1.000 1.000 1.000 1.000 1.000 

Locus 2124 : 
2 alleles
97.6% missing data
   0   (0.544) 0.544 0.539 0.544 0.544 0.543 0.544 
   1   (0.456) 0.456 0.461 0.456 0.456 0.457 0.456 

Locus 2125 : 
1 alleles
97.6% missing data
   1   (1.000) 1.000 1.000 1.000 1.000 1.000 1.000 

Locus 2126 : 
2 alleles
47.6% missing data
   1   (0.662) 0.657 0.962 0.666 0.658 0.660 0.658 
   0   (0.338) 0.343 0.038 0.334 0.342 0.340 0.342 

Locus 2127 : 
2 alleles
97.6% missing data
   0   (0.465) 0.465 0.470 0.466 0.465 0.465 0.464 
   1   (0.535) 0.535 0.530 0.534 0.535 0.535 0.536 

Locus 2128 : 
3 alleles
95.2% missing data
   0   (0.451) 0.452 0.492 0.451 0.452 0.451 0.452 
   1   (0.285) 0.284 0.392 0.284 0.283 0.285 0.284 
   2   (0.264) 0.264 0.117 0.265 0.265 0.264 0.265 

Locus 2129 : 
1 alleles
97.6% missing data
   1   (1.000) 1.000 1.000 1.000 1.000 1.000 1.000 

Locus 2130 : 
2 alleles
90.5% missing data
   0   (0.443) 0.444 0.234 0.444 0.443 0.443 0.445 
   1   (0.557) 0.556 0.766 0.556 0.557 0.557 0.555 

Locus 2131 : 
1 alleles
97.6% missing data
   1   (1.000) 1.000 1.000 1.000 1.000 1.000 1.000 

Locus 2132 : 
2 alleles
95.2% missing data
   1   (0.677) 0.677 0.673 0.676 0.676 0.683 0.676 
   0   (0.323) 0.323 0.327 0.324 0.324 0.317 0.324 

Locus 2133 : 
1 alleles
97.6% missing data
   1   (1.000) 1.000 1.000 1.000 1.000 1.000 1.000 

Locus 2134 : 
2 alleles
95.2% missing data
   1   (0.659) 0.658 0.658 0.658 0.658 0.665 0.658 
   0   (0.341) 0.342 0.342 0.342 0.342 0.335 0.342 

Locus 2135 : 
2 alleles
95.2% missing data
   1   (0.667) 0.667 0.663 0.667 0.667 0.673 0.667 
   0   (0.333) 0.333 0.337 0.333 0.333 0.327 0.333 

Locus 2136 : 
2 alleles
95.2% missing data
   1   (0.662) 0.662 0.656 0.661 0.662 0.668 0.662 
   0   (0.338) 0.338 0.344 0.339 0.338 0.332 0.338 

Locus 2137 : 
2 alleles
95.2% missing data
   1   (0.638) 0.637 0.635 0.637 0.638 0.643 0.638 
   0   (0.362) 0.363 0.365 0.363 0.362 0.357 0.362 

Locus 2138 : 
2 alleles
92.9% missing data
   0   (0.558) 0.558 0.521 0.559 0.559 0.558 0.558 
   1   (0.442) 0.442 0.479 0.441 0.441 0.442 0.442 

Locus 2139 : 
2 alleles
95.2% missing data
   1   (0.703) 0.702 0.698 0.703 0.703 0.708 0.703 
   0   (0.297) 0.298 0.302 0.297 0.297 0.292 0.297 

Locus 2140 : 
2 alleles
95.2% missing data
   1   (0.702) 0.701 0.701 0.701 0.701 0.708 0.701 
   0   (0.298) 0.299 0.299 0.299 0.299 0.292 0.299 

Locus 2141 : 
2 alleles
95.2% missing data
   1   (0.637) 0.635 0.633 0.636 0.635 0.643 0.636 
   0   (0.363) 0.365 0.367 0.364 0.365 0.357 0.364 

Locus 2142 : 
2 alleles
95.2% missing data
   1   (0.678) 0.677 0.674 0.678 0.677 0.683 0.677 
   0   (0.322) 0.323 0.326 0.322 0.323 0.317 0.323 

Locus 2143 : 
2 alleles
95.2% missing data
   1   (0.721) 0.720 0.717 0.720 0.720 0.726 0.721 
   0   (0.279) 0.280 0.283 0.280 0.280 0.274 0.279 

Locus 2144 : 
2 alleles
95.2% missing data
   1   (0.685) 0.686 0.683 0.685 0.685 0.691 0.684 
   0   (0.315) 0.314 0.317 0.315 0.315 0.309 0.316 

Locus 2145 : 
2 alleles
95.2% missing data
   1   (0.652) 0.653 0.643 0.651 0.652 0.658 0.652 
   0   (0.348) 0.347 0.357 0.349 0.348 0.342 0.348 

Locus 2146 : 
2 alleles
95.2% missing data
   1   (0.646) 0.644 0.641 0.646 0.645 0.651 0.645 
   0   (0.354) 0.356 0.359 0.354 0.355 0.349 0.355 

Locus 2147 : 
2 alleles
97.6% missing data
   0   (0.488) 0.488 0.488 0.489 0.488 0.488 0.487 
   1   (0.512) 0.512 0.512 0.511 0.512 0.512 0.513 

Locus 2148 : 
2 alleles
90.5% missing data
   0   (0.436) 0.437 0.244 0.437 0.436 0.436 0.438 
   1   (0.564) 0.563 0.756 0.563 0.564 0.564 0.562 

Locus 2149 : 
2 alleles
95.2% missing data
   1   (0.679) 0.679 0.670 0.678 0.679 0.684 0.678 
   0   (0.321) 0.321 0.330 0.322 0.321 0.316 0.322 

Locus 2150 : 
2 alleles
95.2% missing data
   1   (0.697) 0.696 0.695 0.696 0.696 0.702 0.697 
   0   (0.303) 0.304 0.305 0.304 0.304 0.298 0.303 

Locus 2151 : 
2 alleles
95.2% missing data
   1   (0.646) 0.645 0.644 0.645 0.646 0.653 0.646 
   0   (0.354) 0.355 0.356 0.355 0.354 0.347 0.354 

Locus 2152 : 
2 alleles
90.5% missing data
   0   (0.427) 0.428 0.240 0.429 0.428 0.427 0.428 
   1   (0.573) 0.572 0.760 0.571 0.572 0.573 0.572 

Locus 2153 : 
2 alleles
95.2% missing data
   1   (0.632) 0.632 0.629 0.632 0.632 0.639 0.632 
   0   (0.368) 0.368 0.371 0.368 0.368 0.361 0.368 

Locus 2154 : 
2 alleles
95.2% missing data
   1   (0.672) 0.672 0.670 0.672 0.671 0.677 0.672 
   0   (0.328) 0.328 0.330 0.328 0.329 0.323 0.328 

Locus 2155 : 
1 alleles
97.6% missing data
   1   (1.000) 1.000 1.000 1.000 1.000 1.000 1.000 

Locus 2156 : 
3 alleles
35.7% missing data
   0   (0.155) 0.159 0.032 0.153 0.155 0.156 0.156 
   1   (0.781) 0.780 0.904 0.786 0.785 0.783 0.783 
   2   (0.064) 0.061 0.064 0.061 0.060 0.061 0.061 

Locus 2157 : 
1 alleles
97.6% missing data
   1   (1.000) 1.000 1.000 1.000 1.000 1.000 1.000 

Locus 2158 : 
1 alleles
97.6% missing data
   1   (1.000) 1.000 1.000 1.000 1.000 1.000 1.000 

Locus 2159 : 
1 alleles
97.6% missing data
   1   (1.000) 1.000 1.000 1.000 1.000 1.000 1.000 

Locus 2160 : 
1 alleles
97.6% missing data
   1   (1.000) 1.000 1.000 1.000 1.000 1.000 1.000 

Locus 2161 : 
1 alleles
97.6% missing data
   1   (1.000) 1.000 1.000 1.000 1.000 1.000 1.000 

Locus 2162 : 
1 alleles
97.6% missing data
   1   (1.000) 1.000 1.000 1.000 1.000 1.000 1.000 

Locus 2163 : 
1 alleles
97.6% missing data
   1   (1.000) 1.000 1.000 1.000 1.000 1.000 1.000 

Locus 2164 : 
1 alleles
97.6% missing data
   1   (1.000) 1.000 1.000 1.000 1.000 1.000 1.000 

Locus 2165 : 
2 alleles
97.6% missing data
   0   (0.518) 0.518 0.513 0.519 0.517 0.517 0.518 
   1   (0.482) 0.482 0.487 0.481 0.483 0.483 0.482 

Locus 2166 : 
1 alleles
97.6% missing data
   1   (1.000) 1.000 1.000 1.000 1.000 1.000 1.000 

Locus 2167 : 
1 alleles
97.6% missing data
   1   (1.000) 1.000 1.000 1.000 1.000 1.000 1.000 

Locus 2168 : 
1 alleles
97.6% missing data
   1   (1.000) 1.000 1.000 1.000 1.000 1.000 1.000 

Locus 2169 : 
1 alleles
97.6% missing data
   1   (1.000) 1.000 1.000 1.000 1.000 1.000 1.000 

Locus 2170 : 
1 alleles
97.6% missing data
   1   (1.000) 1.000 1.000 1.000 1.000 1.000 1.000 

Locus 2171 : 
1 alleles
97.6% missing data
   1   (1.000) 1.000 1.000 1.000 1.000 1.000 1.000 

Locus 2172 : 
1 alleles
97.6% missing data
   1   (1.000) 1.000 1.000 1.000 1.000 1.000 1.000 

Locus 2173 : 
1 alleles
97.6% missing data
   1   (1.000) 1.000 1.000 1.000 1.000 1.000 1.000 

Locus 2174 : 
1 alleles
97.6% missing data
   1   (1.000) 1.000 1.000 1.000 1.000 1.000 1.000 

Locus 2175 : 
2 alleles
97.6% missing data
   1   (0.498) 0.498 0.493 0.498 0.498 0.498 0.498 
   2   (0.502) 0.502 0.507 0.502 0.502 0.502 0.502 

Locus 2176 : 
1 alleles
97.6% missing data
   1   (1.000) 1.000 1.000 1.000 1.000 1.000 1.000 

Locus 2177 : 
1 alleles
97.6% missing data
   1   (1.000) 1.000 1.000 1.000 1.000 1.000 1.000 

Locus 2178 : 
1 alleles
97.6% missing data
   1   (1.000) 1.000 1.000 1.000 1.000 1.000 1.000 

Locus 2179 : 
2 alleles
90.5% missing data
   0   (0.486) 0.487 0.506 0.486 0.486 0.486 0.486 
   1   (0.514) 0.513 0.494 0.514 0.514 0.514 0.514 

Locus 2180 : 
2 alleles
97.6% missing data
   0   (0.470) 0.470 0.468 0.470 0.470 0.470 0.470 
   1   (0.530) 0.530 0.532 0.530 0.530 0.530 0.530 

Locus 2181 : 
2 alleles
95.2% missing data
   1   (0.605) 0.604 0.603 0.603 0.605 0.611 0.604 
   0   (0.395) 0.396 0.397 0.397 0.395 0.389 0.396 

Locus 2182 : 
1 alleles
97.6% missing data
   1   (1.000) 1.000 1.000 1.000 1.000 1.000 1.000 

Locus 2183 : 
2 alleles
97.6% missing data
   0   (0.525) 0.525 0.529 0.525 0.525 0.525 0.526 
   1   (0.475) 0.475 0.471 0.475 0.475 0.475 0.474 

Locus 2184 : 
1 alleles
97.6% missing data
   1   (1.000) 1.000 1.000 1.000 1.000 1.000 1.000 

Locus 2185 : 
1 alleles
97.6% missing data
   1   (1.000) 1.000 1.000 1.000 1.000 1.000 1.000 

Locus 2186 : 
1 alleles
97.6% missing data
   1   (1.000) 1.000 1.000 1.000 1.000 1.000 1.000 

Locus 2187 : 
1 alleles
97.6% missing data
   1   (1.000) 1.000 1.000 1.000 1.000 1.000 1.000 

Locus 2188 : 
1 alleles
97.6% missing data
   1   (1.000) 1.000 1.000 1.000 1.000 1.000 1.000 

Locus 2189 : 
2 alleles
88.1% missing data
   0   (0.450) 0.450 0.291 0.450 0.451 0.449 0.449 
   1   (0.550) 0.550 0.709 0.550 0.549 0.551 0.551 

Locus 2190 : 
2 alleles
85.7% missing data
   0   (0.511) 0.511 0.502 0.510 0.511 0.510 0.511 
   1   (0.489) 0.489 0.498 0.490 0.489 0.490 0.489 

Locus 2191 : 
2 alleles
26.2% missing data
   1   (0.958) 0.960 0.995 0.958 0.958 0.959 0.958 
   0   (0.042) 0.040 0.005 0.042 0.042 0.041 0.042 

Locus 2192 : 
2 alleles
97.6% missing data
   0   (0.570) 0.570 0.566 0.571 0.570 0.571 0.570 
   1   (0.430) 0.430 0.434 0.429 0.430 0.429 0.430 

Locus 2193 : 
2 alleles
88.1% missing data
   0   (0.432) 0.432 0.285 0.432 0.433 0.432 0.431 
   1   (0.568) 0.568 0.715 0.568 0.567 0.568 0.569 

Locus 2194 : 
2 alleles
28.6% missing data
   1   (0.848) 0.849 0.982 0.850 0.847 0.848 0.847 
   0   (0.152) 0.151 0.018 0.150 0.153 0.152 0.153 

Locus 2195 : 
1 alleles
97.6% missing data
   1   (1.000) 1.000 1.000 1.000 1.000 1.000 1.000 

Locus 2196 : 
1 alleles
97.6% missing data
   1   (1.000) 1.000 1.000 1.000 1.000 1.000 1.000 

Locus 2197 : 
1 alleles
97.6% missing data
   1   (1.000) 1.000 1.000 1.000 1.000 1.000 1.000 

Locus 2198 : 
1 alleles
97.6% missing data
   1   (1.000) 1.000 1.000 1.000 1.000 1.000 1.000 

Locus 2199 : 
1 alleles
97.6% missing data
   1   (1.000) 1.000 1.000 1.000 1.000 1.000 1.000 

Locus 2200 : 
1 alleles
97.6% missing data
   1   (1.000) 1.000 1.000 1.000 1.000 1.000 1.000 

Locus 2201 : 
1 alleles
97.6% missing data
   1   (1.000) 1.000 1.000 1.000 1.000 1.000 1.000 

Locus 2202 : 
1 alleles
97.6% missing data
   1   (1.000) 1.000 1.000 1.000 1.000 1.000 1.000 

Locus 2203 : 
1 alleles
97.6% missing data
   1   (1.000) 1.000 1.000 1.000 1.000 1.000 1.000 

Locus 2204 : 
1 alleles
97.6% missing data
   1   (1.000) 1.000 1.000 1.000 1.000 1.000 1.000 

Locus 2205 : 
1 alleles
97.6% missing data
   1   (1.000) 1.000 1.000 1.000 1.000 1.000 1.000 

Locus 2206 : 
1 alleles
97.6% missing data
   1   (1.000) 1.000 1.000 1.000 1.000 1.000 1.000 

Locus 2207 : 
1 alleles
97.6% missing data
   1   (1.000) 1.000 1.000 1.000 1.000 1.000 1.000 

Locus 2208 : 
1 alleles
97.6% missing data
   1   (1.000) 1.000 1.000 1.000 1.000 1.000 1.000 

Locus 2209 : 
1 alleles
97.6% missing data
   1   (1.000) 1.000 1.000 1.000 1.000 1.000 1.000 

Locus 2210 : 
2 alleles
97.6% missing data
   1   (0.528) 0.528 0.534 0.527 0.528 0.528 0.528 
   2   (0.472) 0.472 0.466 0.473 0.472 0.472 0.472 

Locus 2211 : 
1 alleles
97.6% missing data
   1   (1.000) 1.000 1.000 1.000 1.000 1.000 1.000 

Locus 2212 : 
1 alleles
97.6% missing data
   1   (1.000) 1.000 1.000 1.000 1.000 1.000 1.000 

Locus 2213 : 
1 alleles
97.6% missing data
   1   (1.000) 1.000 1.000 1.000 1.000 1.000 1.000 

Locus 2214 : 
1 alleles
97.6% missing data
   1   (1.000) 1.000 1.000 1.000 1.000 1.000 1.000 

Locus 2215 : 
2 alleles
97.6% missing data
   0   (0.492) 0.492 0.490 0.492 0.492 0.492 0.492 
   1   (0.508) 0.508 0.510 0.508 0.508 0.508 0.508 

Locus 2216 : 
2 alleles
95.2% missing data
   1   (0.683) 0.682 0.677 0.682 0.682 0.689 0.682 
   0   (0.317) 0.318 0.323 0.318 0.318 0.311 0.318 

Locus 2217 : 
1 alleles
97.6% missing data
   1   (1.000) 1.000 1.000 1.000 1.000 1.000 1.000 

Locus 2218 : 
2 alleles
90.5% missing data
   0   (0.492) 0.491 0.492 0.492 0.490 0.492 0.492 
   1   (0.508) 0.509 0.508 0.508 0.510 0.508 0.508 

Locus 2219 : 
2 alleles
95.2% missing data
   1   (0.597) 0.596 0.593 0.596 0.596 0.604 0.596 
   0   (0.403) 0.404 0.407 0.404 0.404 0.396 0.404 

Locus 2220 : 
1 alleles
92.9% missing data
   1   (1.000) 1.000 1.000 1.000 1.000 1.000 1.000 

Locus 2221 : 
2 alleles
95.2% missing data
   1   (0.661) 0.660 0.662 0.661 0.659 0.666 0.660 
   0   (0.339) 0.340 0.338 0.339 0.341 0.334 0.340 

Locus 2222 : 
2 alleles
95.2% missing data
   0   (0.289) 0.289 0.321 0.290 0.290 0.284 0.290 
   1   (0.711) 0.711 0.679 0.710 0.710 0.716 0.710 

Locus 2223 : 
2 alleles
97.6% missing data
   0   (0.501) 0.500 0.500 0.501 0.501 0.501 0.501 
   1   (0.499) 0.500 0.500 0.499 0.499 0.499 0.499 

Locus 2224 : 
2 alleles
59.5% missing data
   1   (0.573) 0.571 0.933 0.572 0.570 0.570 0.570 
   0   (0.427) 0.429 0.067 0.428 0.430 0.430 0.430 

Locus 2225 : 
2 alleles
92.9% missing data
   0   (0.337) 0.338 0.353 0.338 0.338 0.331 0.338 
   1   (0.663) 0.662 0.647 0.662 0.662 0.669 0.662 

Locus 2226 : 
2 alleles
95.2% missing data
   1   (0.667) 0.666 0.657 0.666 0.666 0.672 0.666 
   0   (0.333) 0.334 0.343 0.334 0.334 0.328 0.334 

Locus 2227 : 
2 alleles
95.2% missing data
   1   (0.659) 0.658 0.659 0.658 0.658 0.665 0.658 
   0   (0.341) 0.342 0.341 0.342 0.342 0.335 0.342 

Locus 2228 : 
2 alleles
97.6% missing data
   0   (0.389) 0.389 0.392 0.389 0.389 0.389 0.389 
   1   (0.611) 0.611 0.608 0.611 0.611 0.611 0.611 

Locus 2229 : 
2 alleles
97.6% missing data
   0   (0.522) 0.521 0.525 0.522 0.522 0.522 0.523 
   1   (0.478) 0.479 0.475 0.478 0.478 0.478 0.477 

Locus 2230 : 
2 alleles
61.9% missing data
   1   (0.571) 0.568 0.926 0.569 0.567 0.569 0.569 
   0   (0.429) 0.432 0.074 0.431 0.433 0.431 0.431 

Locus 2231 : 
2 alleles
95.2% missing data
   1   (0.725) 0.725 0.726 0.724 0.724 0.729 0.725 
   0   (0.275) 0.275 0.274 0.276 0.276 0.271 0.275 

Locus 2232 : 
2 alleles
95.2% missing data
   1   (0.661) 0.660 0.665 0.660 0.661 0.668 0.661 
   0   (0.339) 0.340 0.335 0.340 0.339 0.332 0.339 

Locus 2233 : 
1 alleles
97.6% missing data
   1   (1.000) 1.000 1.000 1.000 1.000 1.000 1.000 

Locus 2234 : 
2 alleles
95.2% missing data
   1   (0.691) 0.690 0.683 0.689 0.689 0.696 0.691 
   0   (0.309) 0.310 0.317 0.311 0.311 0.304 0.309 

Locus 2235 : 
1 alleles
97.6% missing data
   1   (1.000) 1.000 1.000 1.000 1.000 1.000 1.000 

Locus 2236 : 
2 alleles
95.2% missing data
   1   (0.700) 0.699 0.694 0.700 0.699 0.705 0.701 
   0   (0.300) 0.301 0.306 0.300 0.301 0.295 0.299 

Locus 2237 : 
2 alleles
90.5% missing data
   0   (0.508) 0.508 0.507 0.507 0.508 0.509 0.508 
   1   (0.492) 0.492 0.493 0.493 0.492 0.491 0.492 

Locus 2238 : 
2 alleles
90.5% missing data
   0   (0.522) 0.522 0.518 0.522 0.522 0.522 0.521 
   1   (0.478) 0.478 0.482 0.478 0.478 0.478 0.479 

Locus 2239 : 
2 alleles
83.3% missing data
   0   (0.352) 0.352 0.214 0.351 0.350 0.351 0.353 
   1   (0.648) 0.648 0.786 0.649 0.650 0.649 0.647 

Locus 2240 : 
1 alleles
97.6% missing data
   1   (1.000) 1.000 1.000 1.000 1.000 1.000 1.000 

Locus 2241 : 
1 alleles
97.6% missing data
   1   (1.000) 1.000 1.000 1.000 1.000 1.000 1.000 

Locus 2242 : 
1 alleles
97.6% missing data
   1   (1.000) 1.000 1.000 1.000 1.000 1.000 1.000 

Locus 2243 : 
1 alleles
97.6% missing data
   1   (1.000) 1.000 1.000 1.000 1.000 1.000 1.000 

Locus 2244 : 
1 alleles
97.6% missing data
   1   (1.000) 1.000 1.000 1.000 1.000 1.000 1.000 

Locus 2245 : 
1 alleles
97.6% missing data
   1   (1.000) 1.000 1.000 1.000 1.000 1.000 1.000 

Locus 2246 : 
3 alleles
52.4% missing data
   0   (0.376) 0.375 0.243 0.379 0.376 0.377 0.374 
   1   (0.540) 0.543 0.644 0.540 0.543 0.541 0.543 
   2   (0.084) 0.082 0.113 0.081 0.081 0.082 0.082 

Locus 2247 : 
2 alleles
90.5% missing data
   0   (0.391) 0.389 0.421 0.392 0.390 0.390 0.389 
   1   (0.609) 0.611 0.579 0.608 0.610 0.610 0.611 

Locus 2248 : 
2 alleles
97.6% missing data
   0   (0.473) 0.473 0.472 0.472 0.473 0.473 0.474 
   1   (0.527) 0.527 0.528 0.528 0.527 0.527 0.526 

Locus 2249 : 
2 alleles
57.1% missing data
   1   (0.818) 0.818 0.978 0.818 0.816 0.821 0.817 
   0   (0.182) 0.182 0.022 0.182 0.184 0.179 0.183 

Locus 2250 : 
2 alleles
92.9% missing data
   0   (0.401) 0.400 0.403 0.401 0.400 0.402 0.401 
   1   (0.599) 0.600 0.597 0.599 0.600 0.598 0.599 

Locus 2251 : 
1 alleles
97.6% missing data
   1   (1.000) 1.000 1.000 1.000 1.000 1.000 1.000 

Locus 2252 : 
2 alleles
66.7% missing data
   1   (0.770) 0.767 0.969 0.773 0.768 0.770 0.768 
   0   (0.230) 0.233 0.031 0.227 0.232 0.230 0.232 

Locus 2253 : 
2 alleles
83.3% missing data
   1   (0.674) 0.673 0.737 0.675 0.676 0.675 0.674 
   0   (0.326) 0.327 0.263 0.325 0.324 0.325 0.326 

Locus 2254 : 
2 alleles
97.6% missing data
   0   (0.459) 0.460 0.461 0.460 0.459 0.459 0.459 
   1   (0.541) 0.540 0.539 0.540 0.541 0.541 0.541 

Locus 2255 : 
2 alleles
83.3% missing data
   1   (0.694) 0.693 0.754 0.696 0.694 0.695 0.694 
   0   (0.306) 0.307 0.246 0.304 0.306 0.305 0.306 

Locus 2256 : 
2 alleles
95.2% missing data
   0   (0.375) 0.373 0.343 0.374 0.374 0.374 0.374 
   1   (0.625) 0.627 0.657 0.626 0.626 0.626 0.626 

Locus 2257 : 
1 alleles
95.2% missing data
   1   (1.000) 1.000 1.000 1.000 1.000 1.000 1.000 

Locus 2258 : 
1 alleles
97.6% missing data
   1   (1.000) 1.000 1.000 1.000 1.000 1.000 1.000 

Locus 2259 : 
1 alleles
97.6% missing data
   1   (1.000) 1.000 1.000 1.000 1.000 1.000 1.000 

Locus 2260 : 
1 alleles
97.6% missing data
   1   (1.000) 1.000 1.000 1.000 1.000 1.000 1.000 

Locus 2261 : 
1 alleles
95.2% missing data
   1   (1.000) 1.000 1.000 1.000 1.000 1.000 1.000 

Locus 2262 : 
1 alleles
97.6% missing data
   1   (1.000) 1.000 1.000 1.000 1.000 1.000 1.000 

Locus 2263 : 
2 alleles
97.6% missing data
   0   (0.511) 0.510 0.510 0.511 0.512 0.511 0.511 
   1   (0.489) 0.490 0.490 0.489 0.488 0.489 0.489 

Locus 2264 : 
2 alleles
97.6% missing data
   0   (0.491) 0.491 0.495 0.491 0.491 0.491 0.492 
   1   (0.509) 0.509 0.505 0.509 0.509 0.509 0.508 

Locus 2265 : 
2 alleles
97.6% missing data
   0   (0.448) 0.449 0.444 0.449 0.448 0.448 0.448 
   1   (0.552) 0.551 0.556 0.551 0.552 0.552 0.552 

Locus 2266 : 
2 alleles
97.6% missing data
   0   (0.616) 0.616 0.610 0.617 0.616 0.616 0.615 
   1   (0.384) 0.384 0.390 0.383 0.384 0.384 0.385 

Locus 2267 : 
2 alleles
97.6% missing data
   0   (0.556) 0.555 0.559 0.554 0.555 0.555 0.556 
   1   (0.444) 0.445 0.441 0.446 0.445 0.445 0.444 

Locus 2268 : 
2 alleles
97.6% missing data
   0   (0.452) 0.452 0.452 0.452 0.452 0.452 0.453 
   1   (0.548) 0.548 0.548 0.548 0.548 0.548 0.547 

Locus 2269 : 
2 alleles
97.6% missing data
   0   (0.577) 0.578 0.576 0.577 0.576 0.578 0.577 
   1   (0.423) 0.422 0.424 0.423 0.424 0.422 0.423 

Locus 2270 : 
2 alleles
97.6% missing data
   0   (0.472) 0.472 0.470 0.472 0.472 0.471 0.471 
   1   (0.528) 0.528 0.530 0.528 0.528 0.529 0.529 

Locus 2271 : 
2 alleles
97.6% missing data
   0   (0.513) 0.513 0.514 0.513 0.513 0.513 0.514 
   1   (0.487) 0.487 0.486 0.487 0.487 0.487 0.486 

Locus 2272 : 
2 alleles
97.6% missing data
   0   (0.507) 0.508 0.505 0.508 0.507 0.507 0.508 
   1   (0.493) 0.492 0.495 0.492 0.493 0.493 0.492 

Locus 2273 : 
3 alleles
90.5% missing data
   0   (0.471) 0.472 0.474 0.472 0.472 0.472 0.472 
   1   (0.358) 0.359 0.372 0.358 0.358 0.358 0.359 
   2   (0.170) 0.169 0.154 0.170 0.170 0.170 0.169 

Locus 2274 : 
2 alleles
47.6% missing data
   1   (0.739) 0.736 0.972 0.741 0.737 0.740 0.736 
   0   (0.261) 0.264 0.028 0.259 0.263 0.260 0.264 

Locus 2275 : 
2 alleles
85.7% missing data
   0   (0.391) 0.391 0.324 0.390 0.391 0.391 0.390 
   1   (0.609) 0.609 0.676 0.610 0.609 0.609 0.610 

Locus 2276 : 
2 alleles
97.6% missing data
   0   (0.504) 0.504 0.508 0.503 0.504 0.504 0.504 
   1   (0.496) 0.496 0.492 0.497 0.496 0.496 0.496 

Locus 2277 : 
2 alleles
97.6% missing data
   0   (0.409) 0.410 0.410 0.409 0.409 0.409 0.410 
   1   (0.591) 0.590 0.590 0.591 0.591 0.591 0.590 

Locus 2278 : 
2 alleles
97.6% missing data
   0   (0.508) 0.508 0.510 0.508 0.506 0.508 0.508 
   1   (0.492) 0.492 0.490 0.492 0.494 0.492 0.492 

Locus 2279 : 
2 alleles
85.7% missing data
   0   (0.491) 0.492 0.498 0.491 0.492 0.492 0.491 
   1   (0.509) 0.508 0.502 0.509 0.508 0.508 0.509 

Locus 2280 : 
2 alleles
97.6% missing data
   0   (0.500) 0.499 0.502 0.499 0.500 0.499 0.499 
   1   (0.500) 0.501 0.498 0.501 0.500 0.501 0.501 

Locus 2281 : 
2 alleles
97.6% missing data
   0   (0.489) 0.490 0.487 0.490 0.490 0.489 0.490 
   1   (0.511) 0.510 0.513 0.510 0.510 0.511 0.510 

Locus 2282 : 
2 alleles
97.6% missing data
   0   (0.554) 0.554 0.556 0.555 0.555 0.555 0.554 
   1   (0.446) 0.446 0.444 0.445 0.445 0.445 0.446 

Locus 2283 : 
2 alleles
97.6% missing data
   0   (0.432) 0.432 0.436 0.432 0.433 0.432 0.432 
   1   (0.568) 0.568 0.564 0.568 0.567 0.568 0.568 

Locus 2284 : 
2 alleles
97.6% missing data
   0   (0.555) 0.555 0.553 0.555 0.555 0.555 0.555 
   1   (0.445) 0.445 0.447 0.445 0.445 0.445 0.445 

Locus 2285 : 
2 alleles
92.9% missing data
   0   (0.520) 0.520 0.513 0.519 0.519 0.520 0.519 
   1   (0.480) 0.480 0.487 0.481 0.481 0.480 0.481 

Locus 2286 : 
2 alleles
95.2% missing data
   1   (0.717) 0.717 0.710 0.716 0.717 0.723 0.717 
   0   (0.283) 0.283 0.290 0.284 0.283 0.277 0.283 

Locus 2287 : 
2 alleles
95.2% missing data
   0   (0.527) 0.528 0.514 0.526 0.527 0.527 0.527 
   1   (0.473) 0.472 0.486 0.474 0.473 0.473 0.473 

Locus 2288 : 
2 alleles
95.2% missing data
   1   (0.669) 0.669 0.667 0.668 0.668 0.675 0.670 
   0   (0.331) 0.331 0.333 0.332 0.332 0.325 0.330 

Locus 2289 : 
2 alleles
95.2% missing data
   1   (0.667) 0.667 0.662 0.666 0.666 0.673 0.666 
   0   (0.333) 0.333 0.338 0.334 0.334 0.327 0.334 

Locus 2290 : 
2 alleles
95.2% missing data
   1   (0.652) 0.651 0.650 0.651 0.652 0.659 0.653 
   0   (0.348) 0.349 0.350 0.349 0.348 0.341 0.347 

Locus 2291 : 
2 alleles
95.2% missing data
   1   (0.592) 0.592 0.589 0.591 0.591 0.599 0.592 
   0   (0.408) 0.408 0.411 0.409 0.409 0.401 0.408 

Locus 2292 : 
2 alleles
95.2% missing data
   1   (0.687) 0.686 0.685 0.686 0.686 0.693 0.687 
   0   (0.313) 0.314 0.315 0.314 0.314 0.307 0.313 

Locus 2293 : 
2 alleles
92.9% missing data
   0   (0.494) 0.494 0.490 0.494 0.494 0.495 0.495 
   1   (0.506) 0.506 0.510 0.506 0.506 0.505 0.505 

Locus 2294 : 
2 alleles
95.2% missing data
   1   (0.637) 0.637 0.636 0.636 0.636 0.644 0.637 
   0   (0.363) 0.363 0.364 0.364 0.364 0.356 0.363 

Locus 2295 : 
2 alleles
97.6% missing data
   0   (0.588) 0.590 0.594 0.588 0.589 0.587 0.588 
   1   (0.412) 0.410 0.406 0.412 0.411 0.413 0.412 

Locus 2296 : 
2 alleles
95.2% missing data
   1   (0.649) 0.648 0.645 0.649 0.648 0.655 0.649 
   0   (0.351) 0.352 0.355 0.351 0.352 0.345 0.351 

Locus 2297 : 
2 alleles
95.2% missing data
   1   (0.696) 0.695 0.689 0.695 0.696 0.701 0.696 
   0   (0.304) 0.305 0.311 0.305 0.304 0.299 0.304 

Locus 2298 : 
2 alleles
97.6% missing data
   0   (0.477) 0.478 0.483 0.478 0.478 0.478 0.478 
   1   (0.523) 0.522 0.517 0.522 0.522 0.522 0.522 

Locus 2299 : 
2 alleles
95.2% missing data
   1   (0.692) 0.692 0.688 0.691 0.692 0.698 0.691 
   0   (0.308) 0.308 0.312 0.309 0.308 0.302 0.309 

Locus 2300 : 
2 alleles
97.6% missing data
   0   (0.421) 0.421 0.429 0.421 0.421 0.421 0.421 
   1   (0.579) 0.579 0.571 0.579 0.579 0.579 0.579 

Locus 2301 : 
2 alleles
95.2% missing data
   1   (0.703) 0.704 0.704 0.702 0.703 0.708 0.702 
   0   (0.297) 0.296 0.296 0.298 0.297 0.292 0.298 

Locus 2302 : 
2 alleles
95.2% missing data
   1   (0.650) 0.650 0.650 0.650 0.649 0.656 0.650 
   0   (0.350) 0.350 0.350 0.350 0.351 0.344 0.350 

Locus 2303 : 
2 alleles
95.2% missing data
   1   (0.701) 0.700 0.698 0.700 0.700 0.706 0.700 
   0   (0.299) 0.300 0.302 0.300 0.300 0.294 0.300 

Locus 2304 : 
1 alleles
28.6% missing data
   1   (1.000) 1.000 1.000 1.000 1.000 1.000 1.000 

Locus 2305 : 
2 alleles
97.6% missing data
   0   (0.493) 0.494 0.500 0.493 0.493 0.495 0.493 
   1   (0.507) 0.506 0.500 0.507 0.507 0.505 0.507 

Locus 2306 : 
2 alleles
97.6% missing data
   0   (0.474) 0.473 0.479 0.474 0.473 0.474 0.474 
   1   (0.526) 0.527 0.521 0.526 0.527 0.526 0.526 

Locus 2307 : 
1 alleles
97.6% missing data
   1   (1.000) 1.000 1.000 1.000 1.000 1.000 1.000 

Locus 2308 : 
3 alleles
92.9% missing data
   0   (0.308) 0.309 0.340 0.309 0.310 0.302 0.309 
   1   (0.236) 0.237 0.248 0.236 0.235 0.232 0.236 
   2   (0.456) 0.454 0.412 0.455 0.455 0.465 0.455 

Locus 2309 : 
2 alleles
95.2% missing data
   1   (0.698) 0.697 0.696 0.698 0.698 0.704 0.698 
   0   (0.302) 0.303 0.304 0.302 0.302 0.296 0.302 

Locus 2310 : 
2 alleles
95.2% missing data
   1   (0.708) 0.708 0.706 0.707 0.708 0.714 0.708 
   0   (0.292) 0.292 0.294 0.293 0.292 0.286 0.292 

Locus 2311 : 
2 alleles
95.2% missing data
   1   (0.640) 0.639 0.638 0.639 0.640 0.646 0.640 
   0   (0.360) 0.361 0.362 0.361 0.360 0.354 0.360 

Locus 2312 : 
3 alleles
57.1% missing data
   0   (0.320) 0.323 0.061 0.317 0.326 0.317 0.324 
   1   (0.531) 0.529 0.916 0.539 0.529 0.521 0.531 
   2   (0.149) 0.148 0.023 0.144 0.145 0.162 0.146 

Locus 2313 : 
2 alleles
57.1% missing data
   0   (0.311) 0.314 0.065 0.308 0.317 0.308 0.315 
   1   (0.689) 0.686 0.935 0.692 0.683 0.692 0.685 

Locus 2314 : 
2 alleles
95.2% missing data
   1   (0.658) 0.657 0.651 0.657 0.656 0.664 0.657 
   0   (0.342) 0.343 0.349 0.343 0.344 0.336 0.343 

Locus 2315 : 
2 alleles
95.2% missing data
   1   (0.630) 0.629 0.629 0.629 0.629 0.636 0.629 
   0   (0.370) 0.371 0.371 0.371 0.371 0.364 0.371 

Locus 2316 : 
2 alleles
97.6% missing data
   0   (0.487) 0.487 0.486 0.487 0.487 0.487 0.487 
   1   (0.513) 0.513 0.514 0.513 0.513 0.513 0.513 

Locus 2317 : 
2 alleles
92.9% missing data
   0   (0.375) 0.376 0.386 0.377 0.376 0.369 0.376 
   1   (0.625) 0.624 0.614 0.623 0.624 0.631 0.624 

Locus 2318 : 
2 alleles
97.6% missing data
   0   (0.452) 0.451 0.449 0.452 0.452 0.452 0.452 
   1   (0.548) 0.549 0.551 0.548 0.548 0.548 0.548 

Locus 2319 : 
2 alleles
97.6% missing data
   0   (0.522) 0.522 0.519 0.522 0.521 0.522 0.521 
   1   (0.478) 0.478 0.481 0.478 0.479 0.478 0.479 

Locus 2320 : 
2 alleles
97.6% missing data
   0   (0.518) 0.518 0.522 0.518 0.518 0.519 0.518 
   1   (0.482) 0.482 0.478 0.482 0.482 0.481 0.482 

Locus 2321 : 
2 alleles
50.0% missing data
   0   (0.332) 0.337 0.061 0.328 0.339 0.328 0.336 
   1   (0.668) 0.663 0.939 0.672 0.661 0.672 0.664 

Locus 2322 : 
2 alleles
97.6% missing data
   0   (0.541) 0.540 0.545 0.540 0.541 0.540 0.540 
   1   (0.459) 0.460 0.455 0.460 0.459 0.460 0.460 

Locus 2323 : 
1 alleles
97.6% missing data
   1   (1.000) 1.000 1.000 1.000 1.000 1.000 1.000 

Locus 2324 : 
1 alleles
97.6% missing data
   1   (1.000) 1.000 1.000 1.000 1.000 1.000 1.000 

Locus 2325 : 
1 alleles
97.6% missing data
   1   (1.000) 1.000 1.000 1.000 1.000 1.000 1.000 

Locus 2326 : 
2 alleles
95.2% missing data
   1   (0.666) 0.665 0.658 0.666 0.665 0.672 0.665 
   0   (0.334) 0.335 0.342 0.334 0.335 0.328 0.335 

Locus 2327 : 
3 alleles
95.2% missing data
   1   (0.384) 0.382 0.380 0.382 0.382 0.395 0.383 
   0   (0.291) 0.292 0.298 0.292 0.292 0.286 0.292 
   2   (0.325) 0.326 0.321 0.326 0.325 0.318 0.325 

Locus 2328 : 
2 alleles
97.6% missing data
   0   (0.526) 0.526 0.531 0.525 0.525 0.526 0.526 
   1   (0.474) 0.474 0.469 0.475 0.475 0.474 0.474 

Locus 2329 : 
2 alleles
95.2% missing data
   1   (0.666) 0.665 0.657 0.665 0.666 0.671 0.666 
   0   (0.334) 0.335 0.343 0.335 0.334 0.329 0.334 

Locus 2330 : 
2 alleles
97.6% missing data
   0   (0.488) 0.488 0.489 0.489 0.488 0.488 0.488 
   1   (0.512) 0.512 0.511 0.511 0.512 0.512 0.512 

Locus 2331 : 
2 alleles
95.2% missing data
   1   (0.700) 0.700 0.698 0.699 0.699 0.706 0.699 
   0   (0.300) 0.300 0.302 0.301 0.301 0.294 0.301 

Locus 2332 : 
1 alleles
97.6% missing data
   1   (1.000) 1.000 1.000 1.000 1.000 1.000 1.000 

Locus 2333 : 
1 alleles
97.6% missing data
   1   (1.000) 1.000 1.000 1.000 1.000 1.000 1.000 

Locus 2334 : 
1 alleles
97.6% missing data
   1   (1.000) 1.000 1.000 1.000 1.000 1.000 1.000 

Locus 2335 : 
2 alleles
95.2% missing data
   1   (0.716) 0.716 0.713 0.716 0.716 0.721 0.716 
   0   (0.284) 0.284 0.287 0.284 0.284 0.279 0.284 

Locus 2336 : 
2 alleles
78.6% missing data
   1   (0.573) 0.572 0.904 0.572 0.569 0.572 0.572 
   0   (0.427) 0.428 0.096 0.428 0.431 0.428 0.428 

Locus 2337 : 
2 alleles
95.2% missing data
   1   (0.665) 0.665 0.662 0.664 0.664 0.672 0.665 
   0   (0.335) 0.335 0.338 0.336 0.336 0.328 0.335 

Locus 2338 : 
2 alleles
97.6% missing data
   0   (0.501) 0.501 0.500 0.501 0.500 0.501 0.500 
   1   (0.499) 0.499 0.500 0.499 0.500 0.499 0.500 

Locus 2339 : 
2 alleles
97.6% missing data
   0   (0.445) 0.445 0.467 0.445 0.444 0.444 0.444 
   1   (0.555) 0.555 0.533 0.555 0.556 0.556 0.556 

Locus 2340 : 
1 alleles
23.8% missing data
   1   (1.000) 1.000 1.000 1.000 1.000 1.000 1.000 

Locus 2341 : 
2 alleles
78.6% missing data
   1   (0.818) 0.818 0.951 0.821 0.818 0.819 0.819 
   0   (0.182) 0.182 0.049 0.179 0.182 0.181 0.181 

Locus 2342 : 
2 alleles
78.6% missing data
   1   (0.837) 0.838 0.957 0.840 0.836 0.836 0.837 
   0   (0.163) 0.162 0.043 0.160 0.164 0.164 0.163 

Locus 2343 : 
1 alleles
97.6% missing data
   1   (1.000) 1.000 1.000 1.000 1.000 1.000 1.000 

Locus 2344 : 
2 alleles
95.2% missing data
   0   (0.460) 0.460 0.460 0.460 0.460 0.459 0.460 
   1   (0.540) 0.540 0.540 0.540 0.540 0.541 0.540 

Locus 2345 : 
1 alleles
97.6% missing data
   1   (1.000) 1.000 1.000 1.000 1.000 1.000 1.000 

Locus 2346 : 
1 alleles
97.6% missing data
   1   (1.000) 1.000 1.000 1.000 1.000 1.000 1.000 

Locus 2347 : 
2 alleles
95.2% missing data
   0   (0.492) 0.492 0.487 0.493 0.491 0.492 0.493 
   1   (0.508) 0.508 0.513 0.507 0.509 0.508 0.507 

Locus 2348 : 
1 alleles
97.6% missing data
   1   (1.000) 1.000 1.000 1.000 1.000 1.000 1.000 

Locus 2349 : 
1 alleles
97.6% missing data
   1   (1.000) 1.000 1.000 1.000 1.000 1.000 1.000 

Locus 2350 : 
1 alleles
97.6% missing data
   1   (1.000) 1.000 1.000 1.000 1.000 1.000 1.000 

Locus 2351 : 
2 alleles
97.6% missing data
   0   (0.434) 0.434 0.443 0.434 0.434 0.434 0.434 
   1   (0.566) 0.566 0.557 0.566 0.566 0.566 0.566 

Locus 2352 : 
2 alleles
61.9% missing data
   1   (0.763) 0.760 0.945 0.768 0.761 0.761 0.762 
   0   (0.237) 0.240 0.055 0.232 0.239 0.239 0.238 

Locus 2353 : 
2 alleles
97.6% missing data
   0   (0.595) 0.595 0.600 0.595 0.595 0.595 0.595 
   1   (0.405) 0.405 0.400 0.405 0.405 0.405 0.405 

Locus 2354 : 
2 alleles
97.6% missing data
   0   (0.482) 0.482 0.481 0.482 0.482 0.481 0.483 
   1   (0.518) 0.518 0.519 0.518 0.518 0.519 0.517 

Locus 2355 : 
2 alleles
97.6% missing data
   0   (0.462) 0.462 0.453 0.462 0.462 0.462 0.463 
   1   (0.538) 0.538 0.547 0.538 0.538 0.538 0.537 

Locus 2356 : 
2 alleles
61.9% missing data
   1   (0.766) 0.763 0.952 0.771 0.763 0.764 0.765 
   0   (0.234) 0.237 0.048 0.229 0.237 0.236 0.235 

Locus 2357 : 
1 alleles
28.6% missing data
   1   (1.000) 1.000 1.000 1.000 1.000 1.000 1.000 

Locus 2358 : 
1 alleles
97.6% missing data
   1   (1.000) 1.000 1.000 1.000 1.000 1.000 1.000 

Locus 2359 : 
1 alleles
97.6% missing data
   1   (1.000) 1.000 1.000 1.000 1.000 1.000 1.000 

Locus 2360 : 
1 alleles
97.6% missing data
   1   (1.000) 1.000 1.000 1.000 1.000 1.000 1.000 

Locus 2361 : 
2 alleles
97.6% missing data
   0   (0.468) 0.467 0.461 0.468 0.468 0.468 0.467 
   1   (0.532) 0.533 0.539 0.532 0.532 0.532 0.533 

Locus 2362 : 
2 alleles
95.2% missing data
   1   (0.704) 0.704 0.701 0.703 0.704 0.709 0.705 
   0   (0.296) 0.296 0.299 0.297 0.296 0.291 0.295 

Locus 2363 : 
2 alleles
83.3% missing data
   0   (0.371) 0.371 0.092 0.378 0.371 0.372 0.370 
   1   (0.629) 0.629 0.908 0.622 0.629 0.628 0.630 

Locus 2364 : 
2 alleles
95.2% missing data
   1   (0.696) 0.695 0.692 0.695 0.695 0.701 0.696 
   0   (0.304) 0.305 0.308 0.305 0.305 0.299 0.304 

Locus 2365 : 
2 alleles
95.2% missing data
   1   (0.669) 0.667 0.664 0.668 0.667 0.675 0.668 
   0   (0.331) 0.333 0.336 0.332 0.333 0.325 0.332 

Locus 2366 : 
1 alleles
95.2% missing data
   1   (1.000) 1.000 1.000 1.000 1.000 1.000 1.000 

Locus 2367 : 
1 alleles
95.2% missing data
   1   (1.000) 1.000 1.000 1.000 1.000 1.000 1.000 

Locus 2368 : 
1 alleles
97.6% missing data
   1   (1.000) 1.000 1.000 1.000 1.000 1.000 1.000 

Locus 2369 : 
1 alleles
97.6% missing data
   1   (1.000) 1.000 1.000 1.000 1.000 1.000 1.000 

Locus 2370 : 
2 alleles
85.7% missing data
   0   (0.433) 0.434 0.190 0.434 0.433 0.433 0.434 
   1   (0.567) 0.566 0.810 0.566 0.567 0.567 0.566 

Locus 2371 : 
1 alleles
97.6% missing data
   1   (1.000) 1.000 1.000 1.000 1.000 1.000 1.000 

Locus 2372 : 
2 alleles
35.7% missing data
   1   (0.897) 0.897 0.985 0.901 0.899 0.898 0.895 
   0   (0.103) 0.103 0.015 0.099 0.101 0.102 0.105 

Locus 2373 : 
2 alleles
66.7% missing data
   1   (0.696) 0.698 0.845 0.698 0.697 0.697 0.695 
   0   (0.304) 0.302 0.155 0.302 0.303 0.303 0.305 

Locus 2374 : 
2 alleles
97.6% missing data
   0   (0.539) 0.539 0.533 0.539 0.539 0.538 0.539 
   1   (0.461) 0.461 0.467 0.461 0.461 0.462 0.461 

Locus 2375 : 
1 alleles
97.6% missing data
   1   (1.000) 1.000 1.000 1.000 1.000 1.000 1.000 

Locus 2376 : 
2 alleles
95.2% missing data
   1   (0.638) 0.637 0.633 0.637 0.637 0.644 0.638 
   0   (0.362) 0.363 0.367 0.363 0.363 0.356 0.362 

Locus 2377 : 
2 alleles
95.2% missing data
   1   (0.631) 0.631 0.631 0.630 0.631 0.637 0.631 
   0   (0.369) 0.369 0.369 0.370 0.369 0.363 0.369 

Locus 2378 : 
2 alleles
97.6% missing data
   0   (0.453) 0.452 0.452 0.453 0.453 0.452 0.452 
   1   (0.547) 0.548 0.548 0.547 0.547 0.548 0.548 

Locus 2379 : 
2 alleles
95.2% missing data
   1   (0.626) 0.625 0.622 0.625 0.626 0.632 0.625 
   0   (0.374) 0.375 0.378 0.375 0.374 0.368 0.375 

Locus 2380 : 
2 alleles
95.2% missing data
   1   (0.652) 0.652 0.648 0.652 0.652 0.658 0.652 
   0   (0.348) 0.348 0.352 0.348 0.348 0.342 0.348 

Locus 2381 : 
2 alleles
95.2% missing data
   1   (0.624) 0.623 0.623 0.623 0.624 0.631 0.623 
   0   (0.376) 0.377 0.377 0.377 0.376 0.369 0.377 

Locus 2382 : 
2 alleles
92.9% missing data
   0   (0.508) 0.508 0.509 0.507 0.508 0.508 0.507 
   1   (0.492) 0.492 0.491 0.493 0.492 0.492 0.493 

Locus 2383 : 
1 alleles
97.6% missing data
   1   (1.000) 1.000 1.000 1.000 1.000 1.000 1.000 

Locus 2384 : 
2 alleles
95.2% missing data
   1   (0.699) 0.699 0.694 0.698 0.698 0.704 0.699 
   0   (0.301) 0.301 0.306 0.302 0.302 0.296 0.301 

Locus 2385 : 
2 alleles
95.2% missing data
   1   (0.665) 0.665 0.659 0.665 0.664 0.671 0.666 
   0   (0.335) 0.335 0.341 0.335 0.336 0.329 0.334 

Locus 2386 : 
2 alleles
97.6% missing data
   0   (0.478) 0.478 0.479 0.478 0.478 0.478 0.478 
   1   (0.522) 0.522 0.521 0.522 0.522 0.522 0.522 

Locus 2387 : 
2 alleles
92.9% missing data
   0   (0.585) 0.585 0.559 0.583 0.584 0.586 0.585 
   1   (0.415) 0.415 0.441 0.417 0.416 0.414 0.415 

Locus 2388 : 
2 alleles
95.2% missing data
   1   (0.650) 0.649 0.648 0.649 0.648 0.656 0.650 
   0   (0.350) 0.351 0.352 0.351 0.352 0.344 0.350 

Locus 2389 : 
2 alleles
95.2% missing data
   1   (0.676) 0.676 0.672 0.676 0.676 0.682 0.675 
   0   (0.324) 0.324 0.328 0.324 0.324 0.318 0.325 

Locus 2390 : 
2 alleles
95.2% missing data
   1   (0.647) 0.646 0.643 0.646 0.646 0.653 0.646 
   0   (0.353) 0.354 0.357 0.354 0.354 0.347 0.354 

Locus 2391 : 
2 alleles
95.2% missing data
   1   (0.658) 0.656 0.654 0.657 0.657 0.663 0.657 
   0   (0.342) 0.344 0.346 0.343 0.343 0.337 0.343 

Locus 2392 : 
2 alleles
97.6% missing data
   0   (0.485) 0.485 0.485 0.485 0.485 0.485 0.485 
   1   (0.515) 0.515 0.515 0.515 0.515 0.515 0.515 

Locus 2393 : 
2 alleles
92.9% missing data
   0   (0.371) 0.370 0.366 0.371 0.370 0.371 0.370 
   1   (0.629) 0.630 0.634 0.629 0.630 0.629 0.630 

Locus 2394 : 
1 alleles
97.6% missing data
   1   (1.000) 1.000 1.000 1.000 1.000 1.000 1.000 

Locus 2395 : 
2 alleles
71.4% missing data
   0   (0.246) 0.248 0.036 0.244 0.246 0.244 0.247 
   1   (0.754) 0.752 0.964 0.756 0.754 0.756 0.753 

Locus 2396 : 
2 alleles
95.2% missing data
   1   (0.658) 0.658 0.651 0.659 0.658 0.664 0.658 
   0   (0.342) 0.342 0.349 0.341 0.342 0.336 0.342 

Locus 2397 : 
2 alleles
97.6% missing data
   0   (0.463) 0.464 0.465 0.463 0.464 0.463 0.463 
   1   (0.537) 0.536 0.535 0.537 0.536 0.537 0.537 

Locus 2398 : 
2 alleles
95.2% missing data
   1   (0.686) 0.686 0.679 0.686 0.685 0.691 0.686 
   0   (0.314) 0.314 0.321 0.314 0.315 0.309 0.314 

Locus 2399 : 
2 alleles
38.1% missing data
   1   (0.714) 0.711 0.968 0.715 0.709 0.713 0.710 
   0   (0.286) 0.289 0.032 0.285 0.291 0.287 0.290 

Locus 2400 : 
2 alleles
95.2% missing data
   1   (0.652) 0.651 0.648 0.652 0.652 0.658 0.652 
   0   (0.348) 0.349 0.352 0.348 0.348 0.342 0.348 

Locus 2401 : 
2 alleles
95.2% missing data
   1   (0.672) 0.672 0.668 0.671 0.672 0.677 0.672 
   0   (0.328) 0.328 0.332 0.329 0.328 0.323 0.328 

Locus 2402 : 
2 alleles
97.6% missing data
   0   (0.470) 0.471 0.473 0.470 0.470 0.470 0.471 
   1   (0.530) 0.529 0.527 0.530 0.530 0.530 0.529 

Locus 2403 : 
2 alleles
97.6% missing data
   0   (0.470) 0.469 0.469 0.469 0.470 0.469 0.470 
   1   (0.530) 0.531 0.531 0.531 0.530 0.531 0.530 

Locus 2404 : 
2 alleles
95.2% missing data
   0   (0.577) 0.577 0.565 0.577 0.577 0.577 0.576 
   1   (0.423) 0.423 0.435 0.423 0.423 0.423 0.424 

Locus 2405 : 
2 alleles
97.6% missing data
   0   (0.424) 0.424 0.429 0.425 0.424 0.425 0.425 
   1   (0.576) 0.576 0.571 0.575 0.576 0.575 0.575 

Locus 2406 : 
2 alleles
97.6% missing data
   0   (0.553) 0.554 0.547 0.553 0.552 0.553 0.554 
   1   (0.447) 0.446 0.453 0.447 0.448 0.447 0.446 

Locus 2407 : 
2 alleles
97.6% missing data
   0   (0.501) 0.502 0.500 0.501 0.502 0.502 0.501 
   1   (0.499) 0.498 0.500 0.499 0.498 0.498 0.499 

Locus 2408 : 
2 alleles
97.6% missing data
   0   (0.542) 0.542 0.542 0.542 0.541 0.542 0.542 
   1   (0.458) 0.458 0.458 0.458 0.459 0.458 0.458 

Locus 2409 : 
2 alleles
97.6% missing data
   0   (0.504) 0.505 0.500 0.504 0.504 0.504 0.503 
   1   (0.496) 0.495 0.500 0.496 0.496 0.496 0.497 

Locus 2410 : 
2 alleles
97.6% missing data
   0   (0.453) 0.453 0.459 0.453 0.453 0.452 0.453 
   1   (0.547) 0.547 0.541 0.547 0.547 0.548 0.547 

Locus 2411 : 
2 alleles
97.6% missing data
   0   (0.458) 0.457 0.456 0.459 0.458 0.457 0.459 
   1   (0.542) 0.543 0.544 0.541 0.542 0.543 0.541 

Locus 2412 : 
2 alleles
97.6% missing data
   0   (0.484) 0.484 0.485 0.483 0.484 0.483 0.485 
   1   (0.516) 0.516 0.515 0.517 0.516 0.517 0.515 

Locus 2413 : 
2 alleles
33.3% missing data
   1   (0.890) 0.891 0.989 0.891 0.890 0.891 0.890 
   0   (0.110) 0.109 0.011 0.109 0.110 0.109 0.110 

Locus 2414 : 
2 alleles
97.6% missing data
   0   (0.519) 0.518 0.516 0.518 0.518 0.519 0.519 
   1   (0.481) 0.482 0.484 0.482 0.482 0.481 0.481 

Locus 2415 : 
2 alleles
97.6% missing data
   0   (0.444) 0.445 0.443 0.444 0.444 0.444 0.445 
   1   (0.556) 0.555 0.557 0.556 0.556 0.556 0.555 

Locus 2416 : 
2 alleles
66.7% missing data
   1   (0.612) 0.609 0.935 0.610 0.609 0.610 0.609 
   0   (0.388) 0.391 0.065 0.390 0.391 0.390 0.391 

Locus 2417 : 
1 alleles
97.6% missing data
   1   (1.000) 1.000 1.000 1.000 1.000 1.000 1.000 

Locus 2418 : 
1 alleles
97.6% missing data
   1   (1.000) 1.000 1.000 1.000 1.000 1.000 1.000 

Locus 2419 : 
2 alleles
97.6% missing data
   0   (0.539) 0.539 0.536 0.539 0.538 0.539 0.539 
   1   (0.461) 0.461 0.464 0.461 0.462 0.461 0.461 

Locus 2420 : 
2 alleles
97.6% missing data
   0   (0.554) 0.554 0.552 0.554 0.554 0.554 0.554 
   1   (0.446) 0.446 0.448 0.446 0.446 0.446 0.446 

Locus 2421 : 
2 alleles
92.9% missing data
   0   (0.372) 0.372 0.379 0.373 0.374 0.366 0.374 
   1   (0.628) 0.628 0.621 0.627 0.626 0.634 0.626 

Locus 2422 : 
2 alleles
97.6% missing data
   0   (0.486) 0.486 0.483 0.485 0.485 0.485 0.486 
   1   (0.514) 0.514 0.517 0.515 0.515 0.515 0.514 

Locus 2423 : 
2 alleles
97.6% missing data
   0   (0.429) 0.428 0.472 0.429 0.428 0.429 0.429 
   1   (0.571) 0.572 0.528 0.571 0.572 0.571 0.571 

Locus 2424 : 
2 alleles
95.2% missing data
   1   (0.676) 0.676 0.671 0.676 0.676 0.681 0.676 
   0   (0.324) 0.324 0.329 0.324 0.324 0.319 0.324 

Locus 2425 : 
2 alleles
95.2% missing data
   1   (0.721) 0.720 0.717 0.720 0.720 0.726 0.721 
   0   (0.279) 0.280 0.283 0.280 0.280 0.274 0.279 

Locus 2426 : 
2 alleles
95.2% missing data
   1   (0.648) 0.648 0.642 0.647 0.647 0.655 0.647 
   0   (0.352) 0.352 0.358 0.353 0.353 0.345 0.353 

Locus 2427 : 
2 alleles
95.2% missing data
   1   (0.649) 0.648 0.645 0.647 0.648 0.655 0.648 
   0   (0.351) 0.352 0.355 0.353 0.352 0.345 0.352 

Locus 2428 : 
2 alleles
95.2% missing data
   1   (0.655) 0.654 0.650 0.655 0.653 0.662 0.654 
   0   (0.345) 0.346 0.350 0.345 0.347 0.338 0.346 

Locus 2429 : 
2 alleles
47.6% missing data
   1   (0.853) 0.853 0.982 0.855 0.853 0.853 0.852 
   0   (0.147) 0.147 0.018 0.145 0.147 0.147 0.148 

Locus 2430 : 
2 alleles
97.6% missing data
   0   (0.485) 0.483 0.486 0.485 0.485 0.485 0.485 
   1   (0.515) 0.517 0.514 0.515 0.515 0.515 0.515 

Locus 2431 : 
1 alleles
26.2% missing data
   1   (1.000) 1.000 1.000 1.000 1.000 1.000 1.000 

Locus 2432 : 
2 alleles
64.3% missing data
   0   (0.411) 0.409 0.104 0.418 0.411 0.412 0.410 
   1   (0.589) 0.591 0.896 0.582 0.589 0.588 0.590 

Locus 2433 : 
1 alleles
26.2% missing data
   1   (1.000) 1.000 1.000 1.000 1.000 1.000 1.000 

Locus 2434 : 
2 alleles
40.5% missing data
   1   (0.705) 0.705 0.945 0.697 0.708 0.706 0.707 
   0   (0.295) 0.295 0.055 0.303 0.292 0.294 0.293 

Locus 2435 : 
2 alleles
66.7% missing data
   0   (0.413) 0.412 0.091 0.420 0.416 0.414 0.411 
   1   (0.587) 0.588 0.909 0.580 0.584 0.586 0.589 

Locus 2436 : 
2 alleles
92.9% missing data
   0   (0.469) 0.469 0.471 0.470 0.470 0.469 0.470 
   1   (0.531) 0.531 0.529 0.530 0.530 0.531 0.530 

Locus 2437 : 
2 alleles
95.2% missing data
   0   (0.519) 0.518 0.521 0.518 0.519 0.519 0.519 
   1   (0.481) 0.482 0.479 0.482 0.481 0.481 0.481 

Locus 2438 : 
1 alleles
97.6% missing data
   1   (1.000) 1.000 1.000 1.000 1.000 1.000 1.000 

Locus 2439 : 
1 alleles
97.6% missing data
   1   (1.000) 1.000 1.000 1.000 1.000 1.000 1.000 

Locus 2440 : 
1 alleles
88.1% missing data
   1   (1.000) 1.000 1.000 1.000 1.000 1.000 1.000 

Locus 2441 : 
1 alleles
97.6% missing data
   1   (1.000) 1.000 1.000 1.000 1.000 1.000 1.000 

Locus 2442 : 
1 alleles
31.0% missing data
   1   (1.000) 1.000 1.000 1.000 1.000 1.000 1.000 

Locus 2443 : 
2 alleles
95.2% missing data
   1   (0.662) 0.661 0.665 0.661 0.661 0.667 0.660 
   0   (0.338) 0.339 0.335 0.339 0.339 0.333 0.340 

Locus 2444 : 
4 alleles
54.8% missing data
   1   (0.432) 0.435 0.658 0.435 0.430 0.431 0.432 
   2   (0.296) 0.296 0.296 0.298 0.295 0.295 0.296 
   3   (0.106) 0.104 0.016 0.105 0.106 0.105 0.107 
   0   (0.165) 0.165 0.031 0.163 0.169 0.168 0.164 

Locus 2445 : 
2 alleles
97.6% missing data
   0   (0.497) 0.497 0.498 0.497 0.496 0.496 0.497 
   1   (0.503) 0.503 0.502 0.503 0.504 0.504 0.503 

Locus 2446 : 
3 alleles
92.9% missing data
   0   (0.319) 0.319 0.329 0.321 0.320 0.313 0.320 
   1   (0.217) 0.217 0.225 0.217 0.218 0.214 0.217 
   2   (0.464) 0.463 0.446 0.463 0.462 0.473 0.463 

Locus 2447 : 
1 alleles
40.5% missing data
   1   (1.000) 1.000 1.000 1.000 1.000 1.000 1.000 

Locus 2448 : 
2 alleles
85.7% missing data
   1   (0.636) 0.635 0.639 0.636 0.635 0.643 0.635 
   0   (0.364) 0.365 0.361 0.364 0.365 0.357 0.365 

Locus 2449 : 
2 alleles
95.2% missing data
   1   (0.645) 0.645 0.644 0.645 0.644 0.651 0.645 
   0   (0.355) 0.355 0.356 0.355 0.356 0.349 0.355 

Locus 2450 : 
1 alleles
33.3% missing data
   1   (1.000) 1.000 1.000 1.000 1.000 1.000 1.000 

Locus 2451 : 
1 alleles
97.6% missing data
   1   (1.000) 1.000 1.000 1.000 1.000 1.000 1.000 

Locus 2452 : 
1 alleles
97.6% missing data
   1   (1.000) 1.000 1.000 1.000 1.000 1.000 1.000 

Locus 2453 : 
2 alleles
97.6% missing data
   0   (0.554) 0.554 0.554 0.554 0.554 0.553 0.554 
   1   (0.446) 0.446 0.446 0.446 0.446 0.447 0.446 

Locus 2454 : 
2 alleles
97.6% missing data
   0   (0.525) 0.525 0.525 0.525 0.526 0.524 0.525 
   1   (0.475) 0.475 0.475 0.475 0.474 0.476 0.475 

Locus 2455 : 
2 alleles
95.2% missing data
   1   (0.690) 0.690 0.687 0.689 0.689 0.695 0.690 
   0   (0.310) 0.310 0.313 0.311 0.311 0.305 0.310 

Locus 2456 : 
2 alleles
95.2% missing data
   1   (0.654) 0.654 0.652 0.653 0.654 0.660 0.653 
   0   (0.346) 0.346 0.348 0.347 0.346 0.340 0.347 

Locus 2457 : 
1 alleles
33.3% missing data
   1   (1.000) 1.000 1.000 1.000 1.000 1.000 1.000 

Locus 2458 : 
2 alleles
97.6% missing data
   0   (0.443) 0.443 0.441 0.443 0.443 0.443 0.443 
   1   (0.557) 0.557 0.559 0.557 0.557 0.557 0.557 

Locus 2459 : 
2 alleles
88.1% missing data
   0   (0.415) 0.416 0.437 0.416 0.416 0.408 0.416 
   1   (0.585) 0.584 0.563 0.584 0.584 0.592 0.584 

Locus 2460 : 
2 alleles
95.2% missing data
   1   (0.678) 0.677 0.675 0.677 0.677 0.684 0.677 
   0   (0.322) 0.323 0.325 0.323 0.323 0.316 0.323 

Locus 2461 : 
2 alleles
97.6% missing data
   0   (0.507) 0.506 0.505 0.506 0.507 0.507 0.507 
   1   (0.493) 0.494 0.495 0.494 0.493 0.493 0.493 

Locus 2462 : 
1 alleles
95.2% missing data
   1   (1.000) 1.000 1.000 1.000 1.000 1.000 1.000 

Locus 2463 : 
2 alleles
92.9% missing data
   0   (0.258) 0.258 0.251 0.258 0.258 0.254 0.258 
   1   (0.742) 0.742 0.749 0.742 0.742 0.746 0.742 

Locus 2464 : 
2 alleles
95.2% missing data
   1   (0.660) 0.659 0.658 0.659 0.659 0.665 0.660 
   0   (0.340) 0.341 0.342 0.341 0.341 0.335 0.340 

Locus 2465 : 
2 alleles
95.2% missing data
   1   (0.703) 0.703 0.698 0.702 0.702 0.708 0.702 
   0   (0.297) 0.297 0.302 0.298 0.298 0.292 0.298 

Locus 2466 : 
2 alleles
95.2% missing data
   1   (0.661) 0.661 0.658 0.661 0.661 0.667 0.660 
   0   (0.339) 0.339 0.342 0.339 0.339 0.333 0.340 

Locus 2467 : 
2 alleles
92.9% missing data
   0   (0.506) 0.507 0.503 0.506 0.506 0.506 0.507 
   1   (0.494) 0.493 0.497 0.494 0.494 0.494 0.493 

Locus 2468 : 
1 alleles
97.6% missing data
   1   (1.000) 1.000 1.000 1.000 1.000 1.000 1.000 

Locus 2469 : 
1 alleles
97.6% missing data
   1   (1.000) 1.000 1.000 1.000 1.000 1.000 1.000 

Locus 2470 : 
2 alleles
95.2% missing data
   1   (0.674) 0.674 0.672 0.673 0.673 0.680 0.674 
   0   (0.326) 0.326 0.328 0.327 0.327 0.320 0.326 

Locus 2471 : 
2 alleles
85.7% missing data
   1   (0.563) 0.562 0.588 0.563 0.564 0.562 0.563 
   0   (0.437) 0.438 0.412 0.437 0.436 0.438 0.437 

Locus 2472 : 
2 alleles
95.2% missing data
   1   (0.634) 0.633 0.631 0.633 0.634 0.640 0.633 
   0   (0.366) 0.367 0.369 0.367 0.366 0.360 0.367 

Locus 2473 : 
2 alleles
95.2% missing data
   1   (0.665) 0.665 0.665 0.664 0.664 0.672 0.664 
   0   (0.335) 0.335 0.335 0.336 0.336 0.328 0.336 

Locus 2474 : 
2 alleles
95.2% missing data
   1   (0.668) 0.668 0.661 0.668 0.667 0.673 0.668 
   0   (0.332) 0.332 0.339 0.332 0.333 0.327 0.332 

Locus 2475 : 
2 alleles
97.6% missing data
   0   (0.531) 0.530 0.533 0.531 0.532 0.531 0.531 
   1   (0.469) 0.470 0.467 0.469 0.468 0.469 0.469 

Locus 2476 : 
2 alleles
95.2% missing data
   1   (0.627) 0.628 0.619 0.626 0.626 0.633 0.627 
   0   (0.373) 0.372 0.381 0.374 0.374 0.367 0.373 

Locus 2477 : 
2 alleles
97.6% missing data
   0   (0.540) 0.539 0.533 0.540 0.540 0.540 0.539 
   1   (0.460) 0.461 0.467 0.460 0.460 0.460 0.461 

Locus 2478 : 
2 alleles
97.6% missing data
   0   (0.496) 0.496 0.496 0.497 0.496 0.495 0.497 
   1   (0.504) 0.504 0.504 0.503 0.504 0.505 0.503 

Locus 2479 : 
2 alleles
85.7% missing data
   1   (0.575) 0.574 0.597 0.576 0.575 0.575 0.575 
   0   (0.425) 0.426 0.403 0.424 0.425 0.425 0.425 

Locus 2480 : 
1 alleles
97.6% missing data
   1   (1.000) 1.000 1.000 1.000 1.000 1.000 1.000 

Locus 2481 : 
2 alleles
95.2% missing data
   1   (0.685) 0.684 0.680 0.684 0.684 0.691 0.685 
   0   (0.315) 0.316 0.320 0.316 0.316 0.309 0.315 

Locus 2482 : 
2 alleles
95.2% missing data
   1   (0.608) 0.608 0.605 0.607 0.607 0.615 0.608 
   0   (0.392) 0.392 0.395 0.393 0.393 0.385 0.392 

Locus 2483 : 
2 alleles
95.2% missing data
   1   (0.698) 0.698 0.697 0.697 0.697 0.704 0.698 
   0   (0.302) 0.302 0.303 0.303 0.303 0.296 0.302 

Locus 2484 : 
2 alleles
95.2% missing data
   1   (0.640) 0.640 0.633 0.639 0.639 0.646 0.639 
   0   (0.360) 0.360 0.367 0.361 0.361 0.354 0.361 

Locus 2485 : 
2 alleles
97.6% missing data
   0   (0.473) 0.474 0.473 0.474 0.474 0.473 0.473 
   1   (0.527) 0.526 0.527 0.526 0.526 0.527 0.527 

Locus 2486 : 
2 alleles
95.2% missing data
   1   (0.623) 0.623 0.617 0.621 0.622 0.629 0.622 
   0   (0.377) 0.377 0.383 0.379 0.378 0.371 0.378 

Locus 2487 : 
2 alleles
95.2% missing data
   1   (0.605) 0.604 0.604 0.603 0.603 0.612 0.605 
   0   (0.395) 0.396 0.396 0.397 0.397 0.388 0.395 

Locus 2488 : 
2 alleles
97.6% missing data
   0   (0.424) 0.424 0.427 0.424 0.424 0.424 0.425 
   1   (0.576) 0.576 0.573 0.576 0.576 0.576 0.575 

Locus 2489 : 
2 alleles
90.5% missing data
   1   (0.583) 0.583 0.601 0.585 0.585 0.583 0.584 
   0   (0.417) 0.417 0.399 0.415 0.415 0.417 0.416 

Locus 2490 : 
1 alleles
97.6% missing data
   1   (1.000) 1.000 1.000 1.000 1.000 1.000 1.000 

Locus 2491 : 
1 alleles
97.6% missing data
   1   (1.000) 1.000 1.000 1.000 1.000 1.000 1.000 

Locus 2492 : 
1 alleles
95.2% missing data
   1   (1.000) 1.000 1.000 1.000 1.000 1.000 1.000 

Locus 2493 : 
2 alleles
81.0% missing data
   1   (0.541) 0.540 0.560 0.543 0.542 0.542 0.542 
   0   (0.459) 0.460 0.440 0.457 0.458 0.458 0.458 

Locus 2494 : 
2 alleles
69.0% missing data
   0   (0.306) 0.307 0.055 0.300 0.310 0.308 0.308 
   1   (0.694) 0.693 0.945 0.700 0.690 0.692 0.692 

Locus 2495 : 
1 alleles
95.2% missing data
   1   (1.000) 1.000 1.000 1.000 1.000 1.000 1.000 

Locus 2496 : 
1 alleles
95.2% missing data
   1   (1.000) 1.000 1.000 1.000 1.000 1.000 1.000 

Locus 2497 : 
1 alleles
97.6% missing data
   1   (1.000) 1.000 1.000 1.000 1.000 1.000 1.000 

Locus 2498 : 
2 alleles
97.6% missing data
   0   (0.535) 0.534 0.534 0.535 0.535 0.536 0.535 
   1   (0.465) 0.466 0.466 0.465 0.465 0.464 0.465 

Locus 2499 : 
2 alleles
97.6% missing data
   0   (0.528) 0.528 0.521 0.528 0.527 0.528 0.528 
   1   (0.472) 0.472 0.479 0.472 0.473 0.472 0.472 

Locus 2500 : 
2 alleles
97.6% missing data
   0   (0.540) 0.541 0.535 0.540 0.540 0.541 0.540 
   1   (0.460) 0.459 0.465 0.460 0.460 0.459 0.460 

Locus 2501 : 
2 alleles
95.2% missing data
   1   (0.666) 0.665 0.661 0.666 0.666 0.672 0.667 
   0   (0.334) 0.335 0.339 0.334 0.334 0.328 0.333 

Locus 2502 : 
2 alleles
95.2% missing data
   1   (0.630) 0.630 0.625 0.629 0.631 0.636 0.630 
   0   (0.370) 0.370 0.375 0.371 0.369 0.364 0.370 

Locus 2503 : 
2 alleles
95.2% missing data
   1   (0.651) 0.651 0.646 0.650 0.651 0.658 0.651 
   0   (0.349) 0.349 0.354 0.350 0.349 0.342 0.349 

Locus 2504 : 
2 alleles
95.2% missing data
   1   (0.696) 0.696 0.691 0.695 0.695 0.701 0.696 
   0   (0.304) 0.304 0.309 0.305 0.305 0.299 0.304 

Locus 2505 : 
1 alleles
97.6% missing data
   1   (1.000) 1.000 1.000 1.000 1.000 1.000 1.000 

Locus 2506 : 
1 alleles
97.6% missing data
   1   (1.000) 1.000 1.000 1.000 1.000 1.000 1.000 

Locus 2507 : 
1 alleles
97.6% missing data
   1   (1.000) 1.000 1.000 1.000 1.000 1.000 1.000 

Locus 2508 : 
1 alleles
97.6% missing data
   1   (1.000) 1.000 1.000 1.000 1.000 1.000 1.000 

Locus 2509 : 
1 alleles
97.6% missing data
   1   (1.000) 1.000 1.000 1.000 1.000 1.000 1.000 

Locus 2510 : 
2 alleles
97.6% missing data
   0   (0.478) 0.478 0.476 0.478 0.477 0.478 0.477 
   1   (0.522) 0.522 0.524 0.522 0.523 0.522 0.523 

Locus 2511 : 
2 alleles
97.6% missing data
   0   (0.461) 0.461 0.489 0.460 0.461 0.460 0.460 
   1   (0.539) 0.539 0.511 0.540 0.539 0.540 0.540 

Locus 2512 : 
1 alleles
97.6% missing data
   1   (1.000) 1.000 1.000 1.000 1.000 1.000 1.000 

Locus 2513 : 
2 alleles
95.2% missing data
   0   (0.469) 0.469 0.470 0.469 0.469 0.470 0.469 
   1   (0.531) 0.531 0.530 0.531 0.531 0.530 0.531 

Locus 2514 : 
1 alleles
97.6% missing data
   1   (1.000) 1.000 1.000 1.000 1.000 1.000 1.000 

Locus 2515 : 
2 alleles
97.6% missing data
   0   (0.515) 0.515 0.514 0.516 0.514 0.515 0.515 
   1   (0.485) 0.485 0.486 0.484 0.486 0.485 0.485 

Locus 2516 : 
1 alleles
97.6% missing data
   1   (1.000) 1.000 1.000 1.000 1.000 1.000 1.000 

Locus 2517 : 
1 alleles
97.6% missing data
   1   (1.000) 1.000 1.000 1.000 1.000 1.000 1.000 

Locus 2518 : 
2 alleles
95.2% missing data
   1   (0.624) 0.622 0.623 0.622 0.623 0.630 0.623 
   0   (0.376) 0.378 0.377 0.378 0.377 0.370 0.377 

Locus 2519 : 
2 alleles
95.2% missing data
   1   (0.649) 0.649 0.649 0.647 0.648 0.655 0.649 
   0   (0.351) 0.351 0.351 0.353 0.352 0.345 0.351 

Locus 2520 : 
2 alleles
97.6% missing data
   0   (0.501) 0.501 0.500 0.501 0.501 0.501 0.502 
   1   (0.499) 0.499 0.500 0.499 0.499 0.499 0.498 

Locus 2521 : 
2 alleles
95.2% missing data
   1   (0.683) 0.682 0.681 0.683 0.683 0.688 0.683 
   0   (0.317) 0.318 0.319 0.317 0.317 0.312 0.317 

Locus 2522 : 
1 alleles
97.6% missing data
   1   (1.000) 1.000 1.000 1.000 1.000 1.000 1.000 

Locus 2523 : 
2 alleles
95.2% missing data
   1   (0.634) 0.633 0.629 0.633 0.634 0.640 0.634 
   0   (0.366) 0.367 0.371 0.367 0.366 0.360 0.366 

Locus 2524 : 
2 alleles
97.6% missing data
   0   (0.553) 0.554 0.525 0.552 0.553 0.553 0.553 
   1   (0.447) 0.446 0.475 0.448 0.447 0.447 0.447 

Locus 2525 : 
2 alleles
95.2% missing data
   1   (0.709) 0.709 0.705 0.708 0.708 0.713 0.708 
   0   (0.291) 0.291 0.295 0.292 0.292 0.287 0.292 

Locus 2526 : 
2 alleles
95.2% missing data
   1   (0.671) 0.671 0.663 0.670 0.670 0.676 0.670 
   0   (0.329) 0.329 0.337 0.330 0.330 0.324 0.330 

Locus 2527 : 
2 alleles
95.2% missing data
   1   (0.682) 0.683 0.683 0.682 0.682 0.687 0.682 
   0   (0.318) 0.317 0.317 0.318 0.318 0.313 0.318 

Locus 2528 : 
2 alleles
95.2% missing data
   1   (0.658) 0.657 0.657 0.657 0.657 0.663 0.657 
   0   (0.342) 0.343 0.343 0.343 0.343 0.337 0.343 

Locus 2529 : 
3 alleles
95.2% missing data
   1   (0.467) 0.464 0.456 0.465 0.464 0.477 0.465 
   0   (0.246) 0.247 0.248 0.246 0.247 0.241 0.247 
   2   (0.288) 0.288 0.296 0.288 0.289 0.282 0.288 

Locus 2530 : 
3 alleles
95.2% missing data
   1   (0.379) 0.378 0.368 0.377 0.377 0.389 0.378 
   0   (0.273) 0.273 0.278 0.274 0.273 0.269 0.273 
   2   (0.348) 0.349 0.353 0.349 0.349 0.342 0.348 

Locus 2531 : 
2 alleles
95.2% missing data
   1   (0.689) 0.687 0.685 0.688 0.688 0.694 0.689 
   0   (0.311) 0.313 0.315 0.312 0.312 0.306 0.311 

Locus 2532 : 
2 alleles
95.2% missing data
   1   (0.632) 0.632 0.629 0.630 0.632 0.638 0.632 
   0   (0.368) 0.368 0.371 0.370 0.368 0.362 0.368 

Locus 2533 : 
2 alleles
95.2% missing data
   1   (0.608) 0.608 0.602 0.607 0.607 0.614 0.607 
   0   (0.392) 0.392 0.398 0.393 0.393 0.386 0.393 

Locus 2534 : 
2 alleles
95.2% missing data
   1   (0.712) 0.711 0.706 0.712 0.711 0.717 0.711 
   0   (0.288) 0.289 0.294 0.288 0.289 0.283 0.289 

Locus 2535 : 
2 alleles
97.6% missing data
   0   (0.478) 0.478 0.477 0.478 0.479 0.478 0.479 
   1   (0.522) 0.522 0.523 0.522 0.521 0.522 0.521 

Locus 2536 : 
1 alleles
97.6% missing data
   1   (1.000) 1.000 1.000 1.000 1.000 1.000 1.000 

Locus 2537 : 
2 alleles
95.2% missing data
   1   (0.623) 0.621 0.623 0.622 0.621 0.629 0.622 
   0   (0.377) 0.379 0.377 0.378 0.379 0.371 0.378 

Locus 2538 : 
2 alleles
95.2% missing data
   1   (0.672) 0.671 0.669 0.671 0.671 0.678 0.671 
   0   (0.328) 0.329 0.331 0.329 0.329 0.322 0.329 

Locus 2539 : 
2 alleles
23.8% missing data
   1   (0.726) 0.729 0.958 0.717 0.723 0.730 0.729 
   0   (0.274) 0.271 0.042 0.283 0.277 0.270 0.271 

Locus 2540 : 
2 alleles
92.9% missing data
   0   (0.500) 0.500 0.500 0.499 0.499 0.500 0.499 
   1   (0.500) 0.500 0.500 0.501 0.501 0.500 0.501 

Locus 2541 : 
2 alleles
95.2% missing data
   1   (0.681) 0.681 0.678 0.680 0.680 0.687 0.680 
   0   (0.319) 0.319 0.322 0.320 0.320 0.313 0.320 

Locus 2542 : 
2 alleles
26.2% missing data
   1   (0.709) 0.711 0.954 0.699 0.706 0.713 0.710 
   0   (0.291) 0.289 0.046 0.301 0.294 0.287 0.290 

Locus 2543 : 
1 alleles
95.2% missing data
   1   (1.000) 1.000 1.000 1.000 1.000 1.000 1.000 

Locus 2544 : 
2 alleles
97.6% missing data
   0   (0.579) 0.579 0.582 0.579 0.578 0.578 0.579 
   1   (0.421) 0.421 0.418 0.421 0.422 0.422 0.421 

Locus 2545 : 
2 alleles
95.2% missing data
   1   (0.690) 0.690 0.680 0.688 0.689 0.695 0.689 
   0   (0.310) 0.310 0.320 0.312 0.311 0.305 0.311 

Locus 2546 : 
2 alleles
35.7% missing data
   1   (0.724) 0.725 0.965 0.715 0.723 0.725 0.725 
   0   (0.276) 0.275 0.035 0.285 0.277 0.275 0.275 

Locus 2547 : 
2 alleles
59.5% missing data
   1   (0.627) 0.624 0.949 0.625 0.625 0.624 0.625 
   0   (0.373) 0.376 0.051 0.375 0.375 0.376 0.375 

Locus 2548 : 
2 alleles
97.6% missing data
   0   (0.580) 0.580 0.582 0.580 0.579 0.580 0.580 
   1   (0.420) 0.420 0.418 0.420 0.421 0.420 0.420 

Locus 2549 : 
2 alleles
85.7% missing data
   0   (0.358) 0.357 0.140 0.362 0.358 0.358 0.357 
   1   (0.642) 0.643 0.860 0.638 0.642 0.642 0.643 

Locus 2550 : 
1 alleles
97.6% missing data
   1   (1.000) 1.000 1.000 1.000 1.000 1.000 1.000 

Locus 2551 : 
2 alleles
42.9% missing data
   1   (0.754) 0.757 0.968 0.745 0.753 0.753 0.755 
   0   (0.246) 0.243 0.032 0.255 0.247 0.247 0.245 

Locus 2552 : 
2 alleles
40.5% missing data
   1   (0.756) 0.758 0.967 0.747 0.756 0.760 0.756 
   0   (0.244) 0.242 0.033 0.253 0.244 0.240 0.244 

Locus 2553 : 
1 alleles
97.6% missing data
   1   (1.000) 1.000 1.000 1.000 1.000 1.000 1.000 

Locus 2554 : 
2 alleles
95.2% missing data
   1   (0.694) 0.693 0.692 0.694 0.693 0.700 0.693 
   0   (0.306) 0.307 0.308 0.306 0.307 0.300 0.307 

Locus 2555 : 
2 alleles
95.2% missing data
   1   (0.730) 0.729 0.722 0.729 0.729 0.734 0.731 
   0   (0.270) 0.271 0.278 0.271 0.271 0.266 0.269 

Locus 2556 : 
2 alleles
95.2% missing data
   1   (0.664) 0.663 0.664 0.664 0.663 0.670 0.664 
   0   (0.336) 0.337 0.336 0.336 0.337 0.330 0.336 

Locus 2557 : 
2 alleles
95.2% missing data
   1   (0.687) 0.686 0.685 0.686 0.686 0.691 0.687 
   0   (0.313) 0.314 0.315 0.314 0.314 0.309 0.313 

Locus 2558 : 
1 alleles
97.6% missing data
   1   (1.000) 1.000 1.000 1.000 1.000 1.000 1.000 

Locus 2559 : 
3 alleles
95.2% missing data
   1   (0.384) 0.381 0.378 0.382 0.383 0.394 0.382 
   0   (0.284) 0.284 0.287 0.285 0.283 0.279 0.284 
   2   (0.333) 0.335 0.335 0.333 0.334 0.327 0.334 

Locus 2560 : 
1 alleles
97.6% missing data
   1   (1.000) 1.000 1.000 1.000 1.000 1.000 1.000 

Locus 2561 : 
2 alleles
81.0% missing data
   1   (0.710) 0.710 0.914 0.705 0.710 0.710 0.711 
   0   (0.290) 0.290 0.086 0.295 0.290 0.290 0.289 

Locus 2562 : 
2 alleles
85.7% missing data
   0   (0.502) 0.502 0.497 0.503 0.502 0.502 0.502 
   1   (0.498) 0.498 0.503 0.497 0.498 0.498 0.498 

Locus 2563 : 
2 alleles
95.2% missing data
   1   (0.660) 0.658 0.658 0.659 0.659 0.666 0.660 
   0   (0.340) 0.342 0.342 0.341 0.341 0.334 0.340 

Locus 2564 : 
2 alleles
35.7% missing data
   1   (0.804) 0.807 0.973 0.795 0.803 0.807 0.805 
   0   (0.196) 0.193 0.027 0.205 0.197 0.193 0.195 

Locus 2565 : 
2 alleles
95.2% missing data
   0   (0.468) 0.469 0.467 0.467 0.467 0.468 0.468 
   1   (0.532) 0.531 0.533 0.533 0.533 0.532 0.532 

Locus 2566 : 
2 alleles
38.1% missing data
   1   (0.811) 0.814 0.972 0.802 0.810 0.814 0.812 
   0   (0.189) 0.186 0.028 0.198 0.190 0.186 0.188 

Locus 2567 : 
2 alleles
95.2% missing data
   1   (0.638) 0.637 0.632 0.637 0.637 0.644 0.637 
   0   (0.362) 0.363 0.368 0.363 0.363 0.356 0.363 

Locus 2568 : 
2 alleles
95.2% missing data
   1   (0.664) 0.664 0.659 0.662 0.663 0.669 0.664 
   0   (0.336) 0.336 0.341 0.338 0.337 0.331 0.336 

Locus 2569 : 
2 alleles
95.2% missing data
   1   (0.676) 0.675 0.674 0.676 0.675 0.682 0.676 
   0   (0.324) 0.325 0.326 0.324 0.325 0.318 0.324 

Locus 2570 : 
1 alleles
97.6% missing data
   1   (1.000) 1.000 1.000 1.000 1.000 1.000 1.000 

Locus 2571 : 
1 alleles
97.6% missing data
   1   (1.000) 1.000 1.000 1.000 1.000 1.000 1.000 

Locus 2572 : 
1 alleles
97.6% missing data
   1   (1.000) 1.000 1.000 1.000 1.000 1.000 1.000 

Locus 2573 : 
1 alleles
97.6% missing data
   1   (1.000) 1.000 1.000 1.000 1.000 1.000 1.000 

Locus 2574 : 
1 alleles
97.6% missing data
   1   (1.000) 1.000 1.000 1.000 1.000 1.000 1.000 

Locus 2575 : 
1 alleles
95.2% missing data
   1   (1.000) 1.000 1.000 1.000 1.000 1.000 1.000 

Locus 2576 : 
1 alleles
97.6% missing data
   1   (1.000) 1.000 1.000 1.000 1.000 1.000 1.000 

Locus 2577 : 
1 alleles
97.6% missing data
   1   (1.000) 1.000 1.000 1.000 1.000 1.000 1.000 

Locus 2578 : 
1 alleles
97.6% missing data
   1   (1.000) 1.000 1.000 1.000 1.000 1.000 1.000 

Locus 2579 : 
1 alleles
97.6% missing data
   1   (1.000) 1.000 1.000 1.000 1.000 1.000 1.000 

Locus 2580 : 
2 alleles
97.6% missing data
   0   (0.438) 0.437 0.453 0.438 0.438 0.437 0.437 
   1   (0.562) 0.563 0.547 0.562 0.562 0.563 0.563 

Locus 2581 : 
1 alleles
97.6% missing data
   1   (1.000) 1.000 1.000 1.000 1.000 1.000 1.000 

Locus 2582 : 
1 alleles
97.6% missing data
   1   (1.000) 1.000 1.000 1.000 1.000 1.000 1.000 

Locus 2583 : 
1 alleles
97.6% missing data
   1   (1.000) 1.000 1.000 1.000 1.000 1.000 1.000 

Locus 2584 : 
1 alleles
97.6% missing data
   1   (1.000) 1.000 1.000 1.000 1.000 1.000 1.000 

Locus 2585 : 
1 alleles
97.6% missing data
   1   (1.000) 1.000 1.000 1.000 1.000 1.000 1.000 

Locus 2586 : 
1 alleles
97.6% missing data
   1   (1.000) 1.000 1.000 1.000 1.000 1.000 1.000 

Locus 2587 : 
2 alleles
97.6% missing data
   0   (0.439) 0.439 0.441 0.439 0.440 0.440 0.439 
   1   (0.561) 0.561 0.559 0.561 0.560 0.560 0.561 

Locus 2588 : 
1 alleles
97.6% missing data
   1   (1.000) 1.000 1.000 1.000 1.000 1.000 1.000 

Locus 2589 : 
1 alleles
97.6% missing data
   1   (1.000) 1.000 1.000 1.000 1.000 1.000 1.000 

Locus 2590 : 
1 alleles
97.6% missing data
   1   (1.000) 1.000 1.000 1.000 1.000 1.000 1.000 

Locus 2591 : 
1 alleles
97.6% missing data
   1   (1.000) 1.000 1.000 1.000 1.000 1.000 1.000 

Locus 2592 : 
1 alleles
97.6% missing data
   1   (1.000) 1.000 1.000 1.000 1.000 1.000 1.000 

Locus 2593 : 
1 alleles
97.6% missing data
   1   (1.000) 1.000 1.000 1.000 1.000 1.000 1.000 

Locus 2594 : 
2 alleles
95.2% missing data
   0   (0.467) 0.466 0.479 0.467 0.466 0.467 0.468 
   1   (0.533) 0.534 0.521 0.533 0.534 0.533 0.532 

Locus 2595 : 
1 alleles
92.9% missing data
   1   (1.000) 1.000 1.000 1.000 1.000 1.000 1.000 

Locus 2596 : 
2 alleles
90.5% missing data
   0   (0.527) 0.526 0.524 0.527 0.526 0.527 0.526 
   1   (0.473) 0.474 0.476 0.473 0.474 0.473 0.474 

Locus 2597 : 
1 alleles
92.9% missing data
   1   (1.000) 1.000 1.000 1.000 1.000 1.000 1.000 

Locus 2598 : 
2 alleles
97.6% missing data
   0   (0.472) 0.473 0.470 0.472 0.472 0.473 0.472 
   1   (0.528) 0.527 0.530 0.528 0.528 0.527 0.528 

Locus 2599 : 
2 alleles
97.6% missing data
   0   (0.492) 0.493 0.492 0.493 0.492 0.492 0.492 
   1   (0.508) 0.507 0.508 0.507 0.508 0.508 0.508 

Locus 2600 : 
2 alleles
97.6% missing data
   0   (0.504) 0.504 0.499 0.503 0.505 0.504 0.504 
   1   (0.496) 0.496 0.501 0.497 0.495 0.496 0.496 

Locus 2601 : 
2 alleles
83.3% missing data
   0   (0.280) 0.282 0.093 0.277 0.282 0.280 0.283 
   1   (0.720) 0.718 0.907 0.723 0.718 0.720 0.717 

Locus 2602 : 
1 alleles
85.7% missing data
   1   (1.000) 1.000 1.000 1.000 1.000 1.000 1.000 

Locus 2603 : 
1 alleles
85.7% missing data
   1   (1.000) 1.000 1.000 1.000 1.000 1.000 1.000 

Locus 2604 : 
1 alleles
78.6% missing data
   1   (1.000) 1.000 1.000 1.000 1.000 1.000 1.000 

Locus 2605 : 
1 alleles
92.9% missing data
   1   (1.000) 1.000 1.000 1.000 1.000 1.000 1.000 

Locus 2606 : 
1 alleles
81.0% missing data
   1   (1.000) 1.000 1.000 1.000 1.000 1.000 1.000 

Locus 2607 : 
1 alleles
92.9% missing data
   1   (1.000) 1.000 1.000 1.000 1.000 1.000 1.000 

Locus 2608 : 
1 alleles
97.6% missing data
   1   (1.000) 1.000 1.000 1.000 1.000 1.000 1.000 

Locus 2609 : 
1 alleles
95.2% missing data
   1   (1.000) 1.000 1.000 1.000 1.000 1.000 1.000 

Locus 2610 : 
1 alleles
73.8% missing data
   1   (1.000) 1.000 1.000 1.000 1.000 1.000 1.000 

Locus 2611 : 
2 alleles
83.3% missing data
   1   (0.510) 0.509 0.690 0.507 0.510 0.510 0.511 
   0   (0.490) 0.491 0.310 0.493 0.490 0.490 0.489 

Locus 2612 : 
2 alleles
81.0% missing data
   1   (0.554) 0.552 0.695 0.550 0.553 0.553 0.554 
   0   (0.446) 0.448 0.305 0.450 0.447 0.447 0.446 

Locus 2613 : 
2 alleles
31.0% missing data
   1   (0.672) 0.672 0.952 0.666 0.669 0.672 0.672 
   0   (0.328) 0.328 0.048 0.334 0.331 0.328 0.328 

Locus 2614 : 
2 alleles
85.7% missing data
   1   (0.544) 0.543 0.679 0.541 0.543 0.545 0.544 
   0   (0.456) 0.457 0.321 0.459 0.457 0.455 0.456 

Locus 2615 : 
2 alleles
85.7% missing data
   1   (0.531) 0.531 0.693 0.529 0.531 0.531 0.531 
   0   (0.469) 0.469 0.307 0.471 0.469 0.469 0.469 

Locus 2616 : 
2 alleles
85.7% missing data
   1   (0.505) 0.504 0.690 0.502 0.505 0.505 0.506 
   0   (0.495) 0.496 0.310 0.498 0.495 0.495 0.494 

Locus 2617 : 
2 alleles
92.9% missing data
   0   (0.540) 0.540 0.507 0.540 0.540 0.539 0.540 
   1   (0.460) 0.460 0.493 0.460 0.460 0.461 0.460 

Locus 2618 : 
2 alleles
92.9% missing data
   1   (0.601) 0.601 0.740 0.600 0.600 0.600 0.603 
   0   (0.399) 0.399 0.260 0.400 0.400 0.400 0.397 

Locus 2619 : 
2 alleles
61.9% missing data
   1   (0.810) 0.807 0.974 0.812 0.809 0.810 0.807 
   0   (0.190) 0.193 0.026 0.188 0.191 0.190 0.193 

Locus 2620 : 
2 alleles
47.6% missing data
   1   (0.835) 0.832 0.981 0.837 0.834 0.835 0.833 
   0   (0.165) 0.168 0.019 0.163 0.166 0.165 0.167 

Locus 2621 : 
2 alleles
47.6% missing data
   1   (0.821) 0.819 0.979 0.824 0.821 0.822 0.820 
   0   (0.179) 0.181 0.021 0.176 0.179 0.178 0.180 

Locus 2622 : 
2 alleles
47.6% missing data
   1   (0.822) 0.819 0.979 0.826 0.822 0.823 0.820 
   0   (0.178) 0.181 0.021 0.174 0.178 0.177 0.180 

Locus 2623 : 
2 alleles
97.6% missing data
   0   (0.524) 0.524 0.527 0.523 0.524 0.524 0.524 
   1   (0.476) 0.476 0.473 0.477 0.476 0.476 0.476 

Locus 2624 : 
2 alleles
85.7% missing data
   1   (0.702) 0.701 0.745 0.704 0.704 0.703 0.704 
   0   (0.298) 0.299 0.255 0.296 0.296 0.297 0.296 

Locus 2625 : 
1 alleles
97.6% missing data
   1   (1.000) 1.000 1.000 1.000 1.000 1.000 1.000 

Locus 2626 : 
1 alleles
97.6% missing data
   1   (1.000) 1.000 1.000 1.000 1.000 1.000 1.000 

Locus 2627 : 
1 alleles
97.6% missing data
   1   (1.000) 1.000 1.000 1.000 1.000 1.000 1.000 

Locus 2628 : 
1 alleles
97.6% missing data
   1   (1.000) 1.000 1.000 1.000 1.000 1.000 1.000 

Locus 2629 : 
1 alleles
97.6% missing data
   1   (1.000) 1.000 1.000 1.000 1.000 1.000 1.000 

Locus 2630 : 
2 alleles
97.6% missing data
   0   (0.514) 0.514 0.513 0.514 0.514 0.515 0.515 
   1   (0.486) 0.486 0.487 0.486 0.486 0.485 0.485 

Locus 2631 : 
1 alleles
97.6% missing data
   1   (1.000) 1.000 1.000 1.000 1.000 1.000 1.000 

Locus 2632 : 
1 alleles
97.6% missing data
   1   (1.000) 1.000 1.000 1.000 1.000 1.000 1.000 

Locus 2633 : 
1 alleles
97.6% missing data
   1   (1.000) 1.000 1.000 1.000 1.000 1.000 1.000 

Locus 2634 : 
1 alleles
97.6% missing data
   1   (1.000) 1.000 1.000 1.000 1.000 1.000 1.000 

Locus 2635 : 
1 alleles
97.6% missing data
   1   (1.000) 1.000 1.000 1.000 1.000 1.000 1.000 

Locus 2636 : 
1 alleles
97.6% missing data
   1   (1.000) 1.000 1.000 1.000 1.000 1.000 1.000 

Locus 2637 : 
1 alleles
97.6% missing data
   1   (1.000) 1.000 1.000 1.000 1.000 1.000 1.000 

Locus 2638 : 
1 alleles
97.6% missing data
   1   (1.000) 1.000 1.000 1.000 1.000 1.000 1.000 

Locus 2639 : 
1 alleles
97.6% missing data
   1   (1.000) 1.000 1.000 1.000 1.000 1.000 1.000 

Locus 2640 : 
1 alleles
97.6% missing data
   1   (1.000) 1.000 1.000 1.000 1.000 1.000 1.000 

Locus 2641 : 
1 alleles
97.6% missing data
   1   (1.000) 1.000 1.000 1.000 1.000 1.000 1.000 

Locus 2642 : 
2 alleles
97.6% missing data
   0   (0.443) 0.443 0.447 0.444 0.443 0.444 0.443 
   1   (0.557) 0.557 0.553 0.556 0.557 0.556 0.557 

Locus 2643 : 
2 alleles
92.9% missing data
   0   (0.487) 0.487 0.484 0.487 0.487 0.487 0.487 
   1   (0.513) 0.513 0.516 0.513 0.513 0.513 0.513 

Locus 2644 : 
2 alleles
26.2% missing data
   1   (0.828) 0.830 0.978 0.830 0.824 0.826 0.828 
   0   (0.172) 0.170 0.022 0.170 0.176 0.174 0.172 

Locus 2645 : 
2 alleles
73.8% missing data
   0   (0.298) 0.299 0.053 0.294 0.301 0.298 0.301 
   1   (0.702) 0.701 0.947 0.706 0.699 0.702 0.699 

Locus 2646 : 
2 alleles
61.9% missing data
   1   (0.630) 0.628 0.928 0.630 0.626 0.629 0.629 
   0   (0.370) 0.372 0.072 0.370 0.374 0.371 0.371 

Locus 2647 : 
1 alleles
97.6% missing data
   1   (1.000) 1.000 1.000 1.000 1.000 1.000 1.000 

Locus 2648 : 
1 alleles
97.6% missing data
   1   (1.000) 1.000 1.000 1.000 1.000 1.000 1.000 

Locus 2649 : 
1 alleles
97.6% missing data
   1   (1.000) 1.000 1.000 1.000 1.000 1.000 1.000 

Locus 2650 : 
2 alleles
92.9% missing data
   0   (0.388) 0.388 0.404 0.390 0.389 0.382 0.389 
   1   (0.612) 0.612 0.596 0.610 0.611 0.618 0.611 

Locus 2651 : 
1 alleles
97.6% missing data
   1   (1.000) 1.000 1.000 1.000 1.000 1.000 1.000 

Locus 2652 : 
1 alleles
97.6% missing data
   1   (1.000) 1.000 1.000 1.000 1.000 1.000 1.000 

Locus 2653 : 
2 alleles
92.9% missing data
   0   (0.383) 0.385 0.398 0.385 0.384 0.377 0.384 
   1   (0.617) 0.615 0.602 0.615 0.616 0.623 0.616 

Locus 2654 : 
2 alleles
97.6% missing data
   0   (0.568) 0.568 0.566 0.567 0.567 0.568 0.567 
   1   (0.432) 0.432 0.434 0.433 0.433 0.432 0.433 

Locus 2655 : 
2 alleles
95.2% missing data
   1   (0.623) 0.621 0.623 0.622 0.622 0.628 0.623 
   0   (0.377) 0.379 0.377 0.378 0.378 0.372 0.377 

Locus 2656 : 
2 alleles
95.2% missing data
   1   (0.688) 0.687 0.686 0.687 0.687 0.694 0.687 
   0   (0.312) 0.313 0.314 0.313 0.313 0.306 0.313 

Locus 2657 : 
2 alleles
85.7% missing data
   0   (0.444) 0.445 0.248 0.445 0.443 0.444 0.446 
   1   (0.556) 0.555 0.752 0.555 0.557 0.556 0.554 

Locus 2658 : 
2 alleles
92.9% missing data
   0   (0.524) 0.524 0.493 0.524 0.524 0.524 0.524 
   1   (0.476) 0.476 0.507 0.476 0.476 0.476 0.476 

Locus 2659 : 
2 alleles
95.2% missing data
   1   (0.646) 0.646 0.641 0.645 0.645 0.652 0.645 
   0   (0.354) 0.354 0.359 0.355 0.355 0.348 0.355 

Locus 2660 : 
1 alleles
97.6% missing data
   1   (1.000) 1.000 1.000 1.000 1.000 1.000 1.000 

Locus 2661 : 
1 alleles
97.6% missing data
   1   (1.000) 1.000 1.000 1.000 1.000 1.000 1.000 

Locus 2662 : 
2 alleles
83.3% missing data
   0   (0.398) 0.400 0.234 0.400 0.399 0.391 0.401 
   1   (0.602) 0.600 0.766 0.600 0.601 0.609 0.599 

Locus 2663 : 
1 alleles
97.6% missing data
   1   (1.000) 1.000 1.000 1.000 1.000 1.000 1.000 

Locus 2664 : 
2 alleles
88.1% missing data
   0   (0.509) 0.509 0.506 0.508 0.509 0.509 0.509 
   1   (0.491) 0.491 0.494 0.492 0.491 0.491 0.491 

Locus 2665 : 
2 alleles
97.6% missing data
   0   (0.484) 0.484 0.502 0.484 0.484 0.483 0.484 
   1   (0.516) 0.516 0.498 0.516 0.516 0.517 0.516 

Locus 2666 : 
1 alleles
26.2% missing data
   1   (1.000) 1.000 1.000 1.000 1.000 1.000 1.000 

Locus 2667 : 
1 alleles
26.2% missing data
   1   (1.000) 1.000 1.000 1.000 1.000 1.000 1.000 

Locus 2668 : 
2 alleles
78.6% missing data
   0   (0.265) 0.266 0.056 0.264 0.265 0.265 0.266 
   1   (0.735) 0.734 0.944 0.736 0.735 0.735 0.734 

Locus 2669 : 
1 alleles
21.4% missing data
   1   (1.000) 1.000 1.000 1.000 1.000 1.000 1.000 

Locus 2670 : 
2 alleles
95.2% missing data
   1   (0.677) 0.676 0.677 0.676 0.676 0.682 0.676 
   0   (0.323) 0.324 0.323 0.324 0.324 0.318 0.324 

Locus 2671 : 
2 alleles
97.6% missing data
   0   (0.469) 0.469 0.472 0.469 0.469 0.470 0.469 
   1   (0.531) 0.531 0.528 0.531 0.531 0.530 0.531 

Locus 2672 : 
2 alleles
97.6% missing data
   0   (0.528) 0.529 0.523 0.528 0.529 0.529 0.529 
   1   (0.472) 0.471 0.477 0.472 0.471 0.471 0.471 

Locus 2673 : 
2 alleles
95.2% missing data
   1   (0.630) 0.629 0.627 0.629 0.629 0.636 0.629 
   0   (0.370) 0.371 0.373 0.371 0.371 0.364 0.371 

Locus 2674 : 
2 alleles
95.2% missing data
   1   (0.679) 0.679 0.674 0.679 0.678 0.685 0.679 
   0   (0.321) 0.321 0.326 0.321 0.322 0.315 0.321 

Locus 2675 : 
2 alleles
95.2% missing data
   1   (0.677) 0.676 0.673 0.676 0.676 0.682 0.676 
   0   (0.323) 0.324 0.327 0.324 0.324 0.318 0.324 

Locus 2676 : 
2 alleles
95.2% missing data
   1   (0.688) 0.688 0.686 0.687 0.687 0.693 0.688 
   0   (0.312) 0.312 0.314 0.313 0.313 0.307 0.312 

Locus 2677 : 
1 alleles
97.6% missing data
   1   (1.000) 1.000 1.000 1.000 1.000 1.000 1.000 

Locus 2678 : 
2 alleles
95.2% missing data
   0   (0.481) 0.482 0.481 0.482 0.481 0.482 0.481 
   1   (0.519) 0.518 0.519 0.518 0.519 0.518 0.519 

Locus 2679 : 
2 alleles
95.2% missing data
   1   (0.656) 0.655 0.656 0.655 0.655 0.662 0.655 
   0   (0.344) 0.345 0.344 0.345 0.345 0.338 0.345 

Locus 2680 : 
2 alleles
95.2% missing data
   1   (0.629) 0.629 0.620 0.628 0.629 0.635 0.628 
   0   (0.371) 0.371 0.380 0.372 0.371 0.365 0.372 

Locus 2681 : 
2 alleles
95.2% missing data
   1   (0.658) 0.657 0.650 0.657 0.657 0.663 0.657 
   0   (0.342) 0.343 0.350 0.343 0.343 0.337 0.343 

Locus 2682 : 
1 alleles
97.6% missing data
   1   (1.000) 1.000 1.000 1.000 1.000 1.000 1.000 

Locus 2683 : 
2 alleles
95.2% missing data
   1   (0.676) 0.674 0.676 0.675 0.675 0.681 0.675 
   0   (0.324) 0.326 0.324 0.325 0.325 0.319 0.325 

Locus 2684 : 
2 alleles
97.6% missing data
   0   (0.487) 0.487 0.490 0.486 0.486 0.487 0.487 
   1   (0.513) 0.513 0.510 0.514 0.514 0.513 0.513 

Locus 2685 : 
2 alleles
95.2% missing data
   1   (0.712) 0.712 0.711 0.712 0.712 0.717 0.712 
   0   (0.288) 0.288 0.289 0.288 0.288 0.283 0.288 

Locus 2686 : 
2 alleles
95.2% missing data
   1   (0.674) 0.673 0.669 0.673 0.673 0.679 0.674 
   0   (0.326) 0.327 0.331 0.327 0.327 0.321 0.326 

Locus 2687 : 
2 alleles
95.2% missing data
   1   (0.683) 0.682 0.676 0.682 0.682 0.689 0.682 
   0   (0.317) 0.318 0.324 0.318 0.318 0.311 0.318 

Locus 2688 : 
2 alleles
95.2% missing data
   1   (0.704) 0.703 0.700 0.704 0.703 0.709 0.703 
   0   (0.296) 0.297 0.300 0.296 0.297 0.291 0.297 

Locus 2689 : 
2 alleles
95.2% missing data
   0   (0.557) 0.557 0.552 0.557 0.557 0.558 0.557 
   1   (0.443) 0.443 0.448 0.443 0.443 0.442 0.443 

Locus 2690 : 
2 alleles
97.6% missing data
   0   (0.478) 0.477 0.481 0.478 0.477 0.478 0.478 
   1   (0.522) 0.523 0.519 0.522 0.523 0.522 0.522 

Locus 2691 : 
2 alleles
95.2% missing data
   1   (0.608) 0.608 0.610 0.608 0.607 0.614 0.609 
   0   (0.392) 0.392 0.390 0.392 0.393 0.386 0.391 

Locus 2692 : 
2 alleles
95.2% missing data
   1   (0.712) 0.711 0.704 0.711 0.711 0.717 0.711 
   0   (0.288) 0.289 0.296 0.289 0.289 0.283 0.289 

Locus 2693 : 
2 alleles
97.6% missing data
   0   (0.541) 0.540 0.539 0.540 0.540 0.541 0.540 
   1   (0.459) 0.460 0.461 0.460 0.460 0.459 0.460 

Locus 2694 : 
2 alleles
97.6% missing data
   0   (0.552) 0.552 0.554 0.553 0.552 0.552 0.551 
   1   (0.448) 0.448 0.446 0.447 0.448 0.448 0.449 

Locus 2695 : 
2 alleles
95.2% missing data
   1   (0.622) 0.621 0.621 0.622 0.621 0.629 0.622 
   0   (0.378) 0.379 0.379 0.378 0.379 0.371 0.378 

Locus 2696 : 
2 alleles
33.3% missing data
   1   (0.868) 0.869 0.985 0.869 0.867 0.868 0.868 
   0   (0.132) 0.131 0.015 0.131 0.133 0.132 0.132 

Locus 2697 : 
2 alleles
33.3% missing data
   1   (0.815) 0.817 0.980 0.814 0.814 0.815 0.814 
   0   (0.185) 0.183 0.020 0.186 0.186 0.185 0.186 

Locus 2698 : 
1 alleles
97.6% missing data
   1   (1.000) 1.000 1.000 1.000 1.000 1.000 1.000 

Locus 2699 : 
2 alleles
95.2% missing data
   0   (0.450) 0.451 0.464 0.450 0.450 0.450 0.450 
   1   (0.550) 0.549 0.536 0.550 0.550 0.550 0.550 

Locus 2700 : 
2 alleles
97.6% missing data
   0   (0.456) 0.456 0.461 0.456 0.456 0.456 0.456 
   1   (0.544) 0.544 0.539 0.544 0.544 0.544 0.544 

Locus 2701 : 
2 alleles
95.2% missing data
   1   (0.643) 0.642 0.646 0.643 0.642 0.649 0.642 
   0   (0.357) 0.358 0.354 0.357 0.358 0.351 0.358 

Locus 2702 : 
2 alleles
97.6% missing data
   0   (0.475) 0.476 0.476 0.475 0.475 0.474 0.475 
   1   (0.525) 0.524 0.524 0.525 0.525 0.526 0.525 

Locus 2703 : 
2 alleles
95.2% missing data
   1   (0.676) 0.676 0.672 0.676 0.675 0.680 0.676 
   0   (0.324) 0.324 0.328 0.324 0.325 0.320 0.324 

Locus 2704 : 
2 alleles
95.2% missing data
   1   (0.641) 0.641 0.635 0.641 0.640 0.648 0.641 
   0   (0.359) 0.359 0.365 0.359 0.360 0.352 0.359 

Locus 2705 : 
2 alleles
97.6% missing data
   0   (0.523) 0.523 0.517 0.523 0.524 0.523 0.523 
   1   (0.477) 0.477 0.483 0.477 0.476 0.477 0.477 

Locus 2706 : 
2 alleles
95.2% missing data
   1   (0.644) 0.643 0.649 0.644 0.644 0.651 0.643 
   0   (0.356) 0.357 0.351 0.356 0.356 0.349 0.357 

Locus 2707 : 
2 alleles
95.2% missing data
   0   (0.467) 0.467 0.466 0.467 0.468 0.467 0.468 
   1   (0.533) 0.533 0.534 0.533 0.532 0.533 0.532 

Locus 2708 : 
2 alleles
95.2% missing data
   1   (0.700) 0.700 0.697 0.700 0.700 0.705 0.700 
   0   (0.300) 0.300 0.303 0.300 0.300 0.295 0.300 

Locus 2709 : 
2 alleles
97.6% missing data
   0   (0.582) 0.583 0.566 0.582 0.581 0.582 0.582 
   1   (0.418) 0.417 0.434 0.418 0.419 0.418 0.418 

Locus 2710 : 
2 alleles
95.2% missing data
   1   (0.616) 0.616 0.614 0.615 0.616 0.622 0.616 
   0   (0.384) 0.384 0.386 0.385 0.384 0.378 0.384 

Locus 2711 : 
2 alleles
90.5% missing data
   0   (0.526) 0.525 0.523 0.526 0.526 0.526 0.526 
   1   (0.474) 0.475 0.477 0.474 0.474 0.474 0.474 

Locus 2712 : 
2 alleles
95.2% missing data
   1   (0.702) 0.701 0.702 0.701 0.701 0.708 0.701 
   0   (0.298) 0.299 0.298 0.299 0.299 0.292 0.299 

Locus 2713 : 
2 alleles
95.2% missing data
   1   (0.671) 0.671 0.825 0.670 0.671 0.671 0.670 
   0   (0.329) 0.329 0.175 0.330 0.329 0.329 0.330 

Locus 2714 : 
1 alleles
54.8% missing data
   1   (1.000) 1.000 1.000 1.000 1.000 1.000 1.000 

Locus 2715 : 
2 alleles
95.2% missing data
   0   (0.478) 0.478 0.471 0.478 0.478 0.479 0.478 
   1   (0.522) 0.522 0.529 0.522 0.522 0.521 0.522 

Locus 2716 : 
2 alleles
95.2% missing data
   1   (0.678) 0.679 0.696 0.679 0.679 0.678 0.680 
   0   (0.322) 0.321 0.304 0.321 0.321 0.322 0.320 

Locus 2717 : 
2 alleles
73.8% missing data
   1   (0.834) 0.836 0.958 0.839 0.832 0.834 0.836 
   0   (0.166) 0.164 0.042 0.161 0.168 0.166 0.164 

Locus 2718 : 
1 alleles
71.4% missing data
   1   (1.000) 1.000 1.000 1.000 1.000 1.000 1.000 

Locus 2719 : 
2 alleles
95.2% missing data
   1   (0.733) 0.733 0.740 0.733 0.733 0.733 0.734 
   0   (0.267) 0.267 0.260 0.267 0.267 0.267 0.266 

Locus 2720 : 
2 alleles
97.6% missing data
   0   (0.562) 0.561 0.558 0.562 0.562 0.561 0.561 
   1   (0.438) 0.439 0.442 0.438 0.438 0.439 0.439 

Locus 2721 : 
1 alleles
97.6% missing data
   1   (1.000) 1.000 1.000 1.000 1.000 1.000 1.000 

Locus 2722 : 
1 alleles
97.6% missing data
   1   (1.000) 1.000 1.000 1.000 1.000 1.000 1.000 

Locus 2723 : 
1 alleles
97.6% missing data
   1   (1.000) 1.000 1.000 1.000 1.000 1.000 1.000 

Locus 2724 : 
1 alleles
97.6% missing data
   1   (1.000) 1.000 1.000 1.000 1.000 1.000 1.000 

Locus 2725 : 
1 alleles
95.2% missing data
   1   (1.000) 1.000 1.000 1.000 1.000 1.000 1.000 

Locus 2726 : 
1 alleles
95.2% missing data
   1   (1.000) 1.000 1.000 1.000 1.000 1.000 1.000 

Locus 2727 : 
1 alleles
95.2% missing data
   1   (1.000) 1.000 1.000 1.000 1.000 1.000 1.000 

Locus 2728 : 
1 alleles
95.2% missing data
   1   (1.000) 1.000 1.000 1.000 1.000 1.000 1.000 

Locus 2729 : 
1 alleles
95.2% missing data
   1   (1.000) 1.000 1.000 1.000 1.000 1.000 1.000 

Locus 2730 : 
1 alleles
95.2% missing data
   1   (1.000) 1.000 1.000 1.000 1.000 1.000 1.000 

Locus 2731 : 
1 alleles
95.2% missing data
   1   (1.000) 1.000 1.000 1.000 1.000 1.000 1.000 

Locus 2732 : 
1 alleles
97.6% missing data
   1   (1.000) 1.000 1.000 1.000 1.000 1.000 1.000 

Locus 2733 : 
1 alleles
97.6% missing data
   1   (1.000) 1.000 1.000 1.000 1.000 1.000 1.000 

Locus 2734 : 
1 alleles
97.6% missing data
   1   (1.000) 1.000 1.000 1.000 1.000 1.000 1.000 

Locus 2735 : 
2 alleles
97.6% missing data
   0   (0.606) 0.606 0.560 0.607 0.605 0.606 0.607 
   1   (0.394) 0.394 0.440 0.393 0.395 0.394 0.393 

Locus 2736 : 
2 alleles
85.7% missing data
   0   (0.478) 0.478 0.330 0.478 0.476 0.478 0.479 
   1   (0.522) 0.522 0.670 0.522 0.524 0.522 0.521 

Locus 2737 : 
2 alleles
97.6% missing data
   0   (0.531) 0.531 0.508 0.532 0.531 0.532 0.532 
   1   (0.469) 0.469 0.492 0.468 0.469 0.468 0.468 

Locus 2738 : 
1 alleles
85.7% missing data
   1   (1.000) 1.000 1.000 1.000 1.000 1.000 1.000 

Locus 2739 : 
1 alleles
85.7% missing data
   1   (1.000) 1.000 1.000 1.000 1.000 1.000 1.000 

Locus 2740 : 
1 alleles
83.3% missing data
   1   (1.000) 1.000 1.000 1.000 1.000 1.000 1.000 

Locus 2741 : 
1 alleles
83.3% missing data
   1   (1.000) 1.000 1.000 1.000 1.000 1.000 1.000 

Locus 2742 : 
1 alleles
97.6% missing data
   1   (1.000) 1.000 1.000 1.000 1.000 1.000 1.000 

Locus 2743 : 
1 alleles
95.2% missing data
   1   (1.000) 1.000 1.000 1.000 1.000 1.000 1.000 

Locus 2744 : 
1 alleles
95.2% missing data
   1   (1.000) 1.000 1.000 1.000 1.000 1.000 1.000 

Locus 2745 : 
1 alleles
95.2% missing data
   1   (1.000) 1.000 1.000 1.000 1.000 1.000 1.000 

Locus 2746 : 
2 alleles
95.2% missing data
   1   (0.637) 0.636 0.637 0.636 0.636 0.644 0.636 
   0   (0.363) 0.364 0.363 0.364 0.364 0.356 0.364 

Locus 2747 : 
1 alleles
95.2% missing data
   1   (1.000) 1.000 1.000 1.000 1.000 1.000 1.000 

Locus 2748 : 
2 alleles
95.2% missing data
   1   (0.678) 0.677 0.673 0.676 0.676 0.683 0.677 
   0   (0.322) 0.323 0.327 0.324 0.324 0.317 0.323 

Locus 2749 : 
1 alleles
97.6% missing data
   1   (1.000) 1.000 1.000 1.000 1.000 1.000 1.000 

Locus 2750 : 
2 alleles
95.2% missing data
   1   (0.656) 0.656 0.652 0.655 0.655 0.663 0.656 
   0   (0.344) 0.344 0.348 0.345 0.345 0.337 0.344 

Locus 2751 : 
2 alleles
95.2% missing data
   1   (0.690) 0.690 0.687 0.690 0.689 0.696 0.689 
   0   (0.310) 0.310 0.313 0.310 0.311 0.304 0.311 

Locus 2752 : 
2 alleles
97.6% missing data
   0   (0.484) 0.483 0.483 0.484 0.484 0.484 0.484 
   1   (0.516) 0.517 0.517 0.516 0.516 0.516 0.516 

Locus 2753 : 
1 alleles
97.6% missing data
   1   (1.000) 1.000 1.000 1.000 1.000 1.000 1.000 

Locus 2754 : 
1 alleles
97.6% missing data
   1   (1.000) 1.000 1.000 1.000 1.000 1.000 1.000 

Locus 2755 : 
1 alleles
97.6% missing data
   1   (1.000) 1.000 1.000 1.000 1.000 1.000 1.000 

Locus 2756 : 
1 alleles
97.6% missing data
   1   (1.000) 1.000 1.000 1.000 1.000 1.000 1.000 

Locus 2757 : 
1 alleles
97.6% missing data
   1   (1.000) 1.000 1.000 1.000 1.000 1.000 1.000 

Locus 2758 : 
2 alleles
95.2% missing data
   1   (0.647) 0.646 0.646 0.646 0.647 0.651 0.646 
   0   (0.353) 0.354 0.354 0.354 0.353 0.349 0.354 

Locus 2759 : 
2 alleles
88.1% missing data
   1   (0.650) 0.651 0.694 0.650 0.650 0.650 0.652 
   0   (0.350) 0.349 0.306 0.350 0.350 0.350 0.348 

Locus 2760 : 
2 alleles
95.2% missing data
   1   (0.663) 0.662 0.663 0.663 0.662 0.669 0.663 
   0   (0.337) 0.338 0.337 0.337 0.338 0.331 0.337 

Locus 2761 : 
2 alleles
97.6% missing data
   0   (0.472) 0.471 0.473 0.472 0.472 0.471 0.472 
   1   (0.528) 0.529 0.527 0.528 0.528 0.529 0.528 

Locus 2762 : 
2 alleles
97.6% missing data
   0   (0.546) 0.546 0.537 0.546 0.547 0.546 0.546 
   1   (0.454) 0.454 0.463 0.454 0.453 0.454 0.454 

Locus 2763 : 
2 alleles
83.3% missing data
   1   (0.638) 0.639 0.601 0.637 0.639 0.639 0.640 
   0   (0.362) 0.361 0.399 0.363 0.361 0.361 0.360 

Locus 2764 : 
2 alleles
97.6% missing data
   0   (0.465) 0.465 0.462 0.464 0.464 0.464 0.465 
   1   (0.535) 0.535 0.538 0.536 0.536 0.536 0.535 

Locus 2765 : 
2 alleles
95.2% missing data
   0   (0.507) 0.506 0.500 0.507 0.507 0.507 0.507 
   1   (0.493) 0.494 0.500 0.493 0.493 0.493 0.493 

Locus 2766 : 
2 alleles
97.6% missing data
   0   (0.548) 0.548 0.543 0.547 0.548 0.548 0.548 
   1   (0.452) 0.452 0.457 0.453 0.452 0.452 0.452 

Locus 2767 : 
2 alleles
95.2% missing data
   1   (0.705) 0.704 0.708 0.704 0.705 0.711 0.704 
   0   (0.295) 0.296 0.292 0.296 0.295 0.289 0.296 

Locus 2768 : 
1 alleles
97.6% missing data
   1   (1.000) 1.000 1.000 1.000 1.000 1.000 1.000 

Locus 2769 : 
2 alleles
95.2% missing data
   1   (0.599) 0.600 0.596 0.599 0.599 0.606 0.599 
   0   (0.401) 0.400 0.404 0.401 0.401 0.394 0.401 

Locus 2770 : 
2 alleles
95.2% missing data
   1   (0.681) 0.680 0.678 0.680 0.681 0.686 0.680 
   0   (0.319) 0.320 0.322 0.320 0.319 0.314 0.320 

Locus 2771 : 
2 alleles
97.6% missing data
   0   (0.514) 0.514 0.509 0.514 0.514 0.514 0.514 
   1   (0.486) 0.486 0.491 0.486 0.486 0.486 0.486 

Locus 2772 : 
2 alleles
95.2% missing data
   1   (0.676) 0.675 0.669 0.675 0.676 0.681 0.675 
   0   (0.324) 0.325 0.331 0.325 0.324 0.319 0.325 

Locus 2773 : 
2 alleles
95.2% missing data
   0   (0.511) 0.512 0.513 0.511 0.512 0.511 0.511 
   1   (0.489) 0.488 0.487 0.489 0.488 0.489 0.489 

Locus 2774 : 
1 alleles
97.6% missing data
   1   (1.000) 1.000 1.000 1.000 1.000 1.000 1.000 

Locus 2775 : 
1 alleles
97.6% missing data
   1   (1.000) 1.000 1.000 1.000 1.000 1.000 1.000 

Locus 2776 : 
2 alleles
97.6% missing data
   0   (0.539) 0.538 0.542 0.539 0.539 0.538 0.539 
   1   (0.461) 0.462 0.458 0.461 0.461 0.462 0.461 

Locus 2777 : 
2 alleles
97.6% missing data
   0   (0.491) 0.491 0.492 0.491 0.491 0.491 0.491 
   1   (0.509) 0.509 0.508 0.509 0.509 0.509 0.509 

Locus 2778 : 
2 alleles
97.6% missing data
   0   (0.612) 0.612 0.613 0.612 0.611 0.613 0.612 
   1   (0.388) 0.388 0.387 0.388 0.389 0.387 0.388 

Locus 2779 : 
2 alleles
95.2% missing data
   1   (0.695) 0.694 0.689 0.694 0.694 0.700 0.693 
   0   (0.305) 0.306 0.311 0.306 0.306 0.300 0.307 

Locus 2780 : 
2 alleles
97.6% missing data
   0   (0.552) 0.553 0.540 0.553 0.552 0.552 0.553 
   1   (0.448) 0.447 0.460 0.447 0.448 0.448 0.447 

Locus 2781 : 
2 alleles
97.6% missing data
   0   (0.564) 0.563 0.557 0.564 0.563 0.563 0.564 
   1   (0.436) 0.437 0.443 0.436 0.437 0.437 0.436 

Locus 2782 : 
2 alleles
92.9% missing data
   0   (0.403) 0.404 0.411 0.405 0.403 0.397 0.404 
   1   (0.597) 0.596 0.589 0.595 0.597 0.603 0.596 

Locus 2783 : 
2 alleles
95.2% missing data
   1   (0.672) 0.671 0.672 0.672 0.672 0.678 0.671 
   0   (0.328) 0.329 0.328 0.328 0.328 0.322 0.329 

Locus 2784 : 
2 alleles
85.7% missing data
   1   (0.554) 0.554 0.538 0.556 0.555 0.555 0.554 
   0   (0.446) 0.446 0.462 0.444 0.445 0.445 0.446 

Locus 2785 : 
2 alleles
95.2% missing data
   1   (0.650) 0.649 0.649 0.649 0.649 0.656 0.649 
   0   (0.350) 0.351 0.351 0.351 0.351 0.344 0.351 

Locus 2786 : 
2 alleles
95.2% missing data
   1   (0.716) 0.715 0.710 0.715 0.716 0.721 0.715 
   0   (0.284) 0.285 0.290 0.285 0.284 0.279 0.285 

Locus 2787 : 
2 alleles
28.6% missing data
   1   (0.949) 0.950 0.994 0.951 0.951 0.950 0.951 
   0   (0.051) 0.050 0.006 0.049 0.049 0.050 0.049 

Locus 2788 : 
2 alleles
97.6% missing data
   0   (0.523) 0.523 0.520 0.523 0.523 0.523 0.523 
   1   (0.477) 0.477 0.480 0.477 0.477 0.477 0.477 

Locus 2789 : 
2 alleles
97.6% missing data
   0   (0.448) 0.449 0.445 0.448 0.448 0.449 0.448 
   1   (0.552) 0.551 0.555 0.552 0.552 0.551 0.552 

Locus 2790 : 
2 alleles
97.6% missing data
   0   (0.488) 0.488 0.487 0.488 0.489 0.488 0.489 
   1   (0.512) 0.512 0.513 0.512 0.511 0.512 0.511 

Locus 2791 : 
2 alleles
95.2% missing data
   1   (0.710) 0.710 0.705 0.710 0.709 0.715 0.710 
   0   (0.290) 0.290 0.295 0.290 0.291 0.285 0.290 

Locus 2792 : 
2 alleles
95.2% missing data
   1   (0.627) 0.627 0.629 0.627 0.627 0.634 0.627 
   0   (0.373) 0.373 0.371 0.373 0.373 0.366 0.373 

Locus 2793 : 
2 alleles
95.2% missing data
   1   (0.653) 0.653 0.652 0.652 0.652 0.659 0.653 
   0   (0.347) 0.347 0.348 0.348 0.348 0.341 0.347 

Locus 2794 : 
2 alleles
95.2% missing data
   1   (0.683) 0.683 0.681 0.682 0.682 0.688 0.683 
   0   (0.317) 0.317 0.319 0.318 0.318 0.312 0.317 

Locus 2795 : 
2 alleles
97.6% missing data
   0   (0.467) 0.467 0.467 0.468 0.468 0.467 0.468 
   1   (0.533) 0.533 0.533 0.532 0.532 0.533 0.532 

Locus 2796 : 
2 alleles
95.2% missing data
   1   (0.637) 0.637 0.640 0.636 0.636 0.644 0.636 
   0   (0.363) 0.363 0.360 0.364 0.364 0.356 0.364 

Locus 2797 : 
2 alleles
95.2% missing data
   1   (0.665) 0.664 0.660 0.664 0.664 0.670 0.664 
   0   (0.335) 0.336 0.340 0.336 0.336 0.330 0.336 

Locus 2798 : 
2 alleles
95.2% missing data
   1   (0.684) 0.683 0.680 0.683 0.684 0.690 0.683 
   0   (0.316) 0.317 0.320 0.317 0.316 0.310 0.317 

Locus 2799 : 
2 alleles
95.2% missing data
   1   (0.743) 0.742 0.737 0.742 0.742 0.748 0.743 
   0   (0.257) 0.258 0.263 0.258 0.258 0.252 0.257 

Locus 2800 : 
2 alleles
95.2% missing data
   1   (0.649) 0.649 0.651 0.649 0.648 0.655 0.649 
   0   (0.351) 0.351 0.349 0.351 0.352 0.345 0.351 

Locus 2801 : 
2 alleles
95.2% missing data
   1   (0.709) 0.708 0.706 0.708 0.709 0.714 0.708 
   0   (0.291) 0.292 0.294 0.292 0.291 0.286 0.292 

Locus 2802 : 
2 alleles
95.2% missing data
   1   (0.653) 0.653 0.649 0.652 0.651 0.659 0.653 
   0   (0.347) 0.347 0.351 0.348 0.349 0.341 0.347 

Locus 2803 : 
2 alleles
95.2% missing data
   1   (0.689) 0.688 0.681 0.688 0.688 0.694 0.688 
   0   (0.311) 0.312 0.319 0.312 0.312 0.306 0.312 

Locus 2804 : 
2 alleles
97.6% missing data
   0   (0.446) 0.446 0.482 0.446 0.447 0.445 0.445 
   1   (0.554) 0.554 0.518 0.554 0.553 0.555 0.555 

Locus 2805 : 
1 alleles
97.6% missing data
   1   (1.000) 1.000 1.000 1.000 1.000 1.000 1.000 

Locus 2806 : 
2 alleles
95.2% missing data
   1   (0.621) 0.621 0.616 0.621 0.621 0.628 0.621 
   0   (0.379) 0.379 0.384 0.379 0.379 0.372 0.379 

Locus 2807 : 
2 alleles
95.2% missing data
   1   (0.744) 0.743 0.737 0.743 0.744 0.749 0.744 
   0   (0.256) 0.257 0.263 0.257 0.256 0.251 0.256 

Locus 2808 : 
2 alleles
97.6% missing data
   0   (0.544) 0.544 0.540 0.544 0.544 0.544 0.544 
   1   (0.456) 0.456 0.460 0.456 0.456 0.456 0.456 

Locus 2809 : 
2 alleles
95.2% missing data
   1   (0.669) 0.669 0.665 0.668 0.669 0.675 0.668 
   0   (0.331) 0.331 0.335 0.332 0.331 0.325 0.332 

Locus 2810 : 
2 alleles
95.2% missing data
   1   (0.678) 0.678 0.675 0.677 0.677 0.684 0.678 
   0   (0.322) 0.322 0.325 0.323 0.323 0.316 0.322 

Locus 2811 : 
2 alleles
95.2% missing data
   1   (0.669) 0.668 0.665 0.668 0.669 0.674 0.670 
   0   (0.331) 0.332 0.335 0.332 0.331 0.326 0.330 

Locus 2812 : 
1 alleles
97.6% missing data
   1   (1.000) 1.000 1.000 1.000 1.000 1.000 1.000 

Locus 2813 : 
1 alleles
97.6% missing data
   1   (1.000) 1.000 1.000 1.000 1.000 1.000 1.000 

Locus 2814 : 
1 alleles
97.6% missing data
   1   (1.000) 1.000 1.000 1.000 1.000 1.000 1.000 

Locus 2815 : 
1 alleles
97.6% missing data
   1   (1.000) 1.000 1.000 1.000 1.000 1.000 1.000 

Locus 2816 : 
2 alleles
97.6% missing data
   0   (0.552) 0.552 0.547 0.553 0.552 0.553 0.552 
   1   (0.448) 0.448 0.453 0.447 0.448 0.447 0.448 

Locus 2817 : 
2 alleles
97.6% missing data
   0   (0.599) 0.599 0.596 0.599 0.598 0.599 0.599 
   1   (0.401) 0.401 0.404 0.401 0.402 0.401 0.401 

Locus 2818 : 
2 alleles
97.6% missing data
   0   (0.456) 0.456 0.455 0.456 0.456 0.456 0.456 
   1   (0.544) 0.544 0.545 0.544 0.544 0.544 0.544 

Locus 2819 : 
2 alleles
97.6% missing data
   0   (0.540) 0.540 0.541 0.541 0.540 0.539 0.541 
   1   (0.460) 0.460 0.459 0.459 0.460 0.461 0.459 

Locus 2820 : 
2 alleles
97.6% missing data
   0   (0.430) 0.431 0.429 0.431 0.431 0.431 0.431 
   1   (0.570) 0.569 0.571 0.569 0.569 0.569 0.569 

Locus 2821 : 
2 alleles
97.6% missing data
   0   (0.522) 0.521 0.523 0.522 0.522 0.522 0.522 
   1   (0.478) 0.479 0.477 0.478 0.478 0.478 0.478 

Locus 2822 : 
2 alleles
97.6% missing data
   0   (0.475) 0.475 0.471 0.475 0.475 0.475 0.475 
   1   (0.525) 0.525 0.529 0.525 0.525 0.525 0.525 

Locus 2823 : 
2 alleles
97.6% missing data
   0   (0.513) 0.513 0.511 0.513 0.514 0.513 0.512 
   1   (0.487) 0.487 0.489 0.487 0.486 0.487 0.488 

Locus 2824 : 
2 alleles
78.6% missing data
   1   (0.557) 0.557 0.843 0.553 0.556 0.557 0.557 
   0   (0.443) 0.443 0.157 0.447 0.444 0.443 0.443 

Locus 2825 : 
2 alleles
97.6% missing data
   0   (0.554) 0.554 0.549 0.554 0.555 0.555 0.554 
   1   (0.446) 0.446 0.451 0.446 0.445 0.445 0.446 

Locus 2826 : 
2 alleles
95.2% missing data
   1   (0.720) 0.719 0.714 0.719 0.719 0.724 0.719 
   0   (0.280) 0.281 0.286 0.281 0.281 0.276 0.281 

Locus 2827 : 
1 alleles
97.6% missing data
   1   (1.000) 1.000 1.000 1.000 1.000 1.000 1.000 

Locus 2828 : 
2 alleles
95.2% missing data
   1   (0.700) 0.699 0.692 0.699 0.699 0.705 0.699 
   0   (0.300) 0.301 0.308 0.301 0.301 0.295 0.301 

Locus 2829 : 
2 alleles
97.6% missing data
   0   (0.496) 0.496 0.493 0.497 0.497 0.495 0.496 
   1   (0.504) 0.504 0.507 0.503 0.503 0.505 0.504 

Locus 2830 : 
2 alleles
95.2% missing data
   1   (0.638) 0.638 0.636 0.637 0.637 0.644 0.637 
   0   (0.362) 0.362 0.364 0.363 0.363 0.356 0.363 

Locus 2831 : 
2 alleles
95.2% missing data
   1   (0.662) 0.661 0.660 0.661 0.661 0.667 0.661 
   0   (0.338) 0.339 0.340 0.339 0.339 0.333 0.339 

Locus 2832 : 
2 alleles
95.2% missing data
   1   (0.640) 0.640 0.636 0.639 0.640 0.647 0.640 
   0   (0.360) 0.360 0.364 0.361 0.360 0.353 0.360 

Locus 2833 : 
2 alleles
97.6% missing data
   0   (0.489) 0.489 0.495 0.489 0.489 0.489 0.490 
   1   (0.511) 0.511 0.505 0.511 0.511 0.511 0.510 

Locus 2834 : 
2 alleles
92.9% missing data
   0   (0.475) 0.475 0.477 0.475 0.475 0.475 0.475 
   1   (0.525) 0.525 0.523 0.525 0.525 0.525 0.525 

Locus 2835 : 
2 alleles
97.6% missing data
   0   (0.493) 0.493 0.507 0.492 0.493 0.493 0.493 
   1   (0.507) 0.507 0.493 0.508 0.507 0.507 0.507 

Locus 2836 : 
2 alleles
35.7% missing data
   0   (0.283) 0.281 0.181 0.281 0.283 0.283 0.281 
   1   (0.717) 0.719 0.819 0.719 0.717 0.717 0.719 

Locus 2837 : 
4 alleles
40.5% missing data
   1   (0.572) 0.570 0.911 0.575 0.575 0.564 0.574 
   2   (0.272) 0.277 0.069 0.272 0.276 0.268 0.275 
   3   (0.073) 0.070 0.010 0.069 0.068 0.087 0.069 
   4   (0.083) 0.083 0.011 0.084 0.081 0.082 0.082 

Locus 2838 : 
1 alleles
97.6% missing data
   1   (1.000) 1.000 1.000 1.000 1.000 1.000 1.000 

Locus 2839 : 
2 alleles
23.8% missing data
   1   (0.826) 0.825 0.973 0.830 0.823 0.828 0.822 
   0   (0.174) 0.175 0.027 0.170 0.177 0.172 0.178 

Locus 2840 : 
2 alleles
95.2% missing data
   1   (0.677) 0.676 0.673 0.677 0.676 0.683 0.676 
   0   (0.323) 0.324 0.327 0.323 0.324 0.317 0.324 

Locus 2841 : 
2 alleles
69.0% missing data
   0   (0.437) 0.437 0.104 0.438 0.442 0.439 0.438 
   1   (0.563) 0.563 0.896 0.562 0.558 0.561 0.562 

Locus 2842 : 
2 alleles
95.2% missing data
   1   (0.640) 0.640 0.636 0.639 0.639 0.646 0.640 
   0   (0.360) 0.360 0.364 0.361 0.361 0.354 0.360 

Locus 2843 : 
2 alleles
95.2% missing data
   1   (0.644) 0.643 0.632 0.644 0.644 0.650 0.644 
   0   (0.356) 0.357 0.368 0.356 0.356 0.350 0.356 

Locus 2844 : 
1 alleles
97.6% missing data
   1   (1.000) 1.000 1.000 1.000 1.000 1.000 1.000 

Locus 2845 : 
2 alleles
95.2% missing data
   1   (0.636) 0.635 0.630 0.634 0.634 0.642 0.635 
   0   (0.364) 0.365 0.370 0.366 0.366 0.358 0.365 

Locus 2846 : 
2 alleles
97.6% missing data
   0   (0.487) 0.487 0.487 0.487 0.487 0.487 0.488 
   1   (0.513) 0.513 0.513 0.513 0.513 0.513 0.512 

Locus 2847 : 
2 alleles
97.6% missing data
   0   (0.504) 0.504 0.503 0.503 0.504 0.504 0.503 
   1   (0.496) 0.496 0.497 0.497 0.496 0.496 0.497 

Locus 2848 : 
2 alleles
95.2% missing data
   1   (0.699) 0.698 0.695 0.699 0.698 0.704 0.699 
   0   (0.301) 0.302 0.305 0.301 0.302 0.296 0.301 

Locus 2849 : 
2 alleles
95.2% missing data
   1   (0.636) 0.635 0.631 0.635 0.635 0.642 0.635 
   0   (0.364) 0.365 0.369 0.365 0.365 0.358 0.365 

Locus 2850 : 
2 alleles
95.2% missing data
   1   (0.672) 0.672 0.675 0.671 0.672 0.678 0.672 
   0   (0.328) 0.328 0.325 0.329 0.328 0.322 0.328 

Locus 2851 : 
2 alleles
97.6% missing data
   0   (0.450) 0.449 0.452 0.450 0.450 0.450 0.450 
   1   (0.550) 0.551 0.548 0.550 0.550 0.550 0.550 

Locus 2852 : 
2 alleles
95.2% missing data
   1   (0.669) 0.668 0.670 0.669 0.669 0.674 0.668 
   0   (0.331) 0.332 0.330 0.331 0.331 0.326 0.332 

Locus 2853 : 
2 alleles
95.2% missing data
   1   (0.639) 0.639 0.631 0.638 0.638 0.645 0.639 
   0   (0.361) 0.361 0.369 0.362 0.362 0.355 0.361 

Locus 2854 : 
2 alleles
95.2% missing data
   1   (0.672) 0.671 0.667 0.671 0.672 0.677 0.671 
   0   (0.328) 0.329 0.333 0.329 0.328 0.323 0.329 

Locus 2855 : 
1 alleles
97.6% missing data
   1   (1.000) 1.000 1.000 1.000 1.000 1.000 1.000 

Locus 2856 : 
2 alleles
95.2% missing data
   1   (0.672) 0.672 0.665 0.671 0.671 0.678 0.671 
   0   (0.328) 0.328 0.335 0.329 0.329 0.322 0.329 

Locus 2857 : 
2 alleles
97.6% missing data
   0   (0.545) 0.545 0.542 0.545 0.544 0.545 0.545 
   1   (0.455) 0.455 0.458 0.455 0.456 0.455 0.455 

Locus 2858 : 
2 alleles
97.6% missing data
   0   (0.530) 0.530 0.527 0.529 0.529 0.529 0.530 
   1   (0.470) 0.470 0.473 0.471 0.471 0.471 0.470 

Locus 2859 : 
2 alleles
95.2% missing data
   1   (0.670) 0.669 0.666 0.669 0.669 0.676 0.670 
   0   (0.330) 0.331 0.334 0.331 0.331 0.324 0.330 

Locus 2860 : 
2 alleles
92.9% missing data
   0   (0.514) 0.514 0.504 0.514 0.514 0.514 0.513 
   1   (0.486) 0.486 0.496 0.486 0.486 0.486 0.487 

Locus 2861 : 
2 alleles
95.2% missing data
   0   (0.495) 0.495 0.496 0.495 0.494 0.495 0.495 
   1   (0.505) 0.505 0.504 0.505 0.506 0.505 0.505 

Locus 2862 : 
2 alleles
97.6% missing data
   0   (0.473) 0.473 0.471 0.472 0.473 0.472 0.473 
   1   (0.527) 0.527 0.529 0.528 0.527 0.528 0.527 

Locus 2863 : 
2 alleles
95.2% missing data
   1   (0.674) 0.674 0.671 0.673 0.673 0.679 0.673 
   0   (0.326) 0.326 0.329 0.327 0.327 0.321 0.327 

Locus 2864 : 
2 alleles
35.7% missing data
   1   (0.895) 0.894 0.988 0.896 0.894 0.897 0.894 
   0   (0.105) 0.106 0.012 0.104 0.106 0.103 0.106 

Locus 2865 : 
1 alleles
97.6% missing data
   1   (1.000) 1.000 1.000 1.000 1.000 1.000 1.000 

Locus 2866 : 
1 alleles
97.6% missing data
   1   (1.000) 1.000 1.000 1.000 1.000 1.000 1.000 

Locus 2867 : 
1 alleles
97.6% missing data
   1   (1.000) 1.000 1.000 1.000 1.000 1.000 1.000 

Locus 2868 : 
2 alleles
97.6% missing data
   0   (0.556) 0.556 0.551 0.555 0.556 0.557 0.556 
   1   (0.444) 0.444 0.449 0.445 0.444 0.443 0.444 

Locus 2869 : 
3 alleles
76.2% missing data
   1   (0.416) 0.416 0.854 0.412 0.413 0.415 0.413 
   0   (0.376) 0.377 0.099 0.379 0.378 0.377 0.380 
   2   (0.208) 0.207 0.047 0.209 0.209 0.208 0.208 

Locus 2870 : 
2 alleles
97.6% missing data
   0   (0.503) 0.504 0.502 0.503 0.504 0.503 0.503 
   1   (0.497) 0.496 0.498 0.497 0.496 0.497 0.497 

Locus 2871 : 
2 alleles
95.2% missing data
   1   (0.637) 0.635 0.634 0.636 0.636 0.643 0.636 
   0   (0.363) 0.365 0.366 0.364 0.364 0.357 0.364 

Locus 2872 : 
2 alleles
95.2% missing data
   1   (0.615) 0.615 0.611 0.614 0.616 0.622 0.615 
   0   (0.385) 0.385 0.389 0.386 0.384 0.378 0.385 

Locus 2873 : 
2 alleles
95.2% missing data
   1   (0.671) 0.671 0.663 0.670 0.670 0.677 0.671 
   0   (0.329) 0.329 0.337 0.330 0.330 0.323 0.329 

Locus 2874 : 
2 alleles
95.2% missing data
   1   (0.562) 0.561 0.557 0.561 0.562 0.570 0.562 
   0   (0.438) 0.439 0.443 0.439 0.438 0.430 0.438 

Locus 2875 : 
2 alleles
97.6% missing data
   0   (0.430) 0.430 0.430 0.431 0.430 0.430 0.430 
   1   (0.570) 0.570 0.570 0.569 0.570 0.570 0.570 

Locus 2876 : 
1 alleles
97.6% missing data
   1   (1.000) 1.000 1.000 1.000 1.000 1.000 1.000 

Locus 2877 : 
2 alleles
97.6% missing data
   0   (0.413) 0.413 0.426 0.413 0.413 0.413 0.412 
   1   (0.587) 0.587 0.574 0.587 0.587 0.587 0.588 

Locus 2878 : 
2 alleles
95.2% missing data
   1   (0.656) 0.656 0.649 0.655 0.656 0.662 0.656 
   0   (0.344) 0.344 0.351 0.345 0.344 0.338 0.344 

Locus 2879 : 
2 alleles
95.2% missing data
   1   (0.664) 0.663 0.655 0.663 0.663 0.669 0.664 
   0   (0.336) 0.337 0.345 0.337 0.337 0.331 0.336 

Locus 2880 : 
2 alleles
95.2% missing data
   1   (0.681) 0.681 0.678 0.681 0.681 0.686 0.681 
   0   (0.319) 0.319 0.322 0.319 0.319 0.314 0.319 

Locus 2881 : 
2 alleles
95.2% missing data
   1   (0.642) 0.641 0.634 0.641 0.641 0.648 0.642 
   0   (0.358) 0.359 0.366 0.359 0.359 0.352 0.358 

Locus 2882 : 
1 alleles
97.6% missing data
   1   (1.000) 1.000 1.000 1.000 1.000 1.000 1.000 

Locus 2883 : 
1 alleles
97.6% missing data
   1   (1.000) 1.000 1.000 1.000 1.000 1.000 1.000 

Locus 2884 : 
1 alleles
97.6% missing data
   1   (1.000) 1.000 1.000 1.000 1.000 1.000 1.000 

Locus 2885 : 
1 alleles
97.6% missing data
   1   (1.000) 1.000 1.000 1.000 1.000 1.000 1.000 

Locus 2886 : 
1 alleles
97.6% missing data
   1   (1.000) 1.000 1.000 1.000 1.000 1.000 1.000 

Locus 2887 : 
1 alleles
97.6% missing data
   1   (1.000) 1.000 1.000 1.000 1.000 1.000 1.000 

Locus 2888 : 
1 alleles
95.2% missing data
   1   (1.000) 1.000 1.000 1.000 1.000 1.000 1.000 

Locus 2889 : 
2 alleles
95.2% missing data
   1   (0.641) 0.641 0.635 0.641 0.641 0.647 0.640 
   0   (0.359) 0.359 0.365 0.359 0.359 0.353 0.360 

Locus 2890 : 
2 alleles
97.6% missing data
   0   (0.495) 0.495 0.497 0.496 0.495 0.496 0.495 
   1   (0.505) 0.505 0.503 0.504 0.505 0.504 0.505 

Locus 2891 : 
2 alleles
73.8% missing data
   1   (0.748) 0.747 0.946 0.745 0.745 0.752 0.746 
   0   (0.252) 0.253 0.054 0.255 0.255 0.248 0.254 

Locus 2892 : 
2 alleles
97.6% missing data
   0   (0.450) 0.451 0.451 0.450 0.450 0.451 0.450 
   1   (0.550) 0.549 0.549 0.550 0.550 0.549 0.550 

Locus 2893 : 
2 alleles
97.6% missing data
   0   (0.454) 0.453 0.450 0.454 0.454 0.454 0.453 
   1   (0.546) 0.547 0.550 0.546 0.546 0.546 0.547 

Locus 2894 : 
2 alleles
97.6% missing data
   0   (0.514) 0.513 0.513 0.513 0.513 0.514 0.513 
   1   (0.486) 0.487 0.487 0.487 0.487 0.486 0.487 

Locus 2895 : 
2 alleles
97.6% missing data
   0   (0.477) 0.478 0.477 0.477 0.477 0.477 0.476 
   1   (0.523) 0.522 0.523 0.523 0.523 0.523 0.524 

Locus 2896 : 
2 alleles
83.3% missing data
   1   (0.644) 0.643 0.899 0.642 0.643 0.643 0.642 
   0   (0.356) 0.357 0.101 0.358 0.357 0.357 0.358 

Locus 2897 : 
2 alleles
85.7% missing data
   0   (0.434) 0.432 0.429 0.435 0.435 0.435 0.435 
   1   (0.566) 0.568 0.571 0.565 0.565 0.565 0.565 

Locus 2898 : 
2 alleles
95.2% missing data
   1   (0.692) 0.692 0.692 0.691 0.691 0.697 0.691 
   0   (0.308) 0.308 0.308 0.309 0.309 0.303 0.309 

Locus 2899 : 
1 alleles
28.6% missing data
   1   (1.000) 1.000 1.000 1.000 1.000 1.000 1.000 

Locus 2900 : 
2 alleles
83.3% missing data
   0   (0.431) 0.432 0.421 0.431 0.431 0.431 0.431 
   1   (0.569) 0.568 0.579 0.569 0.569 0.569 0.569 

Locus 2901 : 
1 alleles
97.6% missing data
   1   (1.000) 1.000 1.000 1.000 1.000 1.000 1.000 

Locus 2902 : 
2 alleles
95.2% missing data
   1   (0.670) 0.669 0.663 0.669 0.668 0.675 0.670 
   0   (0.330) 0.331 0.337 0.331 0.332 0.325 0.330 

Locus 2903 : 
3 alleles
95.2% missing data
   1   (0.440) 0.438 0.432 0.438 0.438 0.450 0.438 
   0   (0.254) 0.255 0.259 0.255 0.255 0.249 0.255 
   2   (0.306) 0.307 0.309 0.307 0.307 0.301 0.307 

Locus 2904 : 
2 alleles
90.5% missing data
   0   (0.499) 0.499 0.500 0.500 0.498 0.499 0.499 
   1   (0.501) 0.501 0.500 0.500 0.502 0.501 0.501 

Locus 2905 : 
2 alleles
97.6% missing data
   0   (0.419) 0.419 0.422 0.419 0.419 0.419 0.419 
   1   (0.581) 0.581 0.578 0.581 0.581 0.581 0.581 

Locus 2906 : 
2 alleles
31.0% missing data
   1   (0.946) 0.947 0.994 0.947 0.948 0.948 0.947 
   0   (0.054) 0.053 0.006 0.053 0.052 0.052 0.053 

Locus 2907 : 
2 alleles
95.2% missing data
   1   (0.688) 0.688 0.686 0.686 0.688 0.693 0.688 
   0   (0.312) 0.312 0.314 0.314 0.312 0.307 0.312 

Locus 2908 : 
2 alleles
97.6% missing data
   0   (0.464) 0.464 0.509 0.464 0.463 0.464 0.463 
   1   (0.536) 0.536 0.491 0.536 0.537 0.536 0.537 

Locus 2909 : 
2 alleles
97.6% missing data
   0   (0.504) 0.503 0.501 0.504 0.504 0.504 0.505 
   1   (0.496) 0.497 0.499 0.496 0.496 0.496 0.495 

Locus 2910 : 
2 alleles
97.6% missing data
   0   (0.485) 0.485 0.485 0.485 0.486 0.485 0.486 
   1   (0.515) 0.515 0.515 0.515 0.514 0.515 0.514 

Locus 2911 : 
2 alleles
83.3% missing data
   0   (0.447) 0.448 0.436 0.447 0.446 0.447 0.448 
   1   (0.553) 0.552 0.564 0.553 0.554 0.553 0.552 

Locus 2912 : 
2 alleles
95.2% missing data
   1   (0.704) 0.702 0.700 0.703 0.703 0.710 0.704 
   0   (0.296) 0.298 0.300 0.297 0.297 0.290 0.296 

Locus 2913 : 
1 alleles
83.3% missing data
   1   (1.000) 1.000 1.000 1.000 1.000 1.000 1.000 

Locus 2914 : 
2 alleles
97.6% missing data
   0   (0.549) 0.549 0.552 0.549 0.549 0.549 0.549 
   1   (0.451) 0.451 0.448 0.451 0.451 0.451 0.451 

Locus 2915 : 
2 alleles
95.2% missing data
   1   (0.667) 0.667 0.659 0.667 0.666 0.673 0.667 
   0   (0.333) 0.333 0.341 0.333 0.334 0.327 0.333 

Locus 2916 : 
1 alleles
97.6% missing data
   1   (1.000) 1.000 1.000 1.000 1.000 1.000 1.000 

Locus 2917 : 
2 alleles
97.6% missing data
   1   (0.506) 0.507 0.509 0.506 0.507 0.506 0.507 
   2   (0.494) 0.493 0.491 0.494 0.493 0.494 0.493 

Locus 2918 : 
2 alleles
95.2% missing data
   1   (0.685) 0.684 0.682 0.684 0.684 0.690 0.684 
   0   (0.315) 0.316 0.318 0.316 0.316 0.310 0.316 

Locus 2919 : 
2 alleles
97.6% missing data
   0   (0.615) 0.616 0.609 0.614 0.615 0.615 0.615 
   1   (0.385) 0.384 0.391 0.386 0.385 0.385 0.385 

Locus 2920 : 
2 alleles
95.2% missing data
   1   (0.672) 0.673 0.733 0.673 0.673 0.673 0.673 
   0   (0.328) 0.327 0.267 0.327 0.327 0.327 0.327 

Locus 2921 : 
1 alleles
97.6% missing data
   1   (1.000) 1.000 1.000 1.000 1.000 1.000 1.000 

Locus 2922 : 
2 alleles
97.6% missing data
   0   (0.551) 0.551 0.555 0.552 0.551 0.552 0.550 
   1   (0.449) 0.449 0.445 0.448 0.449 0.448 0.450 

Locus 2923 : 
1 alleles
97.6% missing data
   1   (1.000) 1.000 1.000 1.000 1.000 1.000 1.000 

Locus 2924 : 
1 alleles
97.6% missing data
   1   (1.000) 1.000 1.000 1.000 1.000 1.000 1.000 

Locus 2925 : 
1 alleles
97.6% missing data
   1   (1.000) 1.000 1.000 1.000 1.000 1.000 1.000 

Locus 2926 : 
2 alleles
31.0% missing data
   1   (0.922) 0.922 0.991 0.923 0.923 0.922 0.923 
   0   (0.078) 0.078 0.009 0.077 0.077 0.078 0.077 

Locus 2927 : 
2 alleles
95.2% missing data
   1   (0.669) 0.668 0.663 0.668 0.668 0.673 0.668 
   0   (0.331) 0.332 0.337 0.332 0.332 0.327 0.332 

Locus 2928 : 
2 alleles
97.6% missing data
   0   (0.517) 0.517 0.518 0.516 0.517 0.517 0.517 
   1   (0.483) 0.483 0.482 0.484 0.483 0.483 0.483 

Locus 2929 : 
2 alleles
97.6% missing data
   0   (0.505) 0.506 0.501 0.506 0.505 0.506 0.505 
   1   (0.495) 0.494 0.499 0.494 0.495 0.494 0.495 

Locus 2930 : 
2 alleles
97.6% missing data
   0   (0.524) 0.523 0.526 0.523 0.525 0.525 0.524 
   1   (0.476) 0.477 0.474 0.477 0.475 0.475 0.476 

Locus 2931 : 
2 alleles
97.6% missing data
   0   (0.523) 0.523 0.520 0.525 0.523 0.523 0.523 
   1   (0.477) 0.477 0.480 0.475 0.477 0.477 0.477 

Locus 2932 : 
1 alleles
97.6% missing data
   1   (1.000) 1.000 1.000 1.000 1.000 1.000 1.000 

Locus 2933 : 
2 alleles
97.6% missing data
   0   (0.525) 0.525 0.522 0.525 0.524 0.525 0.524 
   1   (0.475) 0.475 0.478 0.475 0.476 0.475 0.476 

Locus 2934 : 
2 alleles
95.2% missing data
   1   (0.634) 0.633 0.631 0.634 0.633 0.640 0.634 
   0   (0.366) 0.367 0.369 0.366 0.367 0.360 0.366 

Locus 2935 : 
2 alleles
95.2% missing data
   1   (0.680) 0.680 0.685 0.679 0.680 0.686 0.680 
   0   (0.320) 0.320 0.315 0.321 0.320 0.314 0.320 

Locus 2936 : 
2 alleles
97.6% missing data
   0   (0.503) 0.503 0.508 0.503 0.504 0.504 0.504 
   1   (0.497) 0.497 0.492 0.497 0.496 0.496 0.496 

Locus 2937 : 
1 alleles
95.2% missing data
   1   (1.000) 1.000 1.000 1.000 1.000 1.000 1.000 

Locus 2938 : 
2 alleles
97.6% missing data
   0   (0.513) 0.513 0.511 0.512 0.512 0.513 0.514 
   1   (0.487) 0.487 0.489 0.488 0.488 0.487 0.486 

Locus 2939 : 
1 alleles
97.6% missing data
   1   (1.000) 1.000 1.000 1.000 1.000 1.000 1.000 

Locus 2940 : 
1 alleles
97.6% missing data
   1   (1.000) 1.000 1.000 1.000 1.000 1.000 1.000 

Locus 2941 : 
1 alleles
95.2% missing data
   1   (1.000) 1.000 1.000 1.000 1.000 1.000 1.000 

Locus 2942 : 
2 alleles
97.6% missing data
   0   (0.474) 0.474 0.476 0.475 0.474 0.474 0.474 
   1   (0.526) 0.526 0.524 0.525 0.526 0.526 0.526 

Locus 2943 : 
1 alleles
95.2% missing data
   1   (1.000) 1.000 1.000 1.000 1.000 1.000 1.000 

Locus 2944 : 
1 alleles
95.2% missing data
   1   (1.000) 1.000 1.000 1.000 1.000 1.000 1.000 

Locus 2945 : 
1 alleles
97.6% missing data
   1   (1.000) 1.000 1.000 1.000 1.000 1.000 1.000 

Locus 2946 : 
1 alleles
95.2% missing data
   1   (1.000) 1.000 1.000 1.000 1.000 1.000 1.000 

Locus 2947 : 
1 alleles
95.2% missing data
   1   (1.000) 1.000 1.000 1.000 1.000 1.000 1.000 

Locus 2948 : 
1 alleles
97.6% missing data
   1   (1.000) 1.000 1.000 1.000 1.000 1.000 1.000 

Locus 2949 : 
1 alleles
95.2% missing data
   1   (1.000) 1.000 1.000 1.000 1.000 1.000 1.000 

Locus 2950 : 
1 alleles
95.2% missing data
   1   (1.000) 1.000 1.000 1.000 1.000 1.000 1.000 

Locus 2951 : 
1 alleles
95.2% missing data
   1   (1.000) 1.000 1.000 1.000 1.000 1.000 1.000 

Locus 2952 : 
2 alleles
52.4% missing data
   1   (0.881) 0.886 0.958 0.872 0.885 0.884 0.888 
   0   (0.119) 0.114 0.042 0.128 0.115 0.116 0.112 

Locus 2953 : 
1 alleles
97.6% missing data
   1   (1.000) 1.000 1.000 1.000 1.000 1.000 1.000 

Locus 2954 : 
2 alleles
73.8% missing data
   1   (0.879) 0.879 0.977 0.880 0.880 0.879 0.879 
   0   (0.121) 0.121 0.023 0.120 0.120 0.121 0.121 

Locus 2955 : 
2 alleles
88.1% missing data
   0   (0.264) 0.264 0.122 0.264 0.263 0.264 0.263 
   1   (0.736) 0.736 0.878 0.736 0.737 0.736 0.737 

Locus 2956 : 
1 alleles
97.6% missing data
   1   (1.000) 1.000 1.000 1.000 1.000 1.000 1.000 

Locus 2957 : 
2 alleles
97.6% missing data
   0   (0.458) 0.458 0.457 0.458 0.457 0.458 0.458 
   1   (0.542) 0.542 0.543 0.542 0.543 0.542 0.542 

Locus 2958 : 
1 alleles
95.2% missing data
   1   (1.000) 1.000 1.000 1.000 1.000 1.000 1.000 

Locus 2959 : 
1 alleles
97.6% missing data
   1   (1.000) 1.000 1.000 1.000 1.000 1.000 1.000 

Locus 2960 : 
1 alleles
97.6% missing data
   1   (1.000) 1.000 1.000 1.000 1.000 1.000 1.000 

Locus 2961 : 
2 alleles
95.2% missing data
   1   (0.648) 0.648 0.670 0.649 0.648 0.649 0.649 
   0   (0.352) 0.352 0.330 0.351 0.352 0.351 0.351 

Locus 2962 : 
1 alleles
97.6% missing data
   1   (1.000) 1.000 1.000 1.000 1.000 1.000 1.000 

Locus 2963 : 
1 alleles
95.2% missing data
   1   (1.000) 1.000 1.000 1.000 1.000 1.000 1.000 

Locus 2964 : 
1 alleles
95.2% missing data
   1   (1.000) 1.000 1.000 1.000 1.000 1.000 1.000 

Locus 2965 : 
1 alleles
97.6% missing data
   1   (1.000) 1.000 1.000 1.000 1.000 1.000 1.000 

Locus 2966 : 
2 alleles
95.2% missing data
   1   (0.627) 0.626 0.625 0.626 0.627 0.633 0.627 
   0   (0.373) 0.374 0.375 0.374 0.373 0.367 0.373 

Locus 2967 : 
2 alleles
78.6% missing data
   0   (0.344) 0.345 0.073 0.346 0.346 0.346 0.346 
   1   (0.656) 0.655 0.927 0.654 0.654 0.654 0.654 

Locus 2968 : 
2 alleles
97.6% missing data
   0   (0.479) 0.479 0.479 0.479 0.479 0.479 0.479 
   1   (0.521) 0.521 0.521 0.521 0.521 0.521 0.521 

Locus 2969 : 
2 alleles
97.6% missing data
   0   (0.469) 0.468 0.475 0.470 0.469 0.470 0.469 
   1   (0.531) 0.532 0.525 0.530 0.531 0.530 0.531 

Locus 2970 : 
2 alleles
50.0% missing data
   1   (0.651) 0.650 0.921 0.657 0.649 0.649 0.647 
   0   (0.349) 0.350 0.079 0.343 0.351 0.351 0.353 

Locus 2971 : 
1 alleles
81.0% missing data
   1   (1.000) 1.000 1.000 1.000 1.000 1.000 1.000 

Locus 2972 : 
2 alleles
97.6% missing data
   0   (0.491) 0.491 0.494 0.491 0.491 0.490 0.490 
   1   (0.509) 0.509 0.506 0.509 0.509 0.510 0.510 

Locus 2973 : 
2 alleles
76.2% missing data
   1   (0.643) 0.641 0.913 0.641 0.642 0.641 0.641 
   0   (0.357) 0.359 0.087 0.359 0.358 0.359 0.359 

Locus 2974 : 
2 alleles
95.2% missing data
   1   (0.693) 0.693 0.693 0.693 0.693 0.697 0.693 
   0   (0.307) 0.307 0.307 0.307 0.307 0.303 0.307 

Locus 2975 : 
2 alleles
95.2% missing data
   1   (0.681) 0.680 0.679 0.680 0.681 0.687 0.681 
   0   (0.319) 0.320 0.321 0.320 0.319 0.313 0.319 

Locus 2976 : 
2 alleles
92.9% missing data
   0   (0.377) 0.378 0.392 0.379 0.378 0.371 0.378 
   1   (0.623) 0.622 0.608 0.621 0.622 0.629 0.622 

Locus 2977 : 
2 alleles
95.2% missing data
   1   (0.677) 0.676 0.670 0.677 0.676 0.683 0.677 
   0   (0.323) 0.324 0.330 0.323 0.324 0.317 0.323 

Locus 2978 : 
2 alleles
95.2% missing data
   1   (0.639) 0.638 0.640 0.639 0.639 0.645 0.639 
   0   (0.361) 0.362 0.360 0.361 0.361 0.355 0.361 

Locus 2979 : 
2 alleles
95.2% missing data
   1   (0.614) 0.614 0.615 0.614 0.614 0.621 0.614 
   0   (0.386) 0.386 0.385 0.386 0.386 0.379 0.386 

Locus 2980 : 
2 alleles
97.6% missing data
   0   (0.486) 0.485 0.492 0.486 0.486 0.485 0.485 
   1   (0.514) 0.515 0.508 0.514 0.514 0.515 0.515 

Locus 2981 : 
2 alleles
95.2% missing data
   1   (0.631) 0.631 0.628 0.630 0.630 0.637 0.631 
   0   (0.369) 0.369 0.372 0.370 0.370 0.363 0.369 

Locus 2982 : 
1 alleles
97.6% missing data
   1   (1.000) 1.000 1.000 1.000 1.000 1.000 1.000 

Locus 2983 : 
1 alleles
73.8% missing data
   1   (1.000) 1.000 1.000 1.000 1.000 1.000 1.000 

Locus 2984 : 
1 alleles
73.8% missing data
   1   (1.000) 1.000 1.000 1.000 1.000 1.000 1.000 

Locus 2985 : 
1 alleles
71.4% missing data
   1   (1.000) 1.000 1.000 1.000 1.000 1.000 1.000 

Locus 2986 : 
1 alleles
97.6% missing data
   1   (1.000) 1.000 1.000 1.000 1.000 1.000 1.000 

Locus 2987 : 
1 alleles
73.8% missing data
   1   (1.000) 1.000 1.000 1.000 1.000 1.000 1.000 

Locus 2988 : 
1 alleles
97.6% missing data
   1   (1.000) 1.000 1.000 1.000 1.000 1.000 1.000 

Locus 2989 : 
1 alleles
73.8% missing data
   1   (1.000) 1.000 1.000 1.000 1.000 1.000 1.000 

Locus 2990 : 
1 alleles
97.6% missing data
   1   (1.000) 1.000 1.000 1.000 1.000 1.000 1.000 

Locus 2991 : 
1 alleles
97.6% missing data
   1   (1.000) 1.000 1.000 1.000 1.000 1.000 1.000 

Locus 2992 : 
2 alleles
95.2% missing data
   1   (0.660) 0.660 0.658 0.660 0.660 0.667 0.660 
   0   (0.340) 0.340 0.342 0.340 0.340 0.333 0.340 

Locus 2993 : 
2 alleles
95.2% missing data
   1   (0.641) 0.640 0.640 0.640 0.640 0.647 0.641 
   0   (0.359) 0.360 0.360 0.360 0.360 0.353 0.359 

Locus 2994 : 
2 alleles
95.2% missing data
   1   (0.682) 0.681 0.679 0.682 0.683 0.688 0.682 
   0   (0.318) 0.319 0.321 0.318 0.317 0.312 0.318 

Locus 2995 : 
2 alleles
31.0% missing data
   1   (0.763) 0.761 0.968 0.757 0.764 0.767 0.760 
   0   (0.237) 0.239 0.032 0.243 0.236 0.233 0.240 

Locus 2996 : 
2 alleles
97.6% missing data
   0   (0.456) 0.456 0.464 0.455 0.456 0.455 0.456 
   1   (0.544) 0.544 0.536 0.545 0.544 0.545 0.544 

Locus 2997 : 
2 alleles
35.7% missing data
   1   (0.643) 0.642 0.954 0.638 0.641 0.641 0.641 
   0   (0.357) 0.358 0.046 0.362 0.359 0.359 0.359 

Locus 2998 : 
2 alleles
95.2% missing data
   1   (0.713) 0.713 0.707 0.712 0.713 0.718 0.713 
   0   (0.287) 0.287 0.293 0.288 0.287 0.282 0.287 

Locus 2999 : 
2 alleles
95.2% missing data
   0   (0.485) 0.485 0.492 0.484 0.485 0.485 0.485 
   1   (0.515) 0.515 0.508 0.516 0.515 0.515 0.515 

Locus 3000 : 
2 alleles
95.2% missing data
   1   (0.669) 0.670 0.666 0.669 0.669 0.675 0.668 
   0   (0.331) 0.330 0.334 0.331 0.331 0.325 0.332 

Locus 3001 : 
2 alleles
95.2% missing data
   1   (0.656) 0.656 0.648 0.655 0.655 0.661 0.656 
   0   (0.344) 0.344 0.352 0.345 0.345 0.339 0.344 

Locus 3002 : 
1 alleles
97.6% missing data
   1   (1.000) 1.000 1.000 1.000 1.000 1.000 1.000 

Locus 3003 : 
1 alleles
97.6% missing data
   1   (1.000) 1.000 1.000 1.000 1.000 1.000 1.000 

Locus 3004 : 
1 alleles
97.6% missing data
   1   (1.000) 1.000 1.000 1.000 1.000 1.000 1.000 

Locus 3005 : 
2 alleles
95.2% missing data
   1   (0.703) 0.701 0.706 0.702 0.703 0.709 0.703 
   0   (0.297) 0.299 0.294 0.298 0.297 0.291 0.297 

Locus 3006 : 
2 alleles
97.6% missing data
   0   (0.579) 0.578 0.578 0.579 0.578 0.578 0.578 
   1   (0.421) 0.422 0.422 0.421 0.422 0.422 0.422 

Locus 3007 : 
2 alleles
97.6% missing data
   0   (0.606) 0.606 0.556 0.606 0.606 0.605 0.606 
   1   (0.394) 0.394 0.444 0.394 0.394 0.395 0.394 

Locus 3008 : 
3 alleles
69.0% missing data
   1   (0.734) 0.738 0.905 0.740 0.737 0.722 0.737 
   0   (0.080) 0.078 0.033 0.079 0.079 0.078 0.079 
   2   (0.187) 0.184 0.061 0.181 0.184 0.200 0.184 

Locus 3009 : 
1 alleles
92.9% missing data
   1   (1.000) 1.000 1.000 1.000 1.000 1.000 1.000 

Locus 3010 : 
1 alleles
97.6% missing data
   1   (1.000) 1.000 1.000 1.000 1.000 1.000 1.000 

Locus 3011 : 
1 alleles
97.6% missing data
   1   (1.000) 1.000 1.000 1.000 1.000 1.000 1.000 

Locus 3012 : 
1 alleles
97.6% missing data
   1   (1.000) 1.000 1.000 1.000 1.000 1.000 1.000 

Locus 3013 : 
1 alleles
95.2% missing data
   1   (1.000) 1.000 1.000 1.000 1.000 1.000 1.000 

Locus 3014 : 
1 alleles
95.2% missing data
   1   (1.000) 1.000 1.000 1.000 1.000 1.000 1.000 

Locus 3015 : 
1 alleles
95.2% missing data
   1   (1.000) 1.000 1.000 1.000 1.000 1.000 1.000 

Locus 3016 : 
1 alleles
95.2% missing data
   1   (1.000) 1.000 1.000 1.000 1.000 1.000 1.000 

Locus 3017 : 
1 alleles
95.2% missing data
   1   (1.000) 1.000 1.000 1.000 1.000 1.000 1.000 

Locus 3018 : 
2 alleles
97.6% missing data
   0   (0.514) 0.513 0.511 0.513 0.513 0.513 0.513 
   1   (0.486) 0.487 0.489 0.487 0.487 0.487 0.487 

Locus 3019 : 
1 alleles
95.2% missing data
   1   (1.000) 1.000 1.000 1.000 1.000 1.000 1.000 

Locus 3020 : 
1 alleles
97.6% missing data
   1   (1.000) 1.000 1.000 1.000 1.000 1.000 1.000 

Locus 3021 : 
1 alleles
97.6% missing data
   1   (1.000) 1.000 1.000 1.000 1.000 1.000 1.000 

Locus 3022 : 
1 alleles
97.6% missing data
   1   (1.000) 1.000 1.000 1.000 1.000 1.000 1.000 

Locus 3023 : 
1 alleles
97.6% missing data
   1   (1.000) 1.000 1.000 1.000 1.000 1.000 1.000 

Locus 3024 : 
1 alleles
97.6% missing data
   1   (1.000) 1.000 1.000 1.000 1.000 1.000 1.000 

Locus 3025 : 
1 alleles
97.6% missing data
   1   (1.000) 1.000 1.000 1.000 1.000 1.000 1.000 

Locus 3026 : 
2 alleles
97.6% missing data
   1   (0.488) 0.487 0.488 0.487 0.487 0.488 0.487 
   2   (0.512) 0.513 0.512 0.513 0.513 0.512 0.513 

Locus 3027 : 
1 alleles
97.6% missing data
   1   (1.000) 1.000 1.000 1.000 1.000 1.000 1.000 

Locus 3028 : 
1 alleles
97.6% missing data
   1   (1.000) 1.000 1.000 1.000 1.000 1.000 1.000 

Locus 3029 : 
2 alleles
95.2% missing data
   1   (0.698) 0.698 0.691 0.698 0.698 0.704 0.698 
   0   (0.302) 0.302 0.309 0.302 0.302 0.296 0.302 

Locus 3030 : 
2 alleles
95.2% missing data
   1   (0.687) 0.686 0.683 0.686 0.686 0.693 0.686 
   0   (0.313) 0.314 0.317 0.314 0.314 0.307 0.314 

Locus 3031 : 
2 alleles
81.0% missing data
   0   (0.388) 0.388 0.150 0.391 0.389 0.388 0.387 
   1   (0.612) 0.612 0.850 0.609 0.611 0.612 0.613 

Locus 3032 : 
2 alleles
97.6% missing data
   0   (0.493) 0.492 0.497 0.493 0.493 0.493 0.492 
   1   (0.507) 0.508 0.503 0.507 0.507 0.507 0.508 

Locus 3033 : 
2 alleles
95.2% missing data
   1   (0.705) 0.705 0.701 0.705 0.705 0.710 0.706 
   0   (0.295) 0.295 0.299 0.295 0.295 0.290 0.294 

Locus 3034 : 
2 alleles
95.2% missing data
   1   (0.617) 0.617 0.611 0.617 0.617 0.624 0.617 
   0   (0.383) 0.383 0.389 0.383 0.383 0.376 0.383 

Locus 3035 : 
2 alleles
97.6% missing data
   0   (0.430) 0.430 0.432 0.429 0.431 0.430 0.431 
   1   (0.570) 0.570 0.568 0.571 0.569 0.570 0.569 

Locus 3036 : 
1 alleles
97.6% missing data
   1   (1.000) 1.000 1.000 1.000 1.000 1.000 1.000 

Locus 3037 : 
2 alleles
95.2% missing data
   1   (0.667) 0.667 0.660 0.667 0.667 0.672 0.667 
   0   (0.333) 0.333 0.340 0.333 0.333 0.328 0.333 

Locus 3038 : 
2 alleles
50.0% missing data
   1   (0.677) 0.677 0.937 0.671 0.676 0.676 0.677 
   0   (0.323) 0.323 0.063 0.329 0.324 0.324 0.323 

Locus 3039 : 
2 alleles
95.2% missing data
   1   (0.674) 0.673 0.672 0.673 0.674 0.679 0.673 
   0   (0.326) 0.327 0.328 0.327 0.326 0.321 0.327 

Locus 3040 : 
2 alleles
97.6% missing data
   0   (0.472) 0.472 0.471 0.471 0.472 0.472 0.473 
   1   (0.528) 0.528 0.529 0.529 0.528 0.528 0.527 

Locus 3041 : 
2 alleles
95.2% missing data
   1   (0.664) 0.664 0.656 0.664 0.664 0.670 0.663 
   0   (0.336) 0.336 0.344 0.336 0.336 0.330 0.337 

Locus 3042 : 
2 alleles
97.6% missing data
   0   (0.435) 0.435 0.434 0.436 0.436 0.436 0.435 
   1   (0.565) 0.565 0.566 0.564 0.564 0.564 0.565 

Locus 3043 : 
2 alleles
95.2% missing data
   1   (0.643) 0.643 0.635 0.642 0.642 0.649 0.642 
   0   (0.357) 0.357 0.365 0.358 0.358 0.351 0.358 

Locus 3044 : 
2 alleles
97.6% missing data
   0   (0.469) 0.469 0.473 0.469 0.468 0.469 0.468 
   1   (0.531) 0.531 0.527 0.531 0.532 0.531 0.532 

Locus 3045 : 
2 alleles
95.2% missing data
   1   (0.623) 0.623 0.619 0.622 0.622 0.631 0.622 
   0   (0.377) 0.377 0.381 0.378 0.378 0.369 0.378 

Locus 3046 : 
2 alleles
73.8% missing data
   0   (0.407) 0.409 0.115 0.414 0.411 0.402 0.408 
   1   (0.593) 0.591 0.885 0.586 0.589 0.598 0.592 

Locus 3047 : 
3 alleles
92.9% missing data
   0   (0.337) 0.338 0.358 0.339 0.339 0.332 0.339 
   1   (0.249) 0.248 0.263 0.249 0.249 0.245 0.249 
   2   (0.413) 0.414 0.379 0.412 0.412 0.423 0.412 

Locus 3048 : 
2 alleles
95.2% missing data
   1   (0.712) 0.712 0.708 0.711 0.711 0.717 0.712 
   0   (0.288) 0.288 0.292 0.289 0.289 0.283 0.288 

Locus 3049 : 
1 alleles
97.6% missing data
   1   (1.000) 1.000 1.000 1.000 1.000 1.000 1.000 

Locus 3050 : 
2 alleles
71.4% missing data
   0   (0.347) 0.347 0.089 0.348 0.350 0.349 0.348 
   1   (0.653) 0.653 0.911 0.652 0.650 0.651 0.652 

Locus 3051 : 
2 alleles
95.2% missing data
   1   (0.631) 0.631 0.633 0.631 0.631 0.638 0.631 
   0   (0.369) 0.369 0.367 0.369 0.369 0.362 0.369 

Locus 3052 : 
2 alleles
95.2% missing data
   1   (0.660) 0.659 0.660 0.659 0.660 0.666 0.660 
   0   (0.340) 0.341 0.340 0.341 0.340 0.334 0.340 

Locus 3053 : 
2 alleles
95.2% missing data
   1   (0.655) 0.654 0.655 0.654 0.653 0.660 0.654 
   0   (0.345) 0.346 0.345 0.346 0.347 0.340 0.346 

Locus 3054 : 
2 alleles
95.2% missing data
   1   (0.625) 0.625 0.620 0.624 0.623 0.631 0.624 
   0   (0.375) 0.375 0.380 0.376 0.377 0.369 0.376 

Locus 3055 : 
2 alleles
90.5% missing data
   0   (0.498) 0.498 0.508 0.499 0.499 0.498 0.499 
   1   (0.502) 0.502 0.492 0.501 0.501 0.502 0.501 

Locus 3056 : 
2 alleles
95.2% missing data
   1   (0.642) 0.641 0.634 0.640 0.641 0.648 0.642 
   0   (0.358) 0.359 0.366 0.360 0.359 0.352 0.358 

Locus 3057 : 
2 alleles
95.2% missing data
   1   (0.673) 0.672 0.671 0.672 0.672 0.679 0.672 
   0   (0.327) 0.328 0.329 0.328 0.328 0.321 0.328 

Locus 3058 : 
2 alleles
95.2% missing data
   1   (0.676) 0.675 0.671 0.675 0.676 0.683 0.675 
   0   (0.324) 0.325 0.329 0.325 0.324 0.317 0.325 

Locus 3059 : 
2 alleles
88.1% missing data
   0   (0.497) 0.497 0.495 0.496 0.498 0.496 0.497 
   1   (0.503) 0.503 0.505 0.504 0.502 0.504 0.503 

Locus 3060 : 
2 alleles
40.5% missing data
   1   (0.884) 0.885 0.986 0.886 0.884 0.885 0.883 
   0   (0.116) 0.115 0.014 0.114 0.116 0.115 0.117 

Locus 3061 : 
2 alleles
92.9% missing data
   0   (0.530) 0.530 0.496 0.530 0.530 0.530 0.531 
   1   (0.470) 0.470 0.504 0.470 0.470 0.470 0.469 

Locus 3062 : 
1 alleles
95.2% missing data
   1   (1.000) 1.000 1.000 1.000 1.000 1.000 1.000 

Locus 3063 : 
2 alleles
92.9% missing data
   0   (0.497) 0.497 0.501 0.497 0.497 0.496 0.497 
   1   (0.503) 0.503 0.499 0.503 0.503 0.504 0.503 

Locus 3064 : 
1 alleles
95.2% missing data
   1   (1.000) 1.000 1.000 1.000 1.000 1.000 1.000 

Locus 3065 : 
1 alleles
97.6% missing data
   1   (1.000) 1.000 1.000 1.000 1.000 1.000 1.000 

Locus 3066 : 
1 alleles
97.6% missing data
   1   (1.000) 1.000 1.000 1.000 1.000 1.000 1.000 

Locus 3067 : 
1 alleles
95.2% missing data
   1   (1.000) 1.000 1.000 1.000 1.000 1.000 1.000 

Locus 3068 : 
1 alleles
95.2% missing data
   1   (1.000) 1.000 1.000 1.000 1.000 1.000 1.000 

Locus 3069 : 
1 alleles
95.2% missing data
   1   (1.000) 1.000 1.000 1.000 1.000 1.000 1.000 

Locus 3070 : 
1 alleles
97.6% missing data
   1   (1.000) 1.000 1.000 1.000 1.000 1.000 1.000 

Locus 3071 : 
2 alleles
95.2% missing data
   1   (0.644) 0.644 0.640 0.644 0.643 0.650 0.644 
   0   (0.356) 0.356 0.360 0.356 0.357 0.350 0.356 

Locus 3072 : 
2 alleles
95.2% missing data
   1   (0.704) 0.703 0.698 0.703 0.703 0.709 0.704 
   0   (0.296) 0.297 0.302 0.297 0.297 0.291 0.296 

Locus 3073 : 
1 alleles
97.6% missing data
   1   (1.000) 1.000 1.000 1.000 1.000 1.000 1.000 

Locus 3074 : 
1 alleles
97.6% missing data
   1   (1.000) 1.000 1.000 1.000 1.000 1.000 1.000 

Locus 3075 : 
2 alleles
95.2% missing data
   1   (0.664) 0.663 0.660 0.664 0.664 0.670 0.664 
   0   (0.336) 0.337 0.340 0.336 0.336 0.330 0.336 

Locus 3076 : 
2 alleles
95.2% missing data
   1   (0.661) 0.659 0.654 0.660 0.660 0.666 0.660 
   0   (0.339) 0.341 0.346 0.340 0.340 0.334 0.340 

Locus 3077 : 
2 alleles
95.2% missing data
   1   (0.635) 0.635 0.634 0.634 0.634 0.641 0.634 
   0   (0.365) 0.365 0.366 0.366 0.366 0.359 0.366 

Locus 3078 : 
2 alleles
97.6% missing data
   0   (0.459) 0.459 0.458 0.459 0.459 0.459 0.458 
   1   (0.541) 0.541 0.542 0.541 0.541 0.541 0.542 

Locus 3079 : 
1 alleles
97.6% missing data
   1   (1.000) 1.000 1.000 1.000 1.000 1.000 1.000 

Locus 3080 : 
2 alleles
97.6% missing data
   0   (0.478) 0.477 0.492 0.478 0.478 0.479 0.479 
   1   (0.522) 0.523 0.508 0.522 0.522 0.521 0.521 

Locus 3081 : 
2 alleles
73.8% missing data
   0   (0.427) 0.428 0.110 0.428 0.430 0.429 0.428 
   1   (0.573) 0.572 0.890 0.572 0.570 0.571 0.572 

Locus 3082 : 
2 alleles
97.6% missing data
   0   (0.545) 0.545 0.542 0.544 0.544 0.544 0.545 
   1   (0.455) 0.455 0.458 0.456 0.456 0.456 0.455 

Locus 3083 : 
2 alleles
95.2% missing data
   1   (0.664) 0.663 0.662 0.664 0.664 0.669 0.664 
   0   (0.336) 0.337 0.338 0.336 0.336 0.331 0.336 

Locus 3084 : 
1 alleles
97.6% missing data
   1   (1.000) 1.000 1.000 1.000 1.000 1.000 1.000 

Locus 3085 : 
2 alleles
95.2% missing data
   1   (0.645) 0.645 0.645 0.644 0.644 0.652 0.645 
   0   (0.355) 0.355 0.355 0.356 0.356 0.348 0.355 

Locus 3086 : 
2 alleles
95.2% missing data
   1   (0.679) 0.678 0.677 0.678 0.678 0.684 0.679 
   0   (0.321) 0.322 0.323 0.322 0.322 0.316 0.321 

Locus 3087 : 
2 alleles
97.6% missing data
   0   (0.484) 0.484 0.488 0.484 0.484 0.484 0.485 
   1   (0.516) 0.516 0.512 0.516 0.516 0.516 0.515 

Locus 3088 : 
2 alleles
95.2% missing data
   1   (0.639) 0.639 0.636 0.639 0.638 0.646 0.639 
   0   (0.361) 0.361 0.364 0.361 0.362 0.354 0.361 

Locus 3089 : 
1 alleles
97.6% missing data
   1   (1.000) 1.000 1.000 1.000 1.000 1.000 1.000 

Locus 3090 : 
2 alleles
97.6% missing data
   0   (0.464) 0.464 0.477 0.464 0.465 0.464 0.464 
   1   (0.536) 0.536 0.523 0.536 0.535 0.536 0.536 

Locus 3091 : 
2 alleles
[truncated: 103,508,022 more chars]
